# Supplementary material for: Zika Virus Infection Results in Biochemical Changes Associated With RNA Editing, Inflammatory and Antiviral Responses in Aedes albopictus
Source: Front Microbiol. 2020 Oct 2;11:559035. doi: 10.3389/fmicb.2020.559035 (PMC7561680; doi:10.3389/fmicb.2020.559035)
Supplement: Supplementary File 1 — An excel file showing the pooling of the Ae. albopictus samples used in the metabolomics study and demonstrating the ZIKV copy number standards in each individual associated with each of the pool. [file Table_1.XLSX]

## Sheet: Sheet1
Internal Standard Concentrations in (3:10, v/v) = MeOH:MTBE Added During Extraction
Lipid Internal Standard	ng/mL	μmol	nmol
1_CE(22:1) iSTD	16919.3	23.9	23924
1_PE(17:0/17:0) iSTD	369.8	0.51	513.5
1_PG (17:0/17:0) iSTD	1479.1	1.97	1972
1_LPC(17:0) iSTD	246.5	0.48	483.7
1_Sphingosine(d17:1) iSTD	54.8	0.19	191.9
1_Ceramide (d18:1/17:0) iSTD	123.3	0.22	223.3
1_SM (d18:1/17:0) iSTD	98.6	0.14	137.5
1_FA (16:0)-d3 iSTD	171.2	0.66	662.4
1_PC(12:0/13:0) iSTD	9.9	0.015	15.5
1_Cholesterol d7 iSTD	493.0	1.25	1252.3
1_TAG d5(17:0/17:1/17:0) iSTD	154.1	0.18	180.8
1_G(12:0/12:0/0:0) iSTD	493	1.08	1079.6
1_G(18:1/2:0/0:0) iSTD	2958.2	7.42	7422.1
1_MG (17:0/0:0/0:0) iSTD	986.1	2.86	2862.1
1_LPE (17:1) iSTD	123.3	0.26	264.8
Biogenic Amine Internal Standards
1_15N2-L-Arginine iSTD
1_CUDA iSTD
1_D10-Isoleucine iSTD
1_D10-Leucine iSTD
1_D2-Ornithine iSTD
1_D3-1-Methylnicotinamide iSTD
1_D3-AC(2:0) iSTD
1_D3-Asparagine iSTD
1_D3-Creatine iSTD
1_D3-Creatinine iSTD
1_D3-DL-Alanine iSTD
1_D3-DL-Aspartic acid iSTD
1_D3-DL-Glutamic acid iSTD
1_D3-Histamine, N-methyl- iSTD
1_D3-L-Carnitine iSTD
1_D3-Serine iSTD
1_D4-Alanine iSTD
1_D4-Cystine iSTD
1_D5-Glutamic acid iSTD
1_D5-Histidine iSTD
1_D5-L-Glutamine iSTD
1_D5-Methionine iSTD
1_D5-Threonine iSTD
1_D7-Arginine iSTD
1_D7-Proline iSTD
1_D7-Tyrosine iSTD
1_D8-Lysine iSTD
1_D8-Phenylalanine iSTD
1_D8-Tryptophan iSTD
1_D8-Valine iSTD
1_D9-Betaine iSTD
1_D9-Butyrobetaine iSTD
1_D9-Choline iSTD
1_D9-Crotonobetaine iSTD
1_D9-TMAO iSTD
1_Val-Tyr-Val iSTD
