# Supplementary material for: Zika Virus Infection Results in Biochemical Changes Associated With RNA Editing, Inflammatory and Antiviral Responses in Aedes albopictus
Source: Front Microbiol. 2020 Oct 2;11:559035. doi: 10.3389/fmicb.2020.559035 (PMC7561680; doi:10.3389/fmicb.2020.559035)
Supplement: Supplementary File 2 — A table listing the internal standards included in the lipidomic and biogenic amine panels. [file Table_2.XLSX]

## Sheet: Combined Data No Dupes
id	Dataset	Matched.Compound	Mass.Diff	Metabolite_mummichog	Metabolite_Davis	Query.Mass	Matched.Form	Retention.Time	Empirical.Compound	mz	rt	mode	species	InChI.Key	pvalue	FDR	tscore	fc	Uninfected01	Uninfected02	Uninfected03	Uninfected04	Uninfected05	Uninfected06	Uninfected07	Uninfected08	Uninfected09	Uninfected10	Infected01	Infected02	Infected03	Infected04	Infected05	Infected06	Infected07	Infected08	Infected09	Infected10
100.0756_1.502	Biogenic Amines	C04076	0.00016969	L-2-Aminoadipate 6-semialdehyde; 2-Aminoadipate 6-semialdehyde; L-Allysine; Allysine; (S)-2-Amino-6-oxohexanoate		100.076	M-HCOOH+H[1+]	1.502	EC000425	100.076	1.502	positive			0.00218186	0.0241857	3.76454	1.55924	0.311787	0.269909	0.328988	0.253905	0.260806	0.343894	0.297713	0.275592	0.323234	0.306068	0.79121	0.332905	0.464503	0.603525	0.442297	0.521117	0.376186	0.336078	0.353853	0.412212
102.0542_7.982	Biogenic Amines	C01005	0.000699972	O-Phospho-L-serine; L-O-Phosphoserine; 3-Phosphoserine; Dexfosfoserine; 3-Phospho-L-serine		102.054	M-HCOOK+H[1+]	7.982	EC000358	102.054	7.982	positive			0.217268	0.486979	1.3478	1.22168	0.257134	0.246066	0.526129	0.340228	0.230414	0.428111	0.31913	0.302434	0.280837	0.291874	0.680944	0.251124	0.488009	0.449528	0.395388	0.524419	0.369859	0.220811	0.185413	0.371195
103.0381_1.373	Biogenic Amines	C00794	0.000304443	D-Sorbitol; D-Glucitol; L-Gulitol; Sorbitol		103.038	M+H+Na[2+]	1.373	EC000315	103.038	1.373	positive			0.0439544	0.190469	2.2835	1.95356	5.27996	4.28243	1.63945	0.902174	0.492683	0.265668	0.282878	0.336992	0.964613	2.12287	3.44632	3.12183	0.337838	2.25619	4.77495	4.1527	4.93757	2.82512	4.66908	1.84827
104.1068_8.351	Biogenic Amines	C00114	0.000739075	Choline; Bilineurine		104.107	M[1+]	8.351	EC00086	104.107	8.351	positive			3.06e-06	0.000142959	-7.00946	0.687752	2.78205	2.79125	3.16432	2.9255	2.67864	3.49401	3.30184	3.43338	3.38044	2.65916	1.85842	1.82769	2.01066	2.2407	2.6375	1.81304	2.65524	2.09424	1.90422	2.01077
105.0692_4.429	Biogenic Amines	C05332	0.000725824	Phenethylamine; 2-Phenylethylamine; beta-Phenylethylamine; Phenylethylamine	Phenylethylamine	105.069	M-NH3+H[1+]	4.429	EC000488	105.069	4.429	positive	[M+H-NH3]+	BHHGXPLMPWCGHP-UHFFFAOYSA-N	9.32e-06	0.000326522	-6.42248	0.657724	0.59482	0.787911	0.749686	0.594238	0.643179	0.64977	0.689013	0.640187	0.74087	0.539567	0.394766	0.377448	0.355539	0.365676	0.542105	0.570643	0.560852	0.381014	0.444312	0.367854
107.0704_1.417	Biogenic Amines	C00379	5e-05	Xylitol		107.07	M-HCOOH+H[1+]	1.417	EC000227	107.07	1.417	positive			0.0282819	0.152641	2.51404	2.14668	3.58988	5.27611	1.53917	1.09698	0.546713	0.521659	0.427663	0.325581	1.45585	2.85965	5.40349	2.84872	0.465169	1.65462	5.75483	7.01334	4.54883	5.06606	3.49936	1.61136
112.0868_8.027	Biogenic Amines	C00388	0.00012377	Histamine; 1H-Imidazole-4-ethanamine; 2-(4-Imidazolyl)ethylamine		112.087	M+H[1+]	8.027	EC000233	112.087	8.027	positive			0.333192	0.531288	-1.04823	0.927035	21.4439	25.9167	25.9539	19.2341	18.2816	18.9986	22.1963	22.8426	24.181	17.8233	25.1785	15.6508	19.4871	15.7092	25.1133	25.5376	21.3432	16.3275	17.276	19.4249
113.1072_5.998	Biogenic Amines	C00750	0.00105011	Spermine; N,N'-Bis(3-aminopropyl)-1,4-butanediamine		113.107	M+H+Na[2+]	5.998	EC000308	113.107	5.998	positive			0.332782	0.531288	-1.04914	0.929748	10.6206	13.5624	12.7156	8.43098	9.66896	10.3321	12.1539	10.949	13.3507	9.17149	9.76392	8.19992	9.01056	7.74123	11.6721	12.5054	11.9562	10.3934	12.2527	9.66546
114.0905_6.638	Biogenic Amines	C02714	0.000889547	N-Acetylputrescine		114.091	M-NH3+H[1+]	6.638	EC000423	114.091	6.638	positive			0.0204243	0.124955	2.67986	1.7523	0.346576	0.300787	0.432933	0.270895	0.390477	0.264516	0.365644	0.340035	0.471566	0.341732	1.50481	0.350803	0.455843	0.587413	0.455748	0.573669	0.498418	0.52594	0.57055	0.653953
116.0709_7.476	Biogenic Amines	C00077	0.000245895	L-Ornithine; (S)-2,5-Diaminovaleric acid; (S)-2,5-Diaminopentanoic acid; (S)-2,5-Diaminopentanoate	Proline	116.071	M-NH3+H[1+]	7.476	EC00061	116.071	7.476	positive	[M+H]+	ONIBWKKTOPOVIA-BYPYZUCNSA-N	0.0824581	0.274554	-1.93857	0.8342	162.101	150.364	130.576	78.0191	104.688	126.407	141.209	149.799	187.144	101.532	103.498	97.8191	97.5366	84.6479	126.102	130.18	140.95	99.6256	136.737	93.9236
118.0313_1.139	Biogenic Amines	C00155	0.000776467	L-Homocysteine; L-2-Amino-4-mercaptobutyric acid; Homocysteine		118.031	M-H2O+H[1+]	1.139	EC000129	118.031	1.139	positive			0.00423208	0.0397922	3.44932	3.52916	0.064201	0.0325465	0.0588908	0.0517096	0.0622467	0.0748848	0.0464027	0.0633558	0.0665913	0.0677786	0.541713	0.105217	0.306433	0.0686309	0.100825	0.25313	0.107467	0.262573	0.208532	0.122773
118.1218_3.889	Biogenic Amines	C00487	0.000866467	Carnitine; gamma-Trimethyl-hydroxybutyrobetaine; 3-Hydroxy-4-trimethylammoniobutanoate		118.122	M-CO2+H[1+]	3.889	EC000268	118.122	3.889	positive			1.24e-06	7.13e-05	7.50327	5.92009	2.38411	1.88019	3.42104	2.33284	2.18539	2.23756	1.66849	1.6027	1.34132	0.742459	10.9232	10.3302	8.55919	7.59284	15.8914	15.4739	6.1563	9.08085	19.5376	13.6491
119.0339_4.737	Biogenic Amines	C05946	1.44e-05	(4R)-4-Hydroxy-2-oxoglutarate; (R)-2-Hydroxy-4-oxopentanedioate; D-4-Hydroxy-2-oxoglutarate	Succinic acid	119.034	M-CO2+H[1+]	4.737	EC000554	119.034	4.737	positive	[M+H]+	KDYFGRWQOYBRFD-UHFFFAOYSA-N	0.521489	0.653298	-0.689195	0.940358	1.35568	1.96185	1.66747	1.11862	1.4973	1.60484	1.52482	1.19246	1.46738	0.936125	1.58857	1.00979	1.17187	1.09462	1.05324	1.72348	1.67053	1.5067	1.57578	1.07749
120.0811_6.592	Biogenic Amines	C00483	0.000359554	Tyramine; 2-(p-Hydroxyphenyl)ethylamine	2-Amino-1-phenylethanol	120.081	M-H2O+H[1+]	6.592	EC000263	120.081	6.592	positive	[M+H-H2O]+	ULSIYEODSMZIPX-UHFFFAOYSA-N	0.438639	0.587599	0.834907	1.37345	8.58374	11.2908	20.7506	9.65713	10.9629	15.9334	14.5063	11.2705	11.3895	11.1707	68.055	9.04599	10.1667	22.7689	11.2671	8.81799	14.5704	9.07797	8.90982	9.70926
121.0642_5.293	Biogenic Amines	C00601	0.000591345	Phenylacetaldehyde; alpha-Tolualdehyde	Phenylacetaldehyde	121.064	M+H[1+]	5.293	EC000297	121.064	5.293	positive	[M+H]+	DTUQWGWMVIHBKE-UHFFFAOYSA-N	0.241402	0.509748	1.27694	1.51674	0.14223	0.258464	0.619897	0.250105	0.15511	0.418664	0.417959	0.167898	0.292595	0.160309	1.38884	0.204575	0.438142	0.356774	0.19159	0.320952	0.131196	0.527825	0.433762	0.379454
123.0433_1.324	Biogenic Amines	C00544	0.000835211	Homogentisate; Homogentisic acid; 2,5-Dihydroxyphenylacetic acid; 2,5-Dihydroxyphenylacetate	Benzoic acid	123.043	M-HCOOH+H[1+]	1.324	EC000284	123.043	1.324	positive	[M+H]+	WPYMKLBDIGXBTP-UHFFFAOYSA-N	0.342487	0.531288	1.02773	1.11743	0.110953	0.180854	0.136306	0.147319	0.142954	0.230415	0.156498	0.200283	0.309327	0.150994	0.18866	0.177769	0.213076	0.117144	0.226518	0.184207	0.230542	0.23083	0.19211	0.212417
124.0391_4.059	Biogenic Amines	C00253	0.000204876	Nicotinate; Nicotinic acid; Niacin; 3-Pyridinecarboxylic acid	Nicotinic acid	124.039	M+H[1+]	4.059	EC000172	124.039	4.059	positive	[M+H]+	PVNIIMVLHYAWGP-UHFFFAOYSA-N	0.604335	0.722784	-0.555962	0.960945	80.107	83.753	84.7672	69.0435	65.8552	72.8058	85.2212	82.6199	93.7565	58.7549	96.3799	55.9338	72.8386	57.0222	78.4857	92.7213	90.5695	62.8013	73.6139	65.9844
125.0201_7.507	Biogenic Amines	C00018	0.00116325	Pyridoxal phosphate; Pyridoxal 5-phosphate; Pyridoxal 5'-phosphate; PLP		125.02	M(C13)+2H[2+]	7.507	EC0006	125.02	7.507	positive			0.0485819	0.199524	-2.23002	0.757515	0.425812	0.852766	0.502344	0.682039	0.460828	0.416129	0.594534	0.422299	0.371396	0.394251	0.615187	0.232986	0.427674	0.313513	0.465808	0.324804	0.352246	0.425255	0.34578	0.377042
126.0207_7.491	Biogenic Amines	C00606	0.00115487	3-Sulfino-L-alanine; L-Cysteinesulfinic acid; 3-Sulphino-L-alanine; 3-Sulfinoalanine		126.021	M-CO+H[1+]	7.491	EC000299	126.021	7.491	positive			0.391593	0.546622	-0.925333	0.938408	1.67022	1.45708	1.7219	1.20779	1.36054	1.178	1.28087	1.48033	1.62713	1.06441	1.49407	0.856501	1.42901	1.09071	1.40805	1.62031	1.38874	1.30741	1.35872	1.22949
127.0491_2.149	Biogenic Amines	C00178	0.00110391	Thymine; 5-Methyluracil	Thymine	127.049	M+H[1+]	2.149	EC000140	127.049	2.149	positive	[M+H]+	RWQNBRDOKXIBIV-UHFFFAOYSA-N	0.385368	0.54592	0.937817	2.13343	0.0223881	0.0225322	0.0279017	0.0543478	0.0759793	0.0809908	0.040937	0.0577049	0.0222725	0.0981192	0.0416014	0.0860353	0.0430149	0.676518	0.0290494	0.0198101	0.0334318	0.0601131	0.0383486	0.0455642
130.0493_8.485	Biogenic Amines	C00217	0.000534248	D-Glutamate; D-Glutamic acid; D-Glutaminic acid; D-2-Aminoglutaric acid		130.049	M-H2O+H[1+]	8.485	EC00013	130.049	8.485	positive			0.00210072	0.0240057	3.7825	1.68658	3.66209	2.98367	4.30406	3.80635	5.35592	5.57373	3.02019	5.03543	3.3247	2.294	8.50951	4.70369	7.21393	8.295	7.49486	7.88141	7.18456	8.11477	1.87587	5.11034
130.0858_4.242	Biogenic Amines	C16502	0.00129147	Farnesoic acid; trans,trans-Farnesoic acid; (2E,6E)-Farnesoate		130.086	M+H+Na[2+]	4.242	EC000612	130.086	4.242	positive			0.0528613	0.208807	-2.18455	0.71361	1.11501	1.13662	0.76295	0.558464	0.588811	1.06532	1.33977	1.34058	1.729	0.889461	0.65265	0.721509	0.526837	0.580203	1.21714	0.503921	1.11928	0.60738	1.08505	0.497494
132.0649_7.925	Biogenic Amines	C06055	0.000564658	O-Phospho-4-hydroxy-L-threonine; 4-(Phosphonooxy)-threonine; 4-(Phosphonooxy)-L-threonine; 4-Phosphooxy-L-threonine	3-Hydroxyproline	132.065	M-HCOOK+H[1+]	7.925	EC000566	132.065	7.925	positive	[M+H]+	BJBUEDPLEOHJGE-BKLSDQPFSA-N	0.234078	0.507906	-1.29784	0.911247	0.378183	0.469123	0.49068	0.343183	0.357947	0.384332	0.466146	0.389807	0.605427	0.337296	0.426191	0.294302	0.404168	0.366566	0.414265	0.350255	0.458659	0.356611	0.384771	0.391611
133.031_7.132	Biogenic Amines	C03366	0.000662834	5-Phosphooxy-L-lysine; (5R)-5-Phosphooxy-L-lysine; 5-Phosphonooxy-L-lysine; O-Phosphohydroxy-L-lysine; (5R)-5-Phosphonooxy-L-lysine		133.031	M+H+Na[2+]	7.132	EC000446	133.031	7.132	positive			0.876621	0.918394	0.165997	1.02937	1.49682	2.84227	2.31767	1.57683	1.37506	2.12247	2.08277	1.94555	2.99503	1.57887	4.91635	1.53395	1.65369	1.55519	2.24958	1.32425	2.5945	1.73207	1.80927	1.56162
134.0445_8.947	Biogenic Amines	C16630	0.000317914	5,6-Dihydro-5-fluorouracil; 5-Fluorodihydrouracil	Aspartic acid	134.044	M(C13)+H[1+]	8.947	EC000636	134.044	8.947	positive	[M+H]+	CKLJMWTZIZZHCS-REOHCLBHSA-N	0.273281	0.526467	1.1912	2.1566	0.0463126	0.0373152	0.0291595	0.0584635	0.147569	0.139401	0.0220859	0.0621604	0.0248728	0.179471	0.30217	0.114687	0.0519604	0.786274	0.0342489	0.0353556	0.024362	0.0966174	0.0410092	0.123886
136.0614_8.817	Biogenic Amines	C00147	0.000371652	Adenine; 6-Aminopurine		136.061	M+H[1+]	8.817	EC000119	136.061	8.817	positive			0.436022	0.585146	-0.83977	0.922406	0.824846	1.00572	0.856489	0.618404	0.493471	0.78076	0.94367	1.08433	1.22679	0.697747	0.789309	0.641172	0.87362	0.623464	1.0685	0.644793	0.782114	0.68892	0.860092	0.8982
136.086_5.792	Biogenic Amines	C07585	0.000953014	N-Acetylisoniazid; (N)1-Acetylisoniazid		136.086	M-CO2+H[1+]	5.792	EC000575	136.086	5.792	positive			7.23e-06	0.000270221	6.55459	2.94325	0.438323	0.255603	0.304174	0.316484	0.479851	0.389977	0.453653	0.32895	0.421368	0.353797	1.87441	0.700321	1.23049	1.00062	0.855883	1.53941	0.81544	0.865192	1.1144	1.018
137.046_4.731	Biogenic Amines	C16355	0.000133455	7-Methyluric acid	Hypoxanthine	137.046	M-HCOOH+H[1+]	4.731	EC000602	137.046	4.731	positive	[M+H]+	FDGQSTZJBFJUBT-UHFFFAOYSA-N	0.444305	0.592539	-0.824438	0.927982	127.363	180.353	154.564	100.438	141.453	147.217	143.273	110.295	132.067	85.3162	140.572	91.5071	105.722	97.8833	98.7058	160.79	155.547	136.105	141.177	99.0987
137.0594_1.45	Biogenic Amines	C03765	0.000305967	4-Hydroxyphenylacetaldehyde; 2-(4-Hydroxyphenyl)acetaldehyde	(3,4-Dihydroxyphenyl)ethanol	137.059	M+H[1+]	1.45	EC000469	137.059	1.45	positive	[M+H-H2O]+	JUUBCHWRXWPFFH-UHFFFAOYSA-N	0.189785	0.44852	-1.43641	0.752253	0.24583	0.277301	0.23442	0.157345	0.103107	0.252765	0.2686	0.433058	0.387564	0.150284	0.341311	0.152648	0.151123	0.0433505	0.301345	0.160957	0.321978	0.0934431	0.209174	0.113029
138.0542_7.19	Biogenic Amines	C00108	0.00075494	Anthranilate; Anthranilic acid; o-Aminobenzoic acid; Vitamin L1; 2-Aminobenzoate	Trigonelline	138.054	M+H[1+]	7.19	EC00081	138.054	7.19	positive	[M+H]+	WWNNZCOKKKDOPX-UHFFFAOYSA-N	0.416539	0.567315	0.876568	2.37152	0.118415	0.127563	0.0862207	0.314373	1.33363	0.453917	0.0998327	0.264182	0.0819672	1.27697	0.108812	0.845425	0.286544	6.95745	0.211258	0.126978	0.07973	0.377839	0.190092	0.674462
139.0485_3.659	Biogenic Amines	C05401	0.000139757	3-beta-D-Galactosyl-sn-glycerol; Galactosylglycerol	4-Imidazoleacrylic acid	139.048	M+H+Na[2+]	3.659	EC000493	139.048	3.659	positive	[M+H]+	LOIYMIARKYCTBW-OWOJBTEDSA-N	0.667185	0.772014	0.460821	1.61166	3.00219	0.192775	0.164322	0.239236	0.175259	0.160253	0.221194	0.146707	0.208253	0.219216	6.15086	0.0984751	0.0954511	0.263753	0.170001	0.222452	0.197743	0.11358	0.167156	0.142725
146.08_2.435	Biogenic Amines	C16741	0.00121879	L-Hydroxylysine; 5-Hydroxy-L-lysine; L-erythro-5-Hydroxylysine; (5R)-5-Hydroxy-L-lysine	4-Acetamidobutyric acid	146.08	M-NH3+H[1+]	2.435	EC000639	146.08	2.435	positive	[M+H]+	UZTFMUBKZQVKLK-UHFFFAOYSA-N	0.275246	0.526467	1.18616	1.23042	0.0718832	0.0764187	0.127501	0.137189	0.0674246	0.0794931	0.118238	0.120843	0.0807236	0.0553584	0.152315	0.0733547	0.236582	0.0877693	0.0866961	0.101252	0.0828939	0.0933439	0.163761	0.0725687
146.0923_7.363	Biogenic Amines	C03771	1.77e-05	5-Guanidino-2-oxopentanoate; 5-Guanidino-2-oxo-pentanoate; 2-Oxo-5-guanidinopentanoate; 2-Oxo-5-guanidino-pentanoate; 2-Oxoarginine	4-Guanidinobutyric acid	146.092	M-CO+H[1+]	7.363	EC000471	146.092	7.363	positive	[M+H]+	TUHVEAJXIMEOSA-UHFFFAOYSA-N	0.00910928	0.0680918	3.07967	1.5379	2.09691	2.16929	3.40435	1.90048	2.1765	2.73249	2.11121	2.32634	2.85178	1.85043	6.5	2.16822	4.16464	3.12783	2.66395	3.73807	2.66083	4.81163	2.80532	3.68439
146.1169_2.805	Biogenic Amines	C01996	0.00120376	Acetylcholine; O-Acetylcholine	Acetylcholine	146.117	M[1+]	2.805	EC000374	146.117	2.805	positive	[M]+	OIPILFWXSMYKGL-UHFFFAOYSA-N	3.06e-05	0.000897	5.81723	4.31787	6.88455	5.80329	7.98994	13.2784	10.0329	12.5628	11.7525	11.2494	8.36642	8.25239	35.8068	37.7367	61.23	37.7535	24.7711	24.5612	24.9003	57.3111	78.0859	33.1043
147.0758_8.309	Biogenic Amines	C21028	0.000676467	(R)-5,6-Dihydrothymine; (5R)-Dihydrothymine	Glutamine	147.076	M+H2O+H[1+]	8.309	EC000650	147.076	8.309	positive	[M+H]+	ZDXPYRJPNDTMRX-UHFFFAOYSA-N	0.455583	0.603249	-0.803846	0.83404	2.14322	7.20422	4.26941	2.08759	2.50968	3.70357	4.4473	2.2506	3.12538	3.08322	6.48658	1.45931	1.73411	4.07415	2.30157	1.6569	3.10114	2.48983	0.638899	5.10226
148.0424_8.262	Biogenic Amines	C00940	0.000415816	2-Oxoglutaramate; 2-Oxoglutaramic acid; alpha-Ketoglutaramate; 2-Ketoglutaramate		148.042	M(Cl37)+H[1+]	8.262	EC000348	148.042	8.262	positive			0.944328	0.961696	-0.0746426	0.994011	0.912643	1.37423	1.14648	0.893732	0.767222	1.21417	1.41986	1.17322	1.3792	0.943488	1.37933	0.855698	1.12181	1.02163	1.47768	1.0824	1.16241	1.01389	0.924679	1.11748
148.0599_8.485	Biogenic Amines	C00025	0.000534248	L-Glutamate; L-Glutamic acid; L-Glutaminic acid; Glutamate		148.06	M+H[1+]	8.485	EC00013	148.06	8.485	positive			0.00163894	0.0205901	3.90006	1.69388	7.68766	6.1061	8.39954	8.00105	10.9257	11.2472	6.40134	10.5108	6.69667	4.66439	16.9596	10.0149	15.0126	17.7199	15.4535	15.324	14.6117	16.9919	4.19651	10.3111
149.0598_6.589	Biogenic Amines	C00079	4.49e-05	L-Phenylalanine; (S)-alpha-Amino-beta-phenylpropionic acid	4-Ethoxybenzoic acid	149.06	M-NH3+H[1+]	6.589	EC00065	149.06	6.589	positive	[M+H-H2O]+	SHSGDXCJYVZFTP-UHFFFAOYSA-N	0.445327	0.593373	0.822559	1.27681	0.411326	0.503457	0.849514	0.466442	0.491333	0.671774	0.621974	0.504999	0.522329	0.473119	2.38135	0.407303	0.464503	0.867189	0.512377	0.480671	0.623603	0.421288	0.42578	0.459168
150.0531_1.94	Biogenic Amines	C00121	0.00027657	D-Ribose		150.053	M[1+]	1.94	EC00091	150.053	1.94	positive			0.0180289	0.115184	-2.7426	0.743858	1.59263	2.35372	1.72784	1.53314	1.05673	1.37304	1.59018	1.87372	2.01888	1.03194	1.45404	0.82183	1.18053	1.26758	1.38329	1.0066	1.2761	0.879476	1.77101	0.974202
150.054_1.773	Biogenic Amines	C01693	0.000984176	L-Dopachrome; 2-L-Carboxy-2,3-dihydroindole-5,6-quinone		150.054	M-CO2+H[1+]	1.773	EC000394	150.054	1.773	positive			0.0754539	0.260516	-1.98864	0.797572	1.32902	1.92155	1.39348	1.33337	0.847591	1.07915	1.31043	1.5	1.61074	0.784422	1.41098	0.712681	1.0275	1.06454	1.13677	0.896409	1.06465	0.720167	1.59349	0.828786
150.0913_0.47	Lipids	C05587	5.13e-06	3-Methoxytyramine	150.091	150.091	M-H2O+H[1+]	0.47	EC000517	150.091	0.47	positive	[M+H]+		0.527036	0.766374	-0.679935	0.859824	0.684255	0.920529	1.17834	1.36565	0.962395	0.79865	0.842186	0.00135991	0.604518	1.2146	0.00110167	0.705991	0.690319	0.920984	0.737486	1.51451	0.892694	0.958262	0.0301988	0.919287
151.0227_8.26	Biogenic Amines	C01180	0.000208721	4-Methylthio-2-oxobutanoic acid; 4-Methylthio-2-oxobutanoate; 4-(Methylsulfanyl)-2-oxobutanoate; 2-Keto-4-methylthiobutyric acid; 2-Oxo-4-methylthiobutanoate; 2-Oxo-4-methylthiobutanoic acid		151.023	M(S34)+H[1+]	8.26	EC000372	151.023	8.26	positive			0.990024	0.994302	0.0133634	1.00112	0.77151	1.27241	1.04654	0.778599	0.597141	0.987788	1.10318	1.02467	1.12583	0.790632	1.1512	0.705136	0.955177	0.860513	1.23624	0.898473	1.01012	0.909136	0.752661	1.03025
1516.2715_9.1	Lipids	G00179	0.00292353	NA	1516.27	1516.27	M+HCOOK[1+]	9.1	EC000687	1516.27	9.1	positive	[M+H]+		0.529305	0.767238	0.676163	1.1287	0.826706	0.802679	1.3862	1.06193	0.536902	0.961775	1.36603	1.13435	0.458464	1.85364	1.1163	1.23401	2.25237	1.34004	1.33986	0.429947	1.21763	0.940363	1.34998	0.505213
152.0542_6.927	Biogenic Amines	C00073	7.42e-05	L-Methionine; Methionine; L-2-Amino-4methylthiobutyric acid		152.054	M(S34)+H[1+]	6.927	EC00056	152.054	6.927	positive			0.191982	0.451279	1.42896	1.20498	0.535228	0.693014	0.990509	0.651541	0.860873	0.63629	1.05789	0.729624	0.554777	0.780429	1.09662	0.698796	0.484298	1.54762	1.14672	0.694731	0.702067	0.994941	0.981101	0.678638
153.0401_5.367	Biogenic Amines	C00385	0.000601859	Xanthine	Xanthine	153.04	M+H[1+]	5.367	EC000228	153.04	5.367	positive	[M+H]+	LRFVTYWOQMYALW-UHFFFAOYSA-N	0.991161	0.994302	0.0118408	1.00109	3.69732	4.23665	5.53573	4.13993	4.2787	5.10726	4.96274	4.20441	4.64296	3.04684	6.89488	2.96356	4.79092	3.40377	3.98112	5.05104	5.18751	4.09146	3.97275	3.56329
154.0969_5.792	Biogenic Amines	C16505	0.000756467	(10S)-Juvenile hormone III diol	N-omega-Acetylhistamine	154.097	M+H+Na[2+]	5.792	EC000616	154.097	5.792	positive	[M+H]+	XJWPISBUKWZALE-UHFFFAOYSA-N	1.49e-05	0.000473947	6.18117	3.10681	6.33659	3.51598	4.63236	4.66452	7.23616	5.78802	6.79877	4.86438	6.30051	5.38866	30.6626	10.6483	19.7972	15.3487	13.1467	24.1513	12.0874	12.8373	17.8848	15.9443
156.0777_0.56	Lipids	C00881	0.000917614	Deoxycytidine; 2'-Deoxycytidine	156.078	156.078	M-C3H4O2+H[1+]	0.56	EC000336	156.078	0.56	positive	[M+H]+		0.0928975	0.337849	1.87047	1.2382	0.314053	0.651299	0.409049	0.610591	0.47575	0.424444	0.409846	0.476377	0.385402	0.457235	0.351707	0.532862	0.824395	0.710205	0.476881	0.696891	0.536367	0.49617	0.336298	0.751344
156.1126_5.997	Biogenic Amines	C00477	0.0003398	Ecdysone		156.113	M(C13)+3H[3+]	5.997	EC000260	156.113	5.997	positive			0.244312	0.509748	-1.26877	0.913268	46.2968	63.1362	58.8201	40.9216	44.3501	48.0138	56.5766	49.964	61.5217	41.1635	45.39	36.403	37.8821	35.5261	53.7216	56.6107	52.892	47.1352	56.3556	44.5483
157.0491_1.011	Biogenic Amines	C05580	0.000349833	3,4-Dihydroxymandelate; 3,4-Dihydroxymandelic acid; Dihydroxymandelic acid		157.049	M-CO+H[1+]	1.011	EC000505	157.049	1.011	positive			0.0357454	0.169649	-2.39254	0.899093	9.51679	11.9728	11.7312	11.0302	10.6362	9.79919	9.85555	10.2907	11.025	8.59492	10.0745	7.61332	9.45946	8.04905	10.0471	10.6914	10.5463	9.70866	8.66202	9.06069
157.1073_9.216	Biogenic Amines	C00062	0.00105218	L-Arginine; (S)-2-Amino-5-guanidinovaleric acid; L-Arg		157.107	M-H2O+H[1+]	9.216	EC00048	157.107	9.216	positive			0.0323398	0.161689	-2.44473	0.871402	1.32836	1.54912	1.49034	1.19523	1.26418	1.32638	1.59264	1.54662	1.33092	1.10122	1.21248	0.948796	1.16749	0.915168	1.42659	1.43073	1.34866	1.1599	1.17275	1.17743
157.1687_8.105	Biogenic Amines	C00884	0.000483135	Homocarnosine; L-Homocarnosine; gamma-Aminobutyryl histidine; N-(4-Amino-1-oxobutyryl)histidine		157.169	M-HCOOK+H[1+]	8.105	EC000338	157.169	8.105	positive			2.35e-08	2.51e-06	-9.8935	0.0281678	1.35996	0.652718	1.23099	1.0802	0.875507	0.639286	0.928054	0.680396	1.65449	1.20476	0.0201297	0.0153291	0.0404454	0.0196724	0.0266757	0.0315037	0.0516769	0.0317429	0.0197248	0.0334076
1576.3651_11.95	Lipids	G10596	0.0038	NA	1576.37	1576.37	M+Cl[-]	11.95	EC000704	1576.37	11.95	negative	[M-H]-		0.285577	0.59233	1.16012	1.25559	0.431582	0.398669	1.14504	0.593402	0.772493	0.697975	0.756459	0.382342	0.123749	1.26324	0.999409	0.712679	1.16699	1.23913	1.06257	0.568232	0.597358	0.457871	0.321124	1.11753
159.0267_4.867	Biogenic Amines	C01013	0.000329475	3-Hydroxypropanoate; 3-Hydroxypropanoic acid; 3-Hydroxypropionate; 3-Hydroxypropionic acid; Hydracrylic acid		159.027	M+HCOONa[1+]	4.867	EC000174	159.027	4.867	positive			0.649751	0.760672	-0.486789	0.933858	1.60942	2.15784	1.953	1.14109	1.47535	1.35012	1.44875	1.2694	1.18304	0.669801	1.96164	0.747673	1.41054	0.401371	1.15429	1.97978	1.58015	1.28698	1.51358	1.27877
159.027_4.707	Biogenic Amines	C00256	0.000629475	(R)-Lactate; D-Lactate; D-Lactic acid; D-2-Hydroxypropanoic acid; D-2-Hydroxypropionic acid		159.027	M+HCOONa[1+]	4.707	EC000174	159.027	4.707	positive			0.0732643	0.256133	-2.00514	0.864354	10.5893	12.3355	13.3407	9.76625	12.2588	11.6695	11.5683	9.75723	10.983	7.96771	10.2843	7.42945	8.89989	7.03418	9.47575	13.7096	11.4203	9.27349	8.84798	8.90831
160.035_7.489	Biogenic Amines	C00499	0.000331231	Allantoate; Allantoic acid		160.035	M-NH3+H[1+]	7.489	EC000277	160.035	7.489	positive			0.360435	0.535077	-0.989215	0.935571	31.378	30.1419	34.775	19.3054	24.9365	32.3682	29.9277	33.8247	37.6232	26.0779	28.7777	22.1201	25.6989	29.1818	34.4081	31.1589	32.1029	25.1956	26.4264	25.9363
161.1166_1.415	Biogenic Amines	C00299	0.00108741	Uridine		161.117	M-HCOOK+H[1+]	1.415	EC000189	161.117	1.415	positive			0.0297852	0.156241	2.48734	2.18764	3.7782	5.55889	1.52682	1.07324	0.494935	0.44712	0.398438	0.277983	1.46286	2.98004	5.64102	2.94735	0.419966	1.63975	5.87318	7.4837	4.79857	5.32169	3.60587	1.64328
162.0541_2.029	Biogenic Amines	C00355	0.000784312	3,4-Dihydroxy-L-phenylalanine; L-Dopa; 3-Hydroxy-L-tyrosine; L-beta-(3,4-Dihydroxyphenyl)alanine; Levodopa; Dihydroxy-L-phenylalanine		162.054	M-H4O2+H[1+]	2.029	EC000218	162.054	2.029	positive			0.000257503	0.00506535	4.77831	1.63492	6.44623	7.31974	9.32601	6.24768	6.17076	10.0896	8.12828	5.22202	7.15817	6.22001	13.4168	7.60979	12.956	9.20536	11.3599	12.3358	9.65661	16.7658	9.98789	14.9574
162.0658_1.416	Biogenic Amines	C04079	0.00140504	N-((R)-Pantothenoyl)-L-cysteine; D-Pantothenoyl-L-cysteine; N-Pantothenoylcysteine		162.066	M+2H[2+]	1.416	EC000476	162.066	1.416	positive			0.508787	0.643517	-0.710607	0.755128	0.263279	1.20732	0.273185	0.107324	0.295362	0.549309	0.680312	0.554771	0.789146	0.348474	0.166406	0.166774	0.266844	0.279509	0.643495	0.0551658	0.226745	0.135701	1.68358	0.203137
162.1113_7.869	Biogenic Amines	C00398	0.000575139	Tryptamine; 3-(2-Aminoethyl)indole		162.111	M(C13)+H[1+]	7.869	EC000235	162.111	7.869	positive			0.0204775	0.124955	-2.67854	0.707691	0.632572	1	0.626186	0.448501	0.398469	0.50841	0.476743	0.647577	0.61922	0.395582	0.623239	0.263804	0.376761	0.384814	0.577823	0.36016	0.39285	0.360579	0.34156	0.389941
165.0546_7.383	Biogenic Amines	C00166	2.06e-05	Phenylpyruvate; Phenylpyruvic acid; alpha-Ketohydrocinnamic acid; keto-Phenylpyruvate; 3-Phenyl-2-oxopropanoate; 2-Oxo-3-phenylpropanoate	L-Tyrosine	165.055	M+H[1+]	7.383	EC000135	165.055	7.383	positive	[M+H-NH3]+	OUYCCCASQSFEME-UHFFFAOYSA-N	0.662648	0.769742	0.467551	1.0768	4.97158	7.13483	8.26015	5.17718	4.89937	6.08836	7.91433	4.74669	3.22736	6.58463	10.5429	3.6626	5.32965	8.53392	11.2507	3.04691	6.30426	4.87948	5.09193	4.89337
166.0526_8.475	Biogenic Amines	C05947	5.35e-05	L-erythro-4-Hydroxyglutamate; erythro-4-Hydroxy-L-glutamate	Methioninesulfoxide	166.053	M(Cl37)+H[1+]	8.475	EC000557	166.053	8.475	positive	[M+H]+	QEFRNWWLZKMPFJ-YGVKFDHGSA-N	0.939451	0.959179	-0.0811944	0.992014	0.944359	1.80818	1.13985	0.882334	0.800315	1.33376	1.53285	1.39339	1.56529	0.974095	1.53433	0.974398	1.31738	1.0697	1.67605	1.11996	1.19595	1.12667	1.05468	1.20648
166.0725_5.165	Biogenic Amines	C20239	8.44e-05	6-Carboxy-5,6,7,8-tetrahydropterin; 6-Carboxytetrahydropterin	7-Methylguanine	166.072	M-HCOOH+H[1+]	5.165	EC000641	166.072	5.165	positive	[M+H]+	FZWGECJQACGGTI-UHFFFAOYSA-N	0.152791	0.397987	1.57363	1.31522	0.326712	0.241178	0.348885	0.266463	0.264746	0.29977	0.257669	0.212454	0.192538	0.248492	0.774547	0.257223	0.235916	0.491277	0.345654	0.313661	0.276946	0.340244	0.177339	0.284243
166.0869_6.592	Biogenic Amines	C00788	0.000680246	L-Adrenaline; (R)-(-)-Adrenaline; (R)-(-)-Epinephrine; (R)-(-)-Epirenamine; (R)-(-)-Adnephrine; 4-[(1R)-1-Hydroxy-2-(methylamino)ethyl]-1,2-benzenediol	DL-Phenylalanine	166.087	M-H2O+H[1+]	6.592	EC000313	166.087	6.592	positive	[M+H]+	COLNVLDHVKWLRT-UHFFFAOYSA-N	0.429169	0.580115	0.852593	1.39761	9.10601	11.8829	22.7744	10.1835	11.6058	17.0181	15.3567	12.061	11.9988	11.8391	75.3335	9.79864	10.6845	24.2622	11.9322	9.45921	15.4881	9.77175	9.57431	10.7326
168.0615_2.434	Biogenic Amines	C14874	0.000582995	Glutathione episulfonium ion		168.061	M+2H[2+]	2.434	EC000595	168.061	2.434	positive			0.651528	0.761059	-0.484128	0.918389	0.390364	0.584168	0.725672	0.809413	0.508892	0.684447	0.818739	0.906868	0.707066	0.337207	0.70208	0.342215	1.41492	0.529998	0.473946	0.530609	0.326513	0.534272	0.644312	0.445713
168.0646_1.858	Biogenic Amines	C00250	0.000919626	Pyridoxal	Pyridoxal	168.065	M+H[1+]	1.858	EC000169	168.065	1.858	positive	[M+H]+	RADKZDMFGJYCBB-UHFFFAOYSA-N	0.00374358	0.0365795	-3.50789	0.655555	1.91045	2.63913	1.75037	1.75232	1.19946	1.45887	1.78048	2.11345	2.27846	1.16537	0.796802	0.897833	1.19947	1.31805	1.41664	1.09547	1.33031	0.839202	2.01569	0.922235
1687.4828_10.52	Lipids	G10597	0.00202353	NA	1687.48	1687.48	M-NH3+H[1+]	10.52	EC000705	1687.48	10.52	positive	[M+H]+		0.0811275	0.313393	-1.94779	0.496274	0.507115	0.0550625	0.0726918	0.408999	1.45619	0.856136	1.06269	1.33938	0.794538	1.32816	1.27013	0.101687	0.993417	0.0664026	0.64515	0.060882	0.051696	0.0253244	0.280236	0.416192
169.0974_6.64	Biogenic Amines	C00534	0.000245895	Pyridoxamine; PM		169.097	M+H[1+]	6.64	EC000280	169.097	6.64	positive			0.00464485	0.0418316	3.40479	2.97543	0.450615	0.399261	1.44448	0.587062	0.732891	0.928111	0.632906	0.476201	0.726286	0.860894	4.02997	0.692857	1.38257	1.00899	1.45439	2.725	1.41521	4.49301	1.0733	3.26299
169.9851_7.486	Biogenic Amines	C02362	0.00046588	2-Oxosuccinamate; 2-Oxosuccinamic acid; gamma-Aminooxaloacetate; Oxaloacetamide		169.985	M+K[1+]	7.486	EC000412	169.985	7.486	positive			0.529422	0.659396	-0.675969	0.956285	1.11403	0.997139	1.24242	0.795272	0.888901	0.834101	0.927273	1.04945	1.08649	0.783623	1.06878	0.573917	0.986391	0.870572	1.01876	1.06865	0.998102	0.901994	0.921193	0.885486
170.0566_9.397	Biogenic Amines	C05576	0.00130881	3,4-Dihydroxyphenylethyleneglycol		170.057	M[1+]	9.397	EC000500	170.057	9.397	positive			0.0136251	0.0925885	-2.88205	0.579736	0.586809	1.47842	2.88462	1.52417	1.93055	1.35576	0.890017	1.85884	1.303	0.781583	1.01465	0.628732	0.975638	0.709987	0.832712	1.05145	0.566969	1.25315	0.936238	0.490999
173.02_8.781	Biogenic Amines	C00279	0.000865621	D-Erythrose 4-phosphate		173.02	M-CO+H[1+]	8.781	EC000183	173.02	8.781	positive			0.286589	0.531288	1.15761	1.26437	4.38477	14.8672	5.42298	3.74704	4.7894	4.30714	8.23759	4.67866	3.74471	5.42335	14.1962	5.00169	8.9253	7.58083	6.80298	3.05709	5.22263	8.01468	9.31835	7.24054
175.0951_1.488	Biogenic Amines	C00327	0.000591297	L-Citrulline; 2-Amino-5-ureidovaleric acid; Citrulline	Indole-3-acetamide	175.095	M[1+]	1.488	EC000198	175.095	1.488	positive	[M+H]+	ZOAMBXDOGPRZLP-UHFFFAOYSA-N	0.00473858	0.0424202	3.39522	2.6312	0.550373	0.521102	0.218639	0.133812	0.0858847	0.0700461	0.0679308	0.0872636	0.453024	0.295156	0.855849	0.489085	0.148553	0.327933	1.0408	1.15573	0.970365	0.479913	0.747431	0.318207
175.1074_7.656	Biogenic Amines	C00437	0.000318791	N-Acetylornithine; N2-Acetyl-L-ornithine	Theanine	175.107	M+H[1+]	7.656	EC000249	175.107	7.656	positive	[M+H]+	DATAGRPVKZEWHA-YFKPBYRVSA-N	0.306125	0.531288	1.11031	1.56796	0.0264486	0.0337387	0.0372784	0.0337695	0.0616839	0.0540323	0.028667	0.0411867	0.0273601	0.0605926	0.0938269	0.0541734	0.0277883	0.247018	0.0279191	0.023387	0.0460873	0.0482095	0.0342202	0.0320156
178.0489_3.075	Biogenic Amines	C00198	0.00116195	D-Glucono-1,5-lactone; Gluconic lactone; Gluconic acid lactone; 1,5-Gluconolactone; delta-Gluconolactone; D-Gluconolactone; Gluconolactone		178.049	M[1+]	3.075	EC000157	178.049	3.075	positive			1.24e-06	7.13e-05	-7.5042	0.302479	2.53194	1.88126	1.87822	1.64626	1.07238	1.83929	2.36631	1.60715	2.30854	1.38565	0.376761	0.415088	0.358108	0.358554	1.32723	0.487963	1.07256	0.320306	0.542752	0.341685
178.0505_3.195	Biogenic Amines	C05645	0.00055113	4-(2-Amino-3-hydroxyphenyl)-2,4-dioxobutanoate		178.05	M-HCOOH+H[1+]	3.195	EC000528	178.05	3.195	positive			5.13e-08	5.11e-06	-9.38956	0.210702	2.02777	1.75346	1.85031	1.31469	0.969496	1.62039	2.0116	1.33308	1.95138	1.49601	0.159137	0.213965	0.112105	0.223073	0.987001	0.377356	0.756486	0.142942	0.269358	0.198961
179.1011_7.813	Biogenic Amines	C00780	0.00166052	Serotonin; 3-(2-Aminoethyl)-1H-indol-5-ol; 5-Hydroxytryptamine; Enteramine		179.101	M(Cl37)+H[1+]	7.813	EC000310	179.101	7.813	positive			0.410025	0.564445	0.889115	1.04502	0.17219	0.201359	0.204917	0.231321	0.181562	0.197005	0.220747	0.229189	0.220916	0.179294	0.22713	0.153531	0.232585	0.187823	0.236012	0.228092	0.227906	0.19631	0.234587	0.206292
180.1015_4.865	Biogenic Amines	C05588	0.000369818	L-Metanephrine		180.101	M-H2O+H[1+]	4.865	EC000518	180.101	4.865	positive			0.000131749	0.00298431	5.10059	1.82264	0.349868	0.293753	0.504517	0.456416	0.218933	0.165092	0.324484	0.448815	0.302544	0.532913	0.726795	0.466854	0.701275	0.420865	0.663841	0.742743	0.648597	0.605396	0.959541	0.620731
181.0965_1.372	Biogenic Amines	C05636	0.000654105	3-Hydroxykynurenamine		181.096	M+H[1+]	1.372	EC000521	181.096	1.372	positive			0.0739475	0.2565	1.99994	1.5315	0.552897	0.408679	0.777702	0.579675	0.683251	0.632604	0.619297	0.560204	0.779536	0.394606	2.29669	0.644623	1.11068	0.741677	0.833955	0.659375	0.548829	0.623847	0.734495	0.977171
181.1578_1.024	Biogenic Amines	C16504	0.000916467	Juvenile hormone III acid; Juvenile-hormone-III carboxylate; (2E,6E,10R)-10,11-Epoxy-3,7,11-trimethyldodeca-2,6-dienoate		181.158	M-C3H4O2+H[1+]	1.024	EC000614	181.158	1.024	positive			0.229466	0.506724	1.31126	3.38214	0.35766	0.45124	0.184334	0.226889	0.245385	0.456912	0.195204	0.308737	0.468174	0.139549	0.636211	0.342215	0.559574	0.532491	1.31016	6.14734	0.145433	0.279833	0.18844	0.119989
182.0565_6.813	Biogenic Amines	C00637	0.00119038	Indole-3-acetaldehyde; 2-(Indol-3-yl)acetaldehyde; Indoleacetaldehyde		182.056	M+Na[1+]	6.813	EC000302	182.056	6.813	positive			0.0294824	0.155746	-2.49262	0.251674	0.22849	0.357654	1.18536	0.865977	0.290072	0.0784562	0.217289	0.357966	0.0981345	0.157204	0.0700067	0.0700642	0.0544347	0.477657	0.0539166	0.0298528	0.0374394	0.0528717	0.0410092	0.0783222
183.0765_1.063	Biogenic Amines	C00526	2.03e-06	Deoxyuridine; 2-Deoxyuridine; 2'-Deoxyuridine		183.077	M-HCOOH+H[1+]	1.063	EC000279	183.077	1.063	positive			0.386443	0.54592	0.935652	1.81293	0.0327041	0.039938	0.0443682	0.048016	0.042661	0.0389401	0.0175126	0.0527059	0.0374223	0.0305181	0.0382465	0.0309791	0.385325	0.0325797	0.037979	0.0411336	0.0416579	0.0297589	0.0258716	0.0340572
183.1237_8.689	Biogenic Amines	C00386	0.000366801	Carnosine; Nalpha-(beta-alanyl)-L-histidine		183.124	M-CO2+H[1+]	8.689	EC000229	183.124	8.689	positive			0.284175	0.531288	-1.16361	0.914246	8.05707	8.92871	8.59817	6.61059	7.09129	7.95588	7.36241	9.72734	6.31193	7.7673	10.555	6.36733	8.52703	4.79482	8.31536	7.25739	6.5116	6.02629	6.99275	6.33909
184.0588_1.945	Biogenic Amines	C00956	0.000715688	L-2-Aminoadipate; L-alpha-Aminoadipate; L-alpha-Aminoadipic acid; L-2-Aminoadipic acid; L-2-Aminohexanedioate	4-Pyridoxic acid	184.059	M+Na[1+]	1.945	EC000355	184.059	1.945	positive	[M+H]+	HXACOUQIXZGNBF-UHFFFAOYSA-N	0.000137834	0.00307555	-5.07876	0.543186	4.29489	4.5726	5.29937	3.65133	2.39599	4.53606	3.88266	5.44371	5.59491	3.35264	1.2448	1.95241	1.59307	1.72485	2.69176	3.67575	2.90255	2.14542	3.39349	2.04603
184.0603_2.033	Biogenic Amines	C05127	0.000873834	N-Methylhistamine; 1-Methylhistamine; 1-Methyl-4-(2-aminoethyl)imidazole; Ntau-Methylhistamine		184.06	M+NaCl[1+]	2.033	EC000484	184.06	2.033	positive			0.00118475	0.0164	-4.05359	0.579711	2.74122	3.06283	3.09605	2.40428	1.55864	3.51613	2.58784	4.18746	3.77773	1.7767	0.917692	1.44984	1.13228	1.25396	2.01854	2.49525	2.04862	1.66313	2.32789	1.33565
184.0644_4.391	Biogenic Amines	C05399	0.000192728	Melibiitol; 6-O-alpha-D-Galactosyl-D-glucitol		184.064	M+H+Na[2+]	4.391	EC000492	184.064	4.391	positive			0.706829	0.802055	0.402814	1.36362	1.35129	1.80591	2.08153	2.51878	5.69158	1.62846	0.206804	1.04999	0.202035	4.73137	0.212033	2.46027	0.830034	20.137	0.089974	0.385885	0.133727	1.20603	0.48156	3.06468
184.0735_1.04	Lipids	C00588	0.000369485	Choline phosphate; Phosphorylcholine; Phosphocholine; O-Phosphocholine	184.073	184.073	M[1+]	1.04	EC000295	184.073	1.04	positive	[M+H]+		0.0162496	0.130019	-2.79455	0.719251	1.15699	0.851742	1.04456	1.07217	0.880038	0.947875	1.43559	1.53101	0.951601	1.154	0.32592	1.12873	0.773572	0.976233	0.481405	0.671003	1.06279	0.634516	1.20878	0.66721
189.0523_0.47	Lipids	C05581	2.93e-05	3-Methoxy-4-hydroxyphenylacetaldehyde; (4-Hydroxy-3-methoxyphenyl)acetaldehyde; Homovanillin	189.052	189.052	M+Na[1+]	0.47	EC000510	189.052	0.47	positive	[M+H]+		0.298059	0.595293	-1.12956	0.849713	2.60841	3.01257	2.83199	3.12399	2.71977	1.67563	2.88636	1.55025	1.48627	3.80911	1.02911	1.52811	3.00203	2.54217	1.24738	3.78639	2.20295	1.86705	1.92577	2.71038
192.0648_6.611	Biogenic Amines	C16591	0.000684312	3-Carbamoyl-2-phenylpropionic acid		192.065	M-H2O+H[1+]	6.611	EC000632	192.065	6.611	positive			0.0381817	0.176391	2.35796	1.74685	0.138718	0.230687	0.307833	0.308886	0.177285	0.308986	0.295706	0.309498	0.146524	0.160397	0.61843	0.258427	0.451656	0.384814	0.674692	0.847847	0.205864	0.150183	0.129633	0.443857
192.0671_0.5	Lipids	C00642	0.000487345	4-Hydroxyphenylacetate; 4-Hydroxyphenylacetic acid	192.067	192.067	M+ACN-H[-]	0.5	EC000304	192.067	0.5	negative	[M-H]-		0.170609	0.469045	-1.50452	0.806668	0.454273	0.462032	0.624024	0.573054	0.408271	0.669678	0.676784	1.09431	0.539605	0.691115	0.746934	0.585886	0.547241	0.569061	0.633555	0.260049	0.674005	0.24449	0.296083	0.438508
195.0015_8.597	Biogenic Amines	C00093	0.001451	sn-Glycerol 3-phosphate; Glycerophosphoric acid; D-Glycerol 1-phosphate		195.001	M+Na[1+]	8.597	EC00077	195.001	8.597	positive			0.000339135	0.00625934	-4.64682	0.755554	1.26547	1.43109	1.19017	1.19143	1.08577	1.21521	1.41818	1.38687	1.45574	0.876774	0.773988	0.847913	1.07775	0.774791	1	1.08832	1.00232	0.920345	1.08743	0.884187
196.096_5.667	Biogenic Amines	C00486	0.0001698	Bilirubin		196.096	M(C13)+3H[3+]	5.667	EC000265	196.096	5.667	positive			0.0817191	0.274527	1.94367	1.45481	0.344381	0.457916	0.442196	0.237231	0.187641	0.215783	0.454992	0.995436	0.227473	0.475869	0.853948	0.570305	0.57461	0.387752	0.872725	0.700509	0.27895	0.355619	0.525872	0.755568
196.0965_5.582	Biogenic Amines	C16586	0.000319754	2-Phenyl-1,3-propanediol monocarbamate		196.096	M+H[1+]	5.582	EC000624	196.096	5.582	positive			0.0640482	0.233542	2.07977	1.4519	1.78479	2.99702	2.52899	1.22478	1.05358	1.70346	3.83982	6.34362	1.96993	2.09218	4.95024	3.8866	3.30015	2.92736	4.17237	3.33168	2.50685	2.61125	3.86367	5.52877
198.0536_8.597	Biogenic Amines	C00954	0.000994996	Indole-3-acetate; Indole-3-acetic acid; (Indol-3-yl)acetate; Indoleacetate; Indoleacetic acid; (1H-indol-3-yl)acetate; IAA		198.054	M+Na[1+]	8.597	EC000352	198.054	8.597	positive			0.00150389	0.0197994	-3.94076	0.643381	16.9036	19.2774	12.9981	12.8692	10.439	14.0952	16.4489	19.8463	18.4531	9.96212	6.55938	9.97801	11.7859	7.03632	8.12513	9.23222	10.1547	9.42297	16.544	8.50037
198.0878_7.842	Biogenic Amines	C00475	0.000403533	Cytidine	N-Acetylhistidine	198.088	M-HCOOH+H[1+]	7.842	EC000257	198.088	7.842	positive	[M+H]+	KBOJOGQFRVVWBH-ZETCQYMHSA-N	0.00170609	0.0209066	3.88106	1.46956	5.38005	5.04983	5.06655	4.40903	3.92942	6.23399	6.83235	6.02271	5.16461	4.8294	8.29233	4.8366	7.63047	6.0308	9.02973	11.0527	8.31882	5.34511	7.53771	9.69191
198.0883_9.39	Biogenic Amines	C05552	0.00153951	Biocytin; N6-D-Biotinyl-L-lysine; epsilon-N-Biotinyl-L-lysine		198.088	M+H+Na[2+]	9.39	EC000499	198.088	9.39	positive			0.037175	0.174221	-2.37199	0.342692	1.63949	1.39354	5.94534	4.86851	1.85277	0.742051	0.781595	1.16746	1.04963	0.697214	0.945985	0.510433	0.651123	0.543707	0.874986	0.457835	0.66389	0.806567	1.07193	0.374536
203.0515_7.511	Biogenic Amines	C00124	0.00116647	D-Galactose; D-Galactopyranose		203.052	M+Na[1+]	7.511	EC00019	203.052	7.511	positive			0.0501445	0.204162	-2.21301	0.775753	17.8925	23.7504	13.2258	15.1945	14.1992	13.3172	26.2916	17.3341	17.8306	15.2188	12.7439	12.7774	13.1318	9.60406	15.9314	8.47723	17.6502	13.5306	21.3166	10.0153
203.0522_0.44	Lipids	C00031	0.000464583	D-Glucose; Grape sugar; Dextrose; Glucose; D-Glucopyranose	203.052	203.052	M+Na[1+]	0.44	EC00023	203.052	0.44	positive	[M+H]+		0.0765024	0.302427	-1.98089	0.658687	1.07676	1.4963	0.175815	0.854525	0.565136	0.353157	1.6224	1.08738	1.33136	1.00787	0.205113	0.974506	0.802711	0.556343	0.698247	0.31924	0.878669	0.514225	0.957991	0.397052
204.086_8.098	Biogenic Amines	C00140	0.000613684	N-Acetyl-D-glucosamine; N-Acetylchitosamine; 2-Acetamido-2-deoxy-D-glucose; GlcNAc		204.086	M-H2O+H[1+]	8.098	EC000113	204.086	8.098	positive			0.0188529	0.118924	2.72017	1.51772	1.50044	2.78207	2.48988	1.08369	1.92526	2.39919	1.17524	1.56162	1.79141	1.34492	4.77813	2.00169	3.80605	2.00436	1.60156	3.25726	2.18952	2.12727	3.04523	2.58936
204.1246_7.02	Biogenic Amines	C00315	0.00082591	Spermidine; N-(3-Aminopropyl)-1,4-butane-diamine	Isopentenyladenine	204.125	M+NaCl[1+]	7.02	EC000195	204.125	7.02	positive	[M+H]+	HYVABZIGRDEKCD-UHFFFAOYSA-N	0.273293	0.526467	-1.19117	0.903439	39.4664	55.1652	58.4899	47.0912	53.1316	60.9576	60.6039	66.3283	67.4577	32.9905	41.3325	43.2236	59.0817	40.374	47.917	48.7414	66.2877	35.9405	51.5141	54.9645
206.1013_8.117	Biogenic Amines	C00078	0.000745895	L-Tryptophan; Tryptophan; (S)-alpha-Amino-beta-(3-indolyl)-propionic acid		206.101	M(C13)+H[1+]	8.117	EC00064	206.101	8.117	positive			0.0473377	0.195894	2.24393	3.85459	0.629719	0.509537	0.403545	0.357113	0.60457	0.39447	0.458561	0.54423	0.58485	0.480128	7.58421	1.01693	2.45451	2.18871	0.478919	0.776723	0.620228	0.925603	1.90211	1.19673
209.0908_6.609	Biogenic Amines	C02700	0.00118335	L-Formylkynurenine; N-Formyl-L-kynurenine; N-Formylkynurenine	Kynurenine	209.091	M-CO+H[1+]	6.609	EC000421	209.091	6.609	positive	[M+NH4]+	YGPSJZOEDVAXAB-QMMMGPOBSA-N	0.0322935	0.161689	2.44547	1.75583	0.19809	0.306986	0.417496	0.396053	0.26362	0.403917	0.369325	0.39687	0.197852	0.223918	0.836502	0.352809	0.592501	0.527328	0.903131	1.11116	0.289707	0.200476	0.180734	0.578879
210.0169_8.267	Biogenic Amines	C03287	0.000735342	L-Glutamyl 5-phosphate; L-Glutamate 5-phosphate		210.017	M-H2O+H[1+]	8.267	EC000444	210.017	8.267	positive			0.0313885	0.160156	-2.46022	0.801056	1.61392	1.40773	1.69857	1.79918	1.75709	1.47823	1.69191	1.40589	1.6069	1.11959	1.15366	0.970064	1.14475	0.851166	1.48288	2.13441	1.41879	1.15584	0.996973	1.17112
215.0348_0.54	Lipids	C07480	0.00117448	Theobromine; 3,7-Dimethylxanthine	215.035	215.035	M+Cl[-]	0.54	EC00023	215.035	0.54	negative	[M-H]-		0.0638141	0.271623	-2.08179	0.780323	0.648258	0.868015	0.443041	0.908367	0.778468	0.459095	0.940018	0.681047	0.455319	0.645026	0.295626	0.818922	0.608712	0.617534	0.429016	0.476909	0.618558	0.454275	0.594185	0.41326
216.0644_8.597	Biogenic Amines	C00352	0.00122059	D-Glucosamine 6-phosphate; D-Glucosamine phosphate		216.064	M-CO2+H[1+]	8.597	EC000214	216.064	8.597	positive			0.0020509	0.0237681	-3.79388	0.640477	74.3539	84.4052	54.3887	54.6823	44.1163	60.9904	70.4973	85.762	80.8817	43.526	27.6041	44.5575	49.5297	31.1465	34.108	37.8766	42.5161	40.5287	74.0844	36.6667
217.0687_5.223	Biogenic Amines	C00418	0.000464661	(R)-Mevalonate; Mevalonic acid; 3,5-Dihydroxy-3-methylvaleric acid		217.069	M+HCOONa[1+]	5.223	EC000238	217.069	5.223	positive			0.000689833	0.010313	-4.30953	0.657512	1.25691	1.482	1.04185	1.42602	1.31596	1.63779	1.78784	1.31689	1.48468	1.09475	1	1.13491	0.888276	0.897543	1.22211	0.66818	0.681291	0.46662	1.40294	0.741184
218.1136_8.497	Biogenic Amines	C21016	2.35e-05	Ophthalmate; gamma-L-Glutamyl-L-2-aminobutyrylglycine	Gln-Ala	218.114	M-C3H4O2+H[1+]	8.497	EC000647	218.114	8.497	positive	[M+H]+	FAQVCWVVIYYWRR-WHFBIAKZSA-N	0.693766	0.793557	0.42178	1.12913	0.0774803	0.0821411	0.0609491	0.092022	0.152184	0.123272	0.0713887	0.0917192	0.0721312	0.120653	0.0675464	0.130738	0.0629996	0.361225	0.0606985	0.0774522	0.0658089	0.096915	0.0723853	0.0700631
218.1393_6.598	Biogenic Amines	C16565	0.000124154	Aminopropylcadaverine	L-Propionylcarnitine	218.139	M+NaCl[1+]	6.598	EC000622	218.139	6.598	positive	[M+H]+	UFAHZIUFPNSHSL-MRVPVSSYSA-N	0.411593	0.56528	0.886084	1.25934	0.0680421	0.0746304	0.0937679	0.0615238	0.0457001	0.343664	0.0902398	0.0741143	0.0959864	0.0472853	0.19537	0.0813002	0.119528	0.0850988	0.139934	0.185583	0.10926	0.0973118	0.15367	0.0859317
220.1173_3.549	Biogenic Amines	C00864	0.000649126	Pantothenate; Pantothenic acid; (R)-Pantothenate	Pantothenic acid	220.117	M+H[1+]	3.549	EC000330	220.117	3.549	positive	[M+H]+	GHOKWGTUZJEAQD-UHFFFAOYSA-N	0.0221295	0.132866	-2.63931	0.7671	94.9924	145.367	110.18	71.8769	87.3117	112.975	128.902	115.599	149.506	88.4549	92.9086	70.6942	77.0239	64.934	110.895	108.581	111.434	56.3638	72.225	82.7122
222.0978_8.1	Biogenic Amines	C15522	0.00068046	4a-Hydroxytetrahydrobiopterin; 4a-Hydroxy-5,6,4,8-tetrahydrobiopterin; (6R)-6-(L-erythro-1,2-Dihydroxypropyl)-5,6,7,8-tetrahydro-4a-hydroxypterin; 6-[(1R,2S)-1,2-Dihydroxypropyl]-5,6,7,8-tetrahydro-4a-hydroxypterin		222.098	M-H4O2+H[1+]	8.1	EC000598	222.098	8.1	positive			0.0226033	0.134237	2.62856	1.55566	1.45138	2.77551	2.15071	0.912199	1.76486	2.35438	0.975683	1.47696	1.71362	1.32266	4.84824	1.90891	3.64237	1.79144	1.53001	3.03315	2.04883	1.92173	3.04881	2.51401
223.0733_9.594	Biogenic Amines	C00669	0.00131872	gamma-L-Glutamyl-L-cysteine; L-gamma-Glutamylcysteine; 5-L-Glutamyl-L-cysteine; gamma-Glutamylcysteine	L-Cystathionine	223.073	M-CO+H[1+]	9.594	EC000305	223.073	9.594	positive	[M+H]+	ILRYLPWNYFXEMH-RFZPGFLSSA-N	0.722426	0.812662	0.380348	1.09527	0.147278	0.266094	0.493425	0.328303	0.28208	1.02972	0.220636	0.30276	0.12312	0.254524	0.449228	0.256982	0.510659	0.300516	0.470781	0.496354	0.244463	0.272989	0.253395	0.521065
224.1138_8.116	Biogenic Amines	C00559	0.000315774	Deoxyadenosine; 2'-Deoxyadenosine		224.114	M-CO+H[1+]	8.116	EC000287	224.114	8.116	positive			0.0502819	0.204162	2.21154	3.76716	0.909241	0.784573	0.605489	0.535036	0.929536	0.57765	0.692917	0.801565	0.873488	0.684705	11.1043	1.5065	3.51827	3.17812	0.693681	1.1439	0.889264	1.35195	2.76339	1.70574
225.0337_7.517	Biogenic Amines	C07646	0.000825371	Carboxyphosphamide; Carboxycyclophosphamide		225.034	M-HCOONa+H[1+]	7.517	EC000579	225.034	7.517	positive			0.0802645	0.272098	-1.95383	0.827752	2.53753	3.52992	2.23442	2.40618	2.26216	2.17696	3.9739	2.70083	2.46829	2.44819	2.20219	2.04535	2.26799	1.96128	2.80185	1.22864	2.70281	2.27587	2.89844	1.74833
226.1808_1.024	Biogenic Amines	C02059	0.00136682	Phylloquinone; Vitamin K1; Phytonadione; 2-Methyl-3-phytyl-1,4-naphthoquinone		226.181	M+2H[2+]	1.024	EC000404	226.181	1.024	positive			0.243427	0.509748	1.27125	3.41018	1.59647	1.92811	0.733448	0.977311	1.04593	2.0182	0.791076	1.23767	1.92911	0.584191	2.60803	1.28315	2.33793	2.24328	5.29908	27.0642	0.607467	1.06954	0.776881	0.50232
229.1535_7.03	Biogenic Amines	C16609	0.00113215	Didemethylcitalopram		229.154	M-HCOONa+H[1+]	7.03	EC000634	229.154	7.03	positive			0.253322	0.518119	1.24393	1.61866	0.0318262	0.0613972	0.0673528	0.0453778	0.0894867	0.0675115	0.0611266	0.0554227	0.0547202	0.0806423	0.159696	0.0720706	0.0452036	0.36888	0.0496213	0.0469115	0.0711875	0.0594187	0.0442202	0.0780438
230.0956_7.551	Biogenic Amines	C00143	0.00113278	5,10-Methylenetetrahydrofolate; (6R)-5,10-Methylenetetrahydrofolate; 5,10-Methylene-THF	Ergothioneine	230.096	M(C13)+2H[2+]	7.551	EC000115	230.096	7.551	positive	[M+H]+	SSISHJJTAXXQAX-ZETCQYMHSA-N	0.540332	0.666505	0.657957	1.13509	0.196334	0.203267	0.169011	0.0948713	0.171319	0.181221	0.180926	0.164421	0.211871	0.155696	0.0975173	0.142697	0.11515	0.334787	0.115293	0.183106	0.177811	0.188374	0.458349	0.149406
237.0731_1.311	Biogenic Amines	C06459	1.35e-05	N-Trimethyl-2-aminoethylphosphonate; 2-Trimethylaminoethylphosphonate	Zileuton	237.073	M+HCOONa[1+]	1.311	EC000571	237.073	1.311	positive	[M+H]+	MWLSOWXNZPKENC-UHFFFAOYSA-N	0.127263	0.359828	1.68532	1.11682	0.0229368	0.0252742	0.0316752	0.0250105	0.0258892	0.0238479	0.0285555	0.02782	0.0300735	0.0222676	0.0350034	0.0232745	0.0233156	0.0269717	0.034701	0.0372816	0.0335372	0.0253943	0.0262385	0.0283964
238.0454_8.595	Biogenic Amines	C00329	0.000151002	D-Glucosamine; Chitosamine; 2-Amino-2-deoxy-D-glucose		238.045	M+NaCl[1+]	8.595	EC000202	238.045	8.595	positive			0.000407569	0.00716842	-4.55929	0.764842	11.0327	12.1986	10.0871	9.96528	9.40511	10.6065	11.8742	11.3894	12.7634	7.60318	6.65545	7.43852	9.07394	6.62088	8.43009	9.33952	8.80458	8.15385	9.48229	7.78192
238.0933_6.486	Biogenic Amines	C04874	0.000130396	7,8-Dihydroneopterin; Dihydroneopterin; 2-Amino-4-hydroxy-6-(D-erythro-1,2,3-trihydroxypropyl)-7,8-dihydropteridine	6-Biopterin	238.093	M-H2O+H[1+]	6.486	EC000436	238.093	6.486	positive	[M+H]+	LHQIJBMDNUYRAM-DZSWIPIPSA-N	0.844126	0.896284	-0.210268	0.97291	2.94381	2.46876	5.6526	2.1584	1.85963	3.00795	2.69559	2.91534	3.31261	2.24947	2.79915	3.24398	2.37533	1.66459	3.48061	2.57243	2.39169	3.3328	2.57862	4.0322
241.0291_9.654	Biogenic Amines	C14847	0.00203183	3,4-Dihydro-3-hydroxy-4-S-glutathionyl bromobenzene	L-Cystine	241.029	M(C13)+2H[2+]	9.654	EC000590	241.029	9.654	positive	[M+H]+	LEVWYRKDKASIDU-IMJSIDKUSA-N	0.665624	0.770803	-0.463135	0.942111	0.0287533	0.024082	0.0321326	0.0178345	0.0257767	0.0248848	0.0206358	0.0223864	0.0426229	0.0188964	0.0288526	0.020305	0.0204606	0.0296422	0.017407	0.0382446	0.0345919	0.0165658	0.0184404	0.0185598
243.0266_9.555	Biogenic Amines	C00446	0.000205007	alpha-D-Galactose 1-phosphate; alpha-D-Galactopyranose 1-phosphate		243.027	M-H2O+H[1+]	9.555	EC00073	243.027	9.555	positive			0.0246398	0.141776	-2.58467	0.639664	1.62917	3.19838	1.00286	1.06311	1.25889	1.16452	1.94144	2.03032	1.86094	1.10069	1.29356	1.10425	0.992482	0.680078	1.60145	0.591966	1.00253	1.12251	1.3811	0.624814
243.096_2.149	Biogenic Amines	C00214	0.00154803	Thymidine; Deoxythymidine	5-Methyl-3-deoxyuridine	243.096	M+H[1+]	2.149	EC000163	243.096	2.149	positive	[M+H]+	UYUWZFRYAAHPDN-LKEWCRSYSA-N	0.273271	0.526467	1.19122	1.72827	0.0303995	0.0221745	0.0291595	0.030076	0.0414228	0.0485023	0.0381483	0.0569441	0.0440927	0.0448013	0.0684411	0.0505618	0.046536	0.286007	0.0360574	0.0301279	0.0361738	0.0447376	0.0352294	0.032758
245.0965_2.525	Biogenic Amines	C00120	0.00106046	Biotin; D-Biotin; Vitamin H; Coenzyme R	Biotin	245.096	M+H[1+]	2.525	EC00089	245.096	2.525	positive	[M+H]+	YBJHBAHKTGYVGT-UHFFFAOYSA-N	0.726875	0.815824	0.373974	1.04481	1.04302	1.47639	0.947513	0.783453	0.715106	1.27074	1.27462	1.35079	1.65924	0.650107	1.68497	0.836517	1.49857	0.806925	1.1787	1.01637	1.19416	0.896141	1.25477	1.30447
246.171_5.083	Biogenic Amines	G00144	0.00242353	NA	2-Methylbutyryl-L-carnitine	246.171	M+HCOOK[1+]	5.083	EC000671	246.171	5.083	positive	[M+H]+	IHCPDBBYTYJYIL-QVDQXJPCSA-N	0.330788	0.531288	1.05359	1.21479	0.472893	0.331187	0.345112	0.284192	0.230527	0.502304	0.415616	0.316779	0.235613	0.295422	0.517669	0.328652	0.334222	0.518871	0.48751	0.927638	0.239928	0.181331	0.282936	0.347532
247.0575_8.319	Biogenic Amines	C01107	0.000265749	(R)-5-Phosphomevalonate; (R)-5-Phosphomevaloonic acid; (R)-Mevalonic acid 5-phosphate		247.058	M+H2O+H[1+]	8.319	EC000367	247.058	8.319	positive			0.0260219	0.14419	-2.55678	0.717839	4.39091	5.55484	3.25752	3.22605	2.42368	2.40472	5.10374	3.74484	4.02872	2.18719	2.07224	2.81276	3.26456	1.98878	2.52063	2.47104	2.83759	1.92729	4.07679	2.1018
247.227_1.029	Biogenic Amines	C06424	0.000193393	Tetradecanoic acid; Tetradecanoate; Myristic acid		247.227	M+H2O+H[1+]	1.029	EC000568	247.227	1.029	positive			0.486168	0.62657	0.749509	1.23446	0.396949	0.60825	2.55998	0.376425	1.61661	1.16843	0.256665	2.0902	0.79186	0.371451	1.85618	0.372392	1.39503	0.571301	1.6253	2.15986	1.03533	1.98115	0.189358	1.451
248.1128_8.306	Biogenic Amines	C00360	0.00134618	dAMP; 2'-Deoxyadenosine 5'-phosphate; 2'-Deoxyadenosine 5'-monophosphate; Deoxyadenylic acid; Deoxyadenosine monophosphate	Malonyl carnitine	248.113	M-HCOOK+H[1+]	8.306	EC000223	248.113	8.306	positive	[M+H]+	ZGNBLKBZJBJFDG-SSDOTTSWSA-N	0.0922195	0.298077	1.87469	1.22144	0.206541	0.267287	0.13562	0.0948713	0.1586	0.13871	0.170218	0.1391	0.192651	0.122072	0.277343	0.19061	0.223734	0.215417	0.142534	0.155592	0.166104	0.214463	0.226789	0.17307
250.0922_1.944	Biogenic Amines	C00212	0.0012304	Adenosine		250.092	M-H2O+H[1+]	1.944	EC000159	250.092	1.944	positive			0.00432225	0.0401352	3.43924	1.63619	1.34054	0.840844	1.98937	1.03176	1.08679	1.18376	1.8406	1.09954	1.04093	1.62961	3.93089	1.3618	2.42663	2.11554	1.91805	1.86834	1.76893	2.33568	2.12156	1.56004
251.0853_1.445	Biogenic Amines	C14852	0.000156159	Benzo[a]pyrene-7,8-diol; Benzo[a]pyrene-7,8-dihydrodiol		251.085	M-H4O2+H[1+]	1.445	EC000593	251.085	1.445	positive			0.269412	0.526467	-1.20119	0.809547	1.92735	1.40618	2.23282	1.27396	0.907136	1.37465	1.71523	2.55879	2.16495	1.53655	1.38414	1.18339	1.08984	0.440627	2.44218	1.63117	2.81217	0.66303	1.33183	0.862936
252.0767_7.532	Biogenic Amines	C03373	0.0022872	Aminoimidazole ribotide; AIR; 1-(5'-Phosphoribosyl)-5-aminoimidazole; 5'-Phosphoribosyl-5-aminoimidazole; 1-(5-Phospho-D-ribosyl)-5-aminoimidazole; 5-Amino-1-(5-phospho-D-ribosyl)imidazole; 5-Amino-1-(5-phospho-beta-D-ribosyl)imidazole		252.077	M-CO2+H[1+]	7.532	EC000447	252.077	7.532	positive			0.343537	0.531288	1.02544	1.19269	0.0679324	0.0982356	0.0928531	0.0743985	0.0697884	0.0736175	0.0617959	0.060639	0.0604862	0.0818843	0.107806	0.0521669	0.0721355	0.20705	0.082966	0.0675471	0.0594811	0.0816387	0.0666972	0.0870453
255.0911_6.584	Biogenic Amines	C05512	0.000768651	Deoxyinosine		255.091	M(Cl37)+H[1+]	6.584	EC000497	255.091	6.584	positive			0.474452	0.619481	0.770075	1.16198	0.00329236	0.00488794	0.00708977	0.00633179	0.00540297	0.00714286	0.00524261	0.00315149	0.00429621	0.00425834	0.00637441	0.00393258	0.00209364	0.011661	0.00316491	0.00962993	0.00390213	0.0057534	0.00330275	0.00955828
257.3194_8.35	Biogenic Amines	G00092	0.000476467	NA		257.319	M-HCOONa+H[1+]	8.35	EC000665	257.319	8.35	positive			3.88e-06	0.000175776	-6.88231	0.693069	1.31705	1.51025	1.57633	1.57282	1.28546	1.67143	1.66001	1.69028	1.68129	1.4143	0.938381	0.904093	1.00124	1.03053	1.40624	0.967258	1.33843	1.00714	0.964587	1.10097
258.1096_8.588	Biogenic Amines	C00670	0.000500356	sn-Glycero-3-phosphocholine; Glycerophosphocholine		258.11	M+H[1+]	8.588	EC000306	258.11	8.588	positive			4.8e-06	0.000199333	-6.77015	0.61285	3.47619	3.14425	3.92201	4.04612	3.16524	4.48502	3.93296	4.58161	4.2372	3.51313	1.73541	2.04535	2.17806	2.14955	3.21781	2.03714	3.36163	2.36861	2.08514	2.41834
261.0356_9.4915	Biogenic Amines	C00085	0.00139499	D-Fructose 6-phosphate; D-Fructose 6-phosphoric acid; Neuberg ester	D-Glucose 6-phosphate	261.036	M+H[1+]	9.4915	EC00073	261.036	9.4915	positive	[M+H]+	NBSCHQHZLSJFNQ-DVKNGEFBSA-N	0.0226273	0.134237	-2.62802	0.667118	1.28655	2.32153	0.791195	0.853103	0.977938	0.910138	1.48879	1.53097	1.4329	0.939141	1.09696	0.841011	0.83917	0.515222	1.21883	0.519604	0.747838	0.897232	1.08477	0.599851
262.1633_6.94	Biogenic Amines	G00001	0.00257647	NA	(2R)-3-Hydroxyisovaleroylcarnitine	262.163	M+NaCl[1+]	6.94	EC000654	262.163	6.94	positive	[M+H]+	IGLHHSKNBDXCEY-SECBINFHSA-N	0.782642	0.852806	0.295185	1.04453	0.133231	0.222341	0.109891	0.128219	0.121004	0.0891705	0.162075	0.135623	0.0631995	0.124379	0.217177	0.12175	0.120099	0.176162	0.19532	0.158756	0.0915419	0.097411	0.09	0.0783222
265.1518_5.895	Biogenic Amines	C16608	0.00178209	Demethylcitalopram	Phe-Val	265.152	M-HCOOH+H[1+]	5.895	EC000633	265.152	5.895	positive	[M+H]+	IEHDJWSAXBGJIP-RYUDHWBXSA-N	0.403946	0.559684	0.900941	2.10975	0.0128402	0.0141869	0.0125786	0.0234276	0.0610086	0.0270737	0.0105968	0.0177135	0.0118711	0.0555358	0.021919	0.0484751	0.0138942	0.333897	0.0119815	0.0121062	0.0153976	0.02222	0.0131193	0.0277468
269.0877_6.055	Biogenic Amines	C00294	0.000345981	Inosine	Inosine	269.088	M+H[1+]	6.055	EC000185	269.088	6.055	positive	[M+H]+	UGQMRVRMYYASKQ-KQYNXXCUSA-N	0.0465271	0.193755	2.25317	1.13818	10.1097	11.9167	13.971	10.8748	9.21679	10.8529	13.8967	9.41176	12.3032	10.8577	13.5934	10.3713	11.8913	11.4506	13.6728	16.1658	13.6439	12.6872	13.6267	11.9794
271.1308_5.827	Biogenic Amines	C00921	0.000585189	Dihydropteroate; 7,8-Dihydropteroate		271.131	M-CO2+H[1+]	5.827	EC000342	271.131	5.827	positive			0.144599	0.386404	-1.60766	0.0386465	0.549605	0.113495	13.9483	5.98143	1.25439	0.0951613	0.189069	0.112693	0.219107	0.07044	0.0908074	0.0472713	0.0390179	0.0852768	0.11292	0.0744256	0.18688	0.0933439	0.0774312	0.0634744
275.098_7.479	Biogenic Amines	C05841	0.00198865	Nicotinate D-ribonucleoside; beta-D-Ribosylnicotinate		275.098	M+H2O+H[1+]	7.479	EC000546	275.098	7.479	positive			0.111006	0.336857	-1.76674	0.795943	11.4146	8.9845	9.07078	3.77691	5.63237	8.45461	7.78818	10.6274	13.9982	6.63946	5.83863	6.20722	6.04996	4.7212	8.2376	8.49305	9.29002	5.66968	8.28945	5.96232
281.1361_1.108	Biogenic Amines	C00831	0.00159564	Pantetheine; (R)-Pantetheine		281.136	M(Cl37)+H[1+]	1.108	EC000322	281.136	1.108	positive			2.71e-12	5.85e-10	17.3461	35.26	0.0993196	0.10515	0.140766	0.108062	0.101081	0.101152	0.0863358	0.0975875	0.118372	0.0972321	3.65869	2.80177	3.42339	2.86933	4.84221	4.52263	3.77842	4.27279	3.0767	3.95546
282.1188_7.124	Biogenic Amines	C00270	0.000543533	N-Acetylneuraminate; N-Acetylneuraminic acid; 5-Acetamido-3,5-dideoxy-D-glycero-D-galacto-2-nonulosonic acid; Neu5Ac	1-Methyladenosine	282.119	M-CO+H[1+]	7.124	EC000181	282.119	7.124	positive	[M+H]+	GFYLSDSUCHVORB-IOSLPCCCSA-N	0.922456	0.947143	-0.104054	0.984986	0.67252	0.712804	0.815209	0.495146	0.698559	0.598387	0.866815	0.781352	0.594121	0.759315	0.882017	0.461316	0.521793	1.51033	0.757093	0.503095	0.5444	0.584069	0.498807	0.626299
282.2787_1.035	Biogenic Amines	C00319	0.0004059	Sphingosine; Sphingenine; Sphingoid; Sphing-4-enine	Oleamide	282.279	M-H2O+H[1+]	1.035	EC000196	282.279	1.035	positive	[M+H]+	FATBGEAMYMYZAF-KTKRTIGZSA-N	0.163534	0.416685	-1.53122	0.247439	8.21521	1.67656	1.02298	0.457471	0.372242	1.47604	0.243726	0.263638	0.882306	0.228353	0.203981	0.180819	0.335459	0.37342	0.628575	0.329619	0.800886	0.25801	0.388349	0.172513
284.0433_9.334	Biogenic Amines	C16635	0.000660559	5'-Deoxy-5-fluorocytidine		284.043	M+K[1+]	9.334	EC000638	284.043	9.334	positive			0.346262	0.531288	-1.01952	0.826481	1.70698	0.697544	1.06209	1.40302	1.05437	1.02051	2.32928	1.75701	1.56993	1.44792	0.340863	0.902408	0.809383	0.798558	2.08037	0.754437	1.60515	1.48805	2.21917	0.612565
286.1046_7.652	Biogenic Amines	C01024	0.000991511	Hydroxymethylbilane		286.105	M(C13)+3H[3+]	7.652	EC000359	286.105	7.652	positive			0.0776409	0.266223	-1.97258	0.616998	1.98134	0.996185	1	2.00264	1.02825	2.14286	3.70798	3.67116	3.48773	2.62589	0.53053	1.33459	1.20651	0.374933	1.14683	0.7554	2.20291	2.25037	3.51789	0.651355
291.0714_0.44	Lipids	C21015	0.000376467	gamma-L-Glutamyl-L-2-aminobutyrate	291.071	291.071	M+NaCl[1+]	0.44	EC000646	291.071	0.44	positive	[M+H]+		0.0676659	0.281397	2.0494	1.28786	0.458426	0.616946	0.508153	0.965243	0.513472	0.389496	0.777055	0.656239	0.649342	1.15954	0.470297	1.15878	0.977638	1.09351	0.883979	0.930402	0.913242	0.72534	0.748243	0.719417
291.1293_9.649	Biogenic Amines	C03406	0.000610795	N-(L-Arginino)succinate; 2-(Nomega-L-Arginino)succinate; L-Argininosuccinate; L-Argininosuccinic acid; L-Arginosuccinic acid	Argininosuccinic acid	291.129	M+H[1+]	9.649	EC000449	291.129	9.649	positive	[M+H]+	KDZOASGQNOPSCU-WDSKDSINSA-N	0.320993	0.531288	1.07574	1.14891	0.555751	0.651049	0.561807	0.539468	0.332283	0.295622	0.576464	0.509672	0.478915	0.493524	0.983002	0.426725	0.644747	0.267313	0.48231	0.450819	0.505906	0.590219	0.805963	0.581292
295.0661_4.71	Biogenic Amines	C00364	0.00277845	dTMP; Thymidine 5'-phosphate; Deoxythymidine 5'-phosphate; Thymidylic acid; 5'-Thymidylic acid; Thymidine monophosphate; Deoxythymidylic acid; Thymidylate		295.066	M-CO+H[1+]	4.71	EC000224	295.066	4.71	positive			0.182287	0.438839	-1.46235	0.887035	3.37884	4.02599	4.2247	2.95979	3.82654	3.56279	3.50162	3.14823	3.61413	2.45866	3.17379	2.49326	2.85896	2.19655	2.97898	4.81827	3.67127	2.98552	2.92018	2.68448
295.1511_1.044	Biogenic Amines	C00449	0.00108715	N6-(L-1,3-Dicarboxypropyl)-L-lysine; Saccharopine; L-Saccharopine; N-[(S)-5-Amino-5-carboxypentyl]-L-glutamic acid		295.151	M+H2O+H[1+]	1.044	EC000252	295.151	1.044	positive			0.261144	0.526467	-1.22291	0.928411	1.68569	2.34406	2.3434	1.9828	1.90747	1.70841	1.6213	2.14812	2.22973	1.40348	1.65958	1.65955	1.97269	1.64866	1.95682	2.00041	2.08268	1.75627	1.51853	1.73228
297.0552_0.987	Biogenic Amines	C16551	0.00193919	Alcophosphamide	Disulfiram	297.055	M+H2O+H[1+]	0.987	EC000620	297.055	0.987	positive	[M+H]+	AUZONCFQVSMFAP-UHFFFAOYSA-N	0.676824	0.779547	0.44659	1.12638	0.00472	0.00298	0.00206	0.00201	0.00101	0.00104	0.00156	0.000761	0.00362	0.00204	0.00414	0.00209	0.00143	0.00445	8.03e-05	0.00495	0.00264	0.000893	0.00128	0.0026
301.2136_1.133	Biogenic Amines	C06427	0.000256671	(9Z,12Z,15Z)-Octadecatrienoic acid; alpha-Linolenic acid; 9,12,15-Octadecatrienoic acid; Linolenate; alpha-Linolenate	Retinoic acid	301.214	M+Na[1+]	1.133	EC000569	301.214	1.133	positive	[M+H]+	SHGAZHPCJJPHSC-YCNIQYBTSA-N	0.115263	0.34257	-1.74449	0.816153	0.12939	0.0909633	0.109891	0.102997	0.159388	0.136406	0.0883436	0.106933	0.130808	0.102821	0.135876	0.0461477	0.104492	0.0897276	0.0779925	0.132618	0.0606412	0.132824	0.0546789	0.110059
301.2196_1.48	Lipids	C00473	0.00229647	Retinol; all-trans-Retinol; Vitamin A; Vitamin A1	FA 20:5; (eicosapentaenoic acid)	301.22	M-H+O[-]	1.48	EC000255	301.22	1.48	negative	[M-H]-	JAZBEHYOTPTENJ-JLNKQSITSA-N	0.00291845	0.0545108	3.62646	1.43534	22.1641	13.0961	18.2818	23.202	17.5907	17.5408	16.712	19.0958	19.4901	25.5139	33.4046	31.9961	39.8449	23.196	22.1517	34.5354	24.1959	21.5029	19.1896	26.5538
303.2296_2.88	Lipids	C00376	0.00229198	Retinal; Vitamin A aldehyde; Retinene; all-trans-Retinal; all-trans-Vitamin A aldehyde; all-trans-Retinene	303.23	303.23	M+H2O+H[1+]	2.88	EC000225	303.23	2.88	positive	[M+H]+		0.378833	0.667795	-0.951068	0.897858	1.07015	1.19206	1.5294	2.00935	0.934864	1.57059	1.48699	1.27399	1.96383	2.11411	1.33782	1.50339	1.4243	1.27385	0.627262	2.00911	1.56531	1.17133	1.53125	1.15475
303.2343_1.9	Lipids	C00219	0.0013462	Arachidonate; Arachidonic acid; (5Z,8Z,11Z,14Z)-Icosatetraenoic acid; cis-5,8,11,14-Eicosatetraenoic acid; 5Z,8Z,11Z,14Z-Eicosatetraenoic acid; (5Z,8Z,11Z,14Z)-Icosa-5,8,11,14-tetraenoic acid	FA 20:4; (arachidonic acid)	303.234	M-H[-]	1.9	EC000164	303.234	1.9	negative	[M-H]-	YZXBAPSDXZZRGB-DOFZRALJSA-N	0.0073956	0.0906344	3.1809	1.56461	6.33905	3.67168	6.22049	7.71259	5.24566	5.32258	5.61545	5.76231	6.4368	7.37447	13.6467	11.5558	14.1176	8.11071	6.08611	12.6931	6.66324	6.14014	5.73703	8.65858
306.0808_6.927	Biogenic Amines	C03684	6.57e-05	6-Pyruvoyltetrahydropterin; 6-(1,2-Dioxopropyl)-5,6,7,8-tetrahydropterin; 6-Pyruvoyl-5,6,7,8-tetrahydropterin	Guanosine	306.081	M+HCOONa[1+]	6.927	EC000325	306.081	6.927	positive	[M+Na]+	NYHBQMYGNKIUIF-UUOKFMHZSA-N	0.234898	0.508515	1.29548	1.14082	1.2815	1.36254	2.19371	1.49346	1.91412	1.42892	1.74702	1.4073	1.04341	1.62677	2.02874	1.24791	1.15017	2.35321	2.48593	1.87151	1.44368	1.97937	1.65963	1.46112
307.0321_7.482	Biogenic Amines	C01168	0.000443003	Pseudouridine 5'-phosphate		307.032	M-H2O+H[1+]	7.482	EC00080	307.032	7.482	positive			0.198633	0.459686	-1.40683	0.862214	1.42032	0.997854	1.31607	0.607746	0.815173	0.882834	0.829002	1.19528	1.44907	0.78318	0.858197	0.635554	0.909593	0.700463	0.995931	1.12065	1.0598	0.788811	1.01725	0.791574
308.0889_8.785	Biogenic Amines	C00051	0.00218647	Glutathione; 5-L-Glutamyl-L-cysteinylglycine; N-(N-gamma-L-Glutamyl-L-cysteinyl)glycine; gamma-L-Glutamyl-L-cysteinyl-glycine; GSH; Reduced glutathione	Glutathione (reduced)	308.089	M+H[1+]	8.785	EC00043	308.089	8.785	positive	[M+H]+	RWSXRVCMGQZWBV-WDSKDSINSA-N	0.00547524	0.04759	-3.3259	0.381437	0.668349	0.637339	0.328531	0.569228	0.34095	0.220622	0.940547	1.42817	0.882193	0.331086	0.099083	0.180257	0.15217	0.226099	0.458347	0.170175	0.451171	0.182918	0.368807	0.13196
313.2717_5.187	Biogenic Amines	G13038	0.00224313	NA		313.272	M+3H[3+]	5.187	EC000711	313.272	5.187	positive			0.0626519	0.230701	-2.09191	0.746085	1.65474	2.91702	1.47879	1.49778	0.948334	2.12028	2.43982	1.75408	2.46998	1.20059	1.07515	1.42761	1.37895	1.24631	1.21047	1.42839	2.09333	0.953179	2.07339	0.901912
322.05_6.924	Biogenic Amines	C17267	0.00255647	S-Sulfanylglutathione; Glutathione hydrodisulfide		322.05	M-H2O+H[1+]	6.924	EC000640	322.05	6.924	positive			0.448009	0.595485	0.81764	1.08177	1.54928	1.40916	2.34477	1.52533	1.78523	1.41671	1.93341	1.49652	1.41289	1.56574	2.2571	1.18684	1.3327	2.24399	2.52639	1.52524	1.82061	1.96766	1.60238	1.32025
324.0753_4.431	Biogenic Amines	C00378	0.00288334	Thiamine; Thiamin; Vitamin B1; Aneurin; Antiberiberi factor		324.075	M+NaCl[1+]	4.431	EC000226	324.075	4.431	positive			4.45e-06	0.000190079	6.8094	2.18447	4.61326	3.32105	3.06644	3.31131	3.41029	4.88813	6.30675	4.36981	2.57173	2.47338	9.77902	6.05377	8.99886	4.65329	9.99503	10.3448	8.45191	7.80994	9.99826	7.65061
327.0095_0.999	Biogenic Amines	C01236	0.000755071	D-Glucono-1,5-lactone 6-phosphate; 6-Phospho-D-glucono-1,5-lactone		327.01	M+HCOONa[1+]	0.999	EC000384	327.01	0.999	positive			0.0138687	0.0931002	-2.87328	0.80451	1.134	1.6793	1.75232	1.27438	1.66817	1.58548	1.43001	1.62378	1.79898	1.32168	1.50816	0.843098	1.36658	1.22423	1.30021	1.42908	1.24921	1.22002	0.692202	1.45054
329.0044_0.998	Biogenic Amines	C05382	0.00134032	Sedoheptulose 7-phosphate; D-Sedoheptulose 7-phosphate; D-altro-Heptulose 7-phosphate; altro-Heptulose 7-phosphate	Tri(3-chloropropyl) phosphate	329.004	M+K[1+]	0.998	EC000491	329.004	0.998	positive	[M+H+2i]+	WOURXYYHORRGQO-UHFFFAOYSA-N	0.0183757	0.116406	-2.73304	0.805028	1.30136	1.93729	2.1036	1.57007	1.88823	1.80749	1.52404	1.87524	2.1766	1.5668	1.83784	1.00931	1.56538	1.45879	1.5022	1.64094	1.43155	1.42774	0.760459	1.65562
330.0589_7.255	Biogenic Amines	C00575	0.00089612	3',5'-Cyclic AMP; Cyclic adenylic acid; Cyclic AMP; Adenosine 3',5'-phosphate; Adenosine 3',5'-cyclic phosphate; cAMP	Adenosine 2',3'-cyclic monophosphate	330.059	M+H[1+]	7.255	EC000292	330.059	7.255	positive	[M+H]+	KMYWVDDIPVNLME-CRKDRTNXSA-N	0.175745	0.431427	1.48569	3.80859	0.00351185	0.00345732	0.00251572	0.0296539	0.0453624	0.0738479	0.00122699	0.0220604	0.00237422	0.0833038	0.394766	0.079374	0.0138942	0.428075	0.00248672	0.00330169	0.00263657	0.0654697	0.0107339	0.0173534
331.0439_7.634	Biogenic Amines	C00020	3.92e-05	AMP; Adenosine 5'-monophosphate; Adenylic acid; Adenylate; 5'-AMP; 5'-Adenylic acid; 5'-Adenosine monophosphate; Adenosine 5'-phosphate	3',5'-Cyclic Inosine monophosphate	331.044	M-NH3+H[1+]	7.634	EC0009	331.044	7.634	positive	[M+H]+	DMJWGQPYNRPLGA-KQYNXXCUSA-N	0.33911	0.531288	1.03513	7.30995	0.00834065	0.00906056	0.00903373	0.0078092	0.00596578	0.0117512	0.00691578	0.00978048	0.0114189	0.010291	0.588571	0.00698234	0.00599543	0.00605305	0.00938171	0.0129316	0.0107572	0.00466224	0.00577982	0.00946548
339.1041_5.455	Biogenic Amines	C16332	0.00336076	trans-2-Enoyl-OPC6-CoA		339.104	M(C13)+3H[3+]	5.455	EC000601	339.104	5.455	positive			0.10268	0.322494	1.81246	1.3694	0.0986611	0.19969	0.171184	0.0893837	0.0571815	0.0829493	0.114334	0.271789	0.109327	0.144784	0.194364	0.176083	0.195185	0.118569	0.233639	0.200853	0.0812065	0.1729	0.145138	0.316073
356.0732_9.555	Biogenic Amines	C01185	0.000944094	Nicotinate D-ribonucleotide; beta-Nicotinate D-ribonucleotide; Nicotinate ribonucleotide; Nicotinic acid ribonucleotide		356.073	M+H2O+H[1+]	9.555	EC000377	356.073	9.555	positive			0.0974615	0.311335	-1.84278	0.649056	2.214	0.87804	0.979531	1.91431	1.24403	1.39067	3.62833	2.7694	2.01979	1.73332	0.237531	1.16132	0.846593	0.619637	1.4701	0.981978	1.79435	1.40046	3.17954	0.492205
362.0828_8.349	Biogenic Amines	C06241	0.00178809	N-Acetylneuraminate 9-phosphate		362.083	M-CO+H[1+]	8.349	EC000564	362.083	8.349	positive			0.011241	0.0802201	-2.97683	0.874403	1.18492	1.19409	1.26975	1.17813	1.11695	1.2947	1.18383	1.11074	1.245	0.977821	1.08466	0.820305	0.925485	0.891312	1.23059	1.21433	1.1043	1.07509	0.921835	1.01151
363.0909_7.425	Biogenic Amines	C01081	0.00221128	Thiamin monophosphate; Thiamine monophosphate; Thiamin phosphate; Thiamine phosphate; TMP		363.091	M+H2O+H[1+]	7.425	EC000364	363.091	7.425	positive			0.382682	0.54592	-0.943246	0.899619	1.10415	1.23319	1.47822	0.802237	0.844102	1.06959	1.48154	0.974679	0.813341	1.22152	1.31939	0.658587	0.985725	0.965017	1.59715	0.643968	1.13404	0.749926	0.999449	0.862843
363.1609_5.285	Biogenic Amines	C02090	0.000266573	Trypanothione; N1,N8-Bis(gamma-L-glutamyl-L-cysteinyl-glycyl)spermidine; N1,N8-Bis(glutathionyl)spermidine; Reduced trypanothione		363.161	M(C13)+2H[2+]	5.285	EC000407	363.161	5.285	positive			0.0642107	0.233564	2.07837	2.72486	2.22125	2.49225	1.09205	0.509287	0.244034	0.0851382	0.131735	0.159639	0.792877	1.55465	1.15053	2.31316	0.129806	1.0219	5.03515	2.27844	8.24847	1.78822	2.42018	0.908779
364.0645_9.353	Biogenic Amines	C00144	0.000775428	GMP; Guanosine 5'-phosphate; Guanosine monophosphate; Guanosine 5'-monophosphate; Guanylic acid	Guanosine 5'-tetraphosphate	364.065	M+H[1+]	9.353	EC000117	364.065	9.353	positive	[M+H-H3O9P3]+	KDFXXNGTULMGMF-BDXYJKHTSA-N	0.0450175	0.191145	-2.27077	0.819818	1.11929	1.25334	1.31469	0.863233	0.847366	1.03929	1.1952	1.43501	1.17818	0.845724	0.966227	0.73451	0.993719	0.462079	1.08568	0.993672	1.22084	0.843865	0.962936	0.829343
365.1057_8.465	Biogenic Amines	C00089	0.000211987	Sucrose; Cane sugar; Saccharose; 1-alpha-D-Glucopyranosyl-2-beta-D-fructofuranoside		365.106	M+Na[1+]	8.465	EC00074	365.106	8.465	positive			0.0538918	0.210361	-2.1741	0.825308	18.0149	20.5556	9.75289	14.9641	13.9541	14.3407	20.5666	16.2836	16.8779	12.245	10.5716	13.0796	13.1215	11.2282	13.8413	12.6803	12.423	11.8652	19.3583	11.8628
369.3523_10.53	Lipids	C00187	0.000757439	Cholesterol; Cholest-5-en-3beta-ol	369.352	369.352	M-H2O+H[1+]	10.53	EC000147	369.352	10.53	positive	[M+H]+		0.773147	0.913069	-0.308465	0.880558	0.0230751	0.0343524	0.632177	0.318377	0.0831771	0.0899523	0.0537489	0.136082	0.0198742	0.226014	0.104478	0.0820085	0.109971	0.146878	0.315894	0.226356	0.148076	0.111849	0.00911945	0.169083
370.0506_8.8505	Biogenic Amines	C00357	0.000344094	N-Acetyl-D-glucosamine 6-phosphate	Adenosine-3-monophosphate	370.051	M+HCOONa[1+]	8.8505	EC000222	370.051	8.8505	positive	[M+H]+	LNQVTSROQXJCDD-KQYNXXCUSA-N	0.697956	0.797131	-0.415681	0.959666	41.5468	50.996	41.8489	30.4978	22.3989	37.1041	45.3702	51.8041	58.3128	35.6309	40.39	31.9007	44.8494	30.1958	54.756	29.7697	40.8771	35.4778	43.3404	47.1943
370.295_1.535	Biogenic Amines	C00836	0.00224404	Sphinganine; Dihydrosphingosine; 2-Amino-1,3-dihydroxyoctadecane		370.295	M+HCOONa[1+]	1.535	EC000327	370.295	1.535	positive			0.0382279	0.176391	2.35732	1.3942	5.32792	5.0726	8.02733	5.48924	4.54277	6.83479	5.48968	6.87285	7.23539	5.37952	9.13554	6.76284	13.1449	7.0016	8.02374	6.53501	5.41299	14.4579	8.77349	4.78304
371.0362_9.063	Biogenic Amines	C00130	0.000176391	IMP; Inosinic acid; Inosine monophosphate; Inosine 5'-monophosphate; Inosine 5'-phosphate; 5'-Inosinate; 5'-Inosinic acid; 5'-Inosine monophosphate; 5'-IMP		371.036	M+Na[1+]	9.063	EC000103	371.036	9.063	positive			0.122965	0.353526	-1.70594	0.885575	1.00977	1.05711	1.21841	1.13645	0.749437	1.23548	1.40613	1.20224	1.32606	0.879791	0.965556	0.830016	1.02322	0.701175	1.23952	1.08805	1.09239	1.05029	1.01734	0.92938
375.1307_7.48	Biogenic Amines	C11173	0.00319823	SN-38		375.131	M-H2O+H[1+]	7.48	EC000583	375.131	7.48	positive			0.785341	0.855124	0.291419	1.02947	1.2016	1.31295	2.21521	1.69692	1.92931	2.10219	1.47373	1.54314	1.30786	1.60939	1.88235	1.25377	1.69509	1.79402	1.91432	2.56624	1.40329	1.50124	1.00725	1.85774
376.26_1.021	Biogenic Amines	C12144	0.00112941	Phytosphingosine; 4-D-Hydroxysphinganine		376.26	M+NaCl[1+]	1.021	EC000586	376.26	1.021	positive			4.17e-12	6.93e-10	-16.9097	0.0317494	2.59383	4.77396	2.98536	4.00739	3.62517	3.10956	3.72181	3.40372	3.25562	2.70653	0.0969582	0.0815409	0.0739437	0.0789567	0.177913	0.178154	0.0763552	0.111298	0.0743119	0.135857
379.2491_1.464	Biogenic Amines	C06124	0.000340157	Sphingosine 1-phosphate; Sphing-4-enine 1-phosphate; S1P		379.249	M[1+]	1.464	EC000567	379.249	1.464	positive			0.372567	0.541774	0.963918	2.05677	0.256256	0.280997	0.241395	0.977206	3.07879	1.45138	0.132181	0.804282	0.210514	3.20546	0.239432	2.44799	1.26951	12.4129	0.178931	0.440501	0.324931	1.31118	0.530184	2.72541
380.1311_0.45	Lipids	C14791	0.00360267	(1R)-Hydroxy-(2R)-glutathionyl-1,2-dihydronaphthalene	380.131	380.131	M-C3H4O2+H[1+]	0.45	EC000589	380.131	0.45	positive	[M+H]+		0.0458965	0.229356	2.26046	1.40199	0.338128	0.485454	0.28893	0.457912	0.190136	0.17772	0.449232	0.91235	0.3335	0.513627	0.406901	0.727704	0.673669	0.666006	0.528422	0.726812	0.482877	0.465218	0.448871	0.687571
385.1297_8.486	Biogenic Amines	C00021	0.000835063	S-Adenosyl-L-homocysteine; S-Adenosylhomocysteine	S-adenosyl-L-homocysteine	385.13	M+H[1+]	8.486	EC00011	385.13	8.486	positive	[M+H]+	ZJUKTBDSGOFHSH-WFMPWKQPSA-N	0.584717	0.704961	-0.586611	0.936472	0.637401	0.668932	0.913779	0.614816	0.444957	0.810599	0.678081	0.746359	0.799095	0.550834	1.0917	0.398475	0.550057	0.413477	0.813609	0.692667	0.728433	0.535661	0.536881	0.66778
393.2848_1.021	Biogenic Amines	C11061	0.0021946	all-trans-Retinoyl-beta-glucuronide; Retinoyl glucuronide		393.285	M-HCOOK+H[1+]	1.021	EC000581	393.285	1.021	positive			2.74e-12	5.85e-10	-17.3363	0.0429157	5.49265	9.28147	5.58262	7.57936	7.55977	6.17684	7.03871	6.63671	6.19627	5.2799	0.473384	0.270706	0.202512	0.215506	0.37233	0.308708	0.183717	0.254935	0.275046	0.310969
399.1272_5.811	Biogenic Amines	C00255	0.000360859	Riboflavin; Lactoflavin; 7,8-Dimethyl-10-ribitylisoalloxazine; Vitamin B2	(-)-Riboflavin	399.127	M+Na[1+]	5.811	EC000173	399.127	5.811	positive	[M+Na]+	AUNGANRZJHBGPY-SCRDCRAPSA-N	0.991035	0.994302	0.0120099	1.00125	43.6946	41.2249	47.5564	30.3857	21.9839	46.6805	43.7482	52.0323	49.744	20.9964	40.5422	30.1305	48.5896	32.0485	48.1844	26.3289	45.9651	38.1956	44.4307	44.1284
399.1453_9.46	Biogenic Amines	C00019	0.000236434	S-Adenosyl-L-methionine; S-Adenosylmethionine; AdoMet; SAM	S-Adenosyl-L-methionine	399.145	M[1+]	9.46	EC0007	399.145	9.46	positive	[M+H]+	MEFKEPWMEQBLKI-VYZPSVTPSA-N	0.0147386	0.0962224	-2.84311	0.762123	4.92845	4.93467	5.10383	4.94132	4.38755	4.03364	5.14133	5.07411	4.29463	3.17628	1.71583	2.90698	3.6437	2.00294	5.36939	4.41024	4.5502	3.43041	3.5378	3.50223
399.251_0.986	Biogenic Amines	C01246	0.00204582	Dolichyl beta-D-glucosyl phosphate	Tris(2-butoxyethyl) phosphate	399.251	M-HCOONa+H[1+]	0.986	EC000385	399.251	0.986	positive	[M+H]+	WTLBZVNBAKMVDP-UHFFFAOYSA-N	0.296215	0.531288	1.13402	1.53058	1.74012	3.81295	1.07925	2.17317	3.72659	5.29297	7.80402	1.79396	1.83064	1.77697	1.78662	4.75233	1.07337	12.079	9.67718	10.7173	2.3591	0.796548	2.33385	1.91973
405.1518_7.004	Biogenic Amines	C00307	0.00150719	CDP-choline; Cytidine 5'-diphosphocholine; Citicoline		405.152	M-HCOOK+H[1+]	7.004	EC000192	405.152	7.004	positive			0.259332	0.526467	1.22774	1.47604	10.8993	8.18872	9.31172	3.53166	0.998199	0.231912	0.580368	0.424147	1.64161	4.27883	6.56251	3.60658	0.696993	5.80612	8.02362	11.6748	8.42618	2.93185	7.81697	3.6237
415.3068_2.76	Lipids	C16509	0.00347647	14alpha-Hydroxy-5beta-cholest-7-ene-3,6-dione; Diketol	415.307	415.307	M(Cl37)-H[-]	2.76	EC000617	415.307	2.76	negative	[M-H]-		0.749395	0.902744	0.341919	1.05258	0.402892	0.289612	0.322118	0.356042	0.304944	0.373014	0.442638	0.398577	0.236703	0.501773	0.211024	0.510178	0.293901	0.429376	0.724548	0.222063	0.555284	0.313272	0.247346	0.312103
416.201_5.572	Biogenic Amines	C00440	0.00310803	5-Methyltetrahydrofolate		416.201	M-CO2+H[1+]	5.572	EC000251	416.201	5.572	positive			0.0445124	0.191145	2.27678	1.48119	0.926251	1.65367	1.40137	0.6813	0.552454	0.957949	1.98293	3.27092	1.04308	1.03176	2.80385	2.09117	1.80301	1.58643	2.15361	1.78181	1.35499	1.45253	2.15211	2.81904
422.3249_1.482	Biogenic Amines	C02990	0.0007646	L-Palmitoylcarnitine		422.325	M+Na[1+]	1.482	EC000430	422.325	1.482	positive			0.0434786	0.189125	2.28929	1.43776	0.77601	0.825465	0.962836	0.678979	0.470621	0.996083	0.693475	0.67018	1.40543	0.688698	1.61127	0.822632	1.47288	0.451487	1.14672	1.30802	0.881565	2.04355	0.984771	1.02042
428.0346_9.871	Biogenic Amines	C00008	0.00209122	ADP; Adenosine 5'-diphosphate	Adenosine 5'-diphosphate	428.035	M+H[1+]	9.871	EC0004	428.035	9.871	positive	[M+H]+	XTWYTFMLZFPYCI-KQYNXXCUSA-N	0.503829	0.641041	0.719049	1.14755	0.857441	0.793157	1.00126	0.701773	0.377195	0.21682	0.702844	0.353836	0.481402	0.787793	1.32006	0.38427	0.954225	0.11937	0.581779	0.911267	0.747627	0.443706	0.93	0.806886
437.1942_1.108	Biogenic Amines	C00427	0.000649399	Prostaglandin H2; (5Z,13E)-(15S)-9alpha,11alpha-Epidioxy-15-hydroxyprosta-5,13-dienoate; (5Z,13E,15S)-9alpha,11alpha-Epidioxy-15-hydroxyprosta-5,13-dienoate; PGH2; (5Z,9alpha,11alpha,13E,15S)-9,11-Epidioxy-15-hydroxy-prosta-5,13-dienoate		437.194	M+HCOOK[1+]	1.108	EC000239	437.194	1.108	positive			1.34e-13	5.01e-11	20.6813	100.517	0.0969052	0.103362	0.123156	0.113761	0.109298	0.107258	0.0987172	0.117583	0.104353	0.0918204	10.676	8.13403	10.4213	8.96537	12.7528	13.1559	12.0258	11.6008	8.74083	10.6992
439.1049_8.599	Biogenic Amines	C00061	0.00360873	FMN; Riboflavin-5-phosphate; Flavin mononucleotide		439.105	M-H2O+H[1+]	8.599	EC00046	439.105	8.599	positive			0.000281736	0.00539994	-4.73531	0.668117	1.41286	1.49619	1.4215	1.23343	0.946533	1.32028	1.33363	1.60726	1.57716	0.893364	0.680049	0.735554	1.1319	0.544953	0.827286	1.05365	1.04461	0.860133	1.07156	0.897643
447.066_9.623	Biogenic Amines	C00570	0.00165699	CDP-ethanolamine; Cytidine diphosphate ethanolamine	Cytidine 5'-diphosphate ethanolamine	447.066	M+H[1+]	9.623	EC000291	447.066	9.623	positive	[M+H]+	WVIMUEUQJFPNDK-PEBGCTIMSA-N	0.377484	0.544728	-0.953823	0.924341	0.363367	0.473534	0.518125	0.356585	0.397456	0.378456	0.412716	0.537057	0.371057	0.297818	0.385708	0.291814	0.477255	0.241855	0.425907	0.453432	0.388104	0.295606	0.420826	0.414996
450.2588_5.28	Biogenic Amines	C01120	0.000286374	Sphinganine 1-phosphate; Dihydrosphingosine 1-phosphate		450.259	M+HCOONa[1+]	5.28	EC000368	450.259	5.28	positive			0.0366334	0.172223	-2.37969	0.659554	1.18086	1.82856	1.08656	1.12326	0.601643	1.1174	2.08009	1.1942	2.25404	0.728353	0.642138	0.855136	0.74134	0.704024	0.912739	0.851974	1.20281	0.578613	1.56128	0.652747
454.3742_1.357	Biogenic Amines	C03313	0.00190725	Phylloquinol; Vitamin K1 hydroquinone; Phytonadiol		454.374	M(C13)+H[1+]	1.357	EC000445	454.374	1.357	positive			0.131146	0.36318	-1.66718	0.440934	0.0272169	0.0255126	0.0176101	0.0290207	0.0293787	0.160369	0.128054	0.0171702	0.0224986	0.0188077	0.0163274	0.0154093	0.0157975	0.0252804	0.0186504	0.0550282	0.0144484	0.0144827	0.0191743	0.0151262
462.2978_5.104	Biogenic Amines	C02513	0.00034	3-Dehydroecdysone		462.298	M[1+]	5.104	EC000413	462.298	5.104	positive			0.0190713	0.11941	-2.71438	0.744341	0.982002	1.15069	0.844711	0.84371	0.693832	1.08986	1.2029	1.07683	1.47179	0.815383	0.511183	0.642536	0.653883	0.697169	0.716514	0.812491	1.21093	0.679694	1.07872	0.568114
464.0815_9.369	Biogenic Amines	C03794	0.000180578	N6-(1,2-Dicarboxyethyl)-AMP; N6-(1,2-Dicarboxyethyl)AMP; Adenylosuccinate; Adenylosuccinic acid	Adenylosuccinic acid	464.082	M+H[1+]	9.369	EC000475	464.082	9.369	positive	[M+H]+	OFBHPPMPBOJXRT-DPXQIYNJSA-N	0.735047	0.820683	-0.362302	0.934982	0.996269	1.82713	1.17381	0.768046	0.483904	0.411636	0.856107	0.55727	0.720068	0.783712	1.17904	0.499839	1.20584	0.212391	0.717644	0.811253	0.64923	0.87779	1.0644	0.802802
466.2925_5.146	Biogenic Amines	G02632	0.00217647	NA		466.293	M+HCOONa[1+]	5.146	EC000699	466.293	5.146	positive			0.0337543	0.16384	-2.42246	0.714876	18.5874	15.8815	13.3933	12.5322	8.72197	14.2359	22.9359	20.0067	20.0581	11.4172	6.1853	11.0559	9.21736	10.3031	15.9243	9.56968	15.7381	8.18659	19.1658	7.44005
466.4072_1.292	Biogenic Amines	G01391	0.00272353	NA		466.407	M(Cl37)+H[1+]	1.292	EC000695	466.407	1.292	positive			0.982257	0.988872	-0.02377	0.99557	0.382902	0.357892	0.249514	0.240186	0.476362	0.418433	0.265811	0.27005	0.237648	0.199698	0.734064	0.309791	0.360582	0.396831	0.198711	0.308296	0.186142	0.205932	0.173211	0.21121
468.9601_4.526	Biogenic Amines	C21751	0.000776467	5-Fluorodeoxyuridine triphosphate		468.96	M-H2O+H[1+]	4.526	EC000651	468.96	4.526	positive			0.349075	0.531288	1.01344	2.99448	0.0300702	0.0697425	0.0133791	0.557408	2.25349	0.78076	0.0054657	0.414258	0.0149237	2.27555	0.0297473	1.56437	0.822897	13.4528	0.0125466	0.15573	0.0319553	0.86539	0.245505	2.02877
480.3084_3.605	Biogenic Amines	C02633	0.000303762	20-Hydroxyecdysone; Crustecdysone; Ecdysterone		480.308	M[1+]	3.605	EC000416	480.308	3.605	positive			0.00361094	0.0357506	-3.5251	0.28486	1.22509	4.2593	2.00435	1.06458	0.749325	1.24551	4.00022	1.44947	3.0736	0.989798	0.143928	0.348796	0.693948	1.12124	0.508647	0.41051	0.695634	0.284892	1.31486	0.192186
483.267_4.579	Biogenic Amines	C00828	0.001393	Menaquinone; Vitamin K2		483.267	M+K[1+]	4.579	EC000320	483.267	4.579	positive			0.00179609	0.0216189	-3.85672	0.608566	2.18668	2.0397	1.65237	1.88402	1.69248	1.76452	3.0029	2.52293	2.35907	1.32301	0.712592	1.20482	1.09583	0.867278	1.07528	1.34998	1.83864	1.23192	2.27844	0.776819
483.9702_4.557	Biogenic Amines	C00075	0.00167264	UTP; Uridine 5'-triphosphate; Uridine triphosphate		483.97	M[1+]	4.557	EC00058	483.97	4.557	positive			0.335886	0.531288	1.04225	2.92441	0.0410448	0.100024	0.015323	0.694386	2.77915	0.98629	0.00858896	0.563573	0.0187677	2.68737	0.0438381	1.93034	1.12286	15.5443	0.0178592	0.201403	0.0484075	1.16804	0.337706	2.67205
490.9813_1.463	Biogenic Amines	C00002	0.00477837	ATP; Adenosine 5'-triphosphate		490.981	M-NH3+H[1+]	1.463	EC0001	490.981	1.463	positive			0.273698	0.526467	-1.19013	0.00451162	0.00154	0.000954	0.00206	2.47	0.00563	0.00438	19.7	0.00391	0.0026	0.00719	0.00145	0.00698	0.00457	0.0132	0.000904	0.057	0.0019	0.00258	0.00624	0.00529
491.2581_1.035	Biogenic Amines	C09332	0.00145107	THF-L-glutamate; Tetrahydropteroyldiglutamate; (6S)-H4PteGlu2		491.258	M-HCOOK+H[1+]	1.035	EC000580	491.258	1.035	positive			0.240531	0.509748	-1.2794	0.023458	0.0383011	0.0335002	0.0476844	3.14331	0.0522287	0.0441244	14.6648	0.0373832	0.0515545	0.0408091	0.0431671	0.0308186	0.0316901	0.0546555	0.0365096	0.0898335	0.0311116	0.0359091	0.036055	0.0360987
496.4179_1.069	Biogenic Amines	G09660	2.35e-05	NA		496.418	M+H2O+H[1+]	1.069	EC000703	496.418	1.069	positive			0.213398	0.482648	-1.35972	0.740621	1.35108	0.674058	0.75506	1.41304	0.684489	0.496429	1.1188	1.04532	0.282419	0.267921	0.934243	0.781862	1.07375	0.794463	0.352436	0.798597	0.213879	0.451443	0.274495	0.315423
497.2632_1.109	Biogenic Amines	C05951	0.00478466	Leukotriene D4; LTD4		497.263	M+H[1+]	1.109	EC000559	497.263	1.109	positive			1.84e-12	5.5e-10	17.7478	44.0077	0.0523486	0.0567477	0.0684963	0.0704939	0.0623593	0.0617511	0.181595	0.0618344	0.0618428	0.0522534	2.75911	2.57801	3.23915	2.42104	4.15587	3.50117	3.40962	3.67543	2.6167	3.75733
498.3102_4.601	Biogenic Amines	C16500	0.00409647	20,26-Dihydroxyecdysone		498.31	M(C13)+H[1+]	4.601	EC000611	498.31	4.601	positive			0.336746	0.531288	1.04034	3.11029	0.0988806	0.200763	0.0394511	1.43795	5.62449	1.99689	0.0250976	1.08955	0.0479367	5.77537	0.111273	3.91709	2.26903	35.407	0.051882	0.446141	0.115271	2.3462	0.634128	5.51281
501.3956_5.67	Lipids	G00156	0.002045	NA	501.396	501.396	M+HCOO[-]	5.67	EC000679	501.396	5.67	negative	[M-H]-		0.264015	0.569223	1.21531	1.25034	0.731328	0.639218	1.55087	1.43049	1.00808	1.02313	1.14806	0.619756	0.343795	1.73022	1.56864	1.17526	1.81568	2.15657	1.85209	0.641733	0.902723	0.755354	0.723352	1.19327
509.1592_6.669	Biogenic Amines	C00353	0.000302997	Geranylgeranyl diphosphate; Geranylgeranyl pyrophosphate; all-trans-Geranylgeranyl diphosphate; all-trans-Geranylgeranyl pyrophosphate; (2E,6E,10E)-3,7,11,15-Tetramethylhexadeca-2,6,10,14-tetraen-1-yl diphosphate		509.159	M+NaCl[1+]	6.669	EC000216	509.159	6.669	positive			0.319155	0.531288	1.07996	1.8474	0.0252414	0.0269432	0.0264151	0.0180456	0.0297163	0.0336405	0.0249861	0.0373832	0.0183154	0.0332683	0.0355625	0.0282504	0.0194138	0.251914	0.0228326	0.0116935	0.0394432	0.0410674	0.0349541	0.0209725
512.175_7.483	Biogenic Amines	C05258	0.00387075	(S)-3-Hydroxyhexadecanoyl-CoA		512.175	M(C13)+2H[2+]	7.483	EC000485	512.175	7.483	positive			0.65349	0.762065	-0.481195	0.955404	0.553995	0.526347	0.875243	0.494513	0.631022	0.779032	0.563859	0.672137	0.613228	0.605394	0.558264	0.466132	0.601256	0.595781	0.756528	0.947998	0.518667	0.525642	0.405872	0.657016
512.9842_4.952	Biogenic Amines	C00104	0.0021932	IDP; Inosine 5'-diphosphate; Inosine diphosphate		512.984	M+HCOOK[1+]	4.952	EC00078	512.984	4.952	positive			0.335681	0.531288	1.0427	3.33107	0.0338016	0.086433	0.0108634	0.718869	3.1174	1.03929	0.00501952	0.495218	0.0124364	2.97179	0.0460747	2.16212	1.19471	20.2874	0.0141291	0.198927	0.0304788	1.26664	0.302018	2.78202
513.2943_5.825	Biogenic Amines	C22112	0.00327647	4alpha-Carboxy-5alpha-cholesta-8,24-dien-3beta-ol		513.294	M+HCOOK[1+]	5.825	EC000653	513.294	5.825	positive			0.992908	0.994905	-0.00949975	0.998766	0.00812116	0.00774916	0.0104059	0.00633179	0.00619091	0.00483871	0.00680424	0.00934579	0.00938383	0.00683109	0.00659808	0.0107544	0.00475828	0.0136194	0.00802532	0.00715367	0.00822611	0.00486063	0.00504587	0.00686711
527.1589_9.331	Biogenic Amines	C00492	0.000588557	Raffinose; Melitose; Melitriose; Gossypose; 6G-alpha-D-galactosylsucrose	Maltotriose	527.159	M+Na[1+]	9.331	EC000276	527.159	9.331	positive	[M+Na]+	RXVWSYJTUUKTEA-CGQAXDJHSA-N	0.714055	0.80567	0.392383	1.05698	1.81673	2.19933	0.575071	1.5573	1.98953	1.40933	2.32549	1.35134	1.70277	1.20573	1.84254	2.02657	1.66778	2.11002	1.23296	1.50653	1.09091	1.70856	2.94734	0.918615
527.9934_4.933	Biogenic Amines	C00035	0.000494162	GDP; Guanosine 5'-diphosphate; Guanosine diphosphate		527.993	M+HCOOK[1+]	4.933	EC00025	527.993	4.933	positive			0.332128	0.531288	1.0506	3.11604	0.0268876	0.0625894	0.0132647	0.623259	2.61729	0.785484	0.0145008	0.437514	0.0192199	2.43577	0.0469694	1.7443	1.03788	15.125	0.0185374	0.169487	0.0363847	1.14751	0.241193	2.35653
53.0131_4.439	Biogenic Amines	C00295	0.000121325	Orotate; Orotic acid; Uracil-6-carboxylic acid		53.0131	M+3H[3+]	4.439	EC000187	53.0131	4.439	positive			4.31e-05	0.00121575	5.64769	1.4849	1.24451	1.34883	1.26861	0.987548	1.24403	1.6023	1.80145	1.47381	1.12142	0.779099	1.90852	1.58258	1.85097	1.63797	2.25161	2.14541	2.06866	1.98334	1.98853	1.69553
531.2747_2.31	Lipids	C16497	0.00290353	3-Dehydro-2-deoxyecdysone	531.275	531.275	M+HCOOK[1+]	2.31	EC000609	531.275	2.31	positive	[M+H]+		1.93e-08	6.71e-07	10.0223	299.217	0.00261518	0.0131492	0.0200965	0.0157988	0.000401828	0.00635425	0.000309846	0.00519883	0.00024521	0.00509639	1.22033	1.74806	1.92459	2.63317	1.60202	2.47821	1.44333	3.40159	1.62573	2.64856
541.2079_8.35	Biogenic Amines	C16543	0.00208882	NPC		541.208	M+Na[1+]	8.35	EC000619	541.208	8.35	positive			3.51e-05	0.00100913	-5.74948	0.573485	1.65035	1.24464	1.70166	1.97214	1.51069	2.20657	1.78093	2.19496	2.29124	1.85797	0.722769	1	0.895318	1.1378	1.46637	0.645756	1.64744	1.03472	0.896606	1.11173
542.0686_9.6945	Biogenic Amines	C01222	0.000135418	GDP-4-dehydro-6-deoxy-D-mannose; GDP-4-dehydro-6-deoxy-D-talose; GDP-4-oxo-6-deoxy-D-mannose; GDP-4-dehydro-D-rhamnose; GDP-4-keto-6-deoxy-D-mannose; GDP-4-dehydro-alpha-D-rhamnose; GDP-4-dehydro-6-deoxy-alpha-D-mannose	Cyclic adenosine diphosphate ribose	542.069	M-HCOOH+H[1+]	9.6945	EC000378	542.069	9.6945	positive	[M+H]+	BQOHYSXSASDCEA-AUFQSWFVSA-N	0.413726	0.566356	-0.881971	0.928819	5.89047	6.64735	6.97896	5.60574	4.82339	4.7227	6.14713	6.01282	5.32595	4.55793	5.30642	4.04831	5.39874	2.92256	5.77879	6.88155	7.32704	4.39232	5.18275	5.43708
550.3488_1.482	Biogenic Amines	G13094	0.000523533	NA		550.349	M+H+Na[2+]	1.482	EC000730	550.349	1.482	positive			0.415088	0.567159	-0.879351	0.798425	1.49781	0.773724	0.900286	1.84624	0.879446	1.94793	2.52727	2.04651	4.21368	2.78895	0.622232	1.11212	1.05006	0.441784	1.37301	1.12326	3.34328	2.73802	2.91248	0.790646
559.1528_6.053	Biogenic Amines	C14855	0.000597454	4,5-Dihydro-4-hydroxy-5-S-glutathionyl-benzo[a]pyrene		559.153	M-NH3+H[1+]	6.053	EC000594	559.153	6.053	positive			0.00269761	0.0286023	3.66385	1.28554	6.54511	9.34418	11.9894	8.81269	6.20892	7.87903	10.9568	7.84101	9.36179	9.84918	10.8869	9.17592	10.7597	10.8245	11.9932	14.3116	11.9052	11.0248	12.761	10.4978
568.4082_5.074	Biogenic Amines	G00148	0.00372353	NA		568.408	M(Cl37)+H[1+]	5.074	EC000672	568.408	5.074	positive			0.000302289	0.00572053	-4.70169	0.553304	1.652	1.90951	1.51412	1.15049	0.846803	1.40127	1.71054	1.17159	1.62962	0.927342	0.521136	0.76549	0.603635	0.430657	1.03696	1.14995	1.13636	0.563635	0.846422	0.644024
570.5475_8.48	Lipids	G13040	0.00152353	NA	570.548	570.548	M-HCOOK+H[1+]	8.48	EC000723	570.548	8.48	positive	[M+H]+		0.254306	0.564466	-1.24126	0.885792	0.474886	0.982742	0.616904	0.998231	0.875117	1.0688	0.916712	0.700657	0.915785	0.870928	0.567681	0.771617	0.737077	0.537058	0.787896	0.847925	1.11823	0.883617	0.610779	0.597166
571.1667_7.491	Biogenic Amines	C00128	0.00195606	CMP-N-acetylneuraminate; CMP-N-acetyl-beta-neuraminate		571.167	M-CO2+H[1+]	7.491	EC000101	571.167	7.491	positive			0.122773	0.353526	-1.70688	0.692135	4.10415	2.20196	3.15918	0.545167	1.25394	2.44804	1.70218	3.41317	5.51916	1.82035	1.28853	1.6488	1.48068	1.19067	2.34735	2.58522	2.61675	1.20921	2.18174	1.56236
58.0653_5.053	Biogenic Amines	C00346	0.000229272	Ethanolamine phosphate; O-Phosphorylethanolamine; Phosphoethanolamine; O-Phosphoethanolamine		58.0653	M-HCOOK+H[1+]	5.053	EC000210	58.0653	5.053	positive			0.00283466	0.0294293	3.64031	1.26668	1.06683	1.21066	1.3514	1.33991	1.61639	1.38848	1.46637	1.34275	1.40407	1.08809	2.10467	1.32279	1.73668	1.54344	1.51294	2.21296	1.66252	1.65222	1.47119	1.59568
583.251_1.459	Biogenic Amines	C00500	0.0041113	Biliverdin; Biliverdin IX alpha	Biliverdin	583.251	M+H[1+]	1.459	EC000278	583.251	1.459	positive	[M+H]+	QBUVFDKTZJNUPP-BBROENKCSA-N	0.0225286	0.134237	2.63024	1.73812	0.284131	0.219361	0.394282	0.212643	0.279716	0.2447	0.149024	0.239622	0.245562	0.472764	1.10624	0.259711	0.456033	0.488962	0.345993	0.522355	0.321135	0.524551	0.355872	0.384744
605.4583_6.35	Lipids	G13095	0.00102353	NA	605.458	605.458	M+2H[2+]	6.35	EC000731	605.458	6.35	positive	[M+H]+		0.0122246	0.113992	-2.93559	0.784518	0.705638	0.745069	0.491387	0.695399	0.686153	0.625	0.929449	0.717621	0.656634	0.63439	0.447761	0.740112	0.611714	0.374544	0.440682	0.675686	0.52593	0.524855	0.665496	0.395993
608.0881_9.621	Biogenic Amines	C00043	0.000745944	UDP-N-acetyl-alpha-D-glucosamine; UDP-N-acetyl-D-glucosamine; UDP-N-acetylglucosamine	Uridine-5-diphosphoacetylgalactosamine	608.088	M+H[1+]	9.621	EC00032	608.088	9.621	positive	[M+H]+	LFTYTUAZOPRMMI-NESSUJCYSA-N	0.239311	0.509748	1.28286	1.12164	0.519644	0.729375	0.681532	0.518362	0.606596	0.740899	0.653207	0.892306	0.470774	0.841199	0.990494	0.529615	0.840788	0.695834	0.78829	0.865731	0.463721	0.773832	0.701376	0.813567
613.1566_9.893	Biogenic Amines	C00127	0.00263837	Glutathione disulfide; GSSG; Oxiglutatione; Oxidized glutathione	Glutathione, oxidized	613.157	M+H[1+]	9.893	EC000100	613.157	9.893	positive	[M+H]+	YPZRWBKMTBYPTK-BJDJZHNGSA-N	0.622392	0.733814	-0.528178	0.935085	0.506365	0.500596	0.497084	0.332208	0.280842	0.23606	0.348801	0.271897	0.237648	0.343861	0.446209	0.220385	0.427008	0.163521	0.315135	0.442564	0.269774	0.304335	0.328991	0.406644
615.4955_6.42	Lipids	G00157	0.00117647	NA	615.495	615.495	M-H2O+H[1+]	6.42	EC000681	615.495	6.42	positive	[M+H]+		0.00894264	0.0968697	-3.08867	0.685067	5.88678	6.07134	2.89584	4.16266	5.5519	5.10097	9.35908	8.25292	6.31713	6.6797	3.1992	5.11206	4.28829	3.19816	3.52623	4.23741	4.54566	4.25793	5.75131	3.17845
62.0596_7.041	Biogenic Amines	C00213	0.00035494	Sarcosine; N-Methylglycine	Ethanolamine	62.0596	M-CO+H[1+]	7.041	EC00027	62.0596	7.041	positive	[M+H]+	HZAXFHJVJLSVMW-UHFFFAOYSA-N	0.0335725	0.16384	2.42528	1.91527	0.20259	0.160944	0.197141	0.211798	0.282981	0.192627	0.230229	0.271354	0.279706	0.131476	1.12928	0.246549	0.476209	0.393626	0.218492	0.462512	0.233073	0.294019	0.33945	0.345397
62.0599_8.598	Biogenic Amines	C00041	5.49e-05	L-Alanine; L-2-Aminopropionic acid; L-alpha-Alanine		62.0599	M-CO+H[1+]	8.598	EC00028	62.0599	8.598	positive			0.000876579	0.0126008	-4.1961	0.632218	2.78512	3.16953	2.04883	2.10838	1.65061	2.28399	2.55349	3.15127	2.8727	1.65596	1.08913	1.5053	1.79549	1.11011	1.29411	1.47035	1.62508	1.51622	2.58321	1.36117
637.3058_2.63	Lipids	C01079	0.00616774	Protoporphyrinogen IX	637.306	637.306	M+HCOONa[1+]	2.63	EC000363	637.306	2.63	positive	[M+H]+		0.000100576	0.00259917	5.23152	323.598	0.000323821	0.0123274	0.00711989	0.000532103	0.000493205	0.00555997	0.000380307	0.000383984	0.00893623	0.0251496	1.25521	3.08366	1.08025	0.810695	1.28634	1.32718	1.85592	4.12764	1.02863	3.95081
638.3345_3.63	Lipids	C03170	0.000206616	Trypanothione disulfide; Oxidized trypanothione	638.335	638.335	M-HCOOK+H[1+]	3.63	EC000438	638.335	3.63	positive	[M+H]+		2.17e-10	1.12e-08	13.3258	489.199	0.000196908	0.00262985	0.0115985	0.000323559	0.00574039	0.00595711	0.000231256	0.00428676	0.000183014	0.000283625	1.41784	1.00204	1.83775	1.53018	0.965356	2.22857	1.7765	1.699	1.59022	1.32856
664.1134_9.481	Biogenic Amines	C00003	0.00354666	NAD+; NAD; Nicotinamide adenine dinucleotide; DPN; Diphosphopyridine nucleotide; Nadide; beta-NAD+	.beta.-Nicotinamide adenine dinucleotide	664.113	M[1+]	9.481	EC0002	664.113	9.481	positive	[M+H]+	BAWFJGJZGIEFAR-OWXIGJDBSA-N	0.0979543	0.312242	-1.83986	0.858781	9.51899	13.4554	10.8468	7.85922	7.53242	10.0777	11.6696	12.7329	11.7872	9.01694	9.21874	7.46388	9.50552	6.28547	12.769	7.92599	9.78559	8.0623	10.146	8.57767
666.6041_5.75	Lipids	G13074	0.0041	NA	666.604	666.604	M[1+]	5.75	EC000728	666.604	5.75	positive	[M+H]+		0.0327005	0.1896	-2.43897	0.718517	1.43689	1.79158	1.12012	2.31218	2.20841	1.65469	1.41355	1.43761	1.69431	1.9671	0.923157	1.30448	1.29293	0.789221	0.68545	2.55457	1.47701	1.20306	1.20982	0.801271
667.2304_9.683	Biogenic Amines	C01613	0.00126513	Stachyose	Maltotetraose	667.23	M+H[1+]	9.683	EC000390	667.23	9.683	positive	[M+H]+	LUEWUZLMQUOBSB-CHYJJPLWSA-N	0.841847	0.894642	0.213386	1.03814	3.85108	4.81104	1.18445	2.52353	3.08465	2.23283	4.82733	2.82699	3.00633	1.81325	2.9792	3.76589	3.24448	1.90956	2.74229	3.16481	2.22791	3.2469	6.43202	1.59865
72.0811_3.267	Biogenic Amines	C00134	0.000273533	Putrescine; 1,4-Butanediamine; 1,4-Diaminobutane; Tetramethylenediamine; Butane-1,4-diamine		72.0811	M-NH3+H[1+]	3.267	EC000106	72.0811	3.267	positive			2.98e-05	0.00089102	5.83081	1.97874	1.35843	1.50727	1.56009	1.50264	1.56112	1.56002	1.62978	1.46457	1.51826	1.04941	4.27119	2.15658	3.38219	2.42167	1.95377	3.3237	2.00728	3.8272	3.22174	2.5451
729.6945_11.81	Lipids	G13073	0.00217647	NA	729.694	729.694	M-H2O+H[1+]	11.81	EC000727	729.694	11.81	positive	[M+H]+		0.904946	0.96713	0.12766	1.03792	2.22706	0.472387	3.20361	4.01896	5.29979	4.24067	3.37534	5.63535	0.610881	12.2462	3.64098	7.70706	4.71191	7.43094	3.722	4.34604	1.6961	6.25551	0.305502	3.08153
730.6939_11.81	Lipids	G00004	0.0061	NA	730.694	730.694	M[1+]	11.81	EC000655	730.694	11.81	positive	[M+H]+		0.902119	0.966213	-0.131478	0.951674	0.086378	0.246137	1.90296	2.21082	6.83388	2.33261	1.90569	1.93798	0.0949385	5.6119	0.930619	3.19649	1.70213	4.2286	0.489465	4.99037	0.654599	1.97499	0.166991	3.70964
74.0598_1.281	Biogenic Amines	C00047	0.000240318	L-Lysine; Lysine acid; 2,6-Diaminohexanoic acid	N,N-Dimethylformamide	74.0598	M+2H[2+]	1.281	EC00039	74.0598	1.281	positive	[M+H]+	ZMXDDKWLCZADIW-UHFFFAOYSA-N	0.154118	0.399318	1.56826	1.92739	0.0248025	0.0429184	0.0426529	0.0365133	0.044462	0.059447	0.0477412	0.0487937	0.0425099	0.0278566	0.308768	0.0394864	0.0514846	0.0624889	0.0612637	0.0927225	0.0496731	0.043944	0.0383486	0.0568857
74.0963_4.443	Biogenic Amines	C00183	0.000155068	L-Valine; 2-Amino-3-methylbutyric acid		74.0963	M-CO2+H[1+]	4.443	EC000145	74.0963	4.443	positive			8.48e-07	5.76e-05	7.71606	1.93941	41.2998	32.8757	30.5099	31.4866	31.5977	44.2062	51.7992	38.5529	25.883	23.7772	73.6654	49.733	74.4846	52.4604	75.4178	84.3571	65.854	61.4419	79.6329	65.6015
744.0816_9.937	Biogenic Amines	C00006	0.00167707	NADP+; NADP; Nicotinamide adenine dinucleotide phosphate; beta-Nicotinamide adenine dinucleotide phosphate; TPN; Triphosphopyridine nucleotide; beta-NADP+	.beta.-Nicotinamide adenine dinucleotide phosphate	744.082	M[1+]	9.937	EC0003	744.082	9.937	positive	[M+H]+	XJLXINKUBYWONI-NNYOXOHSSA-N	0.131425	0.36318	1.6659	1.32681	0.295654	0.330353	0.340194	0.232799	0.184151	0.142281	0.245845	0.162791	0.186433	0.281405	0.586558	0.203291	0.416349	0.0734378	0.28066	0.398404	0.237397	0.257911	0.36844	0.364421
750.5929_10.81	Lipids	G00149	0.00362353	NA	750.593	750.593	M+Na[1+]	10.81	EC000674	750.593	10.81	positive	[M+H]+		0.177824	0.474789	-1.4782	0.818953	0.465118	0.492193	0.763666	0.619439	0.346532	0.271446	0.434327	0.655327	0.48127	0.580102	0.493202	0.390267	0.466409	0.156051	0.497738	0.632366	0.503506	0.281226	0.520407	0.243199
774.5728_4.62	Lipids	G00037	0.00422353	NA	774.573	774.573	M+HCOOK[1+]	4.62	EC000664	774.573	4.62	positive	[M+H]+		0.00415155	0.0670549	-3.4585	0.515822	0.479809	1.19913	1.81098	1.34997	1.24168	0.900715	0.87308	0.877599	0.668502	0.845114	0.460987	0.488755	0.849177	0.898885	0.290795	0.548719	0.167074	0.526575	0.918672	0.135771
779.697_9.36	Lipids	G00526	0.00607647	NA	779.697	779.697	M(S34)+H[1+]	9.36	EC000693	779.697	9.36	positive	[M+H]+		0.0419913	0.218155	2.30776	1.34221	5.959	4.52194	3.59084	4.20298	4.2548	5.04498	3.9299	4.80035	6.8365	3.36007	7.3772	3.65006	6.70678	4.08621	9.40766	3.37102	8.58187	6.49726	6.86493	5.87172
786.1623_9.304	Biogenic Amines	C00016	0.00211092	FAD; Flavin adenine dinucleotide	Flavin adenine dinucleotide	786.162	M+H[1+]	9.304	EC0005	786.162	9.304	positive	[M+H]+	VWWQXMAJTJZDQX-UYBVJOGSSA-N	0.910391	0.939292	-0.120314	0.991498	1.47706	1.67251	1.71058	1.16969	1.06517	1.39309	1.458	1.52054	1.45031	1.1832	1.70152	1.09896	1.33736	0.900837	1.67921	1.65112	1.44316	1.35116	1.45624	1.36071
79.0207_4.605	Biogenic Amines	C05823	0.000541215	3-Mercaptolactate; L-3-Mercaptolactate; (R)-3-Mercaptolactate	Dimethyl sulfoxide	79.0207	M-CO2+H[1+]	4.605	EC000539	79.0207	4.605	positive	[M+H]+	IAZDPXIOMUYVGZ-UHFFFAOYSA-N	0.269422	0.526467	-1.20116	0.414746	0.505487	4.59502	0.796684	0.587801	0.00438991	0.0062212	0.863915	0.00282547	0.822046	0.392832	0.541042	0.0035313	0.528169	0.00213637	0.00316491	0.755675	0.715355	0.00307509	0.530092	0.47513
792.5693_5.35	Lipids	G13039	0.00342353	NA	792.569	792.569	M+NaCl[1+]	5.35	EC000721	792.569	5.35	positive	[M+H]+		0.00656729	0.0848587	-3.23832	0.408986	0.511653	0.661078	1.85278	1.0522	1.35403	0.801033	0.801987	0.599143	0.827138	0.492355	0.122137	0.384645	0.946854	0.766705	0.0827913	0.201119	0.000326973	0.319056	0.763492	0.0746864
801.699_10.475	Lipids	G00109	0.00232353	NA	TAG 46:0; TAG 14:0-15:0-17:0;	801.699	M-H2O+H[1+]	10.475	EC000669	801.699	10.475	positive	[M+Na]+	DADOWNLSSLNCDI-UHFFFAOYNA-N	0.835587	0.936125	0.221961	1.03802	16.8706	25.3041	18.6557	32.7054	18.2231	18.9053	15.1591	12.6121	9.67615	15.8433	8.62384	13.5534	10.9445	18.5476	28.5455	21.2922	35.7843	15.6064	22.1363	15.9149
808.8239_11.83	Lipids	C11174	0.00152255	1-Diphosinositol pentakisphosphate; D-myo-Inositol, 2,3,4,5,6-pentakis(dihydrogen phosphate) 1-(trihydrogen diphosphate); Diphospho-myo-inositol pentakisphosphate; 1D-myo-Inositol 1-diphosphate 2,3,4,5,6-pentakisphosphate	808.824	808.824	M+HCOONa[1+]	11.83	EC000584	808.824	11.83	positive	[M+H]+		0.666912	0.857657	-0.461226	0.78346	0.159449	0.245891	1.31695	2.5297	0.418346	2.03713	0.0112638	0.0113727	0.00891407	0.716264	0.00921309	0.458317	0.533398	1.5799	0.166785	2.16053	0.0101672	0.284352	0.00932053	0.62893
827.7193_10.48	Lipids	G13037	0.000576467	NA	827.719	827.719	M-HCOONa+H[1+]	10.48	EC000709	827.719	10.48	positive	[M+H]+		0.193752	0.497158	-1.42302	0.771237	7.05507	5.88675	10.2215	18.936	11.2981	7.24901	8.62538	8.27992	4.28582	11.1139	4.21265	9.91343	8.84889	6.92109	6.30677	11.1427	10.5391	5.71557	5.78659	2.30095
84.044_8.486	Biogenic Amines	C00188	0.000319626	L-Threonine; 2-Amino-3-hydroxybutyric acid		84.044	M-H4O2+H[1+]	8.486	EC000153	84.044	8.486	positive			0.00236478	0.0258055	3.72636	1.67701	0.919557	0.67537	1.09628	0.979422	1.35615	1.36774	0.775906	1.28787	0.794573	0.568045	2.07191	1.15851	1.84107	2.08955	1.80095	1.88472	1.83864	2.02113	0.457248	1.30605
845.6694_9.05	Lipids	G12336	0.000823533	NA	845.669	845.669	M+HCOOK[1+]	9.05	EC000706	845.669	9.05	positive	[M+H]+		0.100156	0.349772	1.82696	1.15328	1.45981	1.63626	1.39527	1.09934	1.59454	1.50357	0.94056	1.10243	1.71397	1.33858	1.50613	1.11574	1.35702	1.36276	1.98077	1.82191	1.57493	1.64757	1.50777	2.02264
850.1597_10.16	Lipids	C03069	0.00464965	3-Methylcrotonyl-CoA; 3-Methylbut-2-enoyl-CoA; 3-Methylcrotonoyl-CoA; Dimethylacryloyl-CoA	850.16	850.16	M+H[1+]	10.16	EC000431	850.16	10.16	positive	[M+H]+		0.89458	0.963883	0.141666	1.09319	0.000889162	2.01627	0.327974	0.431623	0.00135426	2.80997	0.237218	0.00105436	0.000826423	0.00128075	0.224989	0.296724	0.42575	0.59804	0.000817308	0.00150384	0.000942596	2.32883	1.81029	0.683743
851.1396_10.52	Lipids	C00332	0.00326226	Acetoacetyl-CoA; Acetoacetyl coenzyme A; 3-Acetoacetyl-CoA	851.14	851.14	M[1+]	10.52	EC000205	851.14	10.52	positive	[M+H]+		0.831025	0.935344	-0.228221	0.93919	8.98546	1.27022	10.0936	0.971815	12.676	23.7162	9.02331	7.20403	14.1729	11.6082	9.837	12.6723	11.9024	20.3043	7.16417	0.000582802	11.3025	10.6979	0.000334878	9.77618
851.1474_10.59	Lipids	C05998	0.00101433	3-Hydroxyisovaleryl-CoA; 3-Hydroxyisovaleryl coenzyme A	851.147	851.147	M-NH3+H[1+]	10.59	EC000479	851.147	10.59	positive	[M+H]+		0.611116	0.820676	-0.545482	0.901963	20.7576	15.6363	37.7901	34.0326	21.6863	44.3401	12.2488	25.3065	17.71	18.1805	28.6904	27.1894	34.2057	30.7803	23.9644	20.5123	1.32436	21.454	7.2602	28.0249
853.1569_10.95	Lipids	C01144	0.00491029	(S)-3-Hydroxybutanoyl-CoA; (S)-3-Hydroxybutyryl-CoA	853.157	853.157	M[1+]	10.95	EC000369	853.157	10.95	positive	[M+H]+		0.0104396	0.105505	-3.01309	0.618339	14.5871	20.6139	6.55248	9.18958	19.0423	18.1712	19.4835	12.7868	16.8188	7.74751	11.383	9.78596	7.2788	11.4755	11.56	6.53519	4.86864	7.79186	14.4223	4.55367
854.7197_8.11	Lipids	G00158	0.00182353	NA	854.72	854.72	M+H2O+H[1+]	8.11	EC000685	854.72	8.11	positive	[M+H]+		0.04949	0.238678	2.22008	1.32577	0.516883	0.484139	0.702802	0.391431	0.690956	0.401211	0.253117	0.270886	0.603732	0.266342	0.685902	0.317759	0.511326	0.488481	0.689268	0.651229	0.684361	0.606612	0.581925	0.857143
858.7562_8.98	Lipids	C20690	0.000576467	1D-myo-Inositol 1,5-bis(diphosphate) 2,3,4,6-tetrakisphosphate	858.756	858.756	M+K[1+]	8.98	EC000644	858.756	8.98	positive	[M+H]+		0.35774	0.65634	0.994914	1.10255	6.23175	5.79865	6.63137	5.93516	5.66179	5.99464	3.07263	4.06357	6.72384	4.6437	6.34764	2.96821	4.48761	5.65663	7.42336	6.98478	7.0976	7.78763	6.0684	5.55033
86.0598_2.256	Biogenic Amines	C03564	0.00015494	1-Pyrroline-2-carboxylate; 1-Pyrroline-2-carboxylic acid; Delta1-Pyrroline 2-carboxylate; 1-Pyrroline 2-carboxylate		86.0598	M-CO+H[1+]	2.256	EC000462	86.0598	2.256	positive			0.0227753	0.134581	2.62471	1.72605	0.192164	0.128517	0.217153	0.151435	0.15995	0.163249	0.158171	0.20952	0.220237	0.168825	0.721874	0.185393	0.219166	0.393894	0.222674	0.294951	0.201645	0.336772	0.246514	0.230883
86.0964_3.887	Biogenic Amines	C05936	5.51e-05	N4-Acetylaminobutanal; 4-Acetamidobutanal		86.0964	M-CO2+H[1+]	3.887	EC000548	86.0964	3.887	positive			8.23e-07	5.76e-05	7.73266	5.48175	0.324956	0.252623	0.481304	0.325032	0.289284	0.300691	0.21874	0.207238	0.194573	0.101313	1.34254	1.31051	1.07946	1.00632	2.03764	2	0.819658	1.12072	2.31633	1.74425
87.0441_2.807	Biogenic Amines	C00334	5e-06	4-Aminobutanoate; 4-Aminobutanoic acid; 4-Aminobutyrate; 4-Aminobutyric acid; gamma-Aminobutyric acid; GABA		87.0441	M-NH3+H[1+]	2.807	EC000209	87.0441	2.807	positive			2.32e-05	0.000722583	5.95604	3.8415	0.433933	0.351335	0.493768	0.768573	0.585885	0.732719	0.690686	0.652684	0.505031	0.48758	1.90438	1.96453	3.21565	1.9481	1.38612	1.37447	1.35478	3.04087	3.94468	1.77144
874.7884_10.92	Lipids	G00428	0.000876467	NA	874.788	874.788	M+Na[1+]	10.92	EC000689	874.788	10.92	positive	[M+H]+		0.00684466	0.085393	-3.21834	0.774899	3.37151	4.04832	2.2647	2.34328	2.84044	3.21515	3.91698	3.14329	4.13519	3.54288	2.72632	2.70686	2.34472	2.33702	2.41975	2.25641	2.26419	2.71057	3.4766	2.19107
879.1726_10.97	Lipids	C05269	0.00496214	3-Oxohexanoyl-CoA; 3-Ketohexanoyl-CoA	879.173	879.173	M[1+]	10.97	EC000486	879.173	10.97	positive	[M+H]+		0.78777	0.919404	-0.288033	0.935712	24.7462	18.4644	5.96486	7.64118	23.2866	26.4237	31.719	26.876	6.37568	5.79526	16.4708	29.9986	21.4216	20.4867	16.2507	0.763887	9.06107	11.578	24.7112	15.1525
88.076_1.276	Biogenic Amines	C00430	0.000280374	5-Aminolevulinate; 5-Amino-4-oxopentanoate; 5-Amino-4-oxovaleric acid		88.076	M-CO2+H[1+]	1.276	EC000246	88.076	1.276	positive			9.61e-06	0.000326522	6.40683	3.71035	0.667252	0.324034	0.357347	0.378324	0.404998	0.535023	0.758171	0.674093	0.351837	0.328602	2.70745	1.02881	2.24191	1.15498	1.89703	1.09451	1.85383	2.38974	2.36605	1
892.7924_9.1	Lipids	G00005	0.0076	NA	892.792	892.792	M[1+]	9.1	EC000657	892.792	9.1	positive	[M+H]+		0.00667992	0.085393	-3.23011	0.430662	1.18452	1.27671	0.183969	0.748357	0.952085	0.652105	1.49883	0.833729	1.3014	0.811544	0.347052	1.24002	0.36031	0.604608	0.000395928	0.184858	0.566944	0.000437705	0.761773	0.0004561
896.8055_11.14	Lipids	G00017	0.00722353	NA	896.806	896.806	M+H+Na[2+]	11.14	EC000661	896.806	11.14	positive	[M+H]+		0.771287	0.913069	0.311073	1.03297	0.855703	1.01586	0.428686	0.845046	1.04159	1.12728	0.788437	0.450018	0.816986	0.89353	0.770135	0.885808	0.967861	1.06223	1.18679	0.667491	0.811725	0.800063	0.791075	0.59236
90.0546_3.605	Biogenic Amines	C03508	0.000269562	L-2-Amino-3-oxobutanoic acid; L-2-Amino-3-oxobutanoate; L-2-Amino-acetoacetate; (S)-2-Amino-3-oxobutanoic acid		90.0546	M-CO+H[1+]	3.605	EC000459	90.0546	3.605	positive			0.0234879	0.137104	-2.60906	0.773651	0.238257	0.370291	0.276501	0.194386	0.210603	0.305184	0.308087	0.284177	0.377049	0.230216	0.228808	0.19053	0.202798	0.172245	0.282129	0.281332	0.281481	0.137387	0.180367	0.205085
927.8181_10.78	Lipids	G01977	0.000223533	NA	927.818	927.818	M+H2O+H[1+]	10.78	EC000696	927.818	10.78	positive	[M+H]+		0.427167	0.693046	-0.856362	0.750671	0.690178	0.864727	0.000481167	0.387007	0.299672	0.264992	0.577687	0.334641	1.01794	0.244183	0.932762	0.000406165	0.032817	0.108204	0.712599	0.000545076	0.575261	0.364311	0.543355	0.244014
928.8395_11.04	Lipids	G00159	0.00647647	NA	TAG 56:4;	928.84	M-HCOOK+H[1+]	11.04	EC000686	928.84	11.04	positive	[M+NH4]+	YONCDTJKIZDSKQ-IYASBODOSA-N	0.757426	0.905511	0.330569	1.03905	2.93324	4.00041	2.2469	2.76428	0.759372	2.77284	2.17028	2.33938	4.31019	2.43452	2.83663	2.60692	2.14821	2.48369	2.70553	3.57044	2.8463	2.80608	2.87935	2.89208
929.8104_10.38	Lipids	G13036	0.00852353	NA	929.81	929.81	M-HCOOH+H[1+]	10.38	EC000707	929.81	10.38	positive	[M+H]+		0.573861	0.796101	-0.603792	0.902016	0.742789	0.529421	0.279513	0.206016	0.339035	0.667097	0.512827	0.777818	0.845653	0.320075	0.428255	0.444746	0.482285	0.217659	0.636171	0.266424	0.497065	0.463498	0.799522	0.473123
933.8621_11.72	Lipids	G00007	0.00482353	NA	933.862	933.862	M+2H[2+]	11.72	EC000660	933.862	11.72	positive	[M+H]+		0.0934973	0.338951	-1.86677	0.80407	17.6588	26.5516	19.0005	21.9221	27.9144	26.6358	36.5848	23.5515	20.0066	31.2864	26.0814	30.3458	16.6644	20.6042	16.4495	19.7184	19.3105	24.7847	6.31821	21.635
935.9039_11.35	Lipids	G00110	0.00202353	NA	935.904	935.904	M-HCOOH+H[1+]	11.35	EC000670	935.904	11.35	positive	[M+H]+		0.0367216	0.201913	-2.37843	0.565399	0.96308	2.11062	1.27503	1.24785	0.447165	0.589952	1.54517	0.625866	1.08736	0.774651	0.471405	1.57532	0.639303	0.566559	0.242081	0.566411	0.375571	0.31335	1.00568	0.275289
95.06_8.028	Biogenic Amines	C00153	0.000289291	Nicotinamide; Nicotinic acid amide; Niacinamide; Vitamin PP	3-Aminopyridine	95.06	M-CO+H[1+]	8.028	EC000127	95.06	8.028	positive	[M+H]+	CUYKNJBYIJFRCU-UHFFFAOYSA-N	0.33015	0.531288	-1.05502	0.930445	9.26087	10.9602	11.1702	8.24071	7.90669	8.36071	9.52828	9.82602	10.128	7.78744	10.7792	6.76405	8.36782	6.93813	10.6607	10.9596	9.15978	7.12191	7.62798	8.30948
97.0753_4.554	Biogenic Amines	C05827	0.000639355	Methylimidazole acetaldehyde; 1-Methylimidazole-4-acetaldehyde; Methylimidazoleacetaldehyde		97.0753	M-CO+H[1+]	4.554	EC000540	97.0753	4.554	positive			0.273177	0.526467	1.19147	1.34066	0.122366	0.228898	0.337907	0.112917	0.339374	0.494124	0.189738	0.127038	0.189938	0.119322	0.623015	0.15947	0.168729	0.173135	0.447722	0.227404	0.115271	0.26178	0.53	0.325538
98.9839_8.78	Biogenic Amines	C00033	5.84e-06	Acetate; Acetic acid; Ethanoic acid		98.9839	M+K[1+]	8.78	EC00024	98.9839	8.78	positive			0.29976	0.531288	1.12547	1.24161	1.87335	5.95422	2.25146	1.55836	1.948	1.80518	3.40669	2.00543	1.61628	2.23971	5.57023	2.00441	3.59593	3.07397	2.85351	1.30142	2.23603	3.26406	3.75945	2.9575

## Sheet: Correlation Analysis
Metabolite	pvalue	FDR	tscore	fc	Infected01	Infected02	Infected03	Infected04	Infected05	Infected06	Infected07	Infected08	Infected09	Infected10
Zika Infection					9.33919e+07	8.51191e+07	6.86424e+07	5.89261e+07	5.50537e+07	3.9004e+07	3.47965e+07	2.65284e+07	2.45838e+07	1.50935e+07
Prostaglandin H2	1.34e-13	5.01e-11	20.6813	100.517	10.676	8.13403	10.4213	8.96537	12.7528	13.1559	12.0258	11.6008	8.74083	10.6992
Leukotriene D4	1.84e-12	5.5e-10	17.7478	44.0077	2.75911	2.57801	3.23915	2.42104	4.15587	3.50117	3.40962	3.67543	2.6167	3.75733
Pantetheine	2.71e-12	5.85e-10	17.3461	35.26	3.65869	2.80177	3.42339	2.86933	4.84221	4.52263	3.77842	4.27279	3.0767	3.95546
all-trans-Retinoyl-beta-glucuronide	2.74e-12	5.85e-10	-17.3363	0.0429157	0.473384	0.270706	0.202512	0.215506	0.37233	0.308708	0.183717	0.254935	0.275046	0.310969
Phytosphingosine	4.17e-12	6.93e-10	-16.9097	0.0317494	0.0969582	0.0815409	0.0739437	0.0789567	0.177913	0.178154	0.0763552	0.111298	0.0743119	0.135857
Trypanothione disulfide	2.17e-10	1.12e-08	13.3258	489.199	1.41784	1.00204	1.83775	1.53018	0.965356	2.22857	1.7765	1.699	1.59022	1.32856
3-Dehydro-2-deoxyecdysone	1.93e-08	6.71e-07	10.0223	299.217	1.22033	1.74806	1.92459	2.63317	1.60202	2.47821	1.44333	3.40159	1.62573	2.64856
Homocarnosine	2.35e-08	2.51e-06	-9.8935	0.0281678	0.0201297	0.0153291	0.0404454	0.0196724	0.0266757	0.0315037	0.0516769	0.0317429	0.0197248	0.0334076
4-(2-Amino-3-hydroxyphenyl)-2,4-dioxobutanoate	5.13e-08	5.11e-06	-9.38956	0.210702	0.159137	0.213965	0.112105	0.223073	0.987001	0.377356	0.756486	0.142942	0.269358	0.198961
L-Valine	8.48e-07	5.76e-05	7.71606	1.93941	73.6654	49.733	74.4846	52.4604	75.4178	84.3571	65.854	61.4419	79.6329	65.6015
N4-Acetylaminobutanal	8.23e-07	5.76e-05	7.73266	5.48175	1.34254	1.31051	1.07946	1.00632	2.03764	2	0.819658	1.12072	2.31633	1.74425
Carnitine	1.24e-06	7.13e-05	7.50327	5.92009	10.9232	10.3302	8.55919	7.59284	15.8914	15.4739	6.1563	9.08085	19.5376	13.6491
D-Glucono-1,5-lactone	1.24e-06	7.13e-05	-7.5042	0.302479	0.376761	0.415088	0.358108	0.358554	1.32723	0.487963	1.07256	0.320306	0.542752	0.341685
Choline	3.06e-06	0.000142959	-7.00946	0.687752	1.85842	1.82769	2.01066	2.2407	2.6375	1.81304	2.65524	2.09424	1.90422	2.01077
Thiamine	4.45e-06	0.000190079	6.8094	2.18447	9.77902	6.05377	8.99886	4.65329	9.99503	10.3448	8.45191	7.80994	9.99826	7.65061
sn-Glycero-3-phosphocholine	4.8e-06	0.000199333	-6.77015	0.61285	1.73541	2.04535	2.17806	2.14955	3.21781	2.03714	3.36163	2.36861	2.08514	2.41834
N-Acetylisoniazid	7.23e-06	0.000270221	6.55459	2.94325	1.87441	0.700321	1.23049	1.00062	0.855883	1.53941	0.81544	0.865192	1.1144	1.018
Phenethylamine	9.32e-06	0.000326522	-6.42248	0.657724	0.394766	0.377448	0.355539	0.365676	0.542105	0.570643	0.560852	0.381014	0.444312	0.367854
5-Aminolevulinate	9.61e-06	0.000326522	6.40683	3.71035	2.70745	1.02881	2.24191	1.15498	1.89703	1.09451	1.85383	2.38974	2.36605	1
(10S)-Juvenile hormone III diol	1.49e-05	0.000473947	6.18117	3.10681	30.6626	10.6483	19.7972	15.3487	13.1467	24.1513	12.0874	12.8373	17.8848	15.9443
4-Aminobutanoate	2.32e-05	0.000722583	5.95604	3.8415	1.90438	1.96453	3.21565	1.9481	1.38612	1.37447	1.35478	3.04087	3.94468	1.77144
Putrescine	2.98e-05	0.00089102	5.83081	1.97874	4.27119	2.15658	3.38219	2.42167	1.95377	3.3237	2.00728	3.8272	3.22174	2.5451
Acetylcholine	3.06e-05	0.000897	5.81723	4.31787	35.8068	37.7367	61.23	37.7535	24.7711	24.5612	24.9003	57.3111	78.0859	33.1043
NPC	3.51e-05	0.00100913	-5.74948	0.573485	0.722769	1	0.895318	1.1378	1.46637	0.645756	1.64744	1.03472	0.896606	1.11173
Orotate	4.31e-05	0.00121575	5.64769	1.4849	1.90852	1.58258	1.85097	1.63797	2.25161	2.14541	2.06866	1.98334	1.98853	1.69553
Protoporphyrinogen IX	0.000100576	0.00259917	5.23152	323.598	1.25521	3.08366	1.08025	0.810695	1.28634	1.32718	1.85592	4.12764	1.02863	3.95081
L-Metanephrine	0.000131749	0.00298431	5.10059	1.82264	0.726795	0.466854	0.701275	0.420865	0.663841	0.742743	0.648597	0.605396	0.959541	0.620731
L-2-Aminoadipate	0.000137834	0.00307555	-5.07876	0.543186	1.2448	1.95241	1.59307	1.72485	2.69176	3.67575	2.90255	2.14542	3.39349	2.04603
3,4-Dihydroxy-L-phenylalanine	0.000257503	0.00506535	4.77831	1.63492	13.4168	7.60979	12.956	9.20536	11.3599	12.3358	9.65661	16.7658	9.98789	14.9574
FMN	0.000281736	0.00539994	-4.73531	0.668117	0.680049	0.735554	1.1319	0.544953	0.827286	1.05365	1.04461	0.860133	1.07156	0.897643
sn-Glycerol 3-phosphate	0.000339135	0.00625934	-4.64682	0.755554	0.773988	0.847913	1.07775	0.774791	1	1.08832	1.00232	0.920345	1.08743	0.884187
D-Glucosamine	0.000407569	0.00716842	-4.55929	0.764842	6.65545	7.43852	9.07394	6.62088	8.43009	9.33952	8.80458	8.15385	9.48229	7.78192
(R)-Mevalonate	0.000689833	0.010313	-4.30953	0.657512	1	1.13491	0.888276	0.897543	1.22211	0.66818	0.681291	0.46662	1.40294	0.741184
L-Alanine	0.000876579	0.0126008	-4.1961	0.632218	1.08913	1.5053	1.79549	1.11011	1.29411	1.47035	1.62508	1.51622	2.58321	1.36117
N-Methylhistamine	0.00118475	0.0164	-4.05359	0.579711	0.917692	1.44984	1.13228	1.25396	2.01854	2.49525	2.04862	1.66313	2.32789	1.33565
Indole-3-acetate	0.00150389	0.0197994	-3.94076	0.643381	6.55938	9.97801	11.7859	7.03632	8.12513	9.23222	10.1547	9.42297	16.544	8.50037
L-Glutamate	0.00163894	0.0205901	3.90006	1.69388	16.9596	10.0149	15.0126	17.7199	15.4535	15.324	14.6117	16.9919	4.19651	10.3111
Cytidine	0.00170609	0.0209066	3.88106	1.46956	8.29233	4.8366	7.63047	6.0308	9.02973	11.0527	8.31882	5.34511	7.53771	9.69191
Menaquinone	0.00179609	0.0216189	-3.85672	0.608566	0.712592	1.20482	1.09583	0.867278	1.07528	1.34998	1.83864	1.23192	2.27844	0.776819
D-Glucosamine 6-phosphate	0.0020509	0.0237681	-3.79388	0.640477	27.6041	44.5575	49.5297	31.1465	34.108	37.8766	42.5161	40.5287	74.0844	36.6667
D-Glutamate	0.00210072	0.0240057	3.7825	1.68658	8.50951	4.70369	7.21393	8.295	7.49486	7.88141	7.18456	8.11477	1.87587	5.11034
L-2-Aminoadipate 6-semialdehyde	0.00218186	0.0241857	3.76454	1.55924	0.79121	0.332905	0.464503	0.603525	0.442297	0.521117	0.376186	0.336078	0.353853	0.412212
L-Threonine	0.00236478	0.0258055	3.72636	1.67701	2.07191	1.15851	1.84107	2.08955	1.80095	1.88472	1.83864	2.02113	0.457248	1.30605
4,5-Dihydro-4-hydroxy-5-S-glutathionyl-benzo[a]pyrene	0.00269761	0.0286023	3.66385	1.28554	10.8869	9.17592	10.7597	10.8245	11.9932	14.3116	11.9052	11.0248	12.761	10.4978
Ethanolamine phosphate	0.00283466	0.0294293	3.64031	1.26668	2.10467	1.32279	1.73668	1.54344	1.51294	2.21296	1.66252	1.65222	1.47119	1.59568
20-Hydroxyecdysone	0.00361094	0.0357506	-3.5251	0.28486	0.143928	0.348796	0.693948	1.12124	0.508647	0.41051	0.695634	0.284892	1.31486	0.192186
Pyridoxal	0.00374358	0.0365795	-3.50789	0.655555	0.796802	0.897833	1.19947	1.31805	1.41664	1.09547	1.33031	0.839202	2.01569	0.922235
L-Homocysteine	0.00423208	0.0397922	3.44932	3.52916	0.541713	0.105217	0.306433	0.0686309	0.100825	0.25313	0.107467	0.262573	0.208532	0.122773
Adenosine	0.00432225	0.0401352	3.43924	1.63619	3.93089	1.3618	2.42663	2.11554	1.91805	1.86834	1.76893	2.33568	2.12156	1.56004
Pyridoxamine	0.00464485	0.0418316	3.40479	2.97543	4.02997	0.692857	1.38257	1.00899	1.45439	2.725	1.41521	4.49301	1.0733	3.26299
L-Citrulline	0.00473858	0.0424202	3.39522	2.6312	0.855849	0.489085	0.148553	0.327933	1.0408	1.15573	0.970365	0.479913	0.747431	0.318207
Glutathione	0.00547524	0.04759	-3.3259	0.381437	0.099083	0.180257	0.15217	0.226099	0.458347	0.170175	0.451171	0.182918	0.368807	0.13196
Retinol	0.00291845	0.0545108	3.62646	1.43534	33.4046	31.9961	39.8449	23.196	22.1517	34.5354	24.1959	21.5029	19.1896	26.5538
5-Guanidino-2-oxopentanoate	0.00910928	0.0680918	3.07967	1.5379	6.5	2.16822	4.16464	3.12783	2.66395	3.73807	2.66083	4.81163	2.80532	3.68439
N-Acetylneuraminate 9-phosphate	0.011241	0.0802201	-2.97683	0.874403	1.08466	0.820305	0.925485	0.891312	1.23059	1.21433	1.1043	1.07509	0.921835	1.01151
Arachidonate	0.0073956	0.0906344	3.1809	1.56461	13.6467	11.5558	14.1176	8.11071	6.08611	12.6931	6.66324	6.14014	5.73703	8.65858
3,4-Dihydroxyphenylethyleneglycol	0.0136251	0.0925885	-2.88205	0.579736	1.01465	0.628732	0.975638	0.709987	0.832712	1.05145	0.566969	1.25315	0.936238	0.490999
D-Glucono-1,5-lactone 6-phosphate	0.0138687	0.0931002	-2.87328	0.80451	1.50816	0.843098	1.36658	1.22423	1.30021	1.42908	1.24921	1.22002	0.692202	1.45054
S-Adenosyl-L-methionine	0.0147386	0.0962224	-2.84311	0.762123	1.71583	2.90698	3.6437	2.00294	5.36939	4.41024	4.5502	3.43041	3.5378	3.50223
(S)-3-Hydroxybutanoyl-CoA	0.0104396	0.105505	-3.01309	0.618339	11.383	9.78596	7.2788	11.4755	11.56	6.53519	4.86864	7.79186	14.4223	4.55367

## Sheet: Formated Cytoscape
Compound	pvalue	FDR	tscore	fc	Uninfected01	Uninfected02	Uninfected03	Uninfected04	Uninfected05	Uninfected06	Uninfected07	Uninfected08	Uninfected09	Uninfected10	Infected01	Infected02	Infected03	Infected04	Infected05	Infected06	Infected07	Infected08	Infected09	Infected10
C04076	0.00218186	0.0241857	3.76454	1.55924	0.311787	0.269909	0.328988	0.253905	0.260806	0.343894	0.297713	0.275592	0.323234	0.306068	0.79121	0.332905	0.464503	0.603525	0.442297	0.521117	0.376186	0.336078	0.353853	0.412212
C01005	0.217268	0.486979	1.3478	1.22168	0.257134	0.246066	0.526129	0.340228	0.230414	0.428111	0.31913	0.302434	0.280837	0.291874	0.680944	0.251124	0.488009	0.449528	0.395388	0.524419	0.369859	0.220811	0.185413	0.371195
C00794	0.0439544	0.190469	2.2835	1.95356	5.27996	4.28243	1.63945	0.902174	0.492683	0.265668	0.282878	0.336992	0.964613	2.12287	3.44632	3.12183	0.337838	2.25619	4.77495	4.1527	4.93757	2.82512	4.66908	1.84827
C00114	3.06e-06	0.000142959	-7.00946	0.687752	2.78205	2.79125	3.16432	2.9255	2.67864	3.49401	3.30184	3.43338	3.38044	2.65916	1.85842	1.82769	2.01066	2.2407	2.6375	1.81304	2.65524	2.09424	1.90422	2.01077
C05332	9.32e-06	0.000326522	-6.42248	0.657724	0.59482	0.787911	0.749686	0.594238	0.643179	0.64977	0.689013	0.640187	0.74087	0.539567	0.394766	0.377448	0.355539	0.365676	0.542105	0.570643	0.560852	0.381014	0.444312	0.367854
C00379	0.0282819	0.152641	2.51404	2.14668	3.58988	5.27611	1.53917	1.09698	0.546713	0.521659	0.427663	0.325581	1.45585	2.85965	5.40349	2.84872	0.465169	1.65462	5.75483	7.01334	4.54883	5.06606	3.49936	1.61136
C00388	0.333192	0.531288	-1.04823	0.927035	21.4439	25.9167	25.9539	19.2341	18.2816	18.9986	22.1963	22.8426	24.181	17.8233	25.1785	15.6508	19.4871	15.7092	25.1133	25.5376	21.3432	16.3275	17.276	19.4249
C00750	0.332782	0.531288	-1.04914	0.929748	10.6206	13.5624	12.7156	8.43098	9.66896	10.3321	12.1539	10.949	13.3507	9.17149	9.76392	8.19992	9.01056	7.74123	11.6721	12.5054	11.9562	10.3934	12.2527	9.66546
C02714	0.0204243	0.124955	2.67986	1.7523	0.346576	0.300787	0.432933	0.270895	0.390477	0.264516	0.365644	0.340035	0.471566	0.341732	1.50481	0.350803	0.455843	0.587413	0.455748	0.573669	0.498418	0.52594	0.57055	0.653953
C00077	0.0824581	0.274554	-1.93857	0.8342	162.101	150.364	130.576	78.0191	104.688	126.407	141.209	149.799	187.144	101.532	103.498	97.8191	97.5366	84.6479	126.102	130.18	140.95	99.6256	136.737	93.9236
C00155	0.00423208	0.0397922	3.44932	3.52916	0.064201	0.0325465	0.0588908	0.0517096	0.0622467	0.0748848	0.0464027	0.0633558	0.0665913	0.0677786	0.541713	0.105217	0.306433	0.0686309	0.100825	0.25313	0.107467	0.262573	0.208532	0.122773
C00487	1.24e-06	7.13e-05	7.50327	5.92009	2.38411	1.88019	3.42104	2.33284	2.18539	2.23756	1.66849	1.6027	1.34132	0.742459	10.9232	10.3302	8.55919	7.59284	15.8914	15.4739	6.1563	9.08085	19.5376	13.6491
C05946	0.521489	0.653298	-0.689195	0.940358	1.35568	1.96185	1.66747	1.11862	1.4973	1.60484	1.52482	1.19246	1.46738	0.936125	1.58857	1.00979	1.17187	1.09462	1.05324	1.72348	1.67053	1.5067	1.57578	1.07749
C00483	0.438639	0.587599	0.834907	1.37345	8.58374	11.2908	20.7506	9.65713	10.9629	15.9334	14.5063	11.2705	11.3895	11.1707	68.055	9.04599	10.1667	22.7689	11.2671	8.81799	14.5704	9.07797	8.90982	9.70926
C00601	0.241402	0.509748	1.27694	1.51674	0.14223	0.258464	0.619897	0.250105	0.15511	0.418664	0.417959	0.167898	0.292595	0.160309	1.38884	0.204575	0.438142	0.356774	0.19159	0.320952	0.131196	0.527825	0.433762	0.379454
C00544	0.342487	0.531288	1.02773	1.11743	0.110953	0.180854	0.136306	0.147319	0.142954	0.230415	0.156498	0.200283	0.309327	0.150994	0.18866	0.177769	0.213076	0.117144	0.226518	0.184207	0.230542	0.23083	0.19211	0.212417
C00253	0.604335	0.722784	-0.555962	0.960945	80.107	83.753	84.7672	69.0435	65.8552	72.8058	85.2212	82.6199	93.7565	58.7549	96.3799	55.9338	72.8386	57.0222	78.4857	92.7213	90.5695	62.8013	73.6139	65.9844
C00018	0.0485819	0.199524	-2.23002	0.757515	0.425812	0.852766	0.502344	0.682039	0.460828	0.416129	0.594534	0.422299	0.371396	0.394251	0.615187	0.232986	0.427674	0.313513	0.465808	0.324804	0.352246	0.425255	0.34578	0.377042
C00606	0.391593	0.546622	-0.925333	0.938408	1.67022	1.45708	1.7219	1.20779	1.36054	1.178	1.28087	1.48033	1.62713	1.06441	1.49407	0.856501	1.42901	1.09071	1.40805	1.62031	1.38874	1.30741	1.35872	1.22949
C00178	0.385368	0.54592	0.937817	2.13343	0.0223881	0.0225322	0.0279017	0.0543478	0.0759793	0.0809908	0.040937	0.0577049	0.0222725	0.0981192	0.0416014	0.0860353	0.0430149	0.676518	0.0290494	0.0198101	0.0334318	0.0601131	0.0383486	0.0455642
C00217	0.00210072	0.0240057	3.7825	1.68658	3.66209	2.98367	4.30406	3.80635	5.35592	5.57373	3.02019	5.03543	3.3247	2.294	8.50951	4.70369	7.21393	8.295	7.49486	7.88141	7.18456	8.11477	1.87587	5.11034
C16502	0.0528613	0.208807	-2.18455	0.71361	1.11501	1.13662	0.76295	0.558464	0.588811	1.06532	1.33977	1.34058	1.729	0.889461	0.65265	0.721509	0.526837	0.580203	1.21714	0.503921	1.11928	0.60738	1.08505	0.497494
C06055	0.234078	0.507906	-1.29784	0.911247	0.378183	0.469123	0.49068	0.343183	0.357947	0.384332	0.466146	0.389807	0.605427	0.337296	0.426191	0.294302	0.404168	0.366566	0.414265	0.350255	0.458659	0.356611	0.384771	0.391611
C03366	0.876621	0.918394	0.165997	1.02937	1.49682	2.84227	2.31767	1.57683	1.37506	2.12247	2.08277	1.94555	2.99503	1.57887	4.91635	1.53395	1.65369	1.55519	2.24958	1.32425	2.5945	1.73207	1.80927	1.56162
C16630	0.273281	0.526467	1.1912	2.1566	0.0463126	0.0373152	0.0291595	0.0584635	0.147569	0.139401	0.0220859	0.0621604	0.0248728	0.179471	0.30217	0.114687	0.0519604	0.786274	0.0342489	0.0353556	0.024362	0.0966174	0.0410092	0.123886
C00147	0.436022	0.585146	-0.83977	0.922406	0.824846	1.00572	0.856489	0.618404	0.493471	0.78076	0.94367	1.08433	1.22679	0.697747	0.789309	0.641172	0.87362	0.623464	1.0685	0.644793	0.782114	0.68892	0.860092	0.8982
C07585	7.23e-06	0.000270221	6.55459	2.94325	0.438323	0.255603	0.304174	0.316484	0.479851	0.389977	0.453653	0.32895	0.421368	0.353797	1.87441	0.700321	1.23049	1.00062	0.855883	1.53941	0.81544	0.865192	1.1144	1.018
C16355	0.444305	0.592539	-0.824438	0.927982	127.363	180.353	154.564	100.438	141.453	147.217	143.273	110.295	132.067	85.3162	140.572	91.5071	105.722	97.8833	98.7058	160.79	155.547	136.105	141.177	99.0987
C03765	0.189785	0.44852	-1.43641	0.752253	0.24583	0.277301	0.23442	0.157345	0.103107	0.252765	0.2686	0.433058	0.387564	0.150284	0.341311	0.152648	0.151123	0.0433505	0.301345	0.160957	0.321978	0.0934431	0.209174	0.113029
C00108	0.416539	0.567315	0.876568	2.37152	0.118415	0.127563	0.0862207	0.314373	1.33363	0.453917	0.0998327	0.264182	0.0819672	1.27697	0.108812	0.845425	0.286544	6.95745	0.211258	0.126978	0.07973	0.377839	0.190092	0.674462
C05401	0.667185	0.772014	0.460821	1.61166	3.00219	0.192775	0.164322	0.239236	0.175259	0.160253	0.221194	0.146707	0.208253	0.219216	6.15086	0.0984751	0.0954511	0.263753	0.170001	0.222452	0.197743	0.11358	0.167156	0.142725
C16741	0.275246	0.526467	1.18616	1.23042	0.0718832	0.0764187	0.127501	0.137189	0.0674246	0.0794931	0.118238	0.120843	0.0807236	0.0553584	0.152315	0.0733547	0.236582	0.0877693	0.0866961	0.101252	0.0828939	0.0933439	0.163761	0.0725687
C03771	0.00910928	0.0680918	3.07967	1.5379	2.09691	2.16929	3.40435	1.90048	2.1765	2.73249	2.11121	2.32634	2.85178	1.85043	6.5	2.16822	4.16464	3.12783	2.66395	3.73807	2.66083	4.81163	2.80532	3.68439
C01996	3.06e-05	0.000897	5.81723	4.31787	6.88455	5.80329	7.98994	13.2784	10.0329	12.5628	11.7525	11.2494	8.36642	8.25239	35.8068	37.7367	61.23	37.7535	24.7711	24.5612	24.9003	57.3111	78.0859	33.1043
C21028	0.455583	0.603249	-0.803846	0.83404	2.14322	7.20422	4.26941	2.08759	2.50968	3.70357	4.4473	2.2506	3.12538	3.08322	6.48658	1.45931	1.73411	4.07415	2.30157	1.6569	3.10114	2.48983	0.638899	5.10226
C00940	0.944328	0.961696	-0.0746426	0.994011	0.912643	1.37423	1.14648	0.893732	0.767222	1.21417	1.41986	1.17322	1.3792	0.943488	1.37933	0.855698	1.12181	1.02163	1.47768	1.0824	1.16241	1.01389	0.924679	1.11748
C00025	0.00163894	0.0205901	3.90006	1.69388	7.68766	6.1061	8.39954	8.00105	10.9257	11.2472	6.40134	10.5108	6.69667	4.66439	16.9596	10.0149	15.0126	17.7199	15.4535	15.324	14.6117	16.9919	4.19651	10.3111
C00079	0.445327	0.593373	0.822559	1.27681	0.411326	0.503457	0.849514	0.466442	0.491333	0.671774	0.621974	0.504999	0.522329	0.473119	2.38135	0.407303	0.464503	0.867189	0.512377	0.480671	0.623603	0.421288	0.42578	0.459168
C00121	0.0180289	0.115184	-2.7426	0.743858	1.59263	2.35372	1.72784	1.53314	1.05673	1.37304	1.59018	1.87372	2.01888	1.03194	1.45404	0.82183	1.18053	1.26758	1.38329	1.0066	1.2761	0.879476	1.77101	0.974202
C01693	0.0754539	0.260516	-1.98864	0.797572	1.32902	1.92155	1.39348	1.33337	0.847591	1.07915	1.31043	1.5	1.61074	0.784422	1.41098	0.712681	1.0275	1.06454	1.13677	0.896409	1.06465	0.720167	1.59349	0.828786
C05587	0.527036	0.766374	-0.679935	0.859824	0.684255	0.920529	1.17834	1.36565	0.962395	0.79865	0.842186	0.00135991	0.604518	1.2146	0.00110167	0.705991	0.690319	0.920984	0.737486	1.51451	0.892694	0.958262	0.0301988	0.919287
C01180	0.990024	0.994302	0.0133634	1.00112	0.77151	1.27241	1.04654	0.778599	0.597141	0.987788	1.10318	1.02467	1.12583	0.790632	1.1512	0.705136	0.955177	0.860513	1.23624	0.898473	1.01012	0.909136	0.752661	1.03025
G00179	0.529305	0.767238	0.676163	1.1287	0.826706	0.802679	1.3862	1.06193	0.536902	0.961775	1.36603	1.13435	0.458464	1.85364	1.1163	1.23401	2.25237	1.34004	1.33986	0.429947	1.21763	0.940363	1.34998	0.505213
C00073	0.191982	0.451279	1.42896	1.20498	0.535228	0.693014	0.990509	0.651541	0.860873	0.63629	1.05789	0.729624	0.554777	0.780429	1.09662	0.698796	0.484298	1.54762	1.14672	0.694731	0.702067	0.994941	0.981101	0.678638
C00385	0.991161	0.994302	0.0118408	1.00109	3.69732	4.23665	5.53573	4.13993	4.2787	5.10726	4.96274	4.20441	4.64296	3.04684	6.89488	2.96356	4.79092	3.40377	3.98112	5.05104	5.18751	4.09146	3.97275	3.56329
C16505	1.49e-05	0.000473947	6.18117	3.10681	6.33659	3.51598	4.63236	4.66452	7.23616	5.78802	6.79877	4.86438	6.30051	5.38866	30.6626	10.6483	19.7972	15.3487	13.1467	24.1513	12.0874	12.8373	17.8848	15.9443
C00881	0.0928975	0.337849	1.87047	1.2382	0.314053	0.651299	0.409049	0.610591	0.47575	0.424444	0.409846	0.476377	0.385402	0.457235	0.351707	0.532862	0.824395	0.710205	0.476881	0.696891	0.536367	0.49617	0.336298	0.751344
C00477	0.244312	0.509748	-1.26877	0.913268	46.2968	63.1362	58.8201	40.9216	44.3501	48.0138	56.5766	49.964	61.5217	41.1635	45.39	36.403	37.8821	35.5261	53.7216	56.6107	52.892	47.1352	56.3556	44.5483
C05580	0.0357454	0.169649	-2.39254	0.899093	9.51679	11.9728	11.7312	11.0302	10.6362	9.79919	9.85555	10.2907	11.025	8.59492	10.0745	7.61332	9.45946	8.04905	10.0471	10.6914	10.5463	9.70866	8.66202	9.06069
C00062	0.0323398	0.161689	-2.44473	0.871402	1.32836	1.54912	1.49034	1.19523	1.26418	1.32638	1.59264	1.54662	1.33092	1.10122	1.21248	0.948796	1.16749	0.915168	1.42659	1.43073	1.34866	1.1599	1.17275	1.17743
C00884	2.35e-08	2.51e-06	-9.8935	0.0281678	1.35996	0.652718	1.23099	1.0802	0.875507	0.639286	0.928054	0.680396	1.65449	1.20476	0.0201297	0.0153291	0.0404454	0.0196724	0.0266757	0.0315037	0.0516769	0.0317429	0.0197248	0.0334076
G10596	0.285577	0.59233	1.16012	1.25559	0.431582	0.398669	1.14504	0.593402	0.772493	0.697975	0.756459	0.382342	0.123749	1.26324	0.999409	0.712679	1.16699	1.23913	1.06257	0.568232	0.597358	0.457871	0.321124	1.11753
C01013	0.649751	0.760672	-0.486789	0.933858	1.60942	2.15784	1.953	1.14109	1.47535	1.35012	1.44875	1.2694	1.18304	0.669801	1.96164	0.747673	1.41054	0.401371	1.15429	1.97978	1.58015	1.28698	1.51358	1.27877
C00256	0.0732643	0.256133	-2.00514	0.864354	10.5893	12.3355	13.3407	9.76625	12.2588	11.6695	11.5683	9.75723	10.983	7.96771	10.2843	7.42945	8.89989	7.03418	9.47575	13.7096	11.4203	9.27349	8.84798	8.90831
C00499	0.360435	0.535077	-0.989215	0.935571	31.378	30.1419	34.775	19.3054	24.9365	32.3682	29.9277	33.8247	37.6232	26.0779	28.7777	22.1201	25.6989	29.1818	34.4081	31.1589	32.1029	25.1956	26.4264	25.9363
C00299	0.0297852	0.156241	2.48734	2.18764	3.7782	5.55889	1.52682	1.07324	0.494935	0.44712	0.398438	0.277983	1.46286	2.98004	5.64102	2.94735	0.419966	1.63975	5.87318	7.4837	4.79857	5.32169	3.60587	1.64328
C00355	0.000257503	0.00506535	4.77831	1.63492	6.44623	7.31974	9.32601	6.24768	6.17076	10.0896	8.12828	5.22202	7.15817	6.22001	13.4168	7.60979	12.956	9.20536	11.3599	12.3358	9.65661	16.7658	9.98789	14.9574
C04079	0.508787	0.643517	-0.710607	0.755128	0.263279	1.20732	0.273185	0.107324	0.295362	0.549309	0.680312	0.554771	0.789146	0.348474	0.166406	0.166774	0.266844	0.279509	0.643495	0.0551658	0.226745	0.135701	1.68358	0.203137
C00398	0.0204775	0.124955	-2.67854	0.707691	0.632572	1	0.626186	0.448501	0.398469	0.50841	0.476743	0.647577	0.61922	0.395582	0.623239	0.263804	0.376761	0.384814	0.577823	0.36016	0.39285	0.360579	0.34156	0.389941
C00166	0.662648	0.769742	0.467551	1.0768	4.97158	7.13483	8.26015	5.17718	4.89937	6.08836	7.91433	4.74669	3.22736	6.58463	10.5429	3.6626	5.32965	8.53392	11.2507	3.04691	6.30426	4.87948	5.09193	4.89337
C05947	0.939451	0.959179	-0.0811944	0.992014	0.944359	1.80818	1.13985	0.882334	0.800315	1.33376	1.53285	1.39339	1.56529	0.974095	1.53433	0.974398	1.31738	1.0697	1.67605	1.11996	1.19595	1.12667	1.05468	1.20648
C20239	0.152791	0.397987	1.57363	1.31522	0.326712	0.241178	0.348885	0.266463	0.264746	0.29977	0.257669	0.212454	0.192538	0.248492	0.774547	0.257223	0.235916	0.491277	0.345654	0.313661	0.276946	0.340244	0.177339	0.284243
C00788	0.429169	0.580115	0.852593	1.39761	9.10601	11.8829	22.7744	10.1835	11.6058	17.0181	15.3567	12.061	11.9988	11.8391	75.3335	9.79864	10.6845	24.2622	11.9322	9.45921	15.4881	9.77175	9.57431	10.7326
C14874	0.651528	0.761059	-0.484128	0.918389	0.390364	0.584168	0.725672	0.809413	0.508892	0.684447	0.818739	0.906868	0.707066	0.337207	0.70208	0.342215	1.41492	0.529998	0.473946	0.530609	0.326513	0.534272	0.644312	0.445713
C00250	0.00374358	0.0365795	-3.50789	0.655555	1.91045	2.63913	1.75037	1.75232	1.19946	1.45887	1.78048	2.11345	2.27846	1.16537	0.796802	0.897833	1.19947	1.31805	1.41664	1.09547	1.33031	0.839202	2.01569	0.922235
G10597	0.0811275	0.313393	-1.94779	0.496274	0.507115	0.0550625	0.0726918	0.408999	1.45619	0.856136	1.06269	1.33938	0.794538	1.32816	1.27013	0.101687	0.993417	0.0664026	0.64515	0.060882	0.051696	0.0253244	0.280236	0.416192
C00534	0.00464485	0.0418316	3.40479	2.97543	0.450615	0.399261	1.44448	0.587062	0.732891	0.928111	0.632906	0.476201	0.726286	0.860894	4.02997	0.692857	1.38257	1.00899	1.45439	2.725	1.41521	4.49301	1.0733	3.26299
C02362	0.529422	0.659396	-0.675969	0.956285	1.11403	0.997139	1.24242	0.795272	0.888901	0.834101	0.927273	1.04945	1.08649	0.783623	1.06878	0.573917	0.986391	0.870572	1.01876	1.06865	0.998102	0.901994	0.921193	0.885486
C05576	0.0136251	0.0925885	-2.88205	0.579736	0.586809	1.47842	2.88462	1.52417	1.93055	1.35576	0.890017	1.85884	1.303	0.781583	1.01465	0.628732	0.975638	0.709987	0.832712	1.05145	0.566969	1.25315	0.936238	0.490999
C00279	0.286589	0.531288	1.15761	1.26437	4.38477	14.8672	5.42298	3.74704	4.7894	4.30714	8.23759	4.67866	3.74471	5.42335	14.1962	5.00169	8.9253	7.58083	6.80298	3.05709	5.22263	8.01468	9.31835	7.24054
C00327	0.00473858	0.0424202	3.39522	2.6312	0.550373	0.521102	0.218639	0.133812	0.0858847	0.0700461	0.0679308	0.0872636	0.453024	0.295156	0.855849	0.489085	0.148553	0.327933	1.0408	1.15573	0.970365	0.479913	0.747431	0.318207
C00437	0.306125	0.531288	1.11031	1.56796	0.0264486	0.0337387	0.0372784	0.0337695	0.0616839	0.0540323	0.028667	0.0411867	0.0273601	0.0605926	0.0938269	0.0541734	0.0277883	0.247018	0.0279191	0.023387	0.0460873	0.0482095	0.0342202	0.0320156
C00198	1.24e-06	7.13e-05	-7.5042	0.302479	2.53194	1.88126	1.87822	1.64626	1.07238	1.83929	2.36631	1.60715	2.30854	1.38565	0.376761	0.415088	0.358108	0.358554	1.32723	0.487963	1.07256	0.320306	0.542752	0.341685
C05645	5.13e-08	5.11e-06	-9.38956	0.210702	2.02777	1.75346	1.85031	1.31469	0.969496	1.62039	2.0116	1.33308	1.95138	1.49601	0.159137	0.213965	0.112105	0.223073	0.987001	0.377356	0.756486	0.142942	0.269358	0.198961
C00780	0.410025	0.564445	0.889115	1.04502	0.17219	0.201359	0.204917	0.231321	0.181562	0.197005	0.220747	0.229189	0.220916	0.179294	0.22713	0.153531	0.232585	0.187823	0.236012	0.228092	0.227906	0.19631	0.234587	0.206292
C05588	0.000131749	0.00298431	5.10059	1.82264	0.349868	0.293753	0.504517	0.456416	0.218933	0.165092	0.324484	0.448815	0.302544	0.532913	0.726795	0.466854	0.701275	0.420865	0.663841	0.742743	0.648597	0.605396	0.959541	0.620731
C05636	0.0739475	0.2565	1.99994	1.5315	0.552897	0.408679	0.777702	0.579675	0.683251	0.632604	0.619297	0.560204	0.779536	0.394606	2.29669	0.644623	1.11068	0.741677	0.833955	0.659375	0.548829	0.623847	0.734495	0.977171
C16504	0.229466	0.506724	1.31126	3.38214	0.35766	0.45124	0.184334	0.226889	0.245385	0.456912	0.195204	0.308737	0.468174	0.139549	0.636211	0.342215	0.559574	0.532491	1.31016	6.14734	0.145433	0.279833	0.18844	0.119989
C00637	0.0294824	0.155746	-2.49262	0.251674	0.22849	0.357654	1.18536	0.865977	0.290072	0.0784562	0.217289	0.357966	0.0981345	0.157204	0.0700067	0.0700642	0.0544347	0.477657	0.0539166	0.0298528	0.0374394	0.0528717	0.0410092	0.0783222
C00526	0.386443	0.54592	0.935652	1.81293	0.0327041	0.039938	0.0443682	0.048016	0.042661	0.0389401	0.0175126	0.0527059	0.0374223	0.0305181	0.0382465	0.0309791	0.385325	0.0325797	0.037979	0.0411336	0.0416579	0.0297589	0.0258716	0.0340572
C00386	0.284175	0.531288	-1.16361	0.914246	8.05707	8.92871	8.59817	6.61059	7.09129	7.95588	7.36241	9.72734	6.31193	7.7673	10.555	6.36733	8.52703	4.79482	8.31536	7.25739	6.5116	6.02629	6.99275	6.33909
C00956	0.000137834	0.00307555	-5.07876	0.543186	4.29489	4.5726	5.29937	3.65133	2.39599	4.53606	3.88266	5.44371	5.59491	3.35264	1.2448	1.95241	1.59307	1.72485	2.69176	3.67575	2.90255	2.14542	3.39349	2.04603
C05127	0.00118475	0.0164	-4.05359	0.579711	2.74122	3.06283	3.09605	2.40428	1.55864	3.51613	2.58784	4.18746	3.77773	1.7767	0.917692	1.44984	1.13228	1.25396	2.01854	2.49525	2.04862	1.66313	2.32789	1.33565
C05399	0.706829	0.802055	0.402814	1.36362	1.35129	1.80591	2.08153	2.51878	5.69158	1.62846	0.206804	1.04999	0.202035	4.73137	0.212033	2.46027	0.830034	20.137	0.089974	0.385885	0.133727	1.20603	0.48156	3.06468
C00588	0.0162496	0.130019	-2.79455	0.719251	1.15699	0.851742	1.04456	1.07217	0.880038	0.947875	1.43559	1.53101	0.951601	1.154	0.32592	1.12873	0.773572	0.976233	0.481405	0.671003	1.06279	0.634516	1.20878	0.66721
C05581	0.298059	0.595293	-1.12956	0.849713	2.60841	3.01257	2.83199	3.12399	2.71977	1.67563	2.88636	1.55025	1.48627	3.80911	1.02911	1.52811	3.00203	2.54217	1.24738	3.78639	2.20295	1.86705	1.92577	2.71038
C16591	0.0381817	0.176391	2.35796	1.74685	0.138718	0.230687	0.307833	0.308886	0.177285	0.308986	0.295706	0.309498	0.146524	0.160397	0.61843	0.258427	0.451656	0.384814	0.674692	0.847847	0.205864	0.150183	0.129633	0.443857
C00642	0.170609	0.469045	-1.50452	0.806668	0.454273	0.462032	0.624024	0.573054	0.408271	0.669678	0.676784	1.09431	0.539605	0.691115	0.746934	0.585886	0.547241	0.569061	0.633555	0.260049	0.674005	0.24449	0.296083	0.438508
C00093	0.000339135	0.00625934	-4.64682	0.755554	1.26547	1.43109	1.19017	1.19143	1.08577	1.21521	1.41818	1.38687	1.45574	0.876774	0.773988	0.847913	1.07775	0.774791	1	1.08832	1.00232	0.920345	1.08743	0.884187
C00486	0.0817191	0.274527	1.94367	1.45481	0.344381	0.457916	0.442196	0.237231	0.187641	0.215783	0.454992	0.995436	0.227473	0.475869	0.853948	0.570305	0.57461	0.387752	0.872725	0.700509	0.27895	0.355619	0.525872	0.755568
C16586	0.0640482	0.233542	2.07977	1.4519	1.78479	2.99702	2.52899	1.22478	1.05358	1.70346	3.83982	6.34362	1.96993	2.09218	4.95024	3.8866	3.30015	2.92736	4.17237	3.33168	2.50685	2.61125	3.86367	5.52877
C00954	0.00150389	0.0197994	-3.94076	0.643381	16.9036	19.2774	12.9981	12.8692	10.439	14.0952	16.4489	19.8463	18.4531	9.96212	6.55938	9.97801	11.7859	7.03632	8.12513	9.23222	10.1547	9.42297	16.544	8.50037
C00475	0.00170609	0.0209066	3.88106	1.46956	5.38005	5.04983	5.06655	4.40903	3.92942	6.23399	6.83235	6.02271	5.16461	4.8294	8.29233	4.8366	7.63047	6.0308	9.02973	11.0527	8.31882	5.34511	7.53771	9.69191
C05552	0.037175	0.174221	-2.37199	0.342692	1.63949	1.39354	5.94534	4.86851	1.85277	0.742051	0.781595	1.16746	1.04963	0.697214	0.945985	0.510433	0.651123	0.543707	0.874986	0.457835	0.66389	0.806567	1.07193	0.374536
C00124	0.0501445	0.204162	-2.21301	0.775753	17.8925	23.7504	13.2258	15.1945	14.1992	13.3172	26.2916	17.3341	17.8306	15.2188	12.7439	12.7774	13.1318	9.60406	15.9314	8.47723	17.6502	13.5306	21.3166	10.0153
C00031	0.0765024	0.302427	-1.98089	0.658687	1.07676	1.4963	0.175815	0.854525	0.565136	0.353157	1.6224	1.08738	1.33136	1.00787	0.205113	0.974506	0.802711	0.556343	0.698247	0.31924	0.878669	0.514225	0.957991	0.397052
C00140	0.0188529	0.118924	2.72017	1.51772	1.50044	2.78207	2.48988	1.08369	1.92526	2.39919	1.17524	1.56162	1.79141	1.34492	4.77813	2.00169	3.80605	2.00436	1.60156	3.25726	2.18952	2.12727	3.04523	2.58936
C00315	0.273293	0.526467	-1.19117	0.903439	39.4664	55.1652	58.4899	47.0912	53.1316	60.9576	60.6039	66.3283	67.4577	32.9905	41.3325	43.2236	59.0817	40.374	47.917	48.7414	66.2877	35.9405	51.5141	54.9645
C00078	0.0473377	0.195894	2.24393	3.85459	0.629719	0.509537	0.403545	0.357113	0.60457	0.39447	0.458561	0.54423	0.58485	0.480128	7.58421	1.01693	2.45451	2.18871	0.478919	0.776723	0.620228	0.925603	1.90211	1.19673
C02700	0.0322935	0.161689	2.44547	1.75583	0.19809	0.306986	0.417496	0.396053	0.26362	0.403917	0.369325	0.39687	0.197852	0.223918	0.836502	0.352809	0.592501	0.527328	0.903131	1.11116	0.289707	0.200476	0.180734	0.578879
C03287	0.0313885	0.160156	-2.46022	0.801056	1.61392	1.40773	1.69857	1.79918	1.75709	1.47823	1.69191	1.40589	1.6069	1.11959	1.15366	0.970064	1.14475	0.851166	1.48288	2.13441	1.41879	1.15584	0.996973	1.17112
C07480	0.0638141	0.271623	-2.08179	0.780323	0.648258	0.868015	0.443041	0.908367	0.778468	0.459095	0.940018	0.681047	0.455319	0.645026	0.295626	0.818922	0.608712	0.617534	0.429016	0.476909	0.618558	0.454275	0.594185	0.41326
C00352	0.0020509	0.0237681	-3.79388	0.640477	74.3539	84.4052	54.3887	54.6823	44.1163	60.9904	70.4973	85.762	80.8817	43.526	27.6041	44.5575	49.5297	31.1465	34.108	37.8766	42.5161	40.5287	74.0844	36.6667
C00418	0.000689833	0.010313	-4.30953	0.657512	1.25691	1.482	1.04185	1.42602	1.31596	1.63779	1.78784	1.31689	1.48468	1.09475	1	1.13491	0.888276	0.897543	1.22211	0.66818	0.681291	0.46662	1.40294	0.741184
C21016	0.693766	0.793557	0.42178	1.12913	0.0774803	0.0821411	0.0609491	0.092022	0.152184	0.123272	0.0713887	0.0917192	0.0721312	0.120653	0.0675464	0.130738	0.0629996	0.361225	0.0606985	0.0774522	0.0658089	0.096915	0.0723853	0.0700631
C16565	0.411593	0.56528	0.886084	1.25934	0.0680421	0.0746304	0.0937679	0.0615238	0.0457001	0.343664	0.0902398	0.0741143	0.0959864	0.0472853	0.19537	0.0813002	0.119528	0.0850988	0.139934	0.185583	0.10926	0.0973118	0.15367	0.0859317
C00864	0.0221295	0.132866	-2.63931	0.7671	94.9924	145.367	110.18	71.8769	87.3117	112.975	128.902	115.599	149.506	88.4549	92.9086	70.6942	77.0239	64.934	110.895	108.581	111.434	56.3638	72.225	82.7122
C15522	0.0226033	0.134237	2.62856	1.55566	1.45138	2.77551	2.15071	0.912199	1.76486	2.35438	0.975683	1.47696	1.71362	1.32266	4.84824	1.90891	3.64237	1.79144	1.53001	3.03315	2.04883	1.92173	3.04881	2.51401
C00669	0.722426	0.812662	0.380348	1.09527	0.147278	0.266094	0.493425	0.328303	0.28208	1.02972	0.220636	0.30276	0.12312	0.254524	0.449228	0.256982	0.510659	0.300516	0.470781	0.496354	0.244463	0.272989	0.253395	0.521065
C00559	0.0502819	0.204162	2.21154	3.76716	0.909241	0.784573	0.605489	0.535036	0.929536	0.57765	0.692917	0.801565	0.873488	0.684705	11.1043	1.5065	3.51827	3.17812	0.693681	1.1439	0.889264	1.35195	2.76339	1.70574
C07646	0.0802645	0.272098	-1.95383	0.827752	2.53753	3.52992	2.23442	2.40618	2.26216	2.17696	3.9739	2.70083	2.46829	2.44819	2.20219	2.04535	2.26799	1.96128	2.80185	1.22864	2.70281	2.27587	2.89844	1.74833
C02059	0.243427	0.509748	1.27125	3.41018	1.59647	1.92811	0.733448	0.977311	1.04593	2.0182	0.791076	1.23767	1.92911	0.584191	2.60803	1.28315	2.33793	2.24328	5.29908	27.0642	0.607467	1.06954	0.776881	0.50232
C16609	0.253322	0.518119	1.24393	1.61866	0.0318262	0.0613972	0.0673528	0.0453778	0.0894867	0.0675115	0.0611266	0.0554227	0.0547202	0.0806423	0.159696	0.0720706	0.0452036	0.36888	0.0496213	0.0469115	0.0711875	0.0594187	0.0442202	0.0780438
C00143	0.540332	0.666505	0.657957	1.13509	0.196334	0.203267	0.169011	0.0948713	0.171319	0.181221	0.180926	0.164421	0.211871	0.155696	0.0975173	0.142697	0.11515	0.334787	0.115293	0.183106	0.177811	0.188374	0.458349	0.149406
C06459	0.127263	0.359828	1.68532	1.11682	0.0229368	0.0252742	0.0316752	0.0250105	0.0258892	0.0238479	0.0285555	0.02782	0.0300735	0.0222676	0.0350034	0.0232745	0.0233156	0.0269717	0.034701	0.0372816	0.0335372	0.0253943	0.0262385	0.0283964
C00329	0.000407569	0.00716842	-4.55929	0.764842	11.0327	12.1986	10.0871	9.96528	9.40511	10.6065	11.8742	11.3894	12.7634	7.60318	6.65545	7.43852	9.07394	6.62088	8.43009	9.33952	8.80458	8.15385	9.48229	7.78192
C04874	0.844126	0.896284	-0.210268	0.97291	2.94381	2.46876	5.6526	2.1584	1.85963	3.00795	2.69559	2.91534	3.31261	2.24947	2.79915	3.24398	2.37533	1.66459	3.48061	2.57243	2.39169	3.3328	2.57862	4.0322
C14847	0.665624	0.770803	-0.463135	0.942111	0.0287533	0.024082	0.0321326	0.0178345	0.0257767	0.0248848	0.0206358	0.0223864	0.0426229	0.0188964	0.0288526	0.020305	0.0204606	0.0296422	0.017407	0.0382446	0.0345919	0.0165658	0.0184404	0.0185598
C00446	0.0246398	0.141776	-2.58467	0.639664	1.62917	3.19838	1.00286	1.06311	1.25889	1.16452	1.94144	2.03032	1.86094	1.10069	1.29356	1.10425	0.992482	0.680078	1.60145	0.591966	1.00253	1.12251	1.3811	0.624814
C00214	0.273271	0.526467	1.19122	1.72827	0.0303995	0.0221745	0.0291595	0.030076	0.0414228	0.0485023	0.0381483	0.0569441	0.0440927	0.0448013	0.0684411	0.0505618	0.046536	0.286007	0.0360574	0.0301279	0.0361738	0.0447376	0.0352294	0.032758
C00120	0.726875	0.815824	0.373974	1.04481	1.04302	1.47639	0.947513	0.783453	0.715106	1.27074	1.27462	1.35079	1.65924	0.650107	1.68497	0.836517	1.49857	0.806925	1.1787	1.01637	1.19416	0.896141	1.25477	1.30447
G00144	0.330788	0.531288	1.05359	1.21479	0.472893	0.331187	0.345112	0.284192	0.230527	0.502304	0.415616	0.316779	0.235613	0.295422	0.517669	0.328652	0.334222	0.518871	0.48751	0.927638	0.239928	0.181331	0.282936	0.347532
C01107	0.0260219	0.14419	-2.55678	0.717839	4.39091	5.55484	3.25752	3.22605	2.42368	2.40472	5.10374	3.74484	4.02872	2.18719	2.07224	2.81276	3.26456	1.98878	2.52063	2.47104	2.83759	1.92729	4.07679	2.1018
C06424	0.486168	0.62657	0.749509	1.23446	0.396949	0.60825	2.55998	0.376425	1.61661	1.16843	0.256665	2.0902	0.79186	0.371451	1.85618	0.372392	1.39503	0.571301	1.6253	2.15986	1.03533	1.98115	0.189358	1.451
C00360	0.0922195	0.298077	1.87469	1.22144	0.206541	0.267287	0.13562	0.0948713	0.1586	0.13871	0.170218	0.1391	0.192651	0.122072	0.277343	0.19061	0.223734	0.215417	0.142534	0.155592	0.166104	0.214463	0.226789	0.17307
C00212	0.00432225	0.0401352	3.43924	1.63619	1.34054	0.840844	1.98937	1.03176	1.08679	1.18376	1.8406	1.09954	1.04093	1.62961	3.93089	1.3618	2.42663	2.11554	1.91805	1.86834	1.76893	2.33568	2.12156	1.56004
C14852	0.269412	0.526467	-1.20119	0.809547	1.92735	1.40618	2.23282	1.27396	0.907136	1.37465	1.71523	2.55879	2.16495	1.53655	1.38414	1.18339	1.08984	0.440627	2.44218	1.63117	2.81217	0.66303	1.33183	0.862936
C03373	0.343537	0.531288	1.02544	1.19269	0.0679324	0.0982356	0.0928531	0.0743985	0.0697884	0.0736175	0.0617959	0.060639	0.0604862	0.0818843	0.107806	0.0521669	0.0721355	0.20705	0.082966	0.0675471	0.0594811	0.0816387	0.0666972	0.0870453
C05512	0.474452	0.619481	0.770075	1.16198	0.00329236	0.00488794	0.00708977	0.00633179	0.00540297	0.00714286	0.00524261	0.00315149	0.00429621	0.00425834	0.00637441	0.00393258	0.00209364	0.011661	0.00316491	0.00962993	0.00390213	0.0057534	0.00330275	0.00955828
G00092	3.88e-06	0.000175776	-6.88231	0.693069	1.31705	1.51025	1.57633	1.57282	1.28546	1.67143	1.66001	1.69028	1.68129	1.4143	0.938381	0.904093	1.00124	1.03053	1.40624	0.967258	1.33843	1.00714	0.964587	1.10097
C00670	4.8e-06	0.000199333	-6.77015	0.61285	3.47619	3.14425	3.92201	4.04612	3.16524	4.48502	3.93296	4.58161	4.2372	3.51313	1.73541	2.04535	2.17806	2.14955	3.21781	2.03714	3.36163	2.36861	2.08514	2.41834
C00085	0.0226273	0.134237	-2.62802	0.667118	1.28655	2.32153	0.791195	0.853103	0.977938	0.910138	1.48879	1.53097	1.4329	0.939141	1.09696	0.841011	0.83917	0.515222	1.21883	0.519604	0.747838	0.897232	1.08477	0.599851
G00001	0.782642	0.852806	0.295185	1.04453	0.133231	0.222341	0.109891	0.128219	0.121004	0.0891705	0.162075	0.135623	0.0631995	0.124379	0.217177	0.12175	0.120099	0.176162	0.19532	0.158756	0.0915419	0.097411	0.09	0.0783222
C16608	0.403946	0.559684	0.900941	2.10975	0.0128402	0.0141869	0.0125786	0.0234276	0.0610086	0.0270737	0.0105968	0.0177135	0.0118711	0.0555358	0.021919	0.0484751	0.0138942	0.333897	0.0119815	0.0121062	0.0153976	0.02222	0.0131193	0.0277468
C00294	0.0465271	0.193755	2.25317	1.13818	10.1097	11.9167	13.971	10.8748	9.21679	10.8529	13.8967	9.41176	12.3032	10.8577	13.5934	10.3713	11.8913	11.4506	13.6728	16.1658	13.6439	12.6872	13.6267	11.9794
C00921	0.144599	0.386404	-1.60766	0.0386465	0.549605	0.113495	13.9483	5.98143	1.25439	0.0951613	0.189069	0.112693	0.219107	0.07044	0.0908074	0.0472713	0.0390179	0.0852768	0.11292	0.0744256	0.18688	0.0933439	0.0774312	0.0634744
C05841	0.111006	0.336857	-1.76674	0.795943	11.4146	8.9845	9.07078	3.77691	5.63237	8.45461	7.78818	10.6274	13.9982	6.63946	5.83863	6.20722	6.04996	4.7212	8.2376	8.49305	9.29002	5.66968	8.28945	5.96232
C00831	2.71e-12	5.85e-10	17.3461	35.26	0.0993196	0.10515	0.140766	0.108062	0.101081	0.101152	0.0863358	0.0975875	0.118372	0.0972321	3.65869	2.80177	3.42339	2.86933	4.84221	4.52263	3.77842	4.27279	3.0767	3.95546
C00270	0.922456	0.947143	-0.104054	0.984986	0.67252	0.712804	0.815209	0.495146	0.698559	0.598387	0.866815	0.781352	0.594121	0.759315	0.882017	0.461316	0.521793	1.51033	0.757093	0.503095	0.5444	0.584069	0.498807	0.626299
C00319	0.163534	0.416685	-1.53122	0.247439	8.21521	1.67656	1.02298	0.457471	0.372242	1.47604	0.243726	0.263638	0.882306	0.228353	0.203981	0.180819	0.335459	0.37342	0.628575	0.329619	0.800886	0.25801	0.388349	0.172513
C16635	0.346262	0.531288	-1.01952	0.826481	1.70698	0.697544	1.06209	1.40302	1.05437	1.02051	2.32928	1.75701	1.56993	1.44792	0.340863	0.902408	0.809383	0.798558	2.08037	0.754437	1.60515	1.48805	2.21917	0.612565
C01024	0.0776409	0.266223	-1.97258	0.616998	1.98134	0.996185	1	2.00264	1.02825	2.14286	3.70798	3.67116	3.48773	2.62589	0.53053	1.33459	1.20651	0.374933	1.14683	0.7554	2.20291	2.25037	3.51789	0.651355
C21015	0.0676659	0.281397	2.0494	1.28786	0.458426	0.616946	0.508153	0.965243	0.513472	0.389496	0.777055	0.656239	0.649342	1.15954	0.470297	1.15878	0.977638	1.09351	0.883979	0.930402	0.913242	0.72534	0.748243	0.719417
C03406	0.320993	0.531288	1.07574	1.14891	0.555751	0.651049	0.561807	0.539468	0.332283	0.295622	0.576464	0.509672	0.478915	0.493524	0.983002	0.426725	0.644747	0.267313	0.48231	0.450819	0.505906	0.590219	0.805963	0.581292
C00364	0.182287	0.438839	-1.46235	0.887035	3.37884	4.02599	4.2247	2.95979	3.82654	3.56279	3.50162	3.14823	3.61413	2.45866	3.17379	2.49326	2.85896	2.19655	2.97898	4.81827	3.67127	2.98552	2.92018	2.68448
C00449	0.261144	0.526467	-1.22291	0.928411	1.68569	2.34406	2.3434	1.9828	1.90747	1.70841	1.6213	2.14812	2.22973	1.40348	1.65958	1.65955	1.97269	1.64866	1.95682	2.00041	2.08268	1.75627	1.51853	1.73228
C16551	0.676824	0.779547	0.44659	1.12638	0.00472	0.00298	0.00206	0.00201	0.00101	0.00104	0.00156	0.000761	0.00362	0.00204	0.00414	0.00209	0.00143	0.00445	8.03e-05	0.00495	0.00264	0.000893	0.00128	0.0026
C06427	0.115263	0.34257	-1.74449	0.816153	0.12939	0.0909633	0.109891	0.102997	0.159388	0.136406	0.0883436	0.106933	0.130808	0.102821	0.135876	0.0461477	0.104492	0.0897276	0.0779925	0.132618	0.0606412	0.132824	0.0546789	0.110059
C00473	0.00291845	0.0545108	3.62646	1.43534	22.1641	13.0961	18.2818	23.202	17.5907	17.5408	16.712	19.0958	19.4901	25.5139	33.4046	31.9961	39.8449	23.196	22.1517	34.5354	24.1959	21.5029	19.1896	26.5538
C00376	0.378833	0.667795	-0.951068	0.897858	1.07015	1.19206	1.5294	2.00935	0.934864	1.57059	1.48699	1.27399	1.96383	2.11411	1.33782	1.50339	1.4243	1.27385	0.627262	2.00911	1.56531	1.17133	1.53125	1.15475
C00219	0.0073956	0.0906344	3.1809	1.56461	6.33905	3.67168	6.22049	7.71259	5.24566	5.32258	5.61545	5.76231	6.4368	7.37447	13.6467	11.5558	14.1176	8.11071	6.08611	12.6931	6.66324	6.14014	5.73703	8.65858
C03684	0.234898	0.508515	1.29548	1.14082	1.2815	1.36254	2.19371	1.49346	1.91412	1.42892	1.74702	1.4073	1.04341	1.62677	2.02874	1.24791	1.15017	2.35321	2.48593	1.87151	1.44368	1.97937	1.65963	1.46112
C01168	0.198633	0.459686	-1.40683	0.862214	1.42032	0.997854	1.31607	0.607746	0.815173	0.882834	0.829002	1.19528	1.44907	0.78318	0.858197	0.635554	0.909593	0.700463	0.995931	1.12065	1.0598	0.788811	1.01725	0.791574
C00051	0.00547524	0.04759	-3.3259	0.381437	0.668349	0.637339	0.328531	0.569228	0.34095	0.220622	0.940547	1.42817	0.882193	0.331086	0.099083	0.180257	0.15217	0.226099	0.458347	0.170175	0.451171	0.182918	0.368807	0.13196
G13038	0.0626519	0.230701	-2.09191	0.746085	1.65474	2.91702	1.47879	1.49778	0.948334	2.12028	2.43982	1.75408	2.46998	1.20059	1.07515	1.42761	1.37895	1.24631	1.21047	1.42839	2.09333	0.953179	2.07339	0.901912
C17267	0.448009	0.595485	0.81764	1.08177	1.54928	1.40916	2.34477	1.52533	1.78523	1.41671	1.93341	1.49652	1.41289	1.56574	2.2571	1.18684	1.3327	2.24399	2.52639	1.52524	1.82061	1.96766	1.60238	1.32025
C00378	4.45e-06	0.000190079	6.8094	2.18447	4.61326	3.32105	3.06644	3.31131	3.41029	4.88813	6.30675	4.36981	2.57173	2.47338	9.77902	6.05377	8.99886	4.65329	9.99503	10.3448	8.45191	7.80994	9.99826	7.65061
C01236	0.0138687	0.0931002	-2.87328	0.80451	1.134	1.6793	1.75232	1.27438	1.66817	1.58548	1.43001	1.62378	1.79898	1.32168	1.50816	0.843098	1.36658	1.22423	1.30021	1.42908	1.24921	1.22002	0.692202	1.45054
C05382	0.0183757	0.116406	-2.73304	0.805028	1.30136	1.93729	2.1036	1.57007	1.88823	1.80749	1.52404	1.87524	2.1766	1.5668	1.83784	1.00931	1.56538	1.45879	1.5022	1.64094	1.43155	1.42774	0.760459	1.65562
C00575	0.175745	0.431427	1.48569	3.80859	0.00351185	0.00345732	0.00251572	0.0296539	0.0453624	0.0738479	0.00122699	0.0220604	0.00237422	0.0833038	0.394766	0.079374	0.0138942	0.428075	0.00248672	0.00330169	0.00263657	0.0654697	0.0107339	0.0173534
C00020	0.33911	0.531288	1.03513	7.30995	0.00834065	0.00906056	0.00903373	0.0078092	0.00596578	0.0117512	0.00691578	0.00978048	0.0114189	0.010291	0.588571	0.00698234	0.00599543	0.00605305	0.00938171	0.0129316	0.0107572	0.00466224	0.00577982	0.00946548
C16332	0.10268	0.322494	1.81246	1.3694	0.0986611	0.19969	0.171184	0.0893837	0.0571815	0.0829493	0.114334	0.271789	0.109327	0.144784	0.194364	0.176083	0.195185	0.118569	0.233639	0.200853	0.0812065	0.1729	0.145138	0.316073
C01185	0.0974615	0.311335	-1.84278	0.649056	2.214	0.87804	0.979531	1.91431	1.24403	1.39067	3.62833	2.7694	2.01979	1.73332	0.237531	1.16132	0.846593	0.619637	1.4701	0.981978	1.79435	1.40046	3.17954	0.492205
C06241	0.011241	0.0802201	-2.97683	0.874403	1.18492	1.19409	1.26975	1.17813	1.11695	1.2947	1.18383	1.11074	1.245	0.977821	1.08466	0.820305	0.925485	0.891312	1.23059	1.21433	1.1043	1.07509	0.921835	1.01151
C01081	0.382682	0.54592	-0.943246	0.899619	1.10415	1.23319	1.47822	0.802237	0.844102	1.06959	1.48154	0.974679	0.813341	1.22152	1.31939	0.658587	0.985725	0.965017	1.59715	0.643968	1.13404	0.749926	0.999449	0.862843
C02090	0.0642107	0.233564	2.07837	2.72486	2.22125	2.49225	1.09205	0.509287	0.244034	0.0851382	0.131735	0.159639	0.792877	1.55465	1.15053	2.31316	0.129806	1.0219	5.03515	2.27844	8.24847	1.78822	2.42018	0.908779
C00144	0.0450175	0.191145	-2.27077	0.819818	1.11929	1.25334	1.31469	0.863233	0.847366	1.03929	1.1952	1.43501	1.17818	0.845724	0.966227	0.73451	0.993719	0.462079	1.08568	0.993672	1.22084	0.843865	0.962936	0.829343
C00089	0.0538918	0.210361	-2.1741	0.825308	18.0149	20.5556	9.75289	14.9641	13.9541	14.3407	20.5666	16.2836	16.8779	12.245	10.5716	13.0796	13.1215	11.2282	13.8413	12.6803	12.423	11.8652	19.3583	11.8628
C00187	0.773147	0.913069	-0.308465	0.880558	0.0230751	0.0343524	0.632177	0.318377	0.0831771	0.0899523	0.0537489	0.136082	0.0198742	0.226014	0.104478	0.0820085	0.109971	0.146878	0.315894	0.226356	0.148076	0.111849	0.00911945	0.169083
C00357	0.697956	0.797131	-0.415681	0.959666	41.5468	50.996	41.8489	30.4978	22.3989	37.1041	45.3702	51.8041	58.3128	35.6309	40.39	31.9007	44.8494	30.1958	54.756	29.7697	40.8771	35.4778	43.3404	47.1943
C00836	0.0382279	0.176391	2.35732	1.3942	5.32792	5.0726	8.02733	5.48924	4.54277	6.83479	5.48968	6.87285	7.23539	5.37952	9.13554	6.76284	13.1449	7.0016	8.02374	6.53501	5.41299	14.4579	8.77349	4.78304
C00130	0.122965	0.353526	-1.70594	0.885575	1.00977	1.05711	1.21841	1.13645	0.749437	1.23548	1.40613	1.20224	1.32606	0.879791	0.965556	0.830016	1.02322	0.701175	1.23952	1.08805	1.09239	1.05029	1.01734	0.92938
C11173	0.785341	0.855124	0.291419	1.02947	1.2016	1.31295	2.21521	1.69692	1.92931	2.10219	1.47373	1.54314	1.30786	1.60939	1.88235	1.25377	1.69509	1.79402	1.91432	2.56624	1.40329	1.50124	1.00725	1.85774
C12144	4.17e-12	6.93e-10	-16.9097	0.0317494	2.59383	4.77396	2.98536	4.00739	3.62517	3.10956	3.72181	3.40372	3.25562	2.70653	0.0969582	0.0815409	0.0739437	0.0789567	0.177913	0.178154	0.0763552	0.111298	0.0743119	0.135857
C06124	0.372567	0.541774	0.963918	2.05677	0.256256	0.280997	0.241395	0.977206	3.07879	1.45138	0.132181	0.804282	0.210514	3.20546	0.239432	2.44799	1.26951	12.4129	0.178931	0.440501	0.324931	1.31118	0.530184	2.72541
C14791	0.0458965	0.229356	2.26046	1.40199	0.338128	0.485454	0.28893	0.457912	0.190136	0.17772	0.449232	0.91235	0.3335	0.513627	0.406901	0.727704	0.673669	0.666006	0.528422	0.726812	0.482877	0.465218	0.448871	0.687571
C00021	0.584717	0.704961	-0.586611	0.936472	0.637401	0.668932	0.913779	0.614816	0.444957	0.810599	0.678081	0.746359	0.799095	0.550834	1.0917	0.398475	0.550057	0.413477	0.813609	0.692667	0.728433	0.535661	0.536881	0.66778
C11061	2.74e-12	5.85e-10	-17.3363	0.0429157	5.49265	9.28147	5.58262	7.57936	7.55977	6.17684	7.03871	6.63671	6.19627	5.2799	0.473384	0.270706	0.202512	0.215506	0.37233	0.308708	0.183717	0.254935	0.275046	0.310969
C00255	0.991035	0.994302	0.0120099	1.00125	43.6946	41.2249	47.5564	30.3857	21.9839	46.6805	43.7482	52.0323	49.744	20.9964	40.5422	30.1305	48.5896	32.0485	48.1844	26.3289	45.9651	38.1956	44.4307	44.1284
C00019	0.0147386	0.0962224	-2.84311	0.762123	4.92845	4.93467	5.10383	4.94132	4.38755	4.03364	5.14133	5.07411	4.29463	3.17628	1.71583	2.90698	3.6437	2.00294	5.36939	4.41024	4.5502	3.43041	3.5378	3.50223
C01246	0.296215	0.531288	1.13402	1.53058	1.74012	3.81295	1.07925	2.17317	3.72659	5.29297	7.80402	1.79396	1.83064	1.77697	1.78662	4.75233	1.07337	12.079	9.67718	10.7173	2.3591	0.796548	2.33385	1.91973
C00307	0.259332	0.526467	1.22774	1.47604	10.8993	8.18872	9.31172	3.53166	0.998199	0.231912	0.580368	0.424147	1.64161	4.27883	6.56251	3.60658	0.696993	5.80612	8.02362	11.6748	8.42618	2.93185	7.81697	3.6237
C16509	0.749395	0.902744	0.341919	1.05258	0.402892	0.289612	0.322118	0.356042	0.304944	0.373014	0.442638	0.398577	0.236703	0.501773	0.211024	0.510178	0.293901	0.429376	0.724548	0.222063	0.555284	0.313272	0.247346	0.312103
C00440	0.0445124	0.191145	2.27678	1.48119	0.926251	1.65367	1.40137	0.6813	0.552454	0.957949	1.98293	3.27092	1.04308	1.03176	2.80385	2.09117	1.80301	1.58643	2.15361	1.78181	1.35499	1.45253	2.15211	2.81904
C02990	0.0434786	0.189125	2.28929	1.43776	0.77601	0.825465	0.962836	0.678979	0.470621	0.996083	0.693475	0.67018	1.40543	0.688698	1.61127	0.822632	1.47288	0.451487	1.14672	1.30802	0.881565	2.04355	0.984771	1.02042
C00008	0.503829	0.641041	0.719049	1.14755	0.857441	0.793157	1.00126	0.701773	0.377195	0.21682	0.702844	0.353836	0.481402	0.787793	1.32006	0.38427	0.954225	0.11937	0.581779	0.911267	0.747627	0.443706	0.93	0.806886
C00427	1.34e-13	5.01e-11	20.6813	100.517	0.0969052	0.103362	0.123156	0.113761	0.109298	0.107258	0.0987172	0.117583	0.104353	0.0918204	10.676	8.13403	10.4213	8.96537	12.7528	13.1559	12.0258	11.6008	8.74083	10.6992
C00061	0.000281736	0.00539994	-4.73531	0.668117	1.41286	1.49619	1.4215	1.23343	0.946533	1.32028	1.33363	1.60726	1.57716	0.893364	0.680049	0.735554	1.1319	0.544953	0.827286	1.05365	1.04461	0.860133	1.07156	0.897643
C00570	0.377484	0.544728	-0.953823	0.924341	0.363367	0.473534	0.518125	0.356585	0.397456	0.378456	0.412716	0.537057	0.371057	0.297818	0.385708	0.291814	0.477255	0.241855	0.425907	0.453432	0.388104	0.295606	0.420826	0.414996
C01120	0.0366334	0.172223	-2.37969	0.659554	1.18086	1.82856	1.08656	1.12326	0.601643	1.1174	2.08009	1.1942	2.25404	0.728353	0.642138	0.855136	0.74134	0.704024	0.912739	0.851974	1.20281	0.578613	1.56128	0.652747
C03313	0.131146	0.36318	-1.66718	0.440934	0.0272169	0.0255126	0.0176101	0.0290207	0.0293787	0.160369	0.128054	0.0171702	0.0224986	0.0188077	0.0163274	0.0154093	0.0157975	0.0252804	0.0186504	0.0550282	0.0144484	0.0144827	0.0191743	0.0151262
C02513	0.0190713	0.11941	-2.71438	0.744341	0.982002	1.15069	0.844711	0.84371	0.693832	1.08986	1.2029	1.07683	1.47179	0.815383	0.511183	0.642536	0.653883	0.697169	0.716514	0.812491	1.21093	0.679694	1.07872	0.568114
C03794	0.735047	0.820683	-0.362302	0.934982	0.996269	1.82713	1.17381	0.768046	0.483904	0.411636	0.856107	0.55727	0.720068	0.783712	1.17904	0.499839	1.20584	0.212391	0.717644	0.811253	0.64923	0.87779	1.0644	0.802802
G02632	0.0337543	0.16384	-2.42246	0.714876	18.5874	15.8815	13.3933	12.5322	8.72197	14.2359	22.9359	20.0067	20.0581	11.4172	6.1853	11.0559	9.21736	10.3031	15.9243	9.56968	15.7381	8.18659	19.1658	7.44005
G01391	0.982257	0.988872	-0.02377	0.99557	0.382902	0.357892	0.249514	0.240186	0.476362	0.418433	0.265811	0.27005	0.237648	0.199698	0.734064	0.309791	0.360582	0.396831	0.198711	0.308296	0.186142	0.205932	0.173211	0.21121
C21751	0.349075	0.531288	1.01344	2.99448	0.0300702	0.0697425	0.0133791	0.557408	2.25349	0.78076	0.0054657	0.414258	0.0149237	2.27555	0.0297473	1.56437	0.822897	13.4528	0.0125466	0.15573	0.0319553	0.86539	0.245505	2.02877
C02633	0.00361094	0.0357506	-3.5251	0.28486	1.22509	4.2593	2.00435	1.06458	0.749325	1.24551	4.00022	1.44947	3.0736	0.989798	0.143928	0.348796	0.693948	1.12124	0.508647	0.41051	0.695634	0.284892	1.31486	0.192186
C00828	0.00179609	0.0216189	-3.85672	0.608566	2.18668	2.0397	1.65237	1.88402	1.69248	1.76452	3.0029	2.52293	2.35907	1.32301	0.712592	1.20482	1.09583	0.867278	1.07528	1.34998	1.83864	1.23192	2.27844	0.776819
C00075	0.335886	0.531288	1.04225	2.92441	0.0410448	0.100024	0.015323	0.694386	2.77915	0.98629	0.00858896	0.563573	0.0187677	2.68737	0.0438381	1.93034	1.12286	15.5443	0.0178592	0.201403	0.0484075	1.16804	0.337706	2.67205
C00002	0.273698	0.526467	-1.19013	0.00451162	0.00154	0.000954	0.00206	2.47	0.00563	0.00438	19.7	0.00391	0.0026	0.00719	0.00145	0.00698	0.00457	0.0132	0.000904	0.057	0.0019	0.00258	0.00624	0.00529
C09332	0.240531	0.509748	-1.2794	0.023458	0.0383011	0.0335002	0.0476844	3.14331	0.0522287	0.0441244	14.6648	0.0373832	0.0515545	0.0408091	0.0431671	0.0308186	0.0316901	0.0546555	0.0365096	0.0898335	0.0311116	0.0359091	0.036055	0.0360987
G09660	0.213398	0.482648	-1.35972	0.740621	1.35108	0.674058	0.75506	1.41304	0.684489	0.496429	1.1188	1.04532	0.282419	0.267921	0.934243	0.781862	1.07375	0.794463	0.352436	0.798597	0.213879	0.451443	0.274495	0.315423
C05951	1.84e-12	5.5e-10	17.7478	44.0077	0.0523486	0.0567477	0.0684963	0.0704939	0.0623593	0.0617511	0.181595	0.0618344	0.0618428	0.0522534	2.75911	2.57801	3.23915	2.42104	4.15587	3.50117	3.40962	3.67543	2.6167	3.75733
C16500	0.336746	0.531288	1.04034	3.11029	0.0988806	0.200763	0.0394511	1.43795	5.62449	1.99689	0.0250976	1.08955	0.0479367	5.77537	0.111273	3.91709	2.26903	35.407	0.051882	0.446141	0.115271	2.3462	0.634128	5.51281
G00156	0.264015	0.569223	1.21531	1.25034	0.731328	0.639218	1.55087	1.43049	1.00808	1.02313	1.14806	0.619756	0.343795	1.73022	1.56864	1.17526	1.81568	2.15657	1.85209	0.641733	0.902723	0.755354	0.723352	1.19327
C00353	0.319155	0.531288	1.07996	1.8474	0.0252414	0.0269432	0.0264151	0.0180456	0.0297163	0.0336405	0.0249861	0.0373832	0.0183154	0.0332683	0.0355625	0.0282504	0.0194138	0.251914	0.0228326	0.0116935	0.0394432	0.0410674	0.0349541	0.0209725
C05258	0.65349	0.762065	-0.481195	0.955404	0.553995	0.526347	0.875243	0.494513	0.631022	0.779032	0.563859	0.672137	0.613228	0.605394	0.558264	0.466132	0.601256	0.595781	0.756528	0.947998	0.518667	0.525642	0.405872	0.657016
C00104	0.335681	0.531288	1.0427	3.33107	0.0338016	0.086433	0.0108634	0.718869	3.1174	1.03929	0.00501952	0.495218	0.0124364	2.97179	0.0460747	2.16212	1.19471	20.2874	0.0141291	0.198927	0.0304788	1.26664	0.302018	2.78202
C22112	0.992908	0.994905	-0.00949975	0.998766	0.00812116	0.00774916	0.0104059	0.00633179	0.00619091	0.00483871	0.00680424	0.00934579	0.00938383	0.00683109	0.00659808	0.0107544	0.00475828	0.0136194	0.00802532	0.00715367	0.00822611	0.00486063	0.00504587	0.00686711
C00492	0.714055	0.80567	0.392383	1.05698	1.81673	2.19933	0.575071	1.5573	1.98953	1.40933	2.32549	1.35134	1.70277	1.20573	1.84254	2.02657	1.66778	2.11002	1.23296	1.50653	1.09091	1.70856	2.94734	0.918615
C00035	0.332128	0.531288	1.0506	3.11604	0.0268876	0.0625894	0.0132647	0.623259	2.61729	0.785484	0.0145008	0.437514	0.0192199	2.43577	0.0469694	1.7443	1.03788	15.125	0.0185374	0.169487	0.0363847	1.14751	0.241193	2.35653
C00295	4.31e-05	0.00121575	5.64769	1.4849	1.24451	1.34883	1.26861	0.987548	1.24403	1.6023	1.80145	1.47381	1.12142	0.779099	1.90852	1.58258	1.85097	1.63797	2.25161	2.14541	2.06866	1.98334	1.98853	1.69553
C16497	1.93e-08	6.71e-07	10.0223	299.217	0.00261518	0.0131492	0.0200965	0.0157988	0.000401828	0.00635425	0.000309846	0.00519883	0.00024521	0.00509639	1.22033	1.74806	1.92459	2.63317	1.60202	2.47821	1.44333	3.40159	1.62573	2.64856
C16543	3.51e-05	0.00100913	-5.74948	0.573485	1.65035	1.24464	1.70166	1.97214	1.51069	2.20657	1.78093	2.19496	2.29124	1.85797	0.722769	1	0.895318	1.1378	1.46637	0.645756	1.64744	1.03472	0.896606	1.11173
C01222	0.413726	0.566356	-0.881971	0.928819	5.89047	6.64735	6.97896	5.60574	4.82339	4.7227	6.14713	6.01282	5.32595	4.55793	5.30642	4.04831	5.39874	2.92256	5.77879	6.88155	7.32704	4.39232	5.18275	5.43708
G13094	0.415088	0.567159	-0.879351	0.798425	1.49781	0.773724	0.900286	1.84624	0.879446	1.94793	2.52727	2.04651	4.21368	2.78895	0.622232	1.11212	1.05006	0.441784	1.37301	1.12326	3.34328	2.73802	2.91248	0.790646
C14855	0.00269761	0.0286023	3.66385	1.28554	6.54511	9.34418	11.9894	8.81269	6.20892	7.87903	10.9568	7.84101	9.36179	9.84918	10.8869	9.17592	10.7597	10.8245	11.9932	14.3116	11.9052	11.0248	12.761	10.4978
G00148	0.000302289	0.00572053	-4.70169	0.553304	1.652	1.90951	1.51412	1.15049	0.846803	1.40127	1.71054	1.17159	1.62962	0.927342	0.521136	0.76549	0.603635	0.430657	1.03696	1.14995	1.13636	0.563635	0.846422	0.644024
G13040	0.254306	0.564466	-1.24126	0.885792	0.474886	0.982742	0.616904	0.998231	0.875117	1.0688	0.916712	0.700657	0.915785	0.870928	0.567681	0.771617	0.737077	0.537058	0.787896	0.847925	1.11823	0.883617	0.610779	0.597166
C00128	0.122773	0.353526	-1.70688	0.692135	4.10415	2.20196	3.15918	0.545167	1.25394	2.44804	1.70218	3.41317	5.51916	1.82035	1.28853	1.6488	1.48068	1.19067	2.34735	2.58522	2.61675	1.20921	2.18174	1.56236
C00346	0.00283466	0.0294293	3.64031	1.26668	1.06683	1.21066	1.3514	1.33991	1.61639	1.38848	1.46637	1.34275	1.40407	1.08809	2.10467	1.32279	1.73668	1.54344	1.51294	2.21296	1.66252	1.65222	1.47119	1.59568
C00500	0.0225286	0.134237	2.63024	1.73812	0.284131	0.219361	0.394282	0.212643	0.279716	0.2447	0.149024	0.239622	0.245562	0.472764	1.10624	0.259711	0.456033	0.488962	0.345993	0.522355	0.321135	0.524551	0.355872	0.384744
G13095	0.0122246	0.113992	-2.93559	0.784518	0.705638	0.745069	0.491387	0.695399	0.686153	0.625	0.929449	0.717621	0.656634	0.63439	0.447761	0.740112	0.611714	0.374544	0.440682	0.675686	0.52593	0.524855	0.665496	0.395993
C00043	0.239311	0.509748	1.28286	1.12164	0.519644	0.729375	0.681532	0.518362	0.606596	0.740899	0.653207	0.892306	0.470774	0.841199	0.990494	0.529615	0.840788	0.695834	0.78829	0.865731	0.463721	0.773832	0.701376	0.813567
C00127	0.622392	0.733814	-0.528178	0.935085	0.506365	0.500596	0.497084	0.332208	0.280842	0.23606	0.348801	0.271897	0.237648	0.343861	0.446209	0.220385	0.427008	0.163521	0.315135	0.442564	0.269774	0.304335	0.328991	0.406644
G00157	0.00894264	0.0968697	-3.08867	0.685067	5.88678	6.07134	2.89584	4.16266	5.5519	5.10097	9.35908	8.25292	6.31713	6.6797	3.1992	5.11206	4.28829	3.19816	3.52623	4.23741	4.54566	4.25793	5.75131	3.17845
C00213	0.0335725	0.16384	2.42528	1.91527	0.20259	0.160944	0.197141	0.211798	0.282981	0.192627	0.230229	0.271354	0.279706	0.131476	1.12928	0.246549	0.476209	0.393626	0.218492	0.462512	0.233073	0.294019	0.33945	0.345397
C00041	0.000876579	0.0126008	-4.1961	0.632218	2.78512	3.16953	2.04883	2.10838	1.65061	2.28399	2.55349	3.15127	2.8727	1.65596	1.08913	1.5053	1.79549	1.11011	1.29411	1.47035	1.62508	1.51622	2.58321	1.36117
C01079	0.000100576	0.00259917	5.23152	323.598	0.000323821	0.0123274	0.00711989	0.000532103	0.000493205	0.00555997	0.000380307	0.000383984	0.00893623	0.0251496	1.25521	3.08366	1.08025	0.810695	1.28634	1.32718	1.85592	4.12764	1.02863	3.95081
C03170	2.17e-10	1.12e-08	13.3258	489.199	0.000196908	0.00262985	0.0115985	0.000323559	0.00574039	0.00595711	0.000231256	0.00428676	0.000183014	0.000283625	1.41784	1.00204	1.83775	1.53018	0.965356	2.22857	1.7765	1.699	1.59022	1.32856
C00003	0.0979543	0.312242	-1.83986	0.858781	9.51899	13.4554	10.8468	7.85922	7.53242	10.0777	11.6696	12.7329	11.7872	9.01694	9.21874	7.46388	9.50552	6.28547	12.769	7.92599	9.78559	8.0623	10.146	8.57767
G13074	0.0327005	0.1896	-2.43897	0.718517	1.43689	1.79158	1.12012	2.31218	2.20841	1.65469	1.41355	1.43761	1.69431	1.9671	0.923157	1.30448	1.29293	0.789221	0.68545	2.55457	1.47701	1.20306	1.20982	0.801271
C01613	0.841847	0.894642	0.213386	1.03814	3.85108	4.81104	1.18445	2.52353	3.08465	2.23283	4.82733	2.82699	3.00633	1.81325	2.9792	3.76589	3.24448	1.90956	2.74229	3.16481	2.22791	3.2469	6.43202	1.59865
C00134	2.98e-05	0.00089102	5.83081	1.97874	1.35843	1.50727	1.56009	1.50264	1.56112	1.56002	1.62978	1.46457	1.51826	1.04941	4.27119	2.15658	3.38219	2.42167	1.95377	3.3237	2.00728	3.8272	3.22174	2.5451
G13073	0.904946	0.96713	0.12766	1.03792	2.22706	0.472387	3.20361	4.01896	5.29979	4.24067	3.37534	5.63535	0.610881	12.2462	3.64098	7.70706	4.71191	7.43094	3.722	4.34604	1.6961	6.25551	0.305502	3.08153
G00004	0.902119	0.966213	-0.131478	0.951674	0.086378	0.246137	1.90296	2.21082	6.83388	2.33261	1.90569	1.93798	0.0949385	5.6119	0.930619	3.19649	1.70213	4.2286	0.489465	4.99037	0.654599	1.97499	0.166991	3.70964
C00047	0.154118	0.399318	1.56826	1.92739	0.0248025	0.0429184	0.0426529	0.0365133	0.044462	0.059447	0.0477412	0.0487937	0.0425099	0.0278566	0.308768	0.0394864	0.0514846	0.0624889	0.0612637	0.0927225	0.0496731	0.043944	0.0383486	0.0568857
C00183	8.48e-07	5.76e-05	7.71606	1.93941	41.2998	32.8757	30.5099	31.4866	31.5977	44.2062	51.7992	38.5529	25.883	23.7772	73.6654	49.733	74.4846	52.4604	75.4178	84.3571	65.854	61.4419	79.6329	65.6015
C00006	0.131425	0.36318	1.6659	1.32681	0.295654	0.330353	0.340194	0.232799	0.184151	0.142281	0.245845	0.162791	0.186433	0.281405	0.586558	0.203291	0.416349	0.0734378	0.28066	0.398404	0.237397	0.257911	0.36844	0.364421
G00149	0.177824	0.474789	-1.4782	0.818953	0.465118	0.492193	0.763666	0.619439	0.346532	0.271446	0.434327	0.655327	0.48127	0.580102	0.493202	0.390267	0.466409	0.156051	0.497738	0.632366	0.503506	0.281226	0.520407	0.243199
G00037	0.00415155	0.0670549	-3.4585	0.515822	0.479809	1.19913	1.81098	1.34997	1.24168	0.900715	0.87308	0.877599	0.668502	0.845114	0.460987	0.488755	0.849177	0.898885	0.290795	0.548719	0.167074	0.526575	0.918672	0.135771
G00526	0.0419913	0.218155	2.30776	1.34221	5.959	4.52194	3.59084	4.20298	4.2548	5.04498	3.9299	4.80035	6.8365	3.36007	7.3772	3.65006	6.70678	4.08621	9.40766	3.37102	8.58187	6.49726	6.86493	5.87172
C00016	0.910391	0.939292	-0.120314	0.991498	1.47706	1.67251	1.71058	1.16969	1.06517	1.39309	1.458	1.52054	1.45031	1.1832	1.70152	1.09896	1.33736	0.900837	1.67921	1.65112	1.44316	1.35116	1.45624	1.36071
C05823	0.269422	0.526467	-1.20116	0.414746	0.505487	4.59502	0.796684	0.587801	0.00438991	0.0062212	0.863915	0.00282547	0.822046	0.392832	0.541042	0.0035313	0.528169	0.00213637	0.00316491	0.755675	0.715355	0.00307509	0.530092	0.47513
G13039	0.00656729	0.0848587	-3.23832	0.408986	0.511653	0.661078	1.85278	1.0522	1.35403	0.801033	0.801987	0.599143	0.827138	0.492355	0.122137	0.384645	0.946854	0.766705	0.0827913	0.201119	0.000326973	0.319056	0.763492	0.0746864
G00109	0.835587	0.936125	0.221961	1.03802	16.8706	25.3041	18.6557	32.7054	18.2231	18.9053	15.1591	12.6121	9.67615	15.8433	8.62384	13.5534	10.9445	18.5476	28.5455	21.2922	35.7843	15.6064	22.1363	15.9149
C11174	0.666912	0.857657	-0.461226	0.78346	0.159449	0.245891	1.31695	2.5297	0.418346	2.03713	0.0112638	0.0113727	0.00891407	0.716264	0.00921309	0.458317	0.533398	1.5799	0.166785	2.16053	0.0101672	0.284352	0.00932053	0.62893
G13037	0.193752	0.497158	-1.42302	0.771237	7.05507	5.88675	10.2215	18.936	11.2981	7.24901	8.62538	8.27992	4.28582	11.1139	4.21265	9.91343	8.84889	6.92109	6.30677	11.1427	10.5391	5.71557	5.78659	2.30095
C00188	0.00236478	0.0258055	3.72636	1.67701	0.919557	0.67537	1.09628	0.979422	1.35615	1.36774	0.775906	1.28787	0.794573	0.568045	2.07191	1.15851	1.84107	2.08955	1.80095	1.88472	1.83864	2.02113	0.457248	1.30605
G12336	0.100156	0.349772	1.82696	1.15328	1.45981	1.63626	1.39527	1.09934	1.59454	1.50357	0.94056	1.10243	1.71397	1.33858	1.50613	1.11574	1.35702	1.36276	1.98077	1.82191	1.57493	1.64757	1.50777	2.02264
C03069	0.89458	0.963883	0.141666	1.09319	0.000889162	2.01627	0.327974	0.431623	0.00135426	2.80997	0.237218	0.00105436	0.000826423	0.00128075	0.224989	0.296724	0.42575	0.59804	0.000817308	0.00150384	0.000942596	2.32883	1.81029	0.683743
C00332	0.831025	0.935344	-0.228221	0.93919	8.98546	1.27022	10.0936	0.971815	12.676	23.7162	9.02331	7.20403	14.1729	11.6082	9.837	12.6723	11.9024	20.3043	7.16417	0.000582802	11.3025	10.6979	0.000334878	9.77618
C05998	0.611116	0.820676	-0.545482	0.901963	20.7576	15.6363	37.7901	34.0326	21.6863	44.3401	12.2488	25.3065	17.71	18.1805	28.6904	27.1894	34.2057	30.7803	23.9644	20.5123	1.32436	21.454	7.2602	28.0249
C01144	0.0104396	0.105505	-3.01309	0.618339	14.5871	20.6139	6.55248	9.18958	19.0423	18.1712	19.4835	12.7868	16.8188	7.74751	11.383	9.78596	7.2788	11.4755	11.56	6.53519	4.86864	7.79186	14.4223	4.55367
G00158	0.04949	0.238678	2.22008	1.32577	0.516883	0.484139	0.702802	0.391431	0.690956	0.401211	0.253117	0.270886	0.603732	0.266342	0.685902	0.317759	0.511326	0.488481	0.689268	0.651229	0.684361	0.606612	0.581925	0.857143
C20690	0.35774	0.65634	0.994914	1.10255	6.23175	5.79865	6.63137	5.93516	5.66179	5.99464	3.07263	4.06357	6.72384	4.6437	6.34764	2.96821	4.48761	5.65663	7.42336	6.98478	7.0976	7.78763	6.0684	5.55033
C03564	0.0227753	0.134581	2.62471	1.72605	0.192164	0.128517	0.217153	0.151435	0.15995	0.163249	0.158171	0.20952	0.220237	0.168825	0.721874	0.185393	0.219166	0.393894	0.222674	0.294951	0.201645	0.336772	0.246514	0.230883
C05936	8.23e-07	5.76e-05	7.73266	5.48175	0.324956	0.252623	0.481304	0.325032	0.289284	0.300691	0.21874	0.207238	0.194573	0.101313	1.34254	1.31051	1.07946	1.00632	2.03764	2	0.819658	1.12072	2.31633	1.74425
C00334	2.32e-05	0.000722583	5.95604	3.8415	0.433933	0.351335	0.493768	0.768573	0.585885	0.732719	0.690686	0.652684	0.505031	0.48758	1.90438	1.96453	3.21565	1.9481	1.38612	1.37447	1.35478	3.04087	3.94468	1.77144
G00428	0.00684466	0.085393	-3.21834	0.774899	3.37151	4.04832	2.2647	2.34328	2.84044	3.21515	3.91698	3.14329	4.13519	3.54288	2.72632	2.70686	2.34472	2.33702	2.41975	2.25641	2.26419	2.71057	3.4766	2.19107
C05269	0.78777	0.919404	-0.288033	0.935712	24.7462	18.4644	5.96486	7.64118	23.2866	26.4237	31.719	26.876	6.37568	5.79526	16.4708	29.9986	21.4216	20.4867	16.2507	0.763887	9.06107	11.578	24.7112	15.1525
C00430	9.61e-06	0.000326522	6.40683	3.71035	0.667252	0.324034	0.357347	0.378324	0.404998	0.535023	0.758171	0.674093	0.351837	0.328602	2.70745	1.02881	2.24191	1.15498	1.89703	1.09451	1.85383	2.38974	2.36605	1
G00005	0.00667992	0.085393	-3.23011	0.430662	1.18452	1.27671	0.183969	0.748357	0.952085	0.652105	1.49883	0.833729	1.3014	0.811544	0.347052	1.24002	0.36031	0.604608	0.000395928	0.184858	0.566944	0.000437705	0.761773	0.0004561
G00017	0.771287	0.913069	0.311073	1.03297	0.855703	1.01586	0.428686	0.845046	1.04159	1.12728	0.788437	0.450018	0.816986	0.89353	0.770135	0.885808	0.967861	1.06223	1.18679	0.667491	0.811725	0.800063	0.791075	0.59236
C03508	0.0234879	0.137104	-2.60906	0.773651	0.238257	0.370291	0.276501	0.194386	0.210603	0.305184	0.308087	0.284177	0.377049	0.230216	0.228808	0.19053	0.202798	0.172245	0.282129	0.281332	0.281481	0.137387	0.180367	0.205085
G01977	0.427167	0.693046	-0.856362	0.750671	0.690178	0.864727	0.000481167	0.387007	0.299672	0.264992	0.577687	0.334641	1.01794	0.244183	0.932762	0.000406165	0.032817	0.108204	0.712599	0.000545076	0.575261	0.364311	0.543355	0.244014
G00159	0.757426	0.905511	0.330569	1.03905	2.93324	4.00041	2.2469	2.76428	0.759372	2.77284	2.17028	2.33938	4.31019	2.43452	2.83663	2.60692	2.14821	2.48369	2.70553	3.57044	2.8463	2.80608	2.87935	2.89208
G13036	0.573861	0.796101	-0.603792	0.902016	0.742789	0.529421	0.279513	0.206016	0.339035	0.667097	0.512827	0.777818	0.845653	0.320075	0.428255	0.444746	0.482285	0.217659	0.636171	0.266424	0.497065	0.463498	0.799522	0.473123
G00007	0.0934973	0.338951	-1.86677	0.80407	17.6588	26.5516	19.0005	21.9221	27.9144	26.6358	36.5848	23.5515	20.0066	31.2864	26.0814	30.3458	16.6644	20.6042	16.4495	19.7184	19.3105	24.7847	6.31821	21.635
G00110	0.0367216	0.201913	-2.37843	0.565399	0.96308	2.11062	1.27503	1.24785	0.447165	0.589952	1.54517	0.625866	1.08736	0.774651	0.471405	1.57532	0.639303	0.566559	0.242081	0.566411	0.375571	0.31335	1.00568	0.275289
C00153	0.33015	0.531288	-1.05502	0.930445	9.26087	10.9602	11.1702	8.24071	7.90669	8.36071	9.52828	9.82602	10.128	7.78744	10.7792	6.76405	8.36782	6.93813	10.6607	10.9596	9.15978	7.12191	7.62798	8.30948
C05827	0.273177	0.526467	1.19147	1.34066	0.122366	0.228898	0.337907	0.112917	0.339374	0.494124	0.189738	0.127038	0.189938	0.119322	0.623015	0.15947	0.168729	0.173135	0.447722	0.227404	0.115271	0.26178	0.53	0.325538
C00033	0.29976	0.531288	1.12547	1.24161	1.87335	5.95422	2.25146	1.55836	1.948	1.80518	3.40669	2.00543	1.61628	2.23971	5.57023	2.00441	3.59593	3.07397	2.85351	1.30142	2.23603	3.26406	3.75945	2.9575
