# Supplementary material for: Zika Virus Infection Results in Biochemical Changes Associated With RNA Editing, Inflammatory and Antiviral Responses in Aedes albopictus
Source: Front Microbiol. 2020 Oct 2;11:559035. doi: 10.3389/fmicb.2020.559035 (PMC7561680; doi:10.3389/fmicb.2020.559035)
Supplement: Supplementary File 3 — Raw GC-MS peak values with annotations from primary metabolites panel. [file Table_3.XLSX]

## Sheet: Sheet1
Zika Virus infection results in biochemical changes associated with RNA editing and antiviral response in Aedes albopictus
Onyango MG1, Attardo GM 2, Bialosuknia SM1, 2, Stout J1, Banker E1, Kuo L1, Ciota AT1, 3, Kramer LD*1, 3
1 Wadsworth Centre, New York State Department of Health, 5668 State Farm Road, Slingerlands, 12159, New York
2 Department of Entomology and Nematology, University of California Davis, 37 Briggs Hall, 9516, California
3 School of Public Health, State University of New York Albany, 1400 Washington Avenue, Albany, 12222, New York
Email addresses:
MGO: Maria.Onyango@health.ny.gov
GMA: gmattardo@ucdavis.edu
SMB: Sean.bialoskunia@health.ny.gov
SJ: Jessica.Stout@health.ny.gov
EB: Elyse.Banker@health.ny.gov
KL: lili.kuo@health.ny.gov
CAT: alexander.ciota@health.ny.gov
KLD: laura.kramer@health.ny.gov
*Corresponding author
ZIKV- infected Ae. albopictus whole body pools	POOL 1	POOL 2	POOL 3	POOL 4	POOL 5	POOL 6	POOL 7	POOL 8	POOL 9	POOL 10
Log10 Copy no. stds of ZIKV	8.87206	8.79132	8.52703	8.44732	8.42764	8.42364	8.3063	8.30217	8.29394	8.29387
	8.29317	8.25025	8.22952	8.21486	8.20141	8.18887	8.15706	8.11768	8.09492	8.09167
	7.9915	7.97299	7.93924	7.93618	7.93077	7.89279	7.84162	7.83163	7.7534	7.75085
	7.74407	7.72613	7.63577	7.60379	7.52509	7.50803	7.47591	7.31567	7.26227	7.20027
	6.95074	6.90944	6.8514	6.6494	6.61902	5.94221	5.92679	5.5514	5.54872	4.55728
