# Supplementary material for: Zika Virus Infection Results in Biochemical Changes Associated With RNA Editing, Inflammatory and Antiviral Responses in Aedes albopictus
Source: Front Microbiol. 2020 Oct 2;11:559035. doi: 10.3389/fmicb.2020.559035 (PMC7561680; doi:10.3389/fmicb.2020.559035)
Supplement: Supplementary File 4 — Raw LC-MS peak values with annotations from lipidomics panel. [file Table_4.XLSX]

## Sheet: Run Information
Analysis
MiniX:	455025, 455139
Client Name:	Geoffrey Attardo
Matrix:	Glossina morsitans, Aedes albopictus
Sample Number:	42, 20
Method:	LC QTOF HILIC
Client Requests:	Run on TTOF
Exraction Notes:
Positive Mode:
Instrument:	Sciex TTOF 6600
Resuspension Volume:	100uL
Injection Volume:	5uL
Start Date:	2019-08-12
Comments:	Run samples as previous studies
Data Processing:
MS-Dial Version:	3.96
Data Technician:	BSR
Comments:	MSI level 1 is MSMS + accurate precursor mz + rt match
	MSI level 2 is MSMS + accurate precursor mz but no rt match
	MSI level 3 is accurate precursor mz + rt match
	MSI level 4 is Sugar Class specific, exact Sugar not confirmed with rt
	MSI level 5 is unknown
	Data is in raw peak heights and are not normalized

## Sheet: Submit
	MSI level 1 is MSMS + accurate precursor mz + rt match					Label	CTL #1	CTL #2	CTL #3	CTL #4	CTL #5	CTL #6	CTL #7	CTL #8	CTL #9	CTL #10	INF #1	INF #2	INF #3	INF #4	INF #5	INF #6	INF #7	INF #8	INF #9	INF #10	Biorec001	Biorec002	Biorec003	MtdBlank001	MtdBlank002	MtdBlank003	PoolQC001	PoolQC003
	MSI level 2 is MSMS + accurate precursor mz but no rt match					Sample #	1	2	3	4	5	6	7	8	9	10	11	12	13	14	15	16	17	18	19	20	QC	QC	QC	Blank	Blank	Blank	Pool	Pool
	MSI level 3 is accurate precursor mz + rt match, but no MSMS acquired					Species	Aedes albopictus	Aedes albopictus	Aedes albopictus	Aedes albopictus	Aedes albopictus	Aedes albopictus	Aedes albopictus	Aedes albopictus	Aedes albopictus	Aedes albopictus	Aedes albopictus	Aedes albopictus	Aedes albopictus	Aedes albopictus	Aedes albopictus	Aedes albopictus	Aedes albopictus	Aedes albopictus	Aedes albopictus	Aedes albopictus	Human	Human	Human				Aedes albopictus	Aedes albopictus
	MSI level 4 is Sugar Class specific, exact Sugar not confirmed with rt					Organ																					Plasma	Plasma	Plasma
	MSI level 5 is unknown					Treatment	Non-Virus Infected Control	Non-Virus Infected Control	Non-Virus Infected Control	Non-Virus Infected Control	Non-Virus Infected Control	Non-Virus Infected Control	Non-Virus Infected Control	Non-Virus Infected Control	Non-Virus Infected Control	Non-Virus Infected Control	Zika Infected	Zika Infected	Zika Infected	Zika Infected	Zika Infected	Zika Infected	Zika Infected	Zika Infected	Zika Infected	Zika Infected
	Data is in raw peak heights and are not normalized					MiniX	455139	455139	455139	455139	455139	455139	455139	455139	455139	455139	455139	455139	455139	455139	455139	455139	455139	455139	455139	455139	455139	455139	455139	455139	455139	455139	455139	455139
						File ID	Attardo024_MX455139_posHILIC_CTL-1-001.wiff	Attardo010_MX455139_posHILIC_CTL-2-002.wiff	Attardo014_MX455139_posHILIC_CTL-3-003.wiff	Attardo015_MX455139_posHILIC_CTL-4-004.wiff	Attardo006_MX455139_posHILIC_CTL-5-005.wiff	Attardo004_MX455139_posHILIC_CTL-6-006.wiff	Attardo012_MX455139_posHILIC_CTL-7-007.wiff	Attardo005_MX455139_posHILIC_CTL-8-008.wiff	Attardo011_MX455139_posHILIC_CTL-9-009.wiff	Attardo022_MX455139_posHILIC_CTL-10-010.wiff	Attardo020_MX455139_posHILIC_INF-1-011.wiff	Attardo008_MX455139_posHILIC_INF-2-012.wiff	Attardo016_MX455139_posHILIC_INF-3-013.wiff	Attardo003_MX455139_posHILIC_INF-4-014.wiff	Attardo009_MX455139_posHILIC_INF-5-015.wiff	Attardo018_MX455139_posHILIC_INF-6-016.wiff	Attardo013_MX455139_posHILIC_INF-7-017.wiff	Attardo007_MX455139_posHILIC_INF-8-018.wiff	Attardo017_MX455139_posHILIC_INF-9-019.wiff	Attardo019_MX455139_posHILIC_INF-10-020.wiff	Biorec001_MX455139_posHILIC_preAttardo001.wiff	Biorec002_MX455139_posHILIC_postAttardo010.wiff	Biorec003_MX455139_posHILIC_postAttardo020.wiff	MtdBlank001_MX455139_posHILIC_preAttardo001.wiff	MtdBlank002_MX455139_posHILIC_postAttardo010.wiff	MtdBlank003_MX455139_posHILIC_postAttardo020.wiff	PoolQC001_MX455139_posHILIC_preAttardo001.wiff	PoolQC003_MX455139_posHILIC_postAttardo020.wiff
identifier	Metabolite name	Species	InChI Key	MSI Level	m/z	RT	Peak Height	Peak Height	Peak Height	Peak Height	Peak Height	Peak Height	Peak Height	Peak Height	Peak Height	Peak Height	Peak Height	Peak Height	Peak Height	Peak Height	Peak Height	Peak Height	Peak Height	Peak Height	Peak Height	Peak Height	Peak Height	Peak Height	Peak Height	Peak Height	Peak Height	Peak Height	Peak Height	Peak Height
9.21_177.11	1_15N2-L-Arginine iSTD	[M+H]+		1	177.113	9.212	48953	45004	47145	45662	50331	45858	51138	45664	49678	50485	48402	45534	46732	46261	44796	43950	45790	45194	46385	48102	63287	46689	53628	60073	76473	76866	49426	49861
1.19_341.28	1_CUDA iSTD	[M+H]+		1	341.28	1.186	160358	171995	165148	157039	165399	164497	130141	162518	175665	165858	187332	165435	164436	156893	156021	152454	170789	159392	164018	169612	113454	166852	170556	148228	163374	165271	165850	181437
6.93_142.17	1_D10-Isoleucine iSTD	[M+H]+		1	142.165	6.927	37108	41338	42641	36761	40345	39928	39918	35863	38314	38810	40504	35729	35683	37654	36979	36996	38871	35888	37992	40773	53807	55775	56079	63257	70833	74194	38744	41160
6.74_142.16	1_D10-Leucine iSTD	[M+H]+		1	142.165	6.743	90866	88681	98714	85695	91329	91897	93498	89068	86975	96563	96405	88626	92999	83436	83573	84206	91261	87226	89840	89276	164518	107061	116823	164166	190732	238114	91820	95812
9.34_135.10	1_D2-Ornithine iSTD	[M+NH4]+		1	135.102	9.339	16593	22886	21069	20278	22914	25048	22496	23060	24012	18161	17820	24745	18820	25168	21787	19946	20832	22687	17876	18221	32170	23651	17870	28937	23605	22495	31641	17481
6.00_140.09	1_D3-1-Methylnicotinamide iSTD	[M+H]+		1	140.09	5.995	679904	569890	745935	683636	726443	672575	696949	615761	610442	634892	713825	664176	710962	721077	583291	719565	675998	570805	488826	608749	1509564	1474950	1503180	1423416	1514399	1788796	649091	668056
6.94_207.14	1_D3-AC(2:0) iSTD	[M+H]+		1	207.141	6.937	117047	137164	140788	132090	143155	135885	121610	124068	118605	129982	117202	120793	127123	121295	125587	131217	113279	129995	114075	129932	306392	293283	287013	400500	446333	435369	129598	134030
8.46_136.08	1_D3-Asparagine iSTD	[M+H]+		1	136.077	8.458	4140	4007	4176	3486	4028	3950	4166	4075	4138	4308	4472	4201	4263	4031	3932	3495	3869	3903	4563	4079	3771	3412	3551	3112	3600	3766	4248	4200
7.80_135.10	1_D3-Creatine iSTD	[M+H]+		1	135.097	7.797	216649	196527	227263	194880	204090	203538	223341	202162	211096	204125	193786	203560	199068	158702	200710	205535	212792	196438	186234	203051	167145	160170	157099	205788	240043	254207	219388	206886
4.76_117.08	1_D3-Creatinine iSTD	[M+H]+		1	117.085	4.758	453791	477694	538670	469766	451017	468206	503612	479652	515693	496229	464910	475496	475710	407964	497482	460422	499196	452780	475136	470100	406151	362618	366885	451578	492364	536531	476947	499800
7.81_93.07	1_D3-DL-Alanine iSTD	[M+H]+		1	93.0729	7.812	6484	6067	6506	6124	6668	6601	6520	6321	6708	6855	6314	6241	6084	5240	6235	6739	6687	6134	5827	6447	6449	6415	6445	7203	8739	9177	6579	6579
8.94_137.06	1_D3-DL-Aspartic acid iSTD	[M+H]+		1	137.062	8.943	21428	22197	24599	20362	20724	21060	23109	21377	23199	25832	24958	21279	24576	21350	20491	19853	22929	21631	22414	25276	15006	15784	16651	13265	16626	19197	22674	25132
8.48_151.08	1_D3-DL-Glutamic acid iSTD	[M+H]+		1	151.079	8.482	42084	43034	45587	39165	41998	41455	46181	43932	43815	47361	44467	42793	46063	40581	41014	38488	42092	41143	46193	44277	43272	37801	39532	36480	43358	44196	43771	44518
7.10_129.12	1_D3-Histamine, N-methyl- iSTD	[M+H]+		1	129.121	7.104	14277	14899	16603	14818	16418	16274	15947	16502	16106	16388	15135	15423	17414	14974	14505	15330	14989	15848	15149	15891	14714	15616	15286	13724	16464	15970	16733	15495
7.50_165.13	1_D3-L-Carnitine iSTD	[M+H]+		1	165.132	7.495	122803	122947	170010	229818	214802	169555	148551	135377	114222	167532	175944	146774	179353	145020	137607	217733	141788	177627	113840	194072	358942	338991	326422	773153	849710	916496	158800	146733
8.38_109.07	1_D3-Serine iSTD	[M+H]+		1	109.068	8.383	4657	4498	4823	4207	4973	4489	4574	5046	4710	5344	5414	4326	5106	5329	4375	4654	4821	4700	4809	4900	4697	4733	5026	4859	5964	5637	4454	4832
7.82_94.08	1_D4-Alanine iSTD	[M+H]+		1	94.0798	7.817	6004	5663	6302	5924	6357	6215	6236	5942	6019	6541	6133	6194	5340	5064	5208	6250	6053	5735	5572	6263	7031	6937	6615	7150	8168	8956	6082	6023
9.64_245.06	1_D4-Cystine iSTD	[M+H]+		1	245.056	9.638	2403	2150	3000	2149	3066	3912	2513	2390	3837	3235	4471	3147	3129	4658	2532	3943	2873	3438	2063	3927	4964	3589	4097	6013	7272	7990	3426	3073
8.48_153.09	1_D5-Glutamic acid iSTD	[M+H]+		1	153.091	8.479	28966	29772	32366	27649	29647	29021	32354	31560	30354	33009	31886	30669	31663	28165	28719	27302	29625	28537	32355	31455	30906	26833	28025	25350	30313	31681	30692	31915
9.15_161.11	1_D5-Histidine iSTD	[M+H]+		1	161.107	9.153	47619	44022	50612	46861	51793	49296	50628	47413	51213	51836	50388	47606	47470	47356	44831	46793	45691	47704	46135	46779	76464	64259	73564	53509	42790	71497	49731	49513
8.32_152.11	1_D5-L-Glutamine iSTD	[M+NH4]+		1	152.108	8.316	31271	31546	32155	27645	28768	28845	32819	30785	32252	30666	31876	32500	33467	28901	29146	27632	30584	29980	35887	31613	24546	25120	25601	23174	28479	27993	34768	35087
7.14_158.11	1_D5-Methionine iSTD	[M+NH4]+		1	158.108	7.145	8256	9459	10021	8471	9937	10445	9793	10187	9321	9925	10120	9839	9143	9581	8884	8394	9183	9609	8758	9786	8911	8788	7819	8622	10353	9727	10085	9004
7.99_125.10	1_D5-Threonine iSTD	[M+H]+		1	125.095	7.99	7531	7251	8698	6972	7409	7962	8012	8028	7979	8502	8797	7720	8108	8007	7830	7375	8227	7407	7786	7851	6928	6573	6482	6122	7819	8252	7847	8191
9.21_182.16	1_D7-Arginine iSTD	[M+H]+		1	182.164	9.208	106556	97357	110989	103127	111146	102806	112928	102158	102940	114222	110071	101150	98749	100856	99708	98992	103876	100686	96884	109624	164175	114669	130431	152627	205937	199773	113694	114323
7.47_123.11	1_D7-Proline iSTD	[M+H]+		1	123.114	7.473	37127	37474	44446	51473	51700	43236	43562	38338	37431	44021	44681	40687	44325	37247	37682	51349	39792	44348	35979	46562	26388	26010	25318	94177	105071	118352	44058	41193
7.40_189.12	1_D7-Tyrosine iSTD	[M+H]+		1	189.125	7.397	5630	5676	5869	5916	6591	6145	6065	6282	6016	6456	6163	6072	5696	7727	5551	5724	5972	6131	5755	6336	6175	4932	4849	6230	7395	7523	6417	6083
9.29_155.16	1_D8-Lysine iSTD	[M+NH4]+		1	155.162	9.291	37815	38158	43807	37895	43178	40350	42369	41709	40284	49399	44628	42408	39098	42179	38353	37832	42089	38659	38557	41168	59370	39420	41897	46483	48299	67809	41636	42370
6.60_174.14	1_D8-Phenylalanine iSTD	[M+H]+		1	174.137	6.602	139935	146081	165627	138867	141798	143131	153430	148177	153421	161944	158899	149840	146974	147080	139531	135480	153974	138490	145526	148900	74823	139121	151792	127482	147335	171308	149441	155490
6.56_213.15	1_D8-Tryptophan iSTD	[M+H]+		1	213.146	6.561	51472	47604	57405	46409	45766	47142	51481	47438	51203	51735	61296	44995	44353	49834	45356	44659	48721	44301	45686	48337	42534	35664	40893	42866	51353	59085	48616	55072
7.47_126.14	1_D8-Valine iSTD	[M+H]+		1	126.136	7.468	33689	34839	40877	41623	41101	36971	37267	35411	34725	43392	41877	38106	40758	33703	34696	40247	34233	36170	32133	38946	22974	25069	25888	63919	73800	81012	42807	36772
6.97_127.14	1_D9-Betaine iSTD	[M+H]+		1	127.142	6.968	815819	913436	922063	848028	913603	906098	877648	871368	891237	856063	604338	804661	844552	691386	851875	827552	800872	893868	846443	846527	1076065	1069322	1041386	1442573	1701820	1687665	863420	819964
7.49_155.17	1_D9-Butyrobetaine iSTD	[M+H]+		1	155.174	7.489	110611	121507	156996	208996	197383	158418	147679	126853	106759	152956	170289	135155	162149	143410	134435	190446	132762	166528	112352	180619	338526	318059	305351	579272	637830	684507	150168	140841
5.04_113.16	1_D9-Choline iSTD	[M+H]+		1	113.164	5.035	383460	468315	486314	340152	335449	381056	419918	356726	400401	356542	238915	309658	248230	205524	384444	270479	321887	270240	338596	277057	560817	631156	624452	729956	826100	836979	311617	318961
7.46_153.16	1_D9-Crotonobetaine iSTD	[M+H]+		1	153.159	7.465	19401	20320	37793	44170	49075	27735	27113	21422	21042	26789	26907	28482	32114	40123	21633	32759	26731	40786	17580	37622	97032	56065	44956	183357	178023	235462	29189	23188
5.32_85.13	1_D9-TMAO iSTD	[M+H]+		1	85.1323	5.324	92209	91147	106685	80760	97010	98204	113114	98975	105933	100044	92862	99249	91971	92330	104582	91083	99737	89626	100729	95906	95436	98566	98925	97419	112114	119679	94478	92079
6.61_380.22	1_Val-Tyr-Val iSTD	[M+H]+		1	380.219	6.605	184681	201508	227837	195297	180820	190116	212183	194302	220474	216951	216982	192177	192442	196201	190838	166279	202215	188387	193237	191453	34106	165634	209730	156407	192838	223013	204587	215549
1.31_237.07	Zileuton	[M+H]+	MWLSOWXNZPKENC-UHFFFAOYSA-N	3	237.073	1.311	209	212	277	237	230	207	256	256	266	251	313	290	245	303	307	271	318	256	286	306	179	215	203	182	191	183	215	276
6.24_206.05	Xanthurenic acid	[M+H]+	FBZONXHGGPHHIY-UHFFFAOYSA-N	2	206.046	6.242	90989	87576	129481	67580	57869	88643	150971	74299	84095	139888	130062	69245	83448	106383	125197	49624	108964	69344	101609	133601	4	33	50	36	24	46	82883	122995
5.37_153.04	Xanthine	[M+H]+	LRFVTYWOQMYALW-UHFFFAOYSA-N	2	153.04	5.367	33690	35537	48410	39230	38012	44331	44491	38689	41067	34344	61654	36926	50343	38238	35221	36716	49188	41246	43303	38398	2	108	106	10	17	19	39523	43144
8.92_255.15	Val-His	[M+H]+	BNQVUHQWZGTIBX-IUCAKERBSA-N	2	255.146	8.921	901	1150	2110	957	1909	2485	1023	1220	962	2020	4687	1267	733	4114	731	440	4815	805	607	874	168	270	274	150	145	221	1470	1535
9.02_274.19	Val-Arg	[M+H]+	IBIDRSSEHFLGSD-YUMQZZPRSA-N	2	274.186	9.019	625	665	699	580	1286	2427	525	1203	474	2344	2709	1347	868	7775	743	290	866	1069	646	910	522	642	633	187	105	205	1273	1378
9.62_608.09	Uridine-5-diphosphoacetylgalactosamine	[M+H]+	LFTYTUAZOPRMMI-NESSUJCYSA-N	2	608.088	9.621	4735	6118	5960	4912	5389	6431	5856	8211	4164	9482	8857	6599	8835	7817	6974	6293	4397	7801	7645	8767	169	1245	1184	1012	710	1013	5428	6492
4.78_245.08	Uridine	[M+H]+	DRTQHJPVMGBUCF-AYZDMWBASA-N	2	245.076	4.775	5835	6458	4107	5433	4369	5507	7584	6309	4829	6871	4305	3794	4184	5892	8435	1782	4080	3982	5490	3884	36	208	206	43	47	110	5035	5249
2.75_61.04	Urea	[M+H]+	XSQUKJJJFZCRTK-UHFFFAOYSA-N	2	61.0403	2.749	16845	12693	22332	32218	54525	82889	8278	5800	4905	27313	53457	21849	69308	42298	53859	95963	13120	14452	5093	98536	9756	145373	146674	1392	2312	2545	41126	43828
5.30_138.09	Tyramine	[M+H]+	DZGWFCGJZKJUFP-UHFFFAOYSA-N	2	138.09	5.305	546	691	1258	681	564	1045	953	489	837	682	2416	809	1027	1008	628	658	503	1301	1143	1096	323	298	313	369	408	349	731	798
6.52_295.16	Tyr-Ile	[M+H]+	QJKMCQRFHJRIPU-XDTLVQLUSA-N	2	295.164	6.524	73	110	102	214	276	244	82	114	71	426	166	408	114	1950	62	34	186	224	75	194	38	8	2	22	37	52	289	298
6.55_205.10_6.55_188.07	Tryptophan	[M+H]+_[M+H-NH3]+	QIVBCDIJIAJPQS-UHFFFAOYSA-N	2	205.0965_188.0718	6.5495	126185	145761	206443	133536	99140	116011	153353	168453	161845	155144	180294	142676	123272	162781	162644	100777	153212	142520	133477	98181	86527	58939	64605	486	1238	1388	144543	155928
0.99_399.25	Tris(2-butoxyethyl) phosphate	[M+H]+	WTLBZVNBAKMVDP-UHFFFAOYSA-N	2	399.251	0.986	15856	31983	9438	20593	33107	45943	69963	16508	16192	20030	15976	59214	11279	135695	85614	77904	22369	8030	25439	20687	49820	51606	54594	52501	31260	43968	27729	89106
0.98_434.88	Tris(1,3-dichloro-2-propyl) phosphate	[M+H+6i]+	ASLWPAWFJZFCKF-UHFFFAOYSA-N	2	434.882	0.985	643	438	591	17841	601	630	125127	532	646	544	518	606	473	550	508	648	667	478	683	614	649	555	610	601	445	567	13714	17147
0.98_428.89	Tris(1,3-dichlorisopropyl)phosphate (TDCPP)	[M+H]+	ASLWPAWFJZFCKF-UHFFFAOYSA-N	2	428.89	0.985	923	687	1001	27416	976	960	186157	929	1005	732	776	819	656	838	960	880	950	667	1080	969	1094	797	951	893	757	885	21676	26520
5.37_76.08	Trimethylamine N-oxide	[M+H]+	UYPYRKYUKCHHIB-UHFFFAOYSA-N	1	76.0753	5.365	1182	1255	34	42	512	72	42	47	47	75	16	123	48	616	45	27	36	51	39	56	20288	20439	20907	24	54	56	236	202
7.19_138.05	Trigonelline	[M+H]+	WWNNZCOKKKDOPX-UHFFFAOYSA-N	2	138.054	7.19	1079	1070	754	2979	11848	3940	895	2431	725	14394	973	10534	3011	78160	1869	923	756	3809	2072	7268	20961	19892	19816	456	513	631	8680	8406
1.00_299.11_1.01_277.13	Triethyl citrate	[M+Na]+_[M+H]+	DOOTYTYQINUNNV-UHFFFAOYSA-N	2	299.1104_277.1283	1.0075	628133	765283	783245	782890	718752	620221	652707	737030	731594	722809	674859	714530	754589	698686	668047	581742	754479	739666	702544	757744	703675	609973	660649	81736	328278	355526	731669	783226
1.46_186.22	Tributylamine	[M+H]+	IMFACGCPASFAPR-UHFFFAOYSA-N	2	186.221	1.461	32515	36199	26001	28007	17151	26953	26082	35371	40136	29596	5820	16257	7866	6028	33943	8653	35314	6423	24781	8657	846	1112	1050	984	977	1215	20146	18364
1.00_329.00	Tri(3-chloropropyl) phosphate	[M+H+2i]+	WOURXYYHORRGQO-UHFFFAOYSA-N	2	329.004	0.998	11858	16250	18396	14878	16775	15689	13663	17256	19252	17661	16434	12576	16449	16388	13290	11928	13574	14393	8289	17841	14133	12835	13422	17013	17478	18733	15127	3400
1.32_247.06	Tiagabine	[M+H-C6H11O2N]+	PBJUNZJWGZTSKL-MRXNPFEDSA-N	2	247.057	1.324	23461	52400	42545	38018	38915	54924	32767	58051	85488	41857	48592	59609	69223	30419	56855	40237	70061	75582	63092	73233	18	87	69	58	70	47	54781	49441
2.15_127.05	Thymine	[M+H]+	RWQNBRDOKXIBIV-UHFFFAOYSA-N	2	127.049	2.149	204	189	244	515	675	703	367	531	197	1106	372	1072	452	7600	257	144	317	606	418	491	18	26	37	31	24	31	812	908
6.57_122.07_6.57_265.11	Thiamine	[M+H-C6H10SO4NP]+_[M]+	JZRWCGZRTZMZEH-UHFFFAOYSA-N	2	122.0708_265.1114	6.5665	594322	605974	744118	493251	452240	631155	945168	671937	733962	722470	699051	640334	792779	806848	731888	439002	785514	519617	633204	859423	233	291	328	261	157	338	707585	717550
7.66_175.11	Theanine	[M+H]+	DATAGRPVKZEWHA-YFKPBYRVSA-N	3	175.107	7.656	241	283	326	320	548	469	257	379	242	683	839	675	292	2775	247	170	437	486	373	345	375	340	335	74	74	105	486	494
4.83_464.28_4.81_522.28	Tauroursodeoxycholic acid	[M+H-2H2O]+_[M+Na]+	BHTRKEVKTKCXOH-OGTVOWCVSA-N	2	464.2819_522.2828	4.8225	586	1964	403	5694	23437	5205	305	6035	425	38290	843	32922	12613	168011	418	3763	422	12630	4715	25098	321	332	357	73	57	88	17791	18035
5.87_462.27_5.87_538.28	Taurocholic acid	[M+H-3H2O]+_[M+Na]+	WBWWGRHZICKQGZ-HZAMXZRMSA-N	2	462.2651_538.2769	5.873	897	3076	463	12567	45384	12112	295	11435	506	60610	1352	48199	24226	258151	675	5057	863	19087	8366	52074	87	89	109	39	49	51	36624	37402
5.87_516.30	Taurocholate	[M+H]+	WBWWGRHZICKQGZ-XWWYUOLUSA-N	2	516.298	5.872	811	2663	442	11982	43719	10557	262	10172	503	62466	1270	47886	22596	344273	513	4432	754	18020	7066	52685	58	70	66	33	21	60	34513	35211
8.70_365.11	Sucrose	[M+Na]+	CZMRCDWAGMRECN-UGDNZRGBSA-N	4	365.106	8.702	80181	58477	17608	53736	68357	47125	85782	64961	84060	72800	33643	89193	99617	124128	48695	28714	65631	113045	163037	74259	616	966	1227	2090	1573	1799	64584	69930
4.74_119.03	Succinic acid	[M+H]+	KDYFGRWQOYBRFD-UHFFFAOYSA-N	3	119.034	4.737	12353	16456	14582	10600	13302	13930	13670	10973	12979	10552	14205	12582	12314	12297	9318	12528	15840	15189	17176	11611	75	75	57	63	60	95	12789	13662
1.02_284.30	Stearamide	[M+H]+	LYRFLYHAGKPMFH-UHFFFAOYSA-N	2	284.296	1.024	18953	6388	6069	33802	6278	12784	100232	10652	9651	6697	5644	6408	4617	5340	9769	5937	18414	9667	30978	8356	6397	17393	17441	9257	7091	7523	12195	53120
6.82_144.10	Stachydrine	[M+H]+	CMUNUTVVOOHQPW-UHFFFAOYSA-N	2	144.102	6.824	22427	28378	111354	103428	34074	6813	19428	29434	7415	16161	5581	8112	5160	49128	4145	2731	3676	5456	3639	7613	961942	976095	932185	683	1951	1971	23840	25416
8.38_106.05	Serine	[M+H]+	MTCFGRXMJLQNBG-REOHCLBHSA-N	3	106.049	8.381	3723	5366	7452	5402	4781	5185	6433	3453	4291	5790	8056	4778	6094	6584	5177	3589	5053	4128	3673	4715	1200	1010	1119	68	112	110	5116	4645
5.74_180.10	Salsolinol	[M+H]+	IBRKLUSXDYATLG-LURJTMIESA-N	2	180.099	5.743	115	277	194	155	157	122	199	174	246	167	4549	164	149	177	186	150	178	117	190	162	744	639	633	86	103	86	404	370
4.88_416.29	Salmeterol	[M+H]+	GIIZNNXWQWCKIB-UHFFFAOYSA-N	3	416.286	4.883	108	106	1302	578	128	70	170	449	32	104	1362	354	2789	511	409	716	112	401	1474	506	106	65	76	63	70	73	569	552
9.46_399.15	S-Adenosyl-L-methionine	[M+H]+	MEFKEPWMEQBLKI-VYZPSVTPSA-N	2	399.145	9.46	44908	41392	44633	46824	38979	35012	46092	46692	37986	35803	15343	36221	38288	22501	47503	32058	43145	34582	38562	37740	22	7568	7198	1358	766	2108	21528	31761
8.49_385.13	S-adenosyl-L-homocysteine	[M+H]+	ZJUKTBDSGOFHSH-WFMPWKQPSA-N	1	385.13	8.486	5808	5611	7991	5826	3953	7036	6079	6868	7068	6209	9762	4965	5780	4645	7198	5035	6907	5400	5852	7196	463	624	757	326	134	337	6039	6217
1.13_301.21	Retinoic acid	[M+H]+	SHGAZHPCJJPHSC-YCNIQYBTSA-N	3	301.214	1.133	1179	763	961	976	1416	1184	792	984	1157	1159	1215	575	1098	1008	690	964	575	1339	596	1186	1896	1814	1852	697	1365	1415	919	804
9.33_505.17	Raffinose	[M+H]+	MUPFEKGTMRGPLJ-ZQSKZDJDSA-N	3	505.174	9.327	14975	15780	4351	12032	14337	10778	19936	11561	12917	11272	12920	24298	15932	22828	10198	8229	8815	16096	32988	8934	47	937	757	833	375	780	14150	14482
1.47_146.06	Quinolone	[M+H]+	LISFMEBWQUVKPJ-UHFFFAOYSA-N	3	146.059	1.465	510	442	564	338	394	551	394	524	590	723	1235	711	759	106	772	985	695	524	848	970	157	221	231	134	120	99	613	559
5.62_112.05	Pyrrole-2-carboxylic acid	[M+H]+	WRHZVMBBRYBTKZ-UHFFFAOYSA-N	2	112.05	5.617	2882	4997	4129	3793	1905	3361	5106	4416	6120	5016	71889	3706	2980	5740	4410	2970	4859	3057	2826	2944	70	109	163	21	31	29	6585	7225
1.86_168.06	Pyridoxal	[M+H]+	RADKZDMFGJYCBB-UHFFFAOYSA-N	2	168.065	1.858	17408	22137	15307	16605	10656	12663	15962	19448	20153	13136	7125	11187	12604	14807	12533	7963	12614	8460	21971	9938	266	523	539	117	124	160	14458	18053
6.29_218.14	Propionylcarnitine	[M+H]+	UFAHZIUFPNSHSL-UHFFFAOYSA-N	1	218.138	6.285	564	765	1139	1476	1077	914	451	391	692	527	8303	3649	2945	2063	1215	14685	1351	2155	1108	2770	44119	403	414	49	55	52	2274	2634
7.48_116.07	Proline	[M+H]+	ONIBWKKTOPOVIA-BYPYZUCNSA-N	1	116.071	7.476	1477068	1261254	1141890	739309	930049	1097215	1265939	1378448	1655285	1144474	925482	1218826	1024915	950934	1115622	946281	1336489	1004326	1490436	1012121	16833	16690	16476	967	967	1473	1200030	1161672
7.65_187.11	Pro-Ala	[M+H]+	FELJDCNGZFDUNR-WDSKDSINSA-N	2	187.106	7.653	5493	6923	13834	4991	8091	13886	8761	7612	10288	7068	20065	6244	4396	9159	5910	3250	19142	5552	7354	5332	136	127	180	127	128	147	9028	8657
7.47_130.08	Pipecolic acid	[M+H]+	HXEACLLIILLPRG-UHFFFAOYSA-N	1	130.084	7.468	846	546	1118	1008	1388	1038	625	726	681	1362	2934	1131	2524	2668	1379	1955	653	1284	665	1986	459	434	416	47	51	55	1233	1219
4.43_105.07	Phenylethylamine	[M+H-NH3]+	BHHGXPLMPWCGHP-UHFFFAOYSA-N	2	105.069	4.429	5420	6609	6556	5631	5714	5640	6177	5891	6553	6082	3530	4703	3736	4108	4796	4148	5318	3841	4843	3964	51	2303	2110	104	439	469	4628	4860
5.29_121.06	Phenylacetaldehyde	[M+H]+	DTUQWGWMVIHBKE-UHFFFAOYSA-N	3	121.064	5.293	1296	2168	5421	2370	1378	3634	3747	1545	2588	1807	12419	2549	4604	4008	1695	2333	1244	5321	4728	4089	69	84	78	60	51	62	2847	2591
2.72_192.14	Phendimetrazine	[M+H]+	MFOCDFTXLCYLKU-UHFFFAOYSA-N	3	192.138	2.723	436	423	574	425	397	355	522	555	356	375	400	416	433	393	338	477	532	422	479	412	139	285	346	241	254	285	315	339
5.89_265.15	Phe-Val	[M+H]+	IEHDJWSAXBGJIP-RYUDHWBXSA-N	2	265.152	5.895	117	119	110	222	542	235	95	163	105	626	196	604	146	3751	106	88	146	224	143	299	82	46	56	36	47	58	355	364
8.47_322.19	Phe-Arg	[M+H]+	OZILORBBPKKGRI-RYUDHWBXSA-N	2	322.186	8.474	893	1164	804	848	730	1116	931	1103	736	989	849	784	559	1763	594	381	1009	428	683	520	4024	3010	3360	223	209	237	984	1050
1.27_279.14	Pentoxifylline	[M+H]+	BYPFEZZEUUWMEJ-UHFFFAOYSA-N	3	279.144	1.267	832	824	1023	824	625	897	4220	825	935	938	858	728	691	916	868	916	933	672	910	886	1393	1406	1171	694	879	1038	900	1310
3.55_220.12	Pantothenic acid	[M+H]+	GHOKWGTUZJEAQD-UHFFFAOYSA-N	2	220.117	3.549	865571	1219335	963521	681106	775677	980624	1155606	1063743	1322385	997064	830789	880850	809367	729469	981088	789278	1056613	568204	787252	891307	79	4347	4494	66	73	93	890301	967767
1.48_400.34	Palmitoylcarnitine	[M+H]+	XOMRRQXKHMYMOC-UHFFFAOYSA-N	2	400.341	1.475	526346	444056	551275	418601	312151	443982	429482	493290	455776	531408	678202	654274	741724	330236	787512	295373	503991	848794	709927	449777	3951	4478	4315	1117	1468	1571	607634	535735
1.46_256.27	Palmitamide	[M+H]+	HSEMFIZWXHQJAE-UHFFFAOYSA-N	2	256.267	1.463	316	324	334	13709	615	599	106770	406	351	280	301	358	363	156	571	651	295	260	339	385	478	528	615	459	535	421	8074	8133
1.47_426.36	Oleoyl-L-carnitine	[M+H]+	IPOLTUVFXFHAHI-WHIOSMTNSA-N	2	426.358	1.467	302072	249363	311212	263674	201716	270489	241781	328365	323933	341008	431606	409423	563743	185793	405748	252074	313187	699608	429383	405625	3036	3125	3100	288	331	362	378088	351360
1.03_282.28	Oleamide	[M+H]+	FATBGEAMYMYZAF-KTKRTIGZSA-N	2	282.279	1.035	74857	14063	8946	4335	3307	12812	2185	2426	7804	2574	1824	2253	3525	4195	5561	2396	7594	2601	4233	1859	7488	16982	17423	3274	23486	21975	8314	9617
3.58_288.22	Octanoylcarnitine	[M+H]+	CXTATJFJDMJMIY-CYBMUJFWSA-N	2	288.215	3.582	1932	2150	2773	2842	1828	2477	1853	2225	2945	3055	4120	5494	5029	4140	2362	2164	3882	7458	2779	3052	793	1341	1279	117	122	158	3794	4102
6.82_132.10	Norleucine	[M+H]+	LRQKBLKVPFOOQJ-YFKPBYRVSA-N	3	132.101	6.818	982	1560	1081	1599	2214	1481	1262	874	973	2875	2079	2355	1681	14958	2157	596	2106	3809	1436	2505	6398	6892	7039	81	76	88	2724	2750
4.06_124.04	Nicotinic acid	[M+H]+	PVNIIMVLHYAWGP-UHFFFAOYSA-N	2	124.039	4.059	729935	702520	741289	654256	585058	631954	764008	760268	829276	662285	861829	696935	765388	640587	694363	673991	858780	633100	802392	711048	28	796	829	40	33	38	717542	761483
7.18_123.05_7.18_255.10	Nicotinamide riboside	[M-C5H8O4]+_[M]+	JLEBZPBDRKPWTD-TURQNECASA-O	2	123.0539_255.0978	7.179	1291	2227	883	979	1054	693	1017	996	1275	908	10923	1807	2083	5368	1323	3361	1570	2904	2423	975	44	91	121	49	262	324	2395	2309
1.49_123.05	Nicotinamide	[M+H]+	DFPAKSUCGFBDDF-UHFFFAOYSA-N	2	123.055	1.491	19035	21025	21044	19578	14586	19961	18038	23190	20586	17824	37063	19440	31372	29313	19188	19371	18514	25138	26976	26871	2548	3680	4050	939	1025	1190	22595	26139
9.00_189.16	NEPSILON,NEPSILON,NEPSILON-TRIMETHYLLYSINE	[M+H]+	MXNRLFUSFKVQSK-UHFFFAOYSA-N	2	189.159	9.004	30095	54786	57742	50703	53973	50902	46353	38567	43309	68109	92187	48661	78676	142826	54388	54025	60485	66236	54578	65773	17233	17883	16694	1812	670	1933	58820	57442
5.27_358.20	Nalbuphine	[M+H]+	NETZHAKZCGBWSS-CEDHKZHLSA-N	3	358.205	5.267	931	1213	525	303	195	123	245	132	425	1103	648	946	252	557	1312	681	2636	741	1384	525	177	136	172	156	162	156	709	743
8.67_188.18	N8-Acetylspermidine	[M+H]+	FONIWJIDLJEJTL-UHFFFAOYSA-N	1	188.177	8.667	14365	8333	18716	10049	16749	9250	15303	15777	17909	16987	71223	20692	30864	18959	13782	22305	17287	22821	26935	31444	1286	1572	2182	2111	365	2088	19678	18665
5.90_150.08	N6-Methyladenine	[M+H]+	CKOMXBHMKXXTNW-UHFFFAOYSA-N	2	150.077	5.9	83644	78894	94688	62786	59192	63589	105973	67391	88989	87250	90935	58382	68626	55912	114735	80696	109916	97358	66356	83674	26	146	186	29	68	65	74221	74979
9.05_161.13	N.epsilon.-Methyl-L-lysine	[M+H]+	PQNASZJZHFPQLE-UHFFFAOYSA-N	2	161.127	9.046	549	6405	3098	4146	9513	5455	9019	8912	3406	4962	8039	5002	622	12890	7439	6545	7827	4679	464	7806	9840	9459	8664	708	246	273	7665	7724
7.80_189.12	N.epsilon.-Acetyl-L-lysine	[M+H]+	DTERQYGMUDWYAZ-SSDOTTSWSA-N	2	189.123	7.8	3002	1910	6574	3766	5531	4389	3288	2963	3515	6008	21950	5182	4056	19393	3086	4150	3223	4241	2855	6421	1150	1133	1144	76	99	117	6231	6272
7.76_425.17_7.76_447.16	N,N'-Diacetylchitobiose	[M+H]+_[M+Na]+	PLJAKLUDUPBLGD-VLWZLFBZSA-N	4	425.1739_447.1586	7.7595	426	546	508	1334	2781	1791	1499	1146	341	4903	1280	4044	1352	17816	796	401	1931	1937	939	1759	366	244	501	84	116	76	2390	2860
1.28_74.06	N,N-Dimethylformamide	[M+H]+	ZMXDDKWLCZADIW-UHFFFAOYSA-N	3	74.0598	1.281	226	360	373	346	395	516	428	449	376	314	2761	492	541	702	542	674	471	443	418	613	427	430	312	502	333	196	667	519
4.67_118.12	N,N-Diethyl-2-aminoethanol	[M+H]+	BFSVOASYOCHEOV-UHFFFAOYSA-N	2	118.122	4.673	671738	1235375	409961	426238	165443	21363	43357	60533	29398	19136	30790	36599	37228	15221	16068	22686	30320	34647	35916	17430	3078	3544	3867	2716	3441	4069	157941	158958
5.79_154.10	N-omega-Acetylhistamine	[M+H]+	XJWPISBUKWZALE-UHFFFAOYSA-N	1	154.097	5.792	57739	29492	40510	44201	64286	50240	60951	44762	55728	60741	274185	132678	208029	172427	116309	175556	114613	129413	194944	171816	74	646	748	108	74	104	110590	115897
7.98_120.06	N-Methylserine	[M+H]+	PSFABYLDRXJYID-UHFFFAOYSA-N	3	120.064	7.982	9641	8084	18127	12630	8318	15564	11165	11138	9591	12928	25295	13017	20522	20714	14364	14583	13429	9344	8787	15732	5321	4920	5470	103	164	179	14100	14264
6.93_130.09	N-Methylproline	[M+H]+	CWLQUGTUXBXTLF-YFKPBYRVSA-N	3	130.085	6.935	78	4.35	844	452	99	4.35	4.35	4.35	153	73	172	4.35	4.35	246	73	4.35	4.35	88	127	185	20485	20398	20708	131	159	147	4.35	88
6.42_146.12	N-Methylisoleucine	[M+H]+	KSPIYJQBLVDRRI-UHFFFAOYSA-N	3	146.116	6.424	5978	3154	21214	13228	9535	4773	5354	5352	6299	5179	9660	3976	9908	7960	6977	8445	4800	7941	6608	8005	120	5785	6195	2793	3230	4170	7672	4934
8.70_148.06	N-Methyl-D-aspartic acid	[M+H]+	HOKKHZGPKSLGJE-GSVOUGTGSA-N	2	148.059	8.695	1019	844	1895	1104	932	1427	1148	983	960	1420	4142	1683	2788	2142	1561	1422	1605	3431	2201	3091	148	136	115	56	29	56	1722	2072
1.02_128.11	N-Cyclohexylformamide	[M+H]+	SWGXDLRCJNEEGZ-UHFFFAOYSA-N	3	128.105	1.023	767	664	428	471	555	799	268	525	669	448	928	663	994	1031	1478	5371	402	498	532	459	1660	1680	1836	961	1149	1283	695	848
7.84_198.09	N-Acetylhistidine	[M+H]+	KBOJOGQFRVVWBH-ZETCQYMHSA-N	1	198.088	7.842	49023	42358	44307	41780	34909	54111	61252	55421	45681	54437	74150	60264	80181	67750	79886	80342	78879	53884	82161	104440	236	350	359	237	124	241	65484	62871
6.00_114.09	N-Acetyl-DL-valine	[M+H-CH2O2]+	IHYJTAOFMMMOPX-UHFFFAOYSA-N	2	114.091	5.998	128971	163768	152808	114792	119919	123518	149349	138970	161549	140989	126075	135636	126051	128878	140212	125677	156202	143042	192857	147362	1161	1332	1097	1212	1317	1348	135850	148302
1.94_174.11	N-Acetyl-DL-leucine	[M+H]+	WXNXCEHXYPACJF-UHFFFAOYSA-N	2	174.112	1.936	2133	905	2025	1500	942	1454	1404	1445	1318	1831	15317	1587	2367	1979	2061	1956	2188	1612	2416	1550	84	143	126	93	98	86	2323	2742
2.89_178.13	N-(3-(Aminomethyl)benzyl)acetamidine	[M+H]+	RODUKNYOEVZQPR-UHFFFAOYSA-N	2	178.132	2.891	351	177	197	1862	3201	2013	1070	785	604	1095	637	631	1250	2946	979	797	759	392	422	758	88	3267	3457	886	723	784	1003	1010
7.81_217.13	N-.alpha.-Acetyl-L-arginine	[M+H]+	SNEIUMQYRCDYCH-LURJTMIESA-N	2	217.13	7.813	8204	7662	11013	7730	8910	8430	6600	7387	7433	12539	40586	14360	12127	32146	9033	10637	11948	16768	11287	15406	2828	2614	2490	310	218	327	14094	14426
9.15_110.07	N-.alpha.-(tert-Butoxycarbonyl)-L-histidine	[M+H-C6H10O4]+	AYMLQYFMYHISQO-QMMMGPOBSA-N	2	110.072	9.148	272339	381609	352207	265226	268066	315395	332974	334879	297701	332624	381847	304472	405841	326373	354974	299394	371964	292476	359226	413968	10852	74180	60431	39832	9482	42156	311142	318126
5.23_311.26	Monopalmitolein (9c)	[M+H-H2O]+	KVYUBFKSKZWZSV-FPLPWBNLSA-N	2	311.257	5.232	145755	173384	112108	113068	88035	110777	191637	153708	171819	112087	57097	105705	98510	109315	83302	62412	132841	76492	192461	59540	105	91	118	110	106	105	106809	110972
6.69_263.14	Methohexital	[M+H]+	NZXKDOXHBHYTKP-UHFFFAOYSA-N	3	263.139	6.687	544	638	967	541	687	1003	632	600	676	748	5041	666	498	1528	595	368	1252	526	602	513	224	455	557	106	211	210	868	953
8.47_166.05	Methioninesulfoxide	[M+H]+	QEFRNWWLZKMPFJ-YGVKFDHGSA-N	3	166.053	8.475	8605	15167	9968	8361	7110	11577	13742	12822	13845	10980	13720	12141	13843	12017	14828	8141	11340	11358	11496	13001	8	220	176	91	45	113	12737	12610
8.26_188.03	Methionine sulfoxide	[M+Na]+	QEFRNWWLZKMPFJ-YGVKFDHGSA-N	2	188.035	8.263	452338	449063	493507	474357	432690	436956	511403	455609	488110	445621	430146	426757	451144	401349	467289	448476	463999	415443	416216	458211	217	1268	859	767	240	771	448422	470456
6.60_160.13	Methacholine	[M]+	NZWOPGCLSHLLPA-UHFFFAOYSA-N	2	160.132	6.597	1137	1376	3040	817	1209	2239	636	801	1944	846	1743	563	358	2005	1880	611	648	1083	989	671	25	1530	1485	58	65	90	1215	1255
9.09_527.16	Melezitose	[M+Na]+	QWIZNVHXZXRPDR-WSCXOGSTSA-N	4	527.157	9.086	8212	24298	874	500	1263	2182	3330	895	418	6443	870	934	3111	2147	832	1681	1550	632	1204	606	38	2815	791	1435	685	1247	3482	2960
5.33_127.07	Melamine	[M+H]+	JDSHMPZPIAZGSV-UHFFFAOYSA-N	2	127.073	5.332	514	448	1461494	1605643	105522	517	901	17688	4322	919	1440	936	2634	5693	4414	973	578	452	797	1745	214	880	947	813	773	229	260207	281076
9.33_527.16	Maltotriose	[M+Na]+	RXVWSYJTUUKTEA-CGQAXDJHSA-N	4	527.159	9.331	16554	18448	5029	14757	17675	12233	20848	12435	15061	13591	16476	25251	17525	23704	10908	10951	10344	17224	32126	9899	102	2239	1731	3412	1721	2832	16176	16783
9.68_667.23_9.69_649.21	Maltotetraose	[M+H]+_[M+H-H2O]+	LUEWUZLMQUOBSB-CHYJJPLWSA-N	4	667.2304_649.2142	9.683	35091	40355	10358	23913	27404	19381	43277	26014	26591	20439	26640	46923	34093	21452	24261	23005	21125	32732	70109	17227	14	5116	4137	3592	1866	3745	27552	28997
9.90_829.28	Maltopentaose	[M+H]+	FJCUPROCOFFUSR-GMMZZHHDSA-N	2	829.277	9.904	9632	11998	3650	6323	8650	7296	12541	6892	7811	7129	10612	13205	8522	4956	8271	7000	5853	8363	16244	5632	16	2583	2224	1604	1178	1659	7691	8762
8.31_248.11	Malonyl carnitine	[M+H]+	ZGNBLKBZJBJFDG-SSDOTTSWSA-N	3	248.113	8.306	1882	2242	1186	899	1409	1204	1526	1280	1704	1376	2480	2375	2351	2420	1261	1131	1575	2162	2472	1865	188	201	253	30	39	28	2101	2080
7.39_182.08	m-Tyrosine	[M+H]+	JZKXXXDKRQWDET-UHFFFAOYSA-N	1	182.082	7.387	78970	103221	127300	86920	76004	93455	123406	78043	48375	128846	169656	78858	97591	164196	174507	38629	101736	87792	95546	90341	5536	5835	6026	219	192	297	106102	102857
9.28_244.17	Lys-Pro	[M+H]+	AIXUQKMMBQJZCU-IUCAKERBSA-N	2	244.166	9.276	1506	1646	3694	1610	2197	2586	2058	1628	1351	3594	8101	1379	1026	2004	1180	655	4344	1107	1050	877	122	498	572	311	127	396	1895	2026
1.54_235.18	Lidocaine	[M+H]+	NNJVILVZKWQKPM-UHFFFAOYSA-N	2	235.181	1.545	213004	131210	145033	409150	291332	236304	669294	144887	202345	188691	237675	131151	197794	119605	173134	158724	127108	192039	148728	133592	417420	563495	529091	227112	361177	374693	245539	247415
6.88_229.15	Leu-Pro	[M+H]+	VTJUNIYRYIAIHF-IUCAKERBSA-N	2	229.154	6.884	676	1039	1275	792	1083	1343	944	943	1013	1414	4255	1183	828	4042	721	483	1529	842	756	754	71	73	85	85	94	96	1264	1352
1.79_344.28	Lauroyl-L-carnitine	[M+H]+	FUJLYHJROOYKRA-QGZVFWFLSA-N	2	344.278	1.787	2848	2205	3680	2857	2194	2896	2941	3256	3361	3178	5132	5377	6900	4452	3841	2505	3388	8648	6023	3222	429	704	674	116	118	155	4240	3608
7.38_165.05	L-Tyrosine	[M+H-NH3]+	OUYCCCASQSFEME-UHFFFAOYSA-N	2	165.055	7.383	45301	59847	72235	49059	43526	52847	70952	43679	28546	74222	94275	45636	56004	95870	99535	22148	59777	49190	55502	52731	2876	2480	2350	109	99	147	59543	59279
6.60_218.14	L-Propionylcarnitine	[M+H]+	UFAHZIUFPNSHSL-MRVPVSSYSA-N	2	218.139	6.598	620	626	820	583	406	2983	809	682	849	533	1747	1013	1256	956	1238	1349	1036	981	1675	926	105	102	115	48	76	95	973	1045
6.85_130.09	L-Pipecolic acid	[M+H]+	HXEACLLIILLPRG-YFKPBYRVSA-N	2	130.085	6.848	130	131	166	140	198	100	113	155	178	269	269	101	222	243	144	111	168	238	423	145	2551	5196	4963	41	32	50	183	182
7.13_150.06	L-Methionine	[M+H]+	FFEARJCKVFRZRR-BYPYZUCNSA-N	2	150.059	7.132	22576	39867	33212	24144	20039	30506	30459	29181	43612	29650	75419	31556	28572	29234	32211	15845	40205	28396	31827	27390	5847	5994	5932	98	155	159	32179	32426
9.29_147.11	L-Lysine	[M+H]+	KDXKERNSBIXSRK-YFKPBYRVSA-N	2	147.113	9.292	60885	54169	108543	75617	85242	97825	63542	78798	50847	112441	179331	95286	83400	141769	72869	63729	80892	81163	68734	88248	41366	43021	47477	20260	6897	25383	78336	85285
9.11_189.13	L-Homoarginine	[M+H]+	QUOGESRFPZDMMT-YFKPBYRVSA-N	2	189.134	9.112	902	1597	1248	1115	1194	1407	1310	1635	1594	1525	1406	1600	1312	1648	1517	794	1521	1206	1130	1566	5026	3884	3686	319	323	314	1096	1330
9.65_241.03	L-Cystine	[M+H]+	LEVWYRKDKASIDU-IMJSIDKUSA-N	2	241.029	9.654	262	202	281	169	229	216	185	206	377	213	258	253	215	333	154	278	328	167	201	200	3358	2806	3152	405	478	299	1087	1108
9.59_223.07	L-Cystathionine	[M+H]+	ILRYLPWNYFXEMH-RFZPGFLSSA-N	2	223.073	9.594	1342	2232	4315	3111	2506	8938	1978	2786	1089	2869	4017	3202	5366	3376	4165	3608	2318	2752	2762	5615	121	599	481	588	382	608	2911	3015
6.61_209.09	Kynurenine	[M+NH4]+	YGPSJZOEDVAXAB-QMMMGPOBSA-N	2	209.091	6.609	1805	2575	3651	3753	2342	3506	3311	3652	1750	2524	7480	4396	6226	5924	7990	8077	2747	2021	1970	6238	1323	2059	2140	71	73	102	4288	4378
5.91_190.05	Kynurenic acid	[M+H]+	HCZHHEIFKROPDY-UHFFFAOYSA-N	2	190.046	5.913	366	627	902	523	477	640	3217	648	410	902	1443	1112	1767	3829	1656	1694	1404	1370	633	2123	98	108	104	23	30	35	1191	1285
7.02_204.12	Isopentenyladenine	[M+H]+	HYVABZIGRDEKCD-UHFFFAOYSA-N	3	204.125	7.02	359618	462726	511494	446236	472021	529112	543314	610353	596663	371869	369595	538566	620830	453561	423922	354301	628540	362316	561504	592297	13026	5556	6160	177	167	288	425865	486149
7.08_132.10	Isoleucine	[M+H]+	AGPKZVBTJJNPAG-WHFBIAKZSA-N	3	132.102	7.08	7438	2398	6191	3535	6988	2129	7414	6302	5232	3150	11286	12515	6884	8887	9306	5420	5337	6922	6124	2539	108	241	236	49	52	57	6789	6476
1.29_429.25	Irbesartan	[M+H]+	YOSHYTLCDANDAN-UHFFFAOYSA-N	3	429.248	1.289	629	561	603	612	669	704	2241	642	682	613	669	796	587	842	628	640	679	561	697	648	607	660	686	576	570	634	703	861
9.07_349.06	Inosine 5'-monophosphate	[M+H]+	GRSZFWQUAKGDAV-KQYNXXCUSA-N	2	349.055	9.067	24675	27495	31083	28558	15909	31228	39404	34481	34724	33172	24543	31143	33630	26431	35434	19264	29675	31199	37426	30727	33	3100	2610	2337	1432	2728	25852	28790
6.05_269.09_6.06_291.07	Inosine	[M+H]+_[M+Na]+	UGQMRVRMYYASKQ-KQYNXXCUSA-N	2	269.0877_291.0699	6.055	92120	99957	122176	103050	81882	94203	124584	86607	108822	122388	121552	129227	124954	128636	120963	117509	129371	127900	148531	129090	86	258	226	154	129	124	117514	122215
6.55_146.06	Indole-6-carboxaldehyde	[M+H]+	VSPBWOAEHQDXRD-UHFFFAOYSA-N	2	146.059	6.551	5491	6668	9340	5895	4650	5364	7722	7578	7694	7345	8225	6637	6287	7592	7646	4922	7101	6391	6480	5023	3546	2707	2801	33	53	64	6536	7222
1.49_175.10	Indole-3-acetamide	[M+H]+	ZOAMBXDOGPRZLP-UHFFFAOYSA-N	3	175.095	1.488	5015	4371	1912	1268	763	608	609	803	4007	3327	7653	6094	1561	3684	9208	8401	9201	4838	8147	3429	454	550	537	605	662	644	4570	4381
1.09_263.08	Indarubicin	[M+H]+	CRDNMYFJWFXOCH-BUHFOSPRSA-N	1	263.082	1.094	54335	3154	47132	4895	5983	3820	3114	8261	4790	3439	41045	3483	2815	29821	2675	2848	2532	2258	2720	2556	5018	3075	3602	2996	5167	4532	3455	3685
5.84_245.18	Ile-Ile	[M+H]+	BCVIOZZGJNOEQS-XKNYDFJKSA-N	2	245.185	5.837	242	374	399	1315	2783	1726	360	904	304	3779	743	3716	801	26236	367	223	833	1837	620	1453	4397	5130	5570	75	103	103	2222	2190
7.64_261.14	Ile-Glu	[M+H]+	KTGFOCFYOZQVRJ-ZKWXMUAHSA-N	2	261.144	7.644	392	317	361	615	866	720	343	529	320	1138	1668	1162	555	4053	334	298	487	727	446	655	274	305	291	214	258	309	770	818
7.73_261.14	Ile-Glu	[M+H]+	KTGFOCFYOZQVRJ-ZKWXMUAHSA-N	2	261.143	7.732	698	819	904	859	970	1015	813	790	861	1266	4000	1322	901	1357	706	619	1300	883	679	855	1006	991	1057	236	287	324	1064	1225
8.70_288.20	Ile-Arg	[M+H]+	HYXQKVOADYPQEA-CIUDSAMLSA-N	2	288.203	8.695	515	623	587	458	996	1495	554	890	555	2074	2737	1434	890	12167	532	212	866	1153	1042	958	1979	1683	1748	100	52	99	2426	2186
4.73_137.05	Hypoxanthine	[M+H]+	FDGQSTZJBFJUBT-UHFFFAOYSA-N	2	137.046	4.731	1160534	1512805	1351666	951747	1256666	1277840	1284438	1014932	1168135	961684	1256997	1140179	1110924	1099621	873250	1168780	1474894	1372071	1538827	1067887	800	3832	4032	21	16	42	1199818	1239794
7.80_136.05	Homocysteine	[M+H]+	FFFHZYDWPBMWHY-VKHMYHEASA-N	3	136.046	7.798	141	119	112	142	192	141	132	101	92	251	146	304	150	1198	176	119	262	160	127	186	8983	9049	9280	57	68	91	213	254
9.28_156.08	Histidine	[M+H]+	HNDVDQJCIGZPNO-YFKPBYRVSA-N	3	156.077	9.277	155778	226106	178775	158267	162997	187749	197131	204750	182304	177515	184449	183269	207371	187115	215280	182856	211708	178724	196523	220537	9165	53958	40632	26440	7180	26665	194814	171830
8.19_112.09	Histamine	[M+H]+	NTYJJOPFIAHURM-UHFFFAOYSA-N	2	112.087	8.192	1427	1604	1586	1439	1312	1385	1605	1499	1650	1629	1516	1565	1613	1368	1840	1350	1502	1425	1603	1541	40	93	109	121	62	110	1412	1441
8.98_253.13	His-Pro	[M+H]+	LNCFUHAPNTYMJB-IUCAKERBSA-N	2	253.129	8.978	756	1119	889	485	703	739	701	808	880	1196	3714	885	967	1658	714	543	1220	598	839	784	286	326	304	159	142	169	975	1173
9.32_303.11	His-Met(O)	[M+H]+	UENODEYVPZHDOT-UHFFFAOYSA-N	2	303.112	9.32	3364	7316	3568	3004	2606	4069	5811	4813	4338	5216	7284	5432	8437	5747	6418	4452	5040	5648	6332	8543	11	629	383	131	39	195	4296	5310
9.10_227.11	His-Ala	[M+H]+	FRJIAZKQGSCKPQ-FSPLSTOPSA-N	2	227.113	9.095	1310	1042	785	1369	1999	1885	1232	1993	1053	1232	851	2667	1775	3940	1586	812	1448	1871	1971	925	21403	18644	18360	315	291	359	2896	2075
2.89_180.06	Hippuric acid	[M+H]+	QIAFMBKCNZACKA-UHFFFAOYSA-N	2	180.064	2.891	2500	1692	4053	2346	1325	875	2401	2745	3104	3152	4190	2445	1527	2164	3540	1869	3888	4038	2990	2023	34	2692	2664	36	53	54	2456	2642
4.64_260.18	Hexanoyl-L-carnitine	[M+H]+		2	260.182	4.638	5412	5143	7427	7918	4101	6009	4417	4334	6035	5271	14706	14471	19697	10029	7162	6184	11202	13604	21099	6659	72	625	667	51	70	94	7972	10068
3.45_286.27	Heptadecasphing-4-enine	[M+H]+	RBEJCQPPFCKTRZ-CRUCTFTKSA-N	2	286.272	3.447	4690	3546	2967	5023	3675	3942	4223	4444	5184	3377	1475	3417	2069	2904	3936	3500	4550	1726	1918	2806	18	1842	1984	575	160	490	3731	2769
8.36_229.12	H-Pro-Hyp-OH	[M+H]+	ONPXCLZMBSJLSP-CSMHCCOUSA-N	3	229.115	8.36	0.21	32	12	2	100	101	4	64	6	142	327	158	14	567	16	70	4	89	49	94	1230	1154	1312	54	59	50	76	118
9.35_364.06	Guanosine 5'-tetraphosphate	[M+H-H3O9P3]+	KDFXXNGTULMGMF-BDXYJKHTSA-N	2	364.065	9.353	10199	10513	11497	8180	7528	9021	10715	13205	10421	9533	8640	9152	10442	5191	9605	7223	11576	8507	10496	8937	64	2221	2577	1194	1051	1898	7266	9244
8.06_346.06	Guanosine 3',5'-cyclic monophosphate	[M+H]+	ZOOGRGPOEVQQDX-UUOKFMHZSA-N	1	346.055	8.063	242	157	98	668	1222	1625	84	759	127	2501	17511	2187	613	8538	185	187	147	1761	401	777	5	12	20	54	18	36	2027	2051
6.93_306.08_6.93_284.10	Guanosine	[M+Na]+_[M+H]+	NYHBQMYGNKIUIF-UUOKFMHZSA-N	4	306.0808_284.0969	6.927	11677	11429	19184	14152	17005	12403	15662	12950	9229	18337	18141	15549	12086	26436	21993	13604	13689	19954	18090	15745	31	80	70	123	128	178	17114	16308
6.21_152.06	Guanine	[M+H]+	UYTPUPDQBNUYGX-UHFFFAOYSA-N	2	152.057	6.212	5916	6030	7000	9956	11482	9085	7461	7458	6020	12505	47305	14570	6291	38014	5364	3065	7170	8524	10694	5929	119	136	134	158	139	172	13316	13754
2.83_414.14	GR 89696	[M+H]+	HJUAKZYKCANOOZ-UHFFFAOYSA-N	3	414.137	2.835	2539	2591	4465	5572	2439	2067	3035	2729	2842	2830	2324	2366	2249	2484	2323	1973	2832	2296	2948	2448	4	397	562	12	11	18	2486	5528
8.51_189.09	Glycyl-L-4-hydroxyproline	[M+H]+	ZJQXGJBINIMBOY-UHNVWZDZSA-N	2	189.086	8.508	77	77	62	149	532	254	56	162	72	516	115	449	233	3048	75	107	51	254	98	616	522	416	521	31	39	42	363	385
3.01_472.30	Glycodeoxycholic acid	[M+Na]+	WVULKSPCQVQLCU-UHFFFAOYSA-N	2	472.302	3.012	51	154	47	233	1278	272	52	327	60	2205	5	1392	582	8262	60	216	51	589	161	1192	61	848	951	42	39	43	952	888
5.87_466.32	Glycocholic acid	[M+H]+	RFDAIACWWDREDC-FRVQLJSFSA-N	2	466.316	5.869	937	3585	449	15923	64298	15239	278	13888	449	91041	1472	69845	29518	628655	653	5359	833	27682	9839	71231	87	1735	1798	29	11	30	49182	48850
3.05_450.32	Glycochenodeoxycholic acid	[M+H]+	GHCZAUBVMUEKKP-GYPHWSFCSA-N	2	450.318	3.049	69	417	28	860	4461	1117	23	1230	150	7690	90	5648	2076	35925	18	574	64	2330	601	4031	100	3073	3132	103	99	113	3639	3367
8.35_280.09_8.36_296.06_8.35_258.11	Glycerophosphocholine	[M+Na]+_[M+K]+_[M+H]+	SUHOQUVVVLNYQR-MRVPVSSYSA-N	2	280.0922_296.0634_258.112	8.35333	3904033	3588306	4142280	4412200	3634536	4465293	4337093	4607998	4497667	4565479	2734042	3570710	3179446	3742885	3558021	2213416	4009045	3222306	3337310	3520048	1527452	1427931	1482205	14532	9358	17693	4259625	4241991
9.89_613.16	Glutathione, oxidized	[M+H]+	YPZRWBKMTBYPTK-BJDJZHNGSA-N	2	613.157	9.893	4614	4199	4347	3148	2495	2049	3127	2502	2102	3876	3990	2746	4487	1837	2788	3217	2558	3068	3586	4382	72	1513	1863	123	439	1006	684	4161
8.79_308.09	Glutathione (reduced)	[M+H]+	RWSXRVCMGQZWBV-WDSKDSINSA-N	1	308.089	8.785	6090	5346	2873	5394	3029	1915	8432	13142	7803	3732	886	2246	1599	2540	4055	1237	4278	1844	4020	1422	15	698	792	208	370	455	2486	2814
8.31_147.08	Glutamine	[M+H]+	ZDXPYRJPNDTMRX-UHFFFAOYSA-N	1	147.076	8.309	19529	60429	37336	19782	22296	32147	39870	20710	27644	34754	58003	18183	18222	45769	20362	12044	29405	25100	6964	54982	36455	35119	35084	163	179	239	33333	32923
9.55_261.04	Glucose-6-phosphate	[M+H]+	NBSCHQHZLSJFNQ-GASJEMHNSA-N	2	261.035	9.552	13880	24269	7316	9353	10304	9201	16004	17166	14925	11229	10571	12635	9528	7029	12767	4046	8632	10204	13983	6175	8	3793	2325	1310	1172	1706	9855	11253
8.89_417.24	Glu-Ile-Arg	[M+H]+	QIQABBIDHGQXGA-UHFFFAOYSA-N	2	417.243	8.886	597	241	240	695	1713	3023	168	1298	221	2577	682	2021	848	11559	520	274	433	1402	599	1456	148	88	122	131	62	135	1320	1404
9.55_285.12	Glu-His	[M+H]+	HKTRDWYCAUTRRL-YUMQZZPRSA-N	2	285.119	9.548	11478	10693	11031	10664	14018	9161	9954	13710	9183	9789	8710	13133	13204	7722	11690	10435	13722	10524	12572	11458	62	1504	1872	920	627	1419	8645	10886
9.51_304.16	Glu-Arg	[M+H]+	MPZWMIIOPAPAKE-BQBZGAKWSA-N	2	304.161	9.509	3336	3709	4202	3435	3910	4949	3224	4575	3057	5172	5860	3427	2812	5315	3138	1529	3145	3343	2566	2278	320	764	883	190	189	324	2387	3619
8.93_416.26	Gln-Leu-Arg	[M+H]+	HWEINOMSWQSJDC-UHFFFAOYSA-N	2	416.262	8.929	362	235	178	350	941	1668	145	865	245	1258	475	1129	490	5014	361	187	209	982	306	635	4325	4392	5038	291	382	310	1478	1767
8.50_218.11	Gln-Ala	[M+H]+	FAQVCWVVIYYWRR-WHFBIAKZSA-N	2	218.114	8.497	706	689	533	872	1352	1070	640	844	638	1360	604	1629	662	4058	537	563	624	977	789	755	799	572	733	417	434	475	1069	1041
8.15_406.13	Galacto-N-biose	[M+Na]+	HMQPEDMEOBLSQB-UITYFYQISA-N	4	406.13	8.146	4911	4374	4793	3188	2800	4301	2271	4442	3177	3332	2808	3309	4161	4547	5777	2484	4135	2202	2843	5388	231	269	311	6	8	15	4652	4905
9.30_786.16	Flavin adenine dinucleotide	[M+H]+	VWWQXMAJTJZDQX-UYBVJOGSSA-N	2	786.162	9.304	13459	14029	14959	11084	9463	12092	13071	13992	12828	13337	15215	13693	14053	10120	14856	12002	13684	13621	15873	14663	70	3611	3828	1506	1509	2204	11164	12990
8.77_315.08	Ethylenediaminetetraacetic acid	[M+Na]+	KCXVZYZYPLLWCC-UHFFFAOYSA-N	2	315.082	8.768	39	63	58	40	57	60	233	69	1220	34	86	71	65	1913	53	40	72	91	68	52	420	236	174	25	22	29	11597	10187
7.04_62.06	Ethanolamine	[M+H]+	HZAXFHJVJLSVMW-UHFFFAOYSA-N	3	62.0596	7.041	1846	1350	1724	2007	2514	1672	2064	2497	2474	1482	10098	3072	5004	4422	1933	3362	2210	2964	3700	3722	105	154	132	7	9	10	3316	3171
8.97_527.16	Erlose	[M+Na]+	FVVCFHXLWDDRHG-KKNDGLDKSA-N	4	527.16	8.966	27336	42825	11083	5319	3374	5300	8262	5849	5708	15886	5445	8109	9394	6342	4188	6170	7493	5025	7725	4044	47	1495	1052	917	443	851	11007	11097
7.55_230.10	Ergothioneine	[M+H]+	SSISHJJTAXXQAX-ZETCQYMHSA-N	1	230.096	7.551	1789	1705	1478	899	1522	1573	1622	1513	1874	1755	872	1778	1210	3761	1020	1331	1686	1899	4996	1610	156	868	933	88	20	22	1830	1516
6.59_166.09	DL-Phenylalanine	[M+H]+	COLNVLDHVKWLRT-UHFFFAOYSA-N	2	166.087	6.592	82974	99674	199162	96499	103106	147717	137673	110985	106129	133450	673632	122091	112273	272561	105564	68759	146858	98509	104360	115654	42598	57090	61360	426	1162	1441	149634	161472
7.39_136.08	DL-Octopamine	[M+H-H2O]+	QHGUCRYDKWKLMG-UHFFFAOYSA-N	2	136.076	7.386	30919	38898	47927	33311	29698	35733	46134	29338	18702	49620	61988	30233	37343	61789	64150	14871	39046	33148	36899	35188	1897	1602	1730	112	89	142	39256	39206
5.63_206.12	DL-Laudanosine	[M+H-C9H12O2]+	KGPAYJZAMGEDIQ-UHFFFAOYSA-N	2	206.116	5.635	52	50	82	47	54	54	63	64	74	81	91	73	59	116	61	44	66	59	67	68	366	323	365	33	36	43	65	50
9.21_175.12_9.22_130.10	DL-Arginine	[M+H]+_[M+H-CH3ON]+	ODKSFYDXXFIFQN-UHFFFAOYSA-N	2	175.1188_130.096	9.214	1975608	2137420	2122772	1873982	1831433	1966582	2154159	2294776	1914754	2042017	1858358	1934856	2006840	1810190	2064189	1687012	2134247	1916825	2136250	2083721	129910	724998	750321	520373	180624	583560	1838835	1916617
7.79_176.09	DL-.alpha.-Aminopimelic acid	[M+H]+	JUQLUIFNNFIIKC-UHFFFAOYSA-N	2	176.091	7.792	75	88	688	925	954	299	76	219	60	1003	210	783	360	4564	56	171	101	395	231	950	34	32	29	22	20	21	695	649
0.99_297.06	Disulfiram	[M+H]+	AUZONCFQVSMFAP-UHFFFAOYSA-N	3	297.055	0.987	43	25	18	19	9	9	14	7	32	23	37	26	15	50	0.71	36	25	9	14	28	22	22	11	23	54	74	25	38
4.61_79.02	Dimethyl sulfoxide	[M+H]+	IAZDPXIOMUYVGZ-UHFFFAOYSA-N	2	79.0207	4.605	4606	38543	6967	5570	39	54	7745	26	7271	4428	4838	44	5550	24	28	5493	6783	31	5778	5120	33	9088	4335	33	7218	4583	35	3948
0.98_308.22	Dihydrocapsaicin	[M+H]+	XJQPQKLURWNAAH-UHFFFAOYSA-N	3	308.219	0.985	274	446	869	1327	607	695	13744	530	560	397	367	207	400	532	347	400	354	576	146	504	358	317	372	368	474	499	1259	1063
1.62_155.08	Dexrazoxane	[M+H-C4H6N2O2]+	BMKDZUISNHGIBY-ZETCQYMHSA-N	2	155.081	1.617	376	624	630	1829	4796	1910	381	876	429	6168	1245	4402	1828	36313	390	671	493	1910	954	4853	1756	552	540	132	119	114	4075	4376
2.59_316.25	Decanoyl-L-carnitine	[M+H]+	LZOSYCMHQXPBFU-OAHLLOKOSA-N	2	316.247	2.592	1122	1075	1572	1493	1045	1220	992	1208	1782	1772	2586	3086	4125	2460	1312	1315	1929	5462	3512	1548	1228	1654	1701	46	57	70	2141	2388
8.00_360.15_7.98_365.10	D-Turanose	[M+NH4]+_[M+Na]+	RULSWEULPANCDV-PIXUTMIVSA-N	4	360.1492_365.1044	7.9915	46645	63398	46310	13699	10260	20784	22122	10842	7782	47419	15669	30407	22552	8957	10044	24824	22602	21086	28201	7194	284	2843	2953	3207	1452	2995	23948	20571
9.43_261.04_9.55_283.02	D-Glucose 6-phosphate	[M+H]+_[M+Na]+	NBSCHQHZLSJFNQ-DVKNGEFBSA-N	2	261.0356_283.0181	9.4915	11723	19473	6919	8084	8688	7900	13347	14088	12674	10586	9809	10479	8818	5788	10783	3777	7091	9045	11824	6464	32	3378	2310	1428	1288	1727	8441	10863
8.17_360.15	D-(+)-Trehalose	[M+NH4]+	HDTRYLNUVZCQOY-LIZSDCNHSA-N	4	360.15	8.166	12432	6297	5363	2445	1682	2594	2473	1625	2127	4778	2786	6375	5834	71416	2511	2450	5078	2974	3053	1689	734	1048	1180	814	916	898	8350	8079
5.76_112.05	Cytosine	[M+H]+	OPTASPLRGRRNAP-UHFFFAOYSA-N	1	112.049	5.757	248	269	453	785	949	947	722	1132	299	1953	633	1343	684	9787	358	191	464	869	990	570	30	22	42	20	76	82	1398	1468
9.58_489.11	Cytidine 5'-diphosphocholine	[M+H]+	RZZPDXZPRHQOCG-OJAKKHQRSA-N	2	489.112	9.58	12726	11219	15392	11046	14634	15362	15806	16076	11338	12998	11713	15681	17973	15752	14259	10554	14899	12660	14290	20929	19	2153	2297	2260	1238	2255	13756	12653
9.62_447.07	Cytidine 5'-diphosphate ethanolamine	[M+H]+	WVIMUEUQJFPNDK-PEBGCTIMSA-N	2	447.066	9.623	3311	3972	4531	3379	3531	3285	3700	4942	3282	3357	3449	3636	5015	2717	3768	3296	3680	2980	4587	4472	18	946	990	776	666	781	2981	3447
6.67_266.07	Cytidine	[M+Na]+	UHDGCWIWMRVCDJ-XVFCMESISA-N	2	266.074	6.67	2485	3133	3112	2925	3211	3447	3301	3796	2707	3788	3544	3869	3140	8975	2604	1697	3947	4345	3541	2757	4	22	8	11	49	48	3993	4000
6.67_244.09	Cytarabine	[M+H]+	UHDGCWIWMRVCDJ-CCXZUQQUSA-N	1	244.094	6.672	7961	4883	5162	4243	4472	4451	4544	5361	3821	5424	5895	5311	4271	19544	3951	2627	6398	7035	5615	4370	2	244	86	86	70	98	5869	6027
4.68_100.11	Cyclohexylamine	[M+H]+	PAFZNILMFXTMIY-UHFFFAOYSA-N	2	100.111	4.676	20112	37207	11327	11636	5188	1243	2341	3270	1660	1131	1542	1743	1910	1031	949	1224	1435	1568	1843	1082	258	310	352	202	238	299	5505	5327
9.70_542.07_9.69_564.05	Cyclic adenosine diphosphate ribose	[M+H]+_[M+Na]+	BQOHYSXSASDCEA-AUFQSWFVSA-N	2	542.0686_564.0469	9.6945	53674	55758	61031	53120	42851	40993	55109	55330	47108	51377	47450	50442	56730	32832	51125	50022	69475	44279	56492	58590	2.25	17590	16619	8840	8573	13105	34404	47736
4.75_114.07	Creatinine	[M+H]+	DDRJAANPRJIHGJ-UHFFFAOYSA-N	2	114.066	4.747	2078	632	403	824	1890	917	1316	603	541	3153	1285	2271	802	15383	1582	633	2024	805	762	2246	787944	712385	718408	393	1165	1295	2040	2171
7.80_132.08	Creatine	[M+H]+	CVSVTCORWBXHQV-UHFFFAOYSA-N	2	132.077	7.801	2721	1535	1526	2912	10268	3969	1893	1695	1282	12596	1835	10135	3302	72420	2716	1785	5274	4367	2363	10046	233295	225693	231822	255	611	616	7421	7430
1.02_173.13	Corey PG-lactone diol	[M+H-C2H8O4]+	UMDQPEMZJHAFNL-FNLFQXNBSA-N	2	173.132	1.023	9536	11105	4544	5918	7026	12289	4949	7837	13212	4336	17178	12125	18218	19848	34449	145264	3194	7534	5803	3455	32662	34893	37731	11103	19769	21087	12240	18782
8.55_176.10	Citrulline	[M+H]+	RHGKLRLOHDJJDR-BYPYZUCNSA-N	1	176.101	8.547	2118	1646	1850	1478	1825	1630	1923	1916	2343	2065	7670	2902	3437	6050	2284	1568	3274	2006	3120	3167	6843	8966	9132	109	409	452	3134	2893
5.05_104.11	Choline	[M]+	OEYIOHPDSNJKLS-UHFFFAOYSA-N	2	104.107	5.052	1588839	1639547	1926044	2218361	2455324	1994035	2172424	2041448	2146357	2010084	3246239	2861238	3133640	3130434	2218066	2777629	2737738	2810500	2720689	2906776	294800	293622	281403	2447	3783	3777	2556796	2493021
9.68_689.21	Cellotetraose	[M+Na]+	UYQJCPNSAVWAFU-FKROXMLKSA-N	4	689.209	9.683	9796	12617	3489	6193	7269	3883	11406	5583	7730	5046	9187	9297	8712	3679	6086	7012	5451	7086	17479	5038	13	3159	3100	2715	1598	2830	6246	6728
9.32_227.11	Carnosine	[M+H]+	CQOVPNPJLQNMDC-ZETCQYMHSA-N	1	227.113	9.323	4753	5557	6781	5480	5290	5713	5575	4736	4072	7169	11533	5246	6614	6899	4856	4388	8873	4264	5333	5390	138	1315	1558	300	150	445	4259	5471
7.66_162.11	Carnitine	[M+H]+	PHIQHXFUZVPYII-ZCFIWIBFSA-N	3	162.112	7.661	20211	30344	23604	16534	11790	17532	17669	21302	19283	17876	23833	11973	16910	17512	18759	9919	14376	12880	15042	18767	7728	6702	6878	170	192	218	17186	16790
0.98_306.20	Capsaicin	[M+H]+	YKPUWZUDDOIDPM-SOFGYWHQSA-N	3	306.202	0.985	214	208	300	1110	241	260	10916	274	272	214	232	211	222	295	181	255	194	254	145	261	1369	242	293	237	246	238	598	498
5.52_481.40	Bis(2,2,6,6-tetramethyl-4-piperidyl) sebacate	[M+H]+	XITRBUPOXXBIJN-UHFFFAOYSA-N	2	481.399	5.516	2365	2331	2625	2515	2258	2457	3112	2309	5531	2258	2015	2165	2179	2027	2244	1997	2250	1969	2089	1865	63	1440	1530	790	799	793	2381	2594
2.52_245.10	Biotin	[M+H]+	YBJHBAHKTGYVGT-UHFFFAOYSA-N	2	245.096	2.525	9504	12384	8286	7424	6353	11030	11427	12430	14676	7328	15067	10423	15747	9065	10428	7388	11323	9034	13677	14057	104	216	144	210	233	208	10596	9875
1.46_583.25	Biliverdin	[M+H]+	QBUVFDKTZJNUPP-BBROENKCSA-N	2	583.251	1.459	2589	1840	3448	2015	2485	2124	1336	2205	2172	5329	9892	3236	4792	5493	3061	3797	3045	5288	3879	4146	11640	15129	16166	152	144	108	3567	3114
7.40_160.10	Betonicine	[M+H]+	MUNWAHDYFVYIKH-LWOQYNTDSA-N	2	160.095	7.398	80	83	138	142	119	159	263	110	75	150	1942	94	124	217	134	116	90	132	144	120	6342	13400	14481	53	56	70	191	226
5.71_120.10	Betaine aldehyde	[M+H2O]+	SXKNCCSPZDCRFD-UHFFFAOYSA-N	2	120.101	5.714	746	823	713	689	1066	844	718	1092	950	1215	22025	1337	1250	3243	700	1207	896	1154	1167	1236	126	136	145	62	84	73	2178	2221
1.58_192.18	Benzyltriethylammonium	[M]+	VBQDSLGFSUGBBE-UHFFFAOYSA-N	2	192.175	1.585	152	64	98	499	222	123	77	50	62	92	62	64	70	99	56	84	179	50	59	47	89	37	49	43	594	530	114	91
1.46_332.33	Benzyldimethyltetradecylammonium	[M]+	WNBGYVXHFTYOBY-UHFFFAOYSA-N	2	332.331	1.459	10706	7299	11230	5933	34949	6769	6141	6959	6687	6880	8178	8025	7385	6156	8580	8043	5643	5569	6046	5515	7797	7677	7795	10405	8145	8695	11243	8488
1.32_123.04	Benzoic acid	[M+H]+	WPYMKLBDIGXBTP-UHFFFAOYSA-N	3	123.043	1.324	1011	1517	1192	1396	1270	2000	1403	1843	2736	1702	1687	2215	2239	1316	2004	1339	2186	2327	2094	2289	93	120	162	92	141	143	1744	1825
6.38_166.08	Benzocaine	[M+H]+	BLFLLBZGZJTVJG-UHFFFAOYSA-N	2	166.084	6.384	1355	516	841	1254	485	735	2889	1223	798	1558	2166	1685	2758	1782	4272	654	1628	6402	6809	1294	217	228	235	193	144	185	1905	2303
1.29_409.18	Beclomethasone	[M+H]+	NBMKJKDGKREAPL-DVTGEIKXSA-N	3	409.18	1.294	375	356	397	480	370	336	2800	356	374	391	343	389	369	489	362	391	376	384	325	374	342	361	333	320	388	328	489	532
8.95_134.04	Aspartic acid	[M+H]+	CKLJMWTZIZZHCS-REOHCLBHSA-N	3	134.044	8.947	422	313	255	554	1311	1210	198	572	220	2023	2702	1429	546	8833	303	257	231	974	447	1335	154	191	215	49	63	89	1159	1330
9.65_291.13	Argininosuccinic acid	[M+H]+	KDZOASGQNOPSCU-WDSKDSINSA-N	2	291.129	9.649	5064	5461	4913	5112	2952	2566	5168	4690	4236	5563	8790	5317	6775	3003	4267	3277	4797	5950	8785	6264	10	1249	1291	510	515	786	3102	5105
8.90_274.19	Arg-Val	[M+H]+	DAQIJMOLTMGJLO-YUMQZZPRSA-N	2	274.186	8.9	2363	1906	837	2179	2531	3309	2040	3722	1924	1855	288	2842	795	4099	1464	740	1881	963	1452	377	909	1214	1257	142	78	191	1274	1570
9.43_276.16	Arg-Thr	[M+H]+	XNSKSTRGQIPTSE-VQVTYTSYSA-N	2	276.164	9.433	2662	2436	2899	3213	4506	6279	2407	4382	1831	4836	2180	4417	2402	11006	2339	1604	2751	2922	1955	2261	278	885	1110	237	158	293	2472	3425
8.54_288.20	Arg-Leu	[M+H]+	WYBVBIHNJWOLCJ-DTWKUNHWSA-N	2	288.201	8.538	1924	3221	1381	2531	2881	4848	3217	3769	1987	3659	2629	3837	2007	13948	1856	910	2865	2036	1960	1722	1414	1750	1868	186	64	195	3429	3091
8.66_114.10	Arcaine	[M+H-CH5N3]+	HGMDNMBBCKDWTQ-UHFFFAOYSA-N	2	114.101	8.66	4501	8041	6252	5466	3990	5589	8399	11202	6581	6369	8527	5896	4404	3856	5887	4246	6983	4912	8876	6859	984	1032	819	1292	929	1386	5504	5419
8.93_170.09	alpha-Methylhistidine	[M+H]+	HRRYYCWYCMJNGA-UHFFFAOYSA-N	1	170.09	8.931	11912	17721	11114	7572	9577	7322	21483	15172	28374	14231	12384	12572	11606	13689	14589	7486	14099	10224	8300	13695	11467	7881	6618	853	627	745	17018	10842
9.42_218.15	Ala-Lys	[M+H]+	QXRNAOYBCYVZCD-BQBZGAKWSA-N	2	218.149	9.419	1501	642	910	810	1871	3367	586	1726	504	3805	5835	1853	870	8128	907	589	986	1346	733	1223	246	437	1051	248	106	304	1486	1791
8.60_331.23	Ala-Leu-Lys	[M+H]+	AWZKCUCQJNTBAD-UHFFFAOYSA-N	2	331.232	8.602	283	176	117	544	1704	1732	135	659	111	1966	680	1693	808	8849	393	224	328	1450	303	1206	33	30	45	75	27	56	1284	1228
7.46_203.13	Ala-Leu	[M+H]+	RDIKFPRVLJLMER-UHFFFAOYSA-N	3	203.133	7.462	19	45	89	159	1165	249	13	136	35	1120	871	554	364	3470	36	157	31	219	36	911	345	338	419	20	37	24	685	179
7.66_203.14	Ala-Ile	[M+H]+	ZSOICJZJSRWNHX-ACZMJKKPSA-N	3	203.138	7.661	164	234	168	155	280	319	350	541	126	310	985	386	454	750	427	242	604	461	471	407	303	285	256	23	24	51	421	373
8.07_161.09	Ala-Ala	[M+H]+	DEFJQIDDEAULHB-QWWZWVQMSA-N	3	161.092	8.075	476	515	488	804	1112	819	585	650	611	1425	2526	1546	775	6273	508	393	683	912	786	769	300	287	303	140	99	97	1156	1145
8.66_131.13	Agmatine	[M+H]+	QYPPJABKJHAVHS-UHFFFAOYSA-N	2	131.128	8.66	17055	32090	24969	20669	14008	21670	33898	48299	26584	26084	33293	22336	15599	14110	23536	15738	27396	17535	33929	25644	169	587	415	2407	489	2386	19727	20014
8.71_203.15	ADMA	[M+H]+	YDGMGEXADBMOMJ-LURJTMIESA-N	2	203.151	8.708	56157	73798	98960	83785	98474	100011	92108	73283	81901	90164	108894	79943	79326	137609	69636	69169	82508	69043	62451	112099	11007	11303	12332	1572	1209	1988	78990	74778
9.37_464.08	Adenylosuccinic acid	[M+H]+	OFBHPPMPBOJXRT-DPXQIYNJSA-N	2	464.082	9.369	9078	15326	10265	7278	4299	3573	7675	5128	6369	8834	10543	6228	12671	2386	6349	5897	6156	8849	11602	8651	2	4589	3918	145	815	1363	1993	9856
8.85_370.05_8.85_348.07	Adenosine-3-monophosphate	[M+H]+	LNQVTSROQXJCDD-KQYNXXCUSA-N	1	370.0506_348.0702	8.8505	378574	427754	365969	288997	198992	322064	406744	476701	515777	401632	361167	397483	471277	339220	484426	216396	387597	357652	472410	508566	213	24684	25922	20419	12165	23917	419837	435225
9.87_428.03	Adenosine 5'-diphosphate	[M+H]+	XTWYTFMLZFPYCI-KQYNXXCUSA-N	2	428.035	9.871	7813	6653	8756	6650	3351	1882	6301	3256	4258	8880	11804	4788	10027	1341	5147	6624	7089	4473	10137	8695	2	5014	6406	464	982	2902	951	10865
7.25_330.06	Adenosine 2',3'-cyclic monophosphate	[M+H]+	KMYWVDDIPVNLME-CRKDRTNXSA-N	2	330.059	7.255	32	29	22	281	403	641	11	203	21	939	3530	989	146	4809	22	24	25	660	117	187	0.23	2	3	0.23	0.23	4	732	794
4.73_268.10	Adenosine	[M+H]+	OIRDTQYFTABQOQ-UHFFFAOYSA-N	2	268.105	4.732	30479	32779	33956	40261	32403	50543	44106	49682	55104	101268	120930	99737	53876	269868	56649	25897	43039	51039	91000	47278	332	277	245	184	204	239	79678	65016
4.73_136.05	Adenine	[M+H]+	GFFGJBXGBJISGV-UHFFFAOYSA-N	1	136.047	4.734	75	83	54	118	107	94	96	89	146	235	179	312	118	876	200	66	72	188	149	139	15741	16055	16592	23	50	57	191	238
1.77_194.08	Actrarit	[M+H]+	MROJXXOCABQVEF-UHFFFAOYSA-N	3	194.079	1.775	3877	4040	8119	9236	2060	1486	4103	4102	6216	5530	4088	3553	2076	2536	4073	1630	5339	4298	4626	1736	104	101	91	97	81	106	3997	4207
2.81_146.12	Acetylcholine	[M]+	OIPILFWXSMYKGL-UHFFFAOYSA-N	2	146.117	2.805	62732	48678	69872	125826	89132	109045	105361	103517	74001	93021	320184	470199	643405	424123	219150	178535	236105	577753	851136	356732	74	92	85	149	204	219	276130	291502
6.93_204.12	Acetylcarnitine	[M+H]+		1	204.124	6.934	11839843	11928883	12147653	11971885	11943664	13357596	13582473	13799802	14302257	12844315	12163550	13358437	14418723	13610690	12696621	11671892	14250952	13000692	14039624	14132159	350099	335529	324332	5135	6524	7141	13593802	13492671
6.93_407.24	Acetyl-L-carnitine	[2M+H]+	RDHQFKQIGNGIED-MRVPVSSYSA-N	2	407.239	6.934	223441	212922	209951	204295	197915	275239	317255	295175	347892	274384	221298	310181	363261	279637	239920	192645	335447	249445	363095	311840	106	219	183	212	200	255	276684	277715
1.49_265.14	Abscisic acid	[M+H]+	JLIDBLDQVAYHNE-LXGGSRJLSA-N	3	265.144	1.487	1086	1930	2511	1545	1305	1367	873	1304	1412	1245	1794	2064	1340	1099	1533	1815	1106	1136	1070	1269	463	607	668	587	597	658	1419	715
5.17_166.07	7-Methylguanine	[M+H]+	FZWGECJQACGGTI-UHFFFAOYSA-N	2	166.072	5.165	2977	2023	3051	2525	2352	2602	2310	1955	1703	2801	6926	3205	2479	5519	3058	2280	2626	3430	1933	3063	1541	1566	1646	23	13	31	2705	2898
6.49_238.09	6-Biopterin	[M+H]+	LHQIJBMDNUYRAM-DZSWIPIPSA-N	2	238.093	6.486	26824	20708	49432	20453	16521	26109	24166	26827	29300	25356	25030	40420	24960	18700	30793	18699	22678	33598	28107	43451	14	11	17	11	17	18	30679	29214
4.65_246.07	6-Azuridine	[M+H]+	WYXSYVWAUAUWLD-SHUUEZRQSA-N	3	246.072	4.649	971	117	303	230	188	285	330	271	295	272	2465	503	873	534	763	463	565	700	853	598	12	20	21	24	16	13	630	679
1.77_298.10	5'-S-Methyl-5'-thioadenosine	[M+H]+	WUUGFSXJNOTRMR-IOSLPCCCSA-N	2	298.096	1.771	47885	43143	54285	43609	37594	44099	38980	41644	52216	54400	102473	38039	48726	62464	40352	40379	50269	51283	53813	62324	89	326	320	131	95	144	51990	62298
5.78_126.07	5-Methylcytosine	[M+H]+	LRSASMSXMSNRBT-UHFFFAOYSA-N	2	126.066	5.775	3493	2873	3364	2594	2185	2674	3166	2493	3364	3202	7369	3085	3609	3916	4597	3951	3106	3243	2888	3877	1387	1091	1363	28	30	26	3480	3403
2.15_243.10	5-Methyl-3-deoxyuridine	[M+H]+	UYUWZFRYAAHPDN-LKEWCRSYSA-N	2	243.096	2.149	277	186	255	285	368	421	342	524	390	505	612	630	489	3213	319	219	343	451	384	353	52	49	53	38	59	57	507	546
2.97_114.05	5-Aminolevulinic acid	[M+H-H2O]+	ZGXJTSGNIOSYLO-UHFFFAOYSA-N	2	114.054	2.974	2265	1728	2211	1706	1971	1842	2023	2119	1911	2804	29264	3369	4460	4865	3688	5849	3054	2723	3551	6128	34	1027	1068	50	62	57	4989	4181
1.95_184.06	4-Pyridoxic acid	[M+H]+	HXACOUQIXZGNBF-UHFFFAOYSA-N	2	184.059	1.945	39135	38355	46343	34600	21286	39373	34808	50093	49487	37791	11131	24327	16740	19377	23814	26719	27522	21628	36989	22048	1663	2354	2516	30	40	41	30108	41440
7.94_129.10	4-Piperidinecarboxamide	[M+H]+	DPBWFNDFMCCGGJ-UHFFFAOYSA-N	2	129.1	7.944	3247	2908	3416	3398	4170	3249	4208	4657	3549	6258	13783	3648	3487	7521	3931	3528	3113	3256	3101	3433	2580	2457	2347	3751	2919	3332	4578	4881
7.39_119.05	4-Methylhippuric acid	[M+H-C2H5O2N]+	NRSCPTLHWVWLLH-UHFFFAOYSA-N	2	119.048	7.386	4576	5970	7187	5004	4570	5583	7029	4584	2843	7395	9177	4543	5819	9316	9579	2288	5938	5013	5662	5348	328	244	266	21	14	33	5990	5725
6.57_144.05	4-Methyl-5-thiazoleethanol	[M+H]+	BKAWJIRCKVUVED-UHFFFAOYSA-N	2	144.048	6.565	61471	63890	79824	52326	48037	67336	99034	71678	76009	76504	73173	69154	85510	85625	74325	50371	82231	55217	72343	91647	71	49	45	6	5	16	73605	74391
3.66_139.05	4-Imidazoleacrylic acid	[M+H]+	LOIYMIARKYCTBW-OWOJBTEDSA-N	2	139.048	3.659	27356	1617	1437	2267	1557	1391	1983	1350	1842	2471	55001	1227	1003	2963	1504	1617	1875	1145	1822	1538	265	4327	16212	316	371	298	4581	7008
2.38_150.05	4-Hydroxymandelonitrile	[M+H]+	HOOOPXDSCKBLFG-UHFFFAOYSA-N	2	150.054	2.382	3025	4790	5452	3590	2640	3992	4188	4328	4921	3410	15046	2703	3750	3494	3083	1710	2926	2683	3571	3101	198	344	280	231	255	239	4423	4466
5.94_196.06	4-Hydroxyhippuric acid	[M+H]+	ZMHLUFWWWPBTIU-UHFFFAOYSA-N	3	196.063	5.94	5295	2227	3625	4865	3277	4135	8795	7022	8400	8114	2298	4290	3870	1947	6176	2454	8531	8020	8662	2726	8	7	9	10	8	16	5157	4890
7.36_146.09	4-Guanidinobutyric acid	[M+H]+	TUHVEAJXIMEOSA-UHFFFAOYSA-N	2	146.092	7.363	19107	18196	29771	18009	19336	23718	18927	21407	25224	20858	58123	27016	43762	35138	23568	27172	25230	48506	30578	39703	715	800	734	341	315	339	26918	29963
6.59_149.06	4-Ethoxybenzoic acid	[M+H-H2O]+	SHSGDXCJYVZFTP-UHFFFAOYSA-N	2	149.06	6.589	3748	4223	7429	4420	4365	5831	5576	4647	4620	5333	21294	5075	4881	9742	4533	3494	5913	4247	4641	4948	2420	2998	3193	1060	1174	1358	5928	6283
7.48_104.07	4-Aminobutyric acid	[M+H]+	BTCSSZJGUNDROE-UHFFFAOYSA-N	1	104.069	7.481	2106	2374	2538	2937	3464	2337	2740	2078	2652	2448	3323	3120	3610	3137	2669	3644	2819	3575	2131	3495	203	195	201	107	121	134	2953	2930
2.44_146.08	4-Acetamidobutyric acid	[M+H]+	UZTFMUBKZQVKLK-UHFFFAOYSA-N	3	146.08	2.435	655	641	1115	1300	599	690	1060	1112	714	624	1362	914	2486	986	767	736	786	941	1785	782	137	704	659	28	23	28	876	2340
7.73_239.11	4-(2-Hydroxyethyl)piperazine-1-ethanesulfonic acid	[M+H]+	JKMHFZQWWAIEOD-UHFFFAOYSA-N	2	239.107	7.733	1332	1707	1163	5562	24210	8420	1242	5121	1256	33326	1425	27994	8126	214965	1298	2093	2222	10681	4503	21985	778	766	824	768	819	908	17995	18910
7.63_331.04	3',5'-Cyclic Inosine monophosphate	[M+H]+	DMJWGQPYNRPLGA-KQYNXXCUSA-N	2	331.044	7.634	76	76	79	74	53	102	62	90	101	116	5263	87	63	68	83	94	102	47	63	102	13	23	14	19	10	23	387	362
6.26_290.09	3'-Deoxyguanosine	[M+Na]+	OROIAVZITJBGSM-OBXARNEKSA-N	2	290.086	6.262	176	223	202	787	1192	851	304	587	219	1272	424	1447	429	6506	188	113	326	994	377	416	11	11	12	7	20	9	939	934
8.16_707.22	3.alpha.-Galactobiose	[2M+Na]+	QIGJYVCQYDKYDW-SDOYDPJRSA-N	4	707.22	8.164	1637	273	226	80	59	92	78	47	63	179	82	330	377	13754	64	59	215	101	93	60	39	42	38	32	36	38	648	557
9.68_184.07	3,5,9-Trioxa-4-phosphatetracosan-1-aminium, 7-(acetyloxy)-24-carboxy-4-hydroxy-N,N,N-trimethyl-, inner salt, 4-oxide, (R)-	[M+H-C21H38O5]+	PKDXOBRCEXMRQQ-RUZDIDTESA-N	2	184.073	9.678	294645	275842	365147	395448	485233	632853	402489	378950	287793	422940	560138	437396	607840	574534	538063	487767	555326	463157	345693	740032	733	7957	7770	6771	2128	6520	482692	540335
9.14_138.07	3-Pyridylamidoxime	[M+H]+	AQBMQGDKWIPBRF-UHFFFAOYSA-N	2	138.066	9.143	2265	2817	2696	1944	2164	2487	2395	2610	2115	2533	2854	2454	3001	2414	2648	2264	2871	2157	2647	3113	384	680	654	379	195	412	2409	2289
1.29_176.07	3-Indoleacetic acid	[M+H]+	SEOVTRFCIGRIMH-UHFFFAOYSA-N	3	176.069	1.29	700	787	792	694	744	742	667	741	746	797	2378	702	740	861	679	750	754	697	715	764	2191	2610	2780	356	644	695	833	859
7.92_132.06	3-Hydroxyproline	[M+H]+	BJBUEDPLEOHJGE-BKLSDQPFSA-N	3	132.065	7.925	3446	3935	4291	3252	3180	3336	4179	3587	5355	3802	3811	3667	4247	4118	3665	2546	4349	3595	4194	4220	228	269	265	28	15	20	4050	4499
7.29_248.15	3-Hydroxybutyrylcarnitine	[M+H]+	UEFRDQSMQXDWTO-YGPZHTELSA-N	2	248.149	7.289	14321	11707	9510	10068	7255	10446	14084	10623	11319	10224	13798	12184	17411	16448	10647	9183	10737	13583	11817	13564	892	867	888	25	31	33	12244	12300
7.39_123.04	3-Hydroxybenzaldehyde	[M+H]+	IAVREABSGIHHMO-UHFFFAOYSA-N	3	123.043	7.386	6760	8960	10817	7390	6715	8297	10616	6736	4064	10934	13906	6789	8558	14248	14774	3456	8797	7493	8537	8130	443	430	439	36	57	56	9135	9281
3.31_116.11	3-Dehydrocarnitine	[M+H-CO2]+	YNOWULSFLVIUDH-UHFFFAOYSA-N	2	116.106	3.305	3681	5390	4995	3479	2489	3848	3913	3770	4569	5034	4615	1961	2988	2027	3804	1613	1850	2450	3140	1858	137	835	888	113	111	124	1295	1768
8.03_95.06	3-Aminopyridine	[M+H]+	CUYKNJBYIJFRCU-UHFFFAOYSA-N	2	95.06	8.028	84385	91934	97683	78089	70243	72571	85421	90419	89582	87780	96388	84280	87929	77943	94315	79665	86853	71796	83145	89543	51	3602	3079	4040	531	4003	83629	84331
6.26_268.10	2'-Deoxyguanosine	[M+H]+	YKBGVTZYEHREMT-KVQBGUIXSA-N	1	268.103	6.257	314	377	374	988	1249	1333	513	920	418	2245	644	2301	575	9454	309	192	541	1333	850	606	11	18	8	9	5	12	1389	1520
5.77_455.18	2'-Deoxycytidine	[2M+H]+	CKTSBUTUHBMZGZ-BBVRLYRLSA-N	2	455.185	5.768	70	87	98	105	121	129	122	140	72	452	88	210	85	12217	81	62	98	111	152	105	48	63	74	38	43	53	214	210
3.82_252.11	2'-Deoxyadenosine	[M+H]+	OLXZPDWKRNYJJZ-RRKCRQDMSA-N	2	252.108	3.819	1122	1684	908	4605	6299	7358	1305	3635	1183	16222	2021	11430	2408	76062	880	1156	1530	6787	3588	1586	37	144	155	81	81	93	8152	8247
1.85_162.05	2-Propenamide, 2-cyano-3-(3,4-dihydroxyphenyl)-, (2E)	[M+H]+	USOXQZNJFMKTKJ-XVNBXDOJSA-N	2	162.054	1.847	210194	231369	335794	220560	208914	325104	282596	185328	236794	281935	468572	343892	490486	385931	361398	330298	329301	556983	402606	577060	82	519	562	216	157	382	353536	417805
5.08_246.17	2-Methylbutyryl-L-carnitine	[M+H]+	IHCPDBBYTYJYIL-QVDQXJPCSA-N	2	246.171	5.083	4309	2778	3018	2693	2048	4360	3726	2915	2084	3330	4629	4095	3512	5829	4313	6743	2275	1828	3084	3745	68	9235	8902	91	132	165	3392	3220
1.34_121.06	2-Hydroxyphenethyl alcohol	[M+H-H2O]+	ABFCOJLLBHXNOU-UHFFFAOYSA-N	2	121.057	1.345	48222	37479	31102	25327	21933	22367	25259	23096	29162	25986	42588	38676	52150	37728	56197	36285	55634	39541	66439	41840	138	200	170	162	140	159	35623	32882
1.42_119.07	2-Hydroxy-3-methylbutyric acid	[M+H]+	NGEWQZIDQIYUNV-UHFFFAOYSA-N	3	119.069	1.415	10111	14245	4183	3108	1397	1234	1080	798	4095	9903	14900	11276	1304	5916	15732	16242	13859	16333	12080	5403	87	86	107	147	121	146	8469	9382
6.59_120.08	2-Amino-1-phenylethanol	[M+H-H2O]+	ULSIYEODSMZIPX-UHFFFAOYSA-N	2	120.081	6.592	78215	94707	181464	91511	97394	138302	130049	103711	100740	125916	608548	112713	106832	255786	99680	64098	138157	91515	97117	104627	42573	54186	58998	415	1052	1275	140451	152169
9.33_343.12	2-alpha-Mannobiose	[M+H]+	HIWPGCMGAMJNRG-VXSGSMIHSA-N	3	343.122	9.333	2499	3068	743	2138	2382	1852	3316	1975	2278	2051	3710	3965	2687	4036	1925	1466	1630	2889	5893	1604	8	186	178	159	65	162	2364	2676
3.89_100.11	1H-Indole-3-ethanamine, N-ethyl-5-methoxy-N-propyl-	[M+H-C10H11NO]+	OQHFIOKNGNJPPF-UHFFFAOYSA-N	2	100.111	3.891	352	291	440	362	346	356	268	261	252	165	1217	1738	1156	1244	1858	1533	798	1229	2734	1843	52	120	139	87	92	98	1080	1053
8.05_472.15	10-Formyl-7,8-dihydrofolic acid	[M+H]+	UXFQDXABPXWSTK-ZDUSSCGKSA-N	2	472.154	8.051	3723	4449	5576	3468	2721	4388	4515	4493	3524	2923	1861	2678	5302	2643	2779	1862	5234	2790	5009	2694	4	557	665	287	219	419	2527	3644
5.47_603.53	1,2-Dioleoyl-3-trimethylammoniumpropane	[M-C3H9N]+	KWVJHCQQUFDPLU-YEUCEMRASA-N	2	603.532	5.466	10441	8135	9994	6069	5466	7600	9246	12935	9279	6570	8039	7429	7805	5352	8490	5948	8102	8627	11957	7549	1033	886	848	10	23	19	9422	10591
4.16_97.08	1,2-Dimethylimidazole	[M+H]+	GIWQSPITLQVMSG-UHFFFAOYSA-N	2	97.0753	4.158	332	365	435	2552	377	399	43409	316	570	369	295	497	277	444	330	391	360	296	272	326	160	324	326	195	200	229	2244	2476
9.03_72.08	1,2-Diamino-2-methylpropane	[M+H-NH3]+	OPCJOXGBLDJWRM-UHFFFAOYSA-N	2	72.081	9.028	26668	25186	30526	23825	24277	18952	33344	30308	22061	23645	28309	29280	19444	21605	29661	22224	28929	24852	32319	26559	1028	2976	3646	10707	3241	10429	19649	21607
6.00_137.07	1-Methylnicotinamide	[M+H]+	LDHMAVIPBRSVRG-UHFFFAOYSA-O	3	137.069	5.999	209	180	441	438	659	542	412	144	382	982	1296	1068	130	7880	70	188	572	282	105	506	13072	12430	13081	424	559	638	741	346
7.12_282.12	1-Methyladenosine	[M+H]+	GFYLSDSUCHVORB-IOSLPCCCSA-N	1	282.119	7.124	6128	5979	7129	4692	6206	5194	7771	7190	5255	8559	7887	5748	5483	16967	6698	3657	5162	5888	5437	6749	2832	2956	3015	25	25	39	7252	6463
8.75_170.09	1-Methyl-L-histidine	[M+H]+	BRMWTNUJHUMWMS-UHFFFAOYSA-N	2	170.093	8.75	36642	33758	36907	23810	16302	18950	54009	29099	93920	43004	33900	27994	33323	22250	32033	24902	38902	18697	28256	41577	10285	17898	20390	929	899	752	30204	43448
5.50_232.16	(R)-Butyrylcarnitine	[M+H]+	QWYFHHGCZUCMBN-SECBINFHSA-N	2	232.155	5.5	32434	37968	50606	45082	39989	31469	25755	27895	37599	32465	345288	158671	66791	65158	61717	1114317	50318	43048	46379	78777	58	10716	11126	54	57	54	128969	130212
1.45_137.06	(3,4-Dihydroxyphenyl)ethanol	[M+H-H2O]+	JUUBCHWRXWPFFH-UHFFFAOYSA-N	2	137.059	1.45	2240	2326	2050	1491	916	2194	2408	3985	3428	1694	3052	1902	1588	487	2666	1170	3053	942	2280	1218	293	862	917	873	684	776	1604	2192
7.49_146.12	(3-Carboxypropyl)trimethylammonium	[M]+	JHPNVNIEXXLNTR-UHFFFAOYSA-O	2	146.117	7.486	12072	9331	19595	31455	18554	8070	14450	15876	9582	12018	19091	10444	16314	20649	7411	19912	17173	10565	7050	15449	10020	9274	9197	98	101	110	14814	13578
6.94_262.16	(2R)-3-Hydroxyisovaleroylcarnitine	[M+H]+	IGLHHSKNBDXCEY-SECBINFHSA-N	2	262.163	6.94	1214	1865	961	1215	1075	774	1453	1248	559	1402	1942	1517	1262	1979	1728	1154	868	982	981	844	1802	1590	1665	184	192	178	1682	1086
5.81_399.13_5.81_377.15	(-)-Riboflavin	[M+Na]+_[M+H]+	AUNGANRZJHBGPY-SCRDCRAPSA-N	2	399.1272_377.1479	5.811	398145	345794	415881	287935	195305	405187	392203	478801	439986	236672	362528	375426	510580	360033	426287	191385	435841	385050	484295	475528	90	265	304	188	79	183	352904	375248
9.94_744.08	.beta.-Nicotinamide adenine dinucleotide phosphate	[M+H]+	XJLXINKUBYWONI-NNYOXOHSSA-N	2	744.082	9.937	2694	2771	2975	2206	1636	1235	2204	1498	1649	3172	5245	2533	4375	825	2483	2896	2251	2600	4016	3927	0.25	1357	1600	79	298	765	672	3732
9.48_664.11	.beta.-Nicotinamide adenine dinucleotide	[M+H]+	BAWFJGJZGIEFAR-OWXIGJDBSA-N	2	664.113	9.481	86737	112864	94855	74474	66918	87474	104618	117168	104258	101639	82434	93000	99884	70611	112967	57614	92787	81276	110591	92433	30	19040	16424	11824	8833	13428	76538	85759
8.92_360.15	.beta.-Gentiobiose	[M+NH4]+	DLRVVLDZNNYCBX-LIZSDCNHSA-N	4	360.149	8.923	8499	17805	2566	6295	7773	4065	18249	9986	7007	5840	3373	9491	4189	5523	4783	1907	7582	5044	12244	4109	64	344	195	141	51	126	7280	7661
8.71_360.15	.alpha.,.beta.-Trehalose	[M+NH4]+	HDTRYLNUVZCQOY-BTLHAWITSA-N	4	360.149	8.705	119964	113544	18490	59801	108482	63279	149269	100994	118899	136525	73399	184609	221752	486601	73035	25931	101477	354741	676880	157207	175	1180	1160	1635	810	1549	174665	180349
5.05_60.08				5	60.08	5.053	27483	28836	33675	37670	42170	34205	36834	35743	36758	33268	52351	48343	53657	53306	37047	46810	45529	47757	46200	49566	5212	5786	5460	431	446	376	42128	42335
5.05_58.07				5	58.0653	5.053	9721	10155	11818	12697	14360	12052	13146	12356	12419	12265	18820	16482	18249	17339	13385	16086	15764	16656	16036	17195	1886	2088	2020	169	182	172	14704	14536
3.17_74.10				5	74.0959	3.165	49905	53403	50404	59595	56345	54547	52425	54142	55580	43238	133220	118697	133304	117849	72067	104045	72268	127641	127297	117671	893	2870	3538	770	1041	1037	103313	109313
3.17_72.08				5	72.0797	3.167	11382	11435	14178	13451	13535	12573	13032	13460	13964	10851	32824	27626	29753	27300	16803	25648	18345	32755	33515	29317	155	706	774	150	183	210	25792	26161
7.50_162.11				5	162.112	7.496	671809	1129168	910525	1054044	635820	745490	625572	727986	573518	700604	1066237	452498	747306	715622	750089	525678	480743	661516	480454	797831	508637	477467	463071	9779	10571	12181	717641	685026
3.52_177.07				5	177.066	3.517	88536	100083	120726	84933	67043	98249	110311	84588	107586	110979	43042	64135	39218	58421	101245	57702	95997	40059	56176	60667	286	678	924	425	531	655	73493	101927
3.51_175.05				5	175.05	3.506	13392	14731	18350	12815	9919	14538	16232	12083	16576	16369	4250	8152	3679	6523	14507	8272	13964	3979	5675	8278	23	93	122	30	46	70	8644	12080
1.02_228.20				5	228.196	1.024	31290	35644	15358	20882	22363	38310	18077	26184	38602	15694	53003	40159	55759	57915	112899	486253	12410	24843	20307	11911	103136	113204	117448	36695	52106	61382	37928	62952
1.02_226.18				5	226.181	1.024	14547	16173	6414	9261	9292	17518	7092	11389	17063	6585	23321	15988	24567	25201	46881	196730	5760	10782	8468	5413	44739	46612	47915	15774	23365	27497	16180	24831
3.60_242.10				5	242.1	3.603	347415	420338	377802	310686	332677	376422	412449	386975	452980	363537	326577	363298	342161	306324	374360	362872	404880	263820	306811	369262	27	3078	2986	31	36	30	358463	388218
2.84_314.11				5	314.105	2.842	12692	13685	17946	21137	11074	9858	15393	13990	15173	13121	11056	12711	10927	11883	11047	8513	14027	11517	13009	10481	6	1372	1629	12	8	5	12593	21842
1.47_368.72				5	368.718	1.474	498	712	170	6646	25953	9314	101	4707	246	27257	308	24564	10074	122361	213	1469	489	10813	3512	27624	41	91	81	82	124	169	25141	17265
1.46_401.26				5	401.261	1.463	1685	1435	1626	6631	20635	8309	1048	5258	1242	25839	1714	21600	7427	113828	1187	2372	2273	6804	3610	22002	1449	1839	2021	2055	2722	3175	22964	16059
1.48_465.29				5	465.287	1.479	1305	1956	519	14712	56751	19807	423	10659	624	57346	1077	54634	24433	327311	490	3424	1302	23151	7513	61383	501	634	607	426	567	583	49133	39233
5.18_476.28				5	476.277	5.181	121763	119346	84815	97768	73201	124274	174557	143634	181542	83085	91846	124416	117727	91395	113501	63206	184352	74455	166240	91140	302	285	295	72	76	73	102241	113281
1.46_476.31				5	476.308	1.461	63011	86519	44549	686368	2048343	1043534	15615	451676	34007	2912551	55992	2584023	823064	9421182	29106	175151	77584	1053120	402442	1983170	118777	120245	120030	13947	35117	37554	2143668	2039926
1.46_490.98				5	490.981	1.463	14	8	18	23422	50	38	176381	36	23	81	13	87	48	148	8	414	18	26	68	57	157	56	100	25	27	20	10073	9244
4.83_500.30				5	500.304	4.831	1313	6041	883	14738	70522	13985	558	16631	837	115647	2095	99023	36246	585988	1026	9890	1098	35537	12741	70920	371	415	419	39	76	65	50430	52896
0.97_522.89				5	522.891	0.972	18	7	23	38076	110	25	391244	38	36	40	11	20	8	6	44	169	40	21	18	7	163	34	33	13	16	10	27263	34680
6.12_524.30				5	524.299	6.118	107027	98069	104373	99876	87139	96952	142797	107938	140603	110774	89523	142859	171042	109342	95229	106493	129303	110152	176382	134029	255	122	156	172	107	192	117190	126040
4.94_544.34				5	544.34	4.936	445606	548062	431376	517243	303079	514932	634935	489899	1212353	581669	203009	650146	339285	366881	310777	357533	571236	272649	528042	378949	161673	10469	10740	78	64	67	468171	452037
1.46_575.50				5	575.498	1.459	14218	14482	14466	13620	10364	13256	9781	12221	10805	15313	16222	10277	10902	8469	17884	7428	12231	9784	11905	11019	85	79	72	52	69	54	10921	12567
5.47_601.52				5	601.517	5.466	12634	9443	12327	5842	5774	9377	9070	13551	9697	6909	9550	8897	9908	5594	12160	7118	9242	9410	12497	10278	294	214	229	14	18	24	9623	11295
1.04_850.78				5	850.779	1.041	67835	72522	22773	36659	40702	43053	34000	47340	77147	27340	38360	53450	45183	21328	38836	16996	46073	66076	87227	31422	574	562	658	100	4038	4125	20779	21402
5.44_874.54				5	874.542	5.444	64732	66886	83269	39589	38482	58911	61881	78439	53191	64304	69731	66121	69214	48732	98863	32751	63452	58090	68418	56074	33	43	56	42	32	43	63933	65112
1.05_876.80				5	876.798	1.047	44598	54835	16831	24490	29961	29801	31359	41492	67373	23033	30409	40301	35890	18815	30438	14684	33810	53466	71771	27618	1241	1126	1036	87	1971	1869	15258	16429
1.01_882.44				5	882.437	1.013	46	18	28	47352	195	56	646378	64	76	42	25	40	17	201	75	269	22	46	226	18	283	39	58	20	21	35	43807	44991
5.40_900.56				5	900.562	5.403	70107	63278	87029	46606	46175	70496	71183	87920	67667	70292	68333	61726	59352	58320	101768	38769	79437	55629	71048	65913	178	183	170	39	40	35	71440	71001
5.39_510.33				5	510.329	5.389	26051	31008	30489	20570	12017	17503	19274	19173	24522	13331	22798	17549	29290	11405	12966	15994	18067	18779	32501	17005	186	216	212	36	29	44	20025	18799
3.42_268.26				5	268.263	3.421	4669	4660	3844	5023	4466	3912	4234	4628	4995	4512	1133	3174	2272	3020	4274	3369	4804	1768	1455	2963	78	2067	2076	734	415	887	3423	2956
0.93_610.18				5	610.184	0.928	36678	62598	72938	112574	56631	46315	75381	82183	35774	107242	144140	66956	79425	52300	41135	131722	47263	90399	17468	88533	49745	174551	216098	103876	11820	41442	50155	121248
0.93_536.17				5	536.168	0.931	172738	492899	516068	832441	383080	297103	621047	503588	301607	754781	893457	390322	687406	305007	148125	899244	177152	777841	62029	536273	409829	1017541	1377216	675624	86972	175788	386382	915926
0.93_503.11				5	503.106	0.932	2375	6126	6616	10981	4662	3949	7868	6556	3924	9637	11335	5086	8672	3988	2055	11470	2382	9156	1058	6944	5078	12761	17069	8223	1231	2408	5079	12151
0.93_647.46				5	647.459	0.934	22485	25615	25154	19301	11004	21180	19002	19184	13476	9840	16648	12736	24139	22992	19952	15380	20668	24941	23680	21448	16760	9242	9612	11520	17476	15414	34035	36050
0.94_866.71				5	866.708	0.942	15498	10389	8554	8754	9727	8567	6588	6269	25876	10636	8314	6308	9854	4349	12358	6648	11886	15198	11750	9816	191	351	298	122	436	410	8231	9336
0.94_788.67				5	788.673	0.945	12460	10466	7816	5533	8324	7929	3153	5200	13679	3286	12094	4378	10569	5367	18765	6170	17660	21818	16165	12422	142	219	204	132	1466	1428	8089	8486
0.95_501.34				5	501.34	0.949	8192	5704	1747	15167	78319	2346	19091	2246	3883	3657	5470	3105	6643	1705	112304	5880	84045	26367	2072	1850	2520	26398	26982	2170	21175	20675	19331	20800
0.95_518.37				5	518.369	0.949	82331	55114	15932	152870	906144	20830	196848	22190	36428	35512	52492	29406	66557	14467	1286268	59336	976031	296564	19222	18416	25563	291293	288760	21550	232621	233705	209432	230099
0.95_894.74				5	894.736	0.95	22044	9544	11635	11166	13607	10574	8826	8806	40990	16597	9379	9548	10083	4635	13526	10134	8991	17450	10896	9521	300	537	560	110	721	592	10435	10820
0.98_416.34				5	416.336	0.978	18389	15502	14232	27571	18734	14175	12529	14675	21744	16353	12451	17777	18488	13521	15423	15692	20394	19574	16909	18537	8660	8273	8479	8817	12173	11866	16868	20772
0.98_387.31				5	387.309	0.979	8340	3834	6526	5122	5817	6523	5500	5568	6970	4190	5032	18256	5659	7191	9696	5483	6768	3877	15077	5372	5073	5737	5731	9740	5718	6319	5280	9384
0.99_286.24				5	286.239	0.989	1144	1132	1268	11119	1305	1540	141847	1331	1402	1231	1204	1176	1125	1276	1265	1159	1243	1157	1210	1470	1132	1072	1099	1046	1311	1334	8910	10840
1.02_723.66				5	723.66	1.02	5762	8655	2125	2117	2682	8353	1878	2913	5965	1739	5825	3796	16481	7493	15543	68930	1100	2062	2034	1002	17016	75360	85366	5872	32934	30960	4740	7331
1.02_393.28				5	393.285	1.021	50049	77853	48820	71822	67161	53615	63102	61071	54806	59515	4233	3373	2128	2421	3294	2244	1742	2570	2998	3351	4227	5553	5653	2875	2483	2825	31787	33478
1.02_386.33				5	386.328	1.021	10878	14799	4871	6277	7396	13485	5920	9094	14110	4404	18972	13679	23067	24540	44660	215912	3550	7875	6710	3229	38780	58199	67063	11856	31793	29714	12484	21274
1.02_163.15				5	163.147	1.022	4723	5146	2105	3199	3401	5607	2863	3804	6174	2169	7690	5863	7925	8309	16085	64275	1955	3623	3122	1718	15155	16674	17709	4963	9093	9537	6378	9754
1.02_244.19				5	244.192	1.022	50684	65029	23820	32285	37398	66517	30918	45574	72655	22656	97178	69747	103940	115253	208984	934171	17474	42572	31096	17407	193621	223293	243310	63712	124831	126494	66954	107529
1.02_444.38				5	444.378	1.022	10317	15888	6069	7883	9065	13005	2350	11545	17230	5997	24417	16786	21872	24384	39322	104490	5428	11909	9125	5013	87168	26516	27231	14343	18598	22196	14559	18268
1.02_671.29				5	671.288	1.023	30	22	28	28778	170	60	209686	41	56	73	55	40	32	254	51	373	35	31	127	45	294	30	39	26	37	19	24911	26069
1.02_408.31				5	408.308	1.023	28205	34142	12356	17117	18429	38820	11158	19925	40894	13571	53143	32396	56879	48912	83885	224807	9071	23012	15993	9428	76289	89807	91939	26755	42857	52367	31148	46079
1.02_221.17				5	221.174	1.023	7314	7805	3451	4674	4604	9847	2508	5025	9094	3417	12744	8571	12920	11329	19829	44422	2339	6050	3905	2498	17990	20507	21034	6621	9537	12215	8151	12686
1.03_264.25				5	264.252	1.028	582	726	2833	432	1979	1230	156	2578	875	594	1874	574	1647	930	1725	1869	1221	2516	322	2131	2008	1652	1811	714	846	637	569	155
1.03_247.23				5	247.227	1.029	3617	5102	22387	3567	14362	10142	2301	19234	7004	4187	16598	4640	14659	6418	14379	15700	9817	19972	2064	15636	17426	12831	13958	4885	4812	4760	4177	678
1.03_822.75				5	822.749	1.031	135203	144697	51843	77985	86298	85474	43039	81192	128893	60222	78525	93082	99825	44690	82559	29444	104299	134842	168514	60618	697	819	729	232	22281	20678	48118	49414
1.03_336.33				5	336.326	1.032	22440	5802	3687	6023	3773	5962	5048	3452	5014	3120	4277	5138	6340	4834	8587	37704	6087	2932	7371	3158	6130	19220	20342	8649	11448	11160	4681	24202
1.03_354.34				5	354.336	1.034	48383	6118	2819	14826	3362	10275	14137	5850	6826	2864	6758	9630	7422	6162	17823	97525	12091	4635	16682	4746	11068	23467	25244	17478	8941	10472	6242	49952
1.03_433.20				5	433.205	1.035	331	244	450	102027	728	418	1006883	352	509	398	296	354	332	1119	426	1709	303	281	537	297	807	331	389	289	272	334	86648	93943
1.04_466.41				5	466.409	1.038	8813	4946	8324	5719	10778	4664	7990	7542	2674	2872	6514	7025	8651	5880	2841	4053	2172	3946	2845	3218	3400	5076	5237	4251	6485	6850	7493	18280
1.04_291.25				5	291.253	1.04	3060	4290	6514	3498	5436	6147	2636	5309	4110	3100	5085	3819	4303	4240	4947	7237	5878	4615	3559	5737	5243	5775	5987	4317	2739	3017	2520	3941
1.04_352.32				5	352.321	1.044	3776	2808	1846	2999	2667	2590	2050	1844	2946	1519	2653	1961	3348	3255	5827	51536	1646	1506	1702	1324	4129	8440	8809	2497	5267	5584	2953	5044
1.04_452.39				5	452.392	1.045	9450	4573	6455	10748	7333	4324	6743	7696	2052	2622	7506	8416	9541	7264	2947	5601	2124	3767	2806	2971	3677	4830	5330	4222	6815	7134	6921	16867
1.04_438.34				5	438.341	1.045	1663	2453	4318	2501	9668	3427	5536	2248	1485	2758	5291	5507	1664	7058	10149	6004	1106	771	1754	1886	4566	1693	1914	5312	6742	6715	3954	6805
1.06_510.44				5	510.436	1.063	10318	4965	4530	5603	3456	4337	7749	7896	2331	2381	5870	7452	9534	5892	2242	4340	1633	4147	2342	3027	3064	4854	4831	4319	7475	7760	6827	19518
1.07_496.42				5	496.418	1.069	12311	5654	6603	13390	6081	4309	10030	9619	2498	3020	8354	9742	11283	8925	3118	5805	2028	4551	2992	3399	3933	5441	5737	5401	8470	9072	8143	24260
1.08_482.40				5	482.404	1.076	15663	8749	9564	9684	6522	5720	12680	13103	5168	6517	9211	12588	11783	10852	4787	7741	4671	5696	5816	5725	5938	8276	8367	6591	12303	12371	9502	25763
1.08_274.16				5	274.164	1.083	2596	2723	3012	2838	2828	2775	2419	2626	3007	2858	2528	2353	2253	2436	2238	2291	2437	2053	2226	2438	2603	2567	2717	2617	2661	2845	2353	2238
1.09_554.46				5	554.462	1.087	10025	4761	4366	4953	2869	3741	6940	7552	1989	1954	4787	7097	8583	4930	1828	3789	1305	3829	1575	2834	2224	3924	4241	3818	7485	8040	5414	17255
1.09_540.44				5	540.444	1.094	12898	5847	5578	12197	5250	4601	6851	10291	2347	2773	8305	9862	11502	8352	3051	5803	1848	4388	2402	3820	4173	5868	6053	5232	9315	10264	7148	23741
1.10_526.43				5	526.432	1.1	15111	7501	8213	8459	5405	3840	9368	11905	3498	5385	8297	11350	10975	9407	4531	6550	3889	4449	4962	5196	4491	6689	6997	5285	11616	12456	8350	26014
1.10_107.07				5	107.07	1.105	25445	24174	10441	6198	4398	3183	3244	2568	6242	22932	20848	11606	3006	9363	18539	18130	16385	18083	16920	9008	3048	2924	3203	1084	1088	1188	12578	14399
1.10_163.13				5	163.132	1.105	163202	157100	63096	36555	26401	17856	18445	14152	35636	145696	127204	72717	18548	59833	113264	105479	97925	107630	103856	53838	17720	16372	17383	5082	5592	6001	78813	87422
1.11_851.40				5	851.398	1.107	17	18	13	29	15	23	538	6	11	17	12068	17056	19293	14738	25124	14984	19253	26962	13946	30401	66	41	46	21	7	7	5592	8236
1.11_846.44				5	846.439	1.108	29	41	30	56	38	35	655	24	33	30	123455	186789	210954	146168	256155	134722	168668	275321	161377	281205	45	56	55	24	33	29	80620	87473
1.11_512.41				5	512.414	1.109	11225	5566	6200	8916	8499	3101	5626	9298	2469	4078	10976	13077	10059	13353	3994	5464	2919	3579	4139	4188	4763	5762	6599	4607	9147	10149	7161	21848
1.11_473.26				5	473.265	1.109	1340	1367	1433	1701	1532	1538	1256	1524	1540	1564	121120	134074	143944	117734	147035	118380	142104	151103	133571	153963	2620	1073	1046	1835	1788	1897	104667	115072
1.11_584.47				5	584.473	1.115	10868	4858	4564	8830	4020	3370	5038	8579	2075	2258	7305	8562	11204	7673	2683	4865	1833	3049	2151	3384	2730	3910	3408	4338	7855	7789	6415	19743
1.12_570.46				5	570.457	1.123	12881	5630	6136	5949	3834	2773	6363	9178	2959	4133	7496	11028	10736	9002	3446	5471	3510	4240	3430	4148	3224	4421	4588	3561	10270	10360	7188	20190
1.13_642.51				5	642.512	1.127	6949	3165	3356	3008	1960	2528	3491	4974	1358	1204	3072	5654	6829	3049	1206	2658	878	2653	1082	2400	1603	2289	2453	2702	5696	6480	3760	13946
1.13_556.44				5	556.441	1.131	10266	5275	5252	7602	8234	2432	4371	8640	2411	3639	10441	12960	9802	13353	3883	6178	3143	4096	3797	4315	4558	5262	5115	3743	8769	9205	6988	19352
1.14_628.49				5	628.495	1.135	8365	3792	3755	5804	3075	2678	3654	6867	1615	1744	5756	8089	8703	6798	2388	3909	1343	3617	1809	2901	2327	2979	2746	3315	6725	7114	5227	17191
1.15_876.80				5	876.798	1.15	30852	35857	8936	15613	18625	19484	24878	25951	44628	12063	16860	23090	20248	11188	18020	9710	16898	29482	42403	13684	713	631	560	34	1136	1127	9124	9676
1.15_600.47				5	600.468	1.152	8588	4307	4132	5587	6550	2299	3235	7002	2223	2614	7224	9220	7385	9306	3245	4466	2459	3312	3101	3573	2625	4317	4400	2951	6630	7169	4566	13464
1.16_672.52				5	672.524	1.156	7575	3411	3410	4158	2636	2327	3123	6244	1360	1725	4244	5842	6873	4752	1865	3129	1325	2731	1540	2597	1606	2661	2648	3140	6288	6831	3778	13998
1.17_658.51				5	658.508	1.165	8806	3791	3934	3863	2397	1564	3608	5908	1650	2282	4320	6408	6402	5121	2470	3212	2425	2595	2534	3098	1641	3214	3238	2261	6984	7236	3809	12391
1.17_644.49				5	644.492	1.173	7546	3676	3283	4075	5559	1911	2547	5439	2204	2179	5519	7001	5823	7245	2380	3339	2269	3060	2150	3021	2315	3192	3212	2429	5336	5507	3879	9981
1.21_269.18				5	269.175	1.211	20069	14399	13876	13535	14990	16598	18984	15735	16330	16857	18508	63165	14203	20528	23683	17601	27602	9933	76564	15401	33524	23065	23266	26824	15119	15598	12067	76854
1.22_586.34				5	586.342	1.222	497	399	396	10848	470	472	143954	445	471	452	611	451	482	1036	396	723	396	495	575	575	463	583	481	383	380	440	7011	7572
1.24_422.38				5	422.381	1.239	2532	2318	1806	1921	2904	2589	2076	2129	1797	1976	5588	3044	2933	3061	1564	2014	1572	1904	1761	1956	1313	2067	2202	2444	3087	3258	3098	4479
1.24_502.34				5	502.34	1.239	2051	1620	1050	1210	3254	2714	1550	1305	849	1221	7403	3048	2429	3758	750	1455	557	1222	904	1155	284	1807	1739	1866	3156	3220	3173	5828
1.26_488.32				5	488.322	1.263	3088	1925	1614	1855	3825	3224	1899	2008	1472	1847	5634	2821	2415	3372	1123	1774	1069	1712	1413	1312	277	4098	4082	2048	4088	4414	2957	5605
1.27_336.31				5	336.31	1.269	3272	2394	1978	2886	5833	3357	1800	2090	2207	2584	3249	2094	2086	2119	1732	2056	2040	2208	1663	1484	256	6259	5926	2689	6230	6255	2774	3626
1.29_466.41				5	466.407	1.292	3489	3002	2182	2276	4232	3632	2383	2485	2102	2251	6564	3860	3789	4458	1758	2241	1765	2076	1888	2276	1931	2397	2587	2966	4186	4094	4086	6370
1.29_546.36				5	546.364	1.294	2918	2204	1361	1531	4164	3190	1776	1724	1071	1441	6813	3647	3212	4861	848	1522	651	1264	992	1306	846	1882	1772	2095	3630	3934	3731	6438
1.31_452.39				5	452.393	1.312	3674	2294	1686	2039	4142	3450	1866	2105	1503	2146	4431	3402	2640	3730	1250	1749	1249	1606	1288	1391	1376	3274	3485	2356	4992	5104	3094	5684
1.32_510.44				5	510.435	1.317	4147	3672	2161	2335	6048	4417	3045	2844	1812	2138	8550	4994	4434	4936	1430	2155	1264	1950	1635	2103	1846	2659	2639	4405	6167	6362	4493	7541
1.33_100.07				5	100.075	1.327	7787	7996	8264	7811	7974	7694	7958	8049	7795	8250	6909	8351	8381	13410	7417	7320	7786	8146	8418	7706	9247	9395	9947	1663	1901	2015	7825	8644
1.33_576.38				5	576.377	1.329	2752	1874	1311	1556	2925	2339	1783	1593	1142	1375	3022	2421	1829	2637	848	1297	771	1110	877	954	1315	2097	2329	2244	3931	3992	2281	3473
1.33_496.42				5	496.42	1.33	5127	3534	2288	3063	6171	4897	3296	2820	1984	2801	6322	4404	3540	4161	1547	2264	1391	1953	1682	1657	2327	4398	4743	3832	7900	8139	4084	7050
1.34_410.35				5	410.348	1.339	286	171	144	201	238	1093	868	114	136	180	166	165	137	214	131	150	105	104	205	116	119	160	187	190	244	276	257	272
1.34_554.46				5	554.461	1.342	2924	2501	1474	1653	4355	3269	2290	1899	1208	1430	6326	3630	3361	3561	903	1491	830	1358	1039	1434	1448	1754	1775	2848	4844	4625	3608	5515
1.34_634.42				5	634.418	1.343	1890	1712	1020	934	2683	1880	1429	1288	681	801	3714	2282	1915	2386	453	933	432	793	587	859	938	1052	1123	1893	2785	2896	2247	3252
1.35_620.40				5	620.403	1.35	2110	1732	1292	1485	2804	2241	1704	1491	1020	1058	2431	2234	1739	2203	606	1059	709	1029	824	877	1364	2001	1980	1766	3479	3412	2486	2772
1.35_540.45				5	540.447	1.35	3360	2605	1754	2046	4816	3922	2635	2276	1520	1901	4304	3344	2889	2828	1086	1476	963	1428	1116	1195	2059	3140	3295	2942	5688	5984	3060	4947
1.36_454.37				5	454.374	1.357	248	214	154	275	261	1392	1148	158	199	212	146	192	166	284	165	400	137	146	209	163	93	231	251	198	366	294	350	294
1.37_678.44				5	678.443	1.369	1647	1329	802	896	2258	1864	1514	1179	643	743	3183	2066	1730	2153	366	772	451	637	468	670	791	1011	943	1715	2319	2352	2039	3058
1.37_487.37				5	487.373	1.369	46273	2920	1554	41079	1892	17832	76979	7036	5744	1154	5634	5454	5857	3547	6842	82232	10926	7489	14116	4456	6904	35476	33733	19398	8279	10720	6323	64320
1.38_584.47				5	584.473	1.377	2063	1610	1109	1464	2370	2324	1669	1331	920	1064	2253	2050	1722	1436	636	1078	602	771	643	806	213	1763	2105	1809	3008	3168	1693	2836
1.38_664.43				5	664.427	1.378	2341	1428	1058	1408	2303	2274	1814	1373	1062	1227	2238	2111	1624	1834	583	1066	803	902	798	768	1253	2086	2158	1900	3118	3212	1840	2668
1.38_498.40				5	498.398	1.38	255	193	147	243	235	1178	1215	174	175	170	119	177	137	233	146	119	124	114	179	133	81	204	254	221	226	170	298	284
1.40_542.43				5	542.425	1.402	202	197	278	259	204	816	1047	230	251	254	140	176	152	214	138	122	140	155	202	170	88	160	152	132	126	154	191	1075
1.42_107.07				5	107.07	1.417	32711	44256	13460	10395	4857	4528	3834	2996	12877	32234	48318	35495	4888	18588	50913	50980	43132	51071	38143	17364	639	671	620	530	581	606	27136	29818
1.46_326.38				5	326.378	1.456	3228	6344	9614	2624	8792	3958	1357	7223	3570	4593	6584	5051	3280	7790	7552	7055	2803	2015	2192	2711	5325	4104	3985	9305	6513	6898	4130	5016
1.46_360.36				5	360.362	1.457	6966	3454	5712	3666	24668	3754	6626	3569	3917	4482	4117	4393	3641	2844	4622	4697	3312	3342	3417	2864	4705	4749	4642	5579	4628	4702	6289	4648
1.46_549.48				5	549.484	1.458	10944	10248	13264	12880	7998	12133	9651	9245	7954	15025	17339	11536	13101	10370	14799	5522	11636	9520	9932	7734	36	22	46	62	40	59	10693	11217
1.46_432.28				5	432.281	1.459	60818	83077	40725	648029	1855377	980907	15821	429520	30360	2670614	53413	2384206	759512	8152074	26406	167406	73725	950981	385265	1787015	101936	103618	102180	13427	35873	38398	1942893	1862336
1.46_443.27				5	443.272	1.46	1416	2139	742	17495	61818	23847	527	11833	731	67295	1474	62311	26865	356114	686	3995	1616	28229	8406	69171	480	664	708	458	657	729	58266	44229
1.46_520.33				5	520.333	1.461	47524	64788	34842	517238	1587572	807602	11982	357116	27258	2300324	43373	2019333	649547	7794908	23243	132337	62043	834027	311222	1570535	74578	77025	77443	10416	26723	27333	1679464	1581958
1.46_344.23				5	344.228	1.461	17647	14785	13878	56084	130263	78207	3733	48476	11821	182177	16043	167678	63735	469268	10426	24689	16435	67991	40311	121202	38062	39617	39127	11729	18265	20097	146930	134218
1.46_564.36				5	564.358	1.461	31128	38044	23702	314506	1010954	493558	8422	223344	18026	1428024	28577	1265455	404858	5113828	16520	78530	39662	526832	189213	986968	31847	33521	33327	7474	18375	19565	1029374	987333
1.46_388.26				5	388.256	1.461	48269	52960	33598	357310	977039	527966	17738	237860	24971	1385771	40428	1236524	401090	3953632	22029	103771	50832	475537	205645	901639	147525	151563	153660	20057	40397	43793	1012529	963129
1.46_664.22				5	664.219	1.461	97	30	32	18572	95	67	196967	49	103	36	53	13	9	16	53	184	46	28	22	48	186	105	99	53	42	46	10352	11370
1.46_608.38				5	608.384	1.462	16881	20362	13187	138919	488227	227824	3930	106624	9874	694858	15506	600662	201014	2556729	9502	36587	22121	248391	88572	482426	11003	11215	10946	4397	10494	10664	494624	467294
1.46_437.23				5	437.234	1.462	1331	1462	1060	6191	15210	7766	590	4352	881	21359	1135	17371	6160	118987	796	2316	1426	9077	4663	14424	1657	1694	1736	737	960	1111	16117	15555
1.46_459.28				5	459.281	1.463	2417	2646	1638	17454	49633	25559	786	10799	1311	69532	1840	59821	20079	230152	1266	5147	2659	25929	10024	47292	3374	3561	3441	1020	1706	1604	49499	47539
1.46_454.39				5	454.387	1.463	1512	1038	1530	1163	1224	1697	879	1583	1566	1564	3503	2338	2810	1763	3151	3270	2099	2745	2346	2925	347	499	464	138	294	306	2220	1941
1.46_348.72				5	348.723	1.464	1826	1947	1595	9612	29046	14698	760	7001	1158	38350	1590	37583	13718	154925	1002	3010	2341	14210	6277	30756	737	883	973	886	1750	1745	33998	27221
1.47_414.36				5	414.356	1.468	7629	5873	8227	8008	9012	11424	6602	9202	8108	7815	20693	12479	16176	7655	20414	10552	13184	14121	8720	17924	368	687	781	380	1066	1068	12197	12806
1.47_604.35				5	604.352	1.468	2183	2768	1455	19608	67719	27977	3289	11997	1489	75759	2056	67255	28360	270483	1400	5157	2281	29294	10250	71580	930	1171	1184	1107	2005	2239	63321	47964
1.47_560.33				5	560.325	1.47	1988	2858	1305	17391	55661	22263	7927	11635	1464	62409	1896	55239	23989	227380	1239	4595	2100	25304	10065	62130	860	1116	1227	911	2335	2367	53376	41463
1.47_648.38				5	648.381	1.47	2011	2713	1042	20106	75364	29409	1823	13005	1398	81900	2063	76338	31622	317030	1474	5222	2046	33093	11024	81520	702	851	814	696	1460	1372	70191	54834
1.47_533.34				5	533.339	1.471	2475	1891	2493	2580	3751	2034	1508	2455	1635	3876	1879	3912	2407	10919	1669	1792	1654	2188	1857	3897	1500	1732	1980	2101	3693	3812	4148	3201
1.47_446.33				5	446.325	1.471	10636	11937	11866	10071	7015	14487	6842	8543	18268	14507	17252	18654	31952	15976	12726	12200	11857	29917	11608	17478	190	317	319	208	311	305	17402	14197
1.47_516.30				5	516.298	1.472	1453	2138	1101	11094	34717	15239	1717	7589	1210	40970	1609	34767	14188	144012	1261	3415	1663	16033	6338	39360	714	837	809	799	2175	2509	34454	26783
1.47_824.49				5	824.486	1.473	710	1029	412	7991	28793	11092	303	5569	540	34502	788	28442	13276	152681	488	1719	835	13806	3978	32765	163	237	233	176	291	279	27040	21392
1.47_472.27				5	472.274	1.473	1230	1551	1111	6661	20295	8070	2445	4104	1274	22317	1275	19034	7820	78946	1018	2265	1574	8518	3715	20493	1172	1469	1383	1253	2651	2698	17788	14911
1.47_736.43				5	736.431	1.473	1122	1805	677	13645	48789	19015	633	8495	853	57602	1285	52032	21396	260730	766	3080	1447	22992	6353	58793	389	436	446	440	796	716	49618	37173
1.48_390.73				5	390.735	1.475	407	676	239	7288	24843	9151	110	4020	186	25541	355	23457	10554	130332	120	1565	394	10001	3553	27438	54	56	61	42	84	146	22412	18311
1.48_370.24				5	370.243	1.475	3327	2371	149982	149177	53034	1332	5913	5338	2568	12104	5813	3797	2570	1675	1695	1206	4666	3522	6165	1798	661	809	856	450	402	490	22774	23357
1.48_412.75				5	412.748	1.476	261	572	105	4276	17286	6645	54	2868	142	19616	220	16135	6825	93903	77	919	288	6777	2212	17349	2	14	30	19	45	84	14838	11357
1.48_421.26				5	421.257	1.477	1480	2144	580	17154	62337	23133	562	11971	716	66750	1593	60229	25971	333239	716	4107	1459	25876	8236	70545	536	694	753	496	682	766	59952	45865
1.48_487.30				5	487.3	1.48	843	1501	452	9651	42101	14780	376	7397	493	46653	940	37950	17913	264227	441	2414	938	17601	5022	47495	474	485	583	424	474	494	36826	29349
1.48_228.23				5	228.231	1.482	626	821	973	4098	893	1597	44343	1272	1200	641	658	349	920	624	798	1181	522	611	428	1151	1040	1203	1118	989	1184	1664	4096	3364
1.48_531.32				5	531.323	1.482	917	1202	1254	5065	16955	6308	399	3507	389	19490	573	16705	7396	122370	320	1227	461	7061	2549	20563	352	469	391	311	399	455	16092	12003
1.48_550.35				5	550.349	1.482	13648	6490	7873	17495	7813	16908	22657	18832	37270	31437	5564	13857	11034	4963	12147	8165	31701	27602	31746	8520	355	442	440	320	571	583	17432	16878
1.48_398.33				5	398.328	1.484	379492	290189	385507	276930	240720	302343	377521	425040	343518	366743	456203	408482	673581	265026	433365	289484	292907	789685	566122	352545	904	1141	1232	172	312	316	431931	410577
1.49_386.33				5	386.325	1.485	9405	6347	9265	7686	7329	9062	7716	9839	8845	6462	25986	8470	14061	7755	21118	6855	11923	21806	11417	15410	627	862	730	535	1046	982	11508	13152
1.50_396.31				5	396.31	1.496	13758	9410	19723	10695	9016	17601	11766	15725	16444	13376	17559	15011	24612	17491	17973	12281	11261	21763	16000	13602	478	516	524	167	239	299	15714	17033
1.50_261.11				5	261.111	1.505	11090	9557	10174	7359	4033	3990	6052	5277	6531	8394	11500	11621	5474	5720	10651	9242	11316	11447	8759	5161	2150	2341	2533	3771	3180	3655	7995	8791
1.51_129.05				5	129.052	1.51	5835	7744	9931	9504	7129	5587	8183	8145	9041	8061	8399	8668	7498	5933	9828	10082	12492	14076	10944	7076	1776	2639	2675	1299	1356	1400	8857	9444
1.52_522.32				5	522.317	1.522	10148	7073	5789	11138	4907	9878	20317	14866	23622	26547	3462	8569	11312	6744	9090	5096	22188	18472	25806	5254	1026	67	60	36	39	557	9859	12914
1.53_182.08				5	182.077	1.529	3322	4830	3275	8073	4597	6313	5509	5279	4386	4161	3794	4259	2692	7814	4597	3398	8568	2915	10497	4166	726	4732	4234	391	803	294	3772	15218
1.60_139.05				5	139.05	1.596	65336	4527	2950	5810	3429	4172	4022	2984	3932	5247	4932	2985	3267	8470	3582	4910	3815	3130	3995	2775	552	9275	9549	5548	11040	11716	4649	5826
1.63_375.33				5	375.332	1.626	11914	3864	4660	10757	5447	8065	13051	8473	8858	4677	5601	11312	9610	6277	4054	6009	6605	4211	8594	9985	5670	8172	9749	6322	1270	8256	13636	3602
1.69_130.16				5	130.159	1.692	4148	2143	2763	5503	2331	4370	5917	5948	4325	2681	2042	5427	5257	3425	2119	2247	2806	2216	3034	5167	392	1350	2049	341	688	1033	6718	1379
1.85_298.10				5	298.095	1.846	22258	11511	13238	19138	10049	16565	15177	14782	20076	10687	24131	17980	16754	19600	13894	12212	19119	16154	23408	16575	73	169	195	112	127	120	21746	11242
1.85_329.11				5	329.107	1.849	410	174	646	303	262	1211	374	332	758	296	96535	5409	71634	1042	889	7159	1137	42076	7121	24977	42	29	34	28	32	25	20542	9034
1.92_162.05				5	162.054	1.92	118862	85060	102358	117594	72952	151837	137746	84441	98261	78617	145028	176274	211067	149633	165532	120172	152291	247982	188008	242566	44	242	326	142	149	187	157946	99716
1.94_150.05				5	150.053	1.94	14512	19743	15110	14528	9388	11918	14256	17242	17857	11632	13002	10240	12405	14240	12238	7317	12100	8866	19304	10498	308	534	560	253	249	284	13966	16276
1.94_250.09				5	250.092	1.944	12215	7053	17397	9777	9655	10275	16501	10118	9207	18369	35150	16968	25499	23766	16969	13581	16773	23546	23125	16811	48	160	172	78	124	163	18915	21625
2.03_340.26				5	340.259	2.028	560	249	37015	11762	671	213	9377	82032	2802	342	45806	12128	110606	18625	693	18207	338	7860	50924	7827	61	206	178	231	114	164	21180	17427
2.03_184.06				5	184.06	2.033	24978	25691	27075	22783	13847	30520	23200	38533	33414	20027	8206	18065	11898	14087	17858	18138	19425	16766	25374	14393	1460	1402	1436	31	44	59	22063	22115
2.13_340.26				5	340.258	2.132	314	122	12900	5960	380	159	5159	37458	1370	129	14850	6481	47849	8748	346	7450	178	3298	22365	3254	70	140	157	106	65	75	10604	6143
2.24_363.14				5	363.141	2.239	18197	16004	14052	8100	4640	640	2296	2089	4318	13664	19387	17920	1881	11533	18236	13496	27723	11520	22060	12994	38	89	75	61	78	76	12338	16217
2.25_370.24				5	370.242	2.246	28332	25572	20188	12347	5800	650	2822	2277	6418	22531	23830	26177	2399	16934	27065	21149	33690	17123	31646	21540	57	55	60	66	47	64	19744	26072
2.25_163.13				5	163.134	2.251	257505	217796	143890	76362	35509	5008	16514	14247	37356	150716	223847	248818	12129	137709	252232	148153	522337	125153	355329	144582	1589	1915	2018	1911	2010	2015	155884	193848
2.25_342.21				5	342.214	2.251	305732	266030	166751	83755	36911	3491	15439	13026	38137	172582	266990	297454	9733	161065	302545	172304	658771	143488	441288	167912	68	97	81	83	88	114	183999	220775
2.25_325.19				5	325.186	2.252	32049	28373	18197	10005	4434	530	2078	1795	4843	19393	28387	31562	1497	17864	32236	18935	65500	15812	44980	18308	51	86	79	70	70	109	19887	24354
2.32_163.13				5	163.132	2.323	258037	126267	58661	55685	19234	3778	10981	9394	21003	58642	92869	174507	7579	86925	159174	80309	353610	79224	254578	76358	1549	1903	1893	1810	1978	1997	93716	59660
2.32_342.21				5	342.212	2.323	312924	146420	63899	56998	19214	2170	9895	8113	21993	65700	107933	212698	5889	102630	191602	92667	427110	88289	314360	87641	64	98	81	79	88	93	107718	65809
2.43_168.06				5	168.061	2.434	3557	4900	6346	7670	4521	5941	7340	8345	6254	3801	6278	4264	14868	5954	4193	3857	3096	5386	7023	4803	166	3196	3458	100	101	117	5753	11253
2.66_150.14				5	150.143	2.657	58	48	174	47	45	53	46	76	67	207	62	35	63	72	58	83	68	60	49	56	330909	69	61	1020	20054	8443	57	205
2.72_398.37				5	398.373	2.716	4653	4286	4997	5755	5877	6044	3682	2974	2963	5261	5804	4892	6118	5714	5929	6082	4525	4275	2900	6326	333	6415	6630	942	1328	1438	5581	5662
2.85_210.11				5	210.114	2.846	11943	11958	13222	13534	7846	6749	16766	12531	12900	12974	15849	13556	8597	16352	9788	5487	12687	12878	17322	7284	172	1053	1080	292	288	280	11303	16349
2.96_102.13				5	102.127	2.963	6963	20134	52659	9685	27263	19886	15278	16000	9568	78968	820193	133952	246532	266961	43644	158854	57235	223701	136981	250298	38963	1109	1016	918	5025	3700	238913	1000163
2.98_177.07				5	177.065	2.982	22132	24574	28863	19129	14435	23050	26863	18148	26836	26027	16228	17178	13295	14683	22384	13593	21616	13042	17268	14551	261	578	629	445	466	566	17343	26494
3.04_102.13				5	102.126	3.042	1031935	1551761	1997534	1473710	1688230	1413468	1552123	1414073	1441134	1807846	4100858	2989680	3506781	3332146	1991732	3197046	2437317	3671585	3474406	3595236	34781	37268	40403	3190	11252	12505	3119371	4137772
3.10_352.11				5	352.106	3.1	23884	25728	31164	32099	30649	30527	29496	29810	29740	25190	38412	41825	41208	36247	34447	39481	37018	38321	38312	39269	200	427	431	50	108	141	39925	41260
3.10_453.23				5	453.228	3.102	531891	601048	684001	695528	682761	665481	684852	630168	643781	551925	837655	896479	879480	824710	784160	889212	830417	863392	868076	874740	176	1492	1544	63	64	103	896011	920113
3.12_101.82				5	101.819	3.117	14266	15592	16416	17142	15072	15336	16418	14162	15604	15082	35083	29829	33223	29723	20875	27918	24231	32333	31881	33733	187	624	673	10	47	61	31217	32479
3.16_102.13				5	102.128	3.159	2482936	2720342	2620362	3046766	2969889	2848825	2986528	2811541	2780808	2230487	7295559	6332582	7116153	6542642	3762821	5573228	4149673	6986961	7039992	6395642	10492	108992	111496	2482	8669	9729	5714942	5978780
3.25_102.13				5	102.128	3.251	2429232	2663674	2864728	2927186	2856073	2757984	2916152	2725847	2685283	2461824	9335092	6081116	8522001	6247473	3676036	5475366	4012079	8664957	8285783	5605547	2218	92020	92319	1654	3514	5491	5498287	5559400
3.26_101.82				5	101.822	3.259	13552	15122	16899	16326	15561	15493	16502	15549	14795	13283	52599	32705	47495	33622	20485	29960	21628	45855	46031	35614	11	547	593	6	29	45	29963	30805
3.27_72.08				5	72.0811	3.267	12378	12643	13643	14239	13869	13541	14611	13477	13429	11829	38193	26871	35540	27205	17285	24160	19033	38582	35117	27426	130	717	624	124	149	181	24653	26316
3.33_286.27				5	286.272	3.335	2784	4624	4025	2909	3170	3065	2172	3072	3832	4543	503	384	303	986	3160	1695	2968	476	158	691	30	1963	1623	919	404	909	1068	1376
3.47_268.26				5	268.263	3.468	4669	3452	2737	4912	3554	3912	4234	4628	4212	3370	1743	3378	2272	2980	3405	3369	4804	1768	2262	2963	59	2003	2076	627	174	749	3423	2444
3.55_483.19				5	483.189	3.55	6804	8267	6331	4496	5091	5240	11494	6358	8235	10931	6616	6710	6266	3663	7100	11517	12268	9111	9878	6294	24	24	47	28	24	23	11100	10944
3.55_461.21				5	461.207	3.55	103094	141902	87497	48969	74372	75077	242923	89867	132557	224277	70935	88260	69279	51478	111702	213219	90376	40059	74687	88728	28	32	52	30	48	30	78935	225341
3.60_469.20				5	469.196	3.602	10623	18353	13400	8052	9425	13351	15246	15219	21048	12896	11117	12804	12356	9082	13790	11349	15483	6474	9660	14013	13	42	34	22	31	21	13420	14379
3.60_202.11				5	202.105	3.604	40941	57587	46488	33444	36219	45489	55993	50078	62149	48335	40388	42309	41582	35150	47123	38194	50149	28111	38863	42240	74	365	332	85	86	79	41688	46155
3.60_480.31				5	480.308	3.605	11163	35727	17528	10088	6657	10811	35862	13338	27186	11157	1287	4346	7292	12596	4500	2984	6596	2872	14332	2071	35	63	55	68	46	58	11085	9158
3.70_286.27				5	286.275	3.704	1912	1396	1158	2040	1359	1377	1906	1732	1932	1282	872	1804	1400	1587	1477	1535	1921	1233	1548	1627	32	636	704	49	25	43	1655	1102
3.73_268.26				5	268.263	3.726	1722	1111	900	1857	1288	1277	1832	1580	1637	1294	840	1566	1344	1249	1189	1535	1543	1157	1321	1405	49	747	865	85	76	122	1584	1092
3.89_86.10				5	86.0964	3.887	2961	2119	4209	3080	2570	2610	1961	1907	1721	1142	12005	16329	11343	11305	18027	14538	7772	11298	25248	18796	103	509	586	447	400	578	9409	9556
3.89_118.12				5	118.122	3.889	21724	15771	29917	22106	19415	19422	14958	14748	11864	8369	97675	128714	89940	85298	140591	112480	58374	91544	212960	147083	822	3723	3905	3333	3913	4194	71627	72359
3.92_177.07				5	177.065	3.916	265160	237957	244405	229506	148961	228984	302113	206058	264996	219057	178194	224235	182757	183252	275597	176184	257371	191810	266578	202174	307	1132	1240	567	483	670	216857	193732
3.94_453.34				5	453.341	3.943	647	305	76979	21462	1310	275	8455	32489	1974	372	16075	6067	29352	6779	562	6367	341	4475	24704	6642	111	298	296	181	136	193	11378	11966
4.12_562.34				5	562.343	4.117	575	775	304	6019	23028	7806	350	4179	434	24590	542	21861	9784	211817	443	1529	719	10365	3180	23872	112	179	214	120	160	201	19214	14885
4.14_584.36				5	584.355	4.14	657	1166	324	9093	34082	12183	255	6389	424	40061	764	33783	14657	335744	435	2411	990	15864	4850	38241	109	177	192	113	119	151	27258	23714
4.21_606.37				5	606.37	4.211	961	1615	474	12134	46218	14447	337	9042	477	57411	961	44384	20225	463304	554	2962	1175	21060	6173	50759	117	171	196	106	127	159	37040	35446
4.26_628.38				5	628.383	4.261	937	1633	359	14524	51770	17250	228	8445	496	67692	1096	51055	24896	522697	550	3098	1240	23118	7573	64046	88	146	127	102	98	128	37638	39369
4.26_606.37				5	606.367	4.265	939	1508	448	12543	44116	16225	294	8601	504	51368	902	45928	18316	418860	498	3205	1093	21249	6674	49302	112	192	174	130	127	136	35374	31346
4.30_511.30				5	511.301	4.305	30416	30799	17005	24053	17480	20397	45473	30954	29120	20410	9287	19508	13174	12057	11218	12062	24005	20862	35030	13048	43	54	57	59	40	49	22693	17458
4.31_628.38				5	628.383	4.312	1068	1661	377	13199	53107	17778	254	9587	496	69896	957	49666	22466	540527	452	3234	1258	24346	7554	58558	103	133	134	91	96	127	42208	37492
4.31_339.29				5	339.289	4.314	13387	12937	7864	11258	7692	8512	20040	12499	13020	9059	4490	8648	6311	5401	4806	5822	11294	9195	14422	5636	72	84	102	94	95	81	9283	7705
4.33_650.40				5	650.397	4.335	1290	2207	505	16352	61994	20412	333	12872	604	83593	1279	60875	27828	600328	644	4043	1574	27950	9123	72720	268	314	268	87	107	154	48216	47786
4.34_480.31				5	480.306	4.341	8722	28917	21410	10836	7758	9155	19051	9640	17682	7937	4021	4299	16304	12119	3932	4196	4286	6898	24258	2821	73	72	83	64	65	80	10504	9910
4.36_343.29				5	343.294	4.356	7742	4382	3099	5233	11584	7351	7185	3795	4181	9272	3128	5033	3711	3990	3013	3294	2795	3856	3377	2540	1270	4846	4835	2299	3400	4133	5316	4678
4.36_672.41				5	672.41	4.357	1040	1780	486	14087	63855	19457	224	10029	381	83521	1132	55339	25023	559127	482	3821	1260	25552	7797	64905	62	94	110	60	91	83	38957	45805
4.36_511.30				5	511.298	4.358	29992	30550	17565	23549	16386	18739	41345	30362	29009	19565	8733	18444	14016	11301	11108	12253	22754	19472	33297	12627	56	52	58	60	49	54	21316	17635
4.37_118.12				5	118.121	4.366	6960	7395	10453	11176	5893	7270	6717	8153	7786	7736	22263	10650	11897	8393	12191	9328	10132	12215	16488	7894	277	302	326	290	234	290	9845	10153
4.38_672.91				5	672.911	4.377	675	1259	301	10483	35873	12574	100	7100	376	52944	795	36147	17792	252737	321	2308	733	16431	5360	41505	33	47	57	28	47	41	27579	28869
4.39_509.29				5	509.286	4.389	25466	52011	29472	23773	20867	35158	42199	29422	51596	32796	13829	20056	14546	10775	16008	16837	27147	24931	45747	23092	38	46	47	33	41	41	25538	31549
4.39_339.29				5	339.286	4.393	12246	13500	7617	10861	7333	8285	18481	11622	12510	8542	4393	8655	6564	4765	5023	5836	11164	9461	14910	5588	88	97	84	82	90	85	7664	9255
4.43_531.27				5	531.266	4.428	12503	16546	11065	12125	7774	12802	19993	12869	18833	11459	5075	10554	8160	3903	8021	7337	12519	10375	17761	7249	47	53	56	51	43	35	10181	9592
4.43_672.41				5	672.409	4.435	1025	2039	526	15829	68488	20204	249	11558	554	83296	1188	51554	22961	509623	527	3277	1276	26230	6226	54184	66	124	144	72	84	117	43690	43585
4.45_337.27				5	337.272	4.454	15854	20757	11579	15196	9988	16729	25804	14880	24283	12692	5588	12138	7366	6029	7612	8365	13585	12607	22273	8723	40	35	47	39	35	35	13418	11213
4.46_343.29				5	343.294	4.456	7022	4130	2883	4524	9803	6582	5954	3068	3590	7584	2664	4649	3582	3003	2850	3099	2564	3507	3048	2055	459	3722	3670	1402	760	2047	4312	4023
4.49_509.28				5	509.284	4.49	45908	59922	32376	40580	24242	47938	69545	39043	61885	34019	15147	30270	21139	15414	20460	22158	38682	31370	63182	20747	31	36	43	35	39	49	28601	32950
4.49_672.41				5	672.41	4.493	965	1796	526	14158	61819	19004	250	11973	510	70032	1082	56663	22750	540525	529	3189	1301	26186	7433	59950	64	105	91	68	62	106	48180	42306
4.50_531.27				5	531.269	4.496	15309	18372	12003	14810	9599	14782	23126	14867	22203	12258	4989	11641	8872	5864	8294	8095	12993	11329	20727	8173	55	51	48	50	42	52	12528	10506
4.50_694.42				5	694.421	4.502	1082	2021	430	15004	59743	20990	231	11140	523	77310	1285	56751	26072	550397	511	3435	1212	27589	7689	64917	57	94	102	74	74	88	46819	46230
4.53_468.96				5	468.96	4.526	274	585	117	5282	20020	6777	49	3812	132	25650	266	19492	8647	151129	111	1132	303	8724	2676	21862	14	34	36	14	16	20	15254	13681
4.54_337.27				5	337.273	4.537	18043	21974	12896	16730	11028	18578	28926	17924	25069	13468	6311	13096	8612	6711	7797	9186	15563	12007	24400	10069	41	39	48	33	35	26	15443	13398
4.54_738.45				5	738.446	4.545	558	1161	276	7655	28219	9344	137	5645	283	41408	634	27629	15258	312153	267	1960	753	16640	4686	34447	16	35	45	28	36	35	22161	25666
4.56_483.97				5	483.97	4.557	374	839	134	6580	24690	8561	77	5186	166	30292	392	24052	11799	174625	158	1464	459	11775	3681	28794	8	32	24	11	20	19	19889	18032
4.56_483.63				5	483.634	4.56	596	1116	175	9505	35778	12371	84	6909	180	43926	647	34283	15624	276215	230	2092	700	16492	4819	40770	12	20	29	9	18	17	28102	26077
4.60_738.45				5	738.446	4.601	579	1161	231	8261	33245	11269	130	6669	261	41408	766	34338	15894	308539	301	2143	710	15745	5015	40313	40	46	49	36	54	37	27202	25839
4.60_498.31				5	498.31	4.601	901	1684	345	13626	49968	17333	225	10026	424	65100	995	48807	23843	397762	459	3243	1093	23652	6912	59406	52	89	94	70	74	74	38998	37709
4.60_498.65				5	498.646	4.601	464	1170	204	9276	34766	12135	76	7142	194	44693	690	33148	16812	244379	245	2327	688	17100	5322	41217	4	23	24	11	16	16	26268	26924
4.60_498.98				5	498.978	4.603	234	563	93	4469	15787	5594	31	3249	79	20809	215	16152	7803	97970	109	990	282	7811	2495	18914	8	20	16	8	10	21	12574	11996
4.61_512.99				5	512.985	4.611	797	1891	406	13104	53578	18778	104	11234	315	74388	1232	49406	27520	446513	437	3482	1138	23178	8204	68248	9	42	49	24	41	51	35569	43720
4.62_493.30				5	493.302	4.621	3827	4141	4713	3489	4944	3318	4336	4146	4819	6084	3036	5509	4767	25318	1800	3239	3174	5079	7370	6715	96	113	94	66	65	62	6137	5568
4.63_505.25				5	505.249	4.627	5508	5130	4383	5401	4363	4770	8313	6755	6255	4089	1720	4251	3239	3042	2724	2837	4916	3626	7276	2345	17	19	35	30	36	22	3580	3528
4.63_311.26				5	311.256	4.628	10867	9315	7760	9581	7907	8520	14679	12422	11371	7648	3696	7818	6204	5536	5068	5509	9482	6717	12921	4674	117	110	119	117	131	134	7345	7324
4.63_189.07				5	189.072	4.631	12034	13088	17417	12473	10696	12641	15068	14298	18274	13015	20155	15151	12817	20869	14606	10899	15414	15364	13046	10204	75	1688	1881	219	380	118	14003	14892
4.66_513.65				5	513.652	4.656	237	607	93	4917	19072	6534	40	3873	105	23476	301	18363	9801	113427	114	1192	306	9344	2712	21900	2	8	2	10	8	8	15108	13878
4.67_760.46				5	760.459	4.668	315	747	157	5606	21470	7715	114	4229	198	27352	397	20258	10464	196726	165	1407	480	10913	3494	25411	26	42	29	26	23	27	18950	15934
4.68_527.66				5	527.659	4.681	763	1419	312	14004	52131	18446	121	11081	344	73054	1082	50224	26366	419153	435	3511	993	25176	8037	65744	11	29	40	22	25	32	39432	42437
4.68_760.96				5	760.964	4.685	246	512	117	3963	15144	5829	53	3190	122	17758	318	16336	7990	145511	132	942	293	8120	2619	20638	18	24	27	14	8	25	13036	10807
4.69_511.30				5	511.301	4.689	11822	13198	9911	10533	8244	9240	12401	9218	12580	9128	12671	9754	13599	5734	5330	12742	10418	16959	18316	9931	140	151	146	34	39	44	8965	9242
4.71_528.33				5	528.329	4.715	1197	1485	885	5580	19367	7474	854	4327	1100	24095	836	19815	10067	120958	388	2126	977	10264	3877	23800	16	38	33	34	33	30	16021	15144
4.73_542.34				5	542.337	4.731	666	1323	246	12097	47864	15901	133	9593	230	63611	964	46040	22772	375993	375	2811	852	22002	7100	57336	63	56	86	37	55	52	32896	35052
4.74_542.67				5	542.67	4.736	375	985	163	8943	37444	12338	68	6604	128	48337	548	34729	18346	257104	203	2126	538	18398	5237	44454	2	16	5	19	9	24	27048	27641
4.75_509.28				5	509.285	4.748	11227	14676	9631	10420	7374	11327	12184	7118	15948	8437	11136	8892	10882	4759	4649	12795	9791	15264	16365	10909	82	96	91	41	45	40	10329	9684
4.76_543.00				5	543.004	4.756	232	314	95	4226	18136	6673	30	3759	57	24218	217	17520	8879	112465	107	993	205	8637	2507	21752	11	23	5	9	19	19	14041	13494
4.79_485.29				5	485.285	4.794	8832	9462	8135	7534	5703	6358	8236	9031	8290	6428	7239	7274	8618	6536	8522	6325	7400	7210	9661	6886	113	109	100	53	66	56	6978	7076
4.79_137.04				5	137.043	4.795	325710	531912	450107	297160	469201	391435	401747	346914	426713	291008	380724	326011	349627	382867	247699	350125	492492	456261	428140	401602	164	1253	1053	151	196	317	384703	393412
4.80_542.67				5	542.672	4.798	832	1635	623	9492	35875	13212	136	7625	1186	41416	823	36002	17738	245341	196	2243	581	17718	5263	39539	57	26	20	12	16	22	27458	23934
4.81_557.68				5	557.681	4.807	197	481	73	4158	16532	5855	39	3191	85	19911	228	15420	7822	94417	84	929	276	8172	2414	18535	3	3	7	5	14	6	12751	11235
4.81_557.01				5	557.011	4.809	584	1294	194	10535	41893	14523	97	8412	224	52178	776	40555	19733	289590	288	2628	889	20125	6118	46074	24	32	39	26	28	28	32116	29651
4.81_557.35				5	557.346	4.812	543	1219	347	8532	32557	11683	204	6646	418	40602	841	30147	15868	206353	365	2069	737	16212	5114	37663	50	48	58	51	41	63	23684	22485
4.83_505.25				5	505.252	4.826	1154	1156	1305	1122	818	972	1273	1045	1167	924	1295	824	1401	537	819	1188	1136	1319	1597	935	34	27	20	32	23	20	826	926
4.83_447.25				5	447.247	4.829	801	800	901	939	723	769	856	804	897	824	1087	798	1261	687	583	982	914	974	1247	841	60	48	18	28	48	50	819	859
4.83_483.27				5	483.271	4.831	6216	6340	6547	5744	4561	5154	6436	5497	6456	5375	7278	5281	8045	4546	4238	6706	6006	7007	8855	4884	74	60	70	52	36	49	5259	5596
4.83_465.26				5	465.259	4.831	2781	2693	2876	2550	2167	2294	2974	2374	2769	2294	3239	2317	3656	2421	1745	3112	2764	3003	4126	2428	53	47	55	35	44	41	2277	2442
4.83_572.02				5	572.021	4.833	394	875	161	6447	24005	8314	56	5062	168	31230	446	24486	12305	159520	143	1566	520	11985	3619	28449	13	15	14	19	12	21	18220	16615
4.84_517.33				5	517.331	4.839	1099	6011	742	14134	67413	14239	399	16830	699	113709	1932	101730	33614	584235	873	9468	986	36550	12332	68794	614	620	613	88	79	100	49599	51616
4.84_571.69				5	571.688	4.843	454	1143	140	7792	29868	9552	69	5667	207	37573	597	27749	14409	210788	194	1870	554	14407	4362	34102	8	15	17	11	14	22	21450	21222
4.86_624.48				5	624.478	4.855	387	238	74454	21171	1116	128	2677	10691	790	164	5511	1386	9723	829	380	2291	238	1483	7078	1875	41	130	136	118	102	123	5529	5386
4.86_566.43				5	566.427	4.857	636	348	144915	35244	2066	229	4252	18678	1152	350	10142	3041	17413	3616	608	3720	315	2390	12846	3436	139	217	271	240	274	285	10671	11827
4.86_364.14				5	364.137	4.86	3636	2608	4916	4250	2248	1589	2903	4074	2540	3760	7044	4404	7500	1736	6268	5786	5747	5449	8712	6213	724	319	318	358	353	348	3990	4074
4.86_586.36				5	586.361	4.862	389	911	233	5867	21659	6387	200	4105	386	25657	483	21440	10104	133935	233	1259	475	10439	3294	23878	46	36	26	28	24	30	15113	14870
4.86_400.21				5	400.206	4.863	5414	4350	7796	7401	3700	2098	5039	7276	4768	9876	12414	10040	13301	5014	10395	8990	10762	11131	18824	11761	48	57	68	52	51	55	8689	8778
4.88_137.04				5	137.045	4.875	37192	52868	43534	34076	52958	45689	49315	35574	34667	30056	47837	37609	42145	37768	25421	35693	57741	56357	57929	42690	8203	118	135	10	20	15	39764	45273
4.89_566.32				5	566.315	4.886	16116	20194	11363	15667	9953	17937	20752	15040	35634	16359	7412	20108	12043	7399	11547	13242	18165	9876	16499	13337	491	480	530	16	8	24	14792	14586
4.89_520.34				5	520.34	4.891	29387	113576	77416	43401	47746	79651	60476	64873	212975	147196	36659	49738	42557	47762	54985	36419	65695	37892	60081	39688	69577	5582	4375	198	293	331	44247	132993
4.90_586.70				5	586.697	4.896	207	520	28	4791	18647	5766	58	3607	26	23264	296	17766	9329	126151	72	798	284	8846	2692	20058	2	6	8	10	8	14	12936	13233
4.91_580.41				5	580.406	4.914	99563	98536	82947	119311	81817	105800	152196	132987	166518	118589	30502	124590	65607	80432	61932	65113	141983	71590	120666	77914	1487	482	441	9	14	9	104429	97319
4.91_586.36				5	586.36	4.914	882	1962	1035	4831	21520	7055	748	4105	1565	24432	747	20333	9742	147768	900	1414	1285	10099	3294	24907	29	40	47	30	23	34	15692	15565
4.92_601.37				5	601.371	4.923	23340	30884	17841	27539	25147	29258	32243	25369	53103	49563	8874	41936	17724	106006	13855	17876	35048	23208	33683	32133	36	27	42	26	47	43	31356	33291
4.93_600.38				5	600.377	4.927	89395	113509	64734	88058	50732	100718	123339	81105	182655	106410	28621	111017	44330	58225	53720	52284	140699	57557	109332	65340	59	38	41	22	14	23	87883	83940
4.93_601.04				5	601.038	4.928	152	306	65	3119	12630	4210	25	2120	25	17841	212	12316	6613	107281	59	619	197	6414	1589	16808	8	14	6	11	8	8	9365	10619
4.96_520.34				5	520.342	4.96	901798	843786	786155	828393	603715	877376	1126078	964236	1989048	961200	396810	886564	489258	489140	657838	650264	1111327	586434	1172120	700132	738053	57210	58236	225	257	333	793352	808545
4.96_578.39				5	578.39	4.963	43152	42550	36317	39529	26353	41253	55426	47224	91306	45013	14471	45199	19774	20664	26892	27375	51786	25166	55539	33149	36757	1098	1127	17	14	27	35316	39965
4.97_508.34				5	508.339	4.97	25332	20508	15726	21240	14292	25012	33624	25895	48787	17918	11368	22112	14195	13537	17824	12488	33457	12863	34492	14759	4076	435	452	29	15	31	21057	21888
4.98_568.34				5	568.337	4.977	6735	9698	5965	6114	4521	7911	8322	4712	19182	9508	8512	9822	8803	4866	3649	8000	12097	9552	11490	10083	5274	17678	17055	26	24	54	8069	9987
4.98_528.31				5	528.307	4.98	15154	14565	9415	9989	8646	17146	23274	14201	30355	16485	5470	11752	7584	9575	10293	5961	22864	11201	20465	8624	119	134	131	16	34	24	13099	14156
4.98_542.32				5	542.322	4.981	1601683	634243	520516	1533435	317996	679909	2397401	648655	4108578	753224	262695	635587	953154	1263911	382619	480808	1150205	328670	849551	1380096	47873	2888	3153	58	198	66	1649723	584592
5.01_602.39				5	602.388	5.007	5116	8782	7165	5336	3854	6912	5987	4300	16405	7855	4501	7882	5694	4233	2213	5787	6543	5277	7740	6419	1020	3274	3207	16	23	11	6396	8457
5.01_566.32				5	566.319	5.011	4974	7887	7549	5841	3949	6696	5001	3651	9790	6308	8763	8539	9486	3944	3320	9188	5495	6584	6045	9022	719	6665	6462	18	22	26	6084	7385
5.01_494.32				5	494.325	5.013	2325842	2143697	1851351	1578316	1455906	1699021	2886051	3105500	3263660	2309145	490897	1685410	842292	1107445	1257212	879524	2388708	1115176	2525112	1003312	45625	4530	4466	297	215	225	1636021	1826258
5.01_532.28				5	532.278	5.015	7386	7494	6583	5034	6017	5397	7626	9300	7222	6220	2179	5626	3499	3238	4815	3641	7189	4109	7236	4308	368	69	61	20	24	18	4572	5310
5.02_987.64				5	987.64	5.022	31848	22094	16923	14950	10999	14573	44366	52793	58187	29329	1196	17016	4098	7066	6887	4341	32503	6832	36199	6334	34	5	8	6	3	5	14662	16641
5.03_580.41				5	580.406	5.032	17069	19232	18150	12324	6575	15183	16998	11582	24813	14542	5050	9488	6622	3453	6492	11830	12583	8923	13345	8428	3478	11075	10984	12	17	15	9175	10046
5.04_597.42				5	597.422	5.035	10909	6748	7004	8971	7118	7588	15449	16320	16886	10878	3336	10710	5673	4720	4475	5660	15569	6475	15911	6985	22	22	23	11	7	13	9814	9761
5.05_625.45				5	625.454	5.048	2953	2791	3236	3000	3340	3686	3374	2953	5231	3532	4935	5179	5323	2310	1688	5507	4690	5289	4927	5332	48	369	393	4	6	6	3905	4631
5.05_207.21				5	207.205	5.052	9798	8276	12149	24306	32284	15902	17338	19592	17627	18376	88416	49804	77424	80484	21336	48505	41926	53059	38729	62164	160	143	101	4	6	6	40279	37621
5.06_564.30				5	564.304	5.061	13701	18539	15339	12308	9214	13476	12404	7234	20654	13375	17396	14520	12502	11221	8454	17568	13021	14628	13619	16555	65	515	551	17	4	7	11756	12610
5.07_568.41				5	568.408	5.074	15053	16017	13241	10902	7523	12163	15335	10781	14414	10453	4660	9538	6343	4838	9174	8359	10775	5682	9226	6940	211	13846	12965	2917	733	3110	8931	8105
5.08_492.31				5	492.308	5.077	20652	18493	13756	15673	7420	16074	27349	20505	36117	14789	5038	13460	7741	7809	13311	11559	17786	7895	20795	12627	712	184	198	42	27	66	14263	13213
5.08_600.38				5	600.376	5.079	18523	25163	15584	11991	6307	18049	18327	9414	38990	16920	7942	15147	9163	4213	5811	14963	16516	10294	15875	12670	17	397	435	17	31	13	13133	12219
5.09_520.34				5	520.34	5.091	475066	460096	479806	395172	284157	462380	463684	395937	778306	437275	402069	464245	442527	224213	353521	483073	535843	428720	560717	529534	19575	665682	683439	320	619	689	418207	442624
5.10_468.31				5	468.308	5.096	65850	72169	43689	59170	34940	58412	107074	67034	99965	47797	21187	58134	32687	31812	46676	34200	69773	31094	83288	34113	30238	3382	2944	123	118	74	50102	50311
5.10_578.39				5	578.391	5.097	21100	22171	19760	16040	11317	17825	18249	15483	31961	17444	13671	18289	15260	8145	13998	21559	21966	15377	21234	19865	320	30633	31042	18	9	29	17965	17587
5.10_989.65				5	989.65	5.097	7032	7154	6790	6048	4819	6320	7872	6921	10195	6943	4894	6961	7053	4306	4531	4964	7770	5831	7945	5356	18	873	901	4	6	2	5398	6598
5.10_462.30				5	462.298	5.104	8948	9652	7387	7995	6164	9460	10784	9909	13018	9191	4571	8006	6871	7832	6339	5906	11482	6852	11758	6122	95	14	142	129	151	160	7062	8013
5.11_496.34				5	496.341	5.107	858067	921696	848419	768666	547086	735661	915867	990572	1014730	744173	688965	875861	913276	593623	823071	693779	960050	788117	1001226	681004	108348	3219946	3304182	600	2598	2643	789755	808812
5.11_554.39				5	554.391	5.108	36646	41485	35461	32129	25475	31550	36404	36898	39843	30812	26556	34909	36672	22259	33290	33035	39846	31532	37754	28142	1827	154959	144239	14	60	101	32473	32872
5.11_979.57				5	979.573	5.111	34664	57182	31169	32803	16579	34626	37735	34670	72102	42237	12639	35535	23298	25686	22012	18145	48645	19475	51278	20207	6	59	33	6	2	2	26203	29802
5.11_975.64				5	975.638	5.112	12411	15211	11800	11790	7581	12704	16372	17438	20222	12694	7639	14721	12092	9062	9827	9021	17200	11031	18099	8564	2	18	32	2	2	4	10804	11774
5.11_359.25				5	359.253	5.113	12834	18066	11972	11281	6571	11201	12543	11227	18652	13489	6805	12482	9726	10157	9444	8877	15443	8397	14765	9759	73	6	3	59	44	52	10080	10445
5.12_959.61				5	959.609	5.119	95284	123656	77024	104110	63205	124700	152044	145056	189082	114127	37358	95000	69561	94567	63511	51228	151549	66854	143147	47090	7	0.11	2	6	5	0.11	75003	86871
5.13_538.36				5	538.359	5.13	25581	28579	23325	25854	20728	25138	34310	28460	31680	24660	13228	25226	18344	19896	19656	18280	27614	17869	30284	18104	75	116	104	13	12	18	22879	22220
5.14_552.38				5	552.377	5.138	91376	92344	90731	65029	59665	72998	85584	90299	91677	71833	61718	86382	87222	52832	55312	76445	90567	79444	110220	74100	26	2303	2224	12	10	13	82624	82860
5.14_494.32				5	494.324	5.138	2121384	1998566	2112806	1633175	1397219	1658141	2175137	2146218	2398080	1867965	1411206	1989245	1999907	1337039	1416307	1615404	2181535	1941361	2864092	1766871	1444	51013	54376	347	459	482	1911613	2001791
5.14_987.64				5	987.639	5.14	8874	7974	8328	4858	4469	5959	6722	8373	9311	6584	5046	8037	9939	3827	3597	7059	9076	8145	13293	7511	0.25	20	39	8	2	3	6720	7652
5.14_516.31				5	516.306	5.14	96127	98007	100898	82366	72630	96615	107470	74559	133081	91421	111272	99642	106816	70480	70868	102924	114233	109537	136586	116090	120	2292	3381	44	56	76	96626	104922
5.14_476.31				5	476.313	5.142	5878	5055	5005	4340	4330	4871	5205	5880	6685	4989	3123	5094	5420	5545	3398	4491	5950	5573	6896	4640	253	353	337	244	221	218	5136	5668
5.14_492.81				5	492.806	5.142	5413	5164	5275	4290	3490	4354	5319	5489	6301	4553	3525	4832	5210	3262	3647	4378	5522	4904	7260	4771	71	165	195	64	39	32	4996	4973
5.14_971.61				5	971.61	5.145	11825	14438	10112	8181	5093	8559	12015	11576	18183	8659	5081	10511	9428	6001	6565	7235	10999	7606	18391	7131	7	1	23	7	0.06	5	8084	10019
5.15_466.29				5	466.293	5.146	169368	133214	117124	118755	77486	123568	205620	184102	177414	128695	55309	137756	96856	115745	140882	69562	149229	82529	208907	80174	3719	4409	4342	2147	2687	2339	126630	127616
5.15_532.28				5	532.279	5.148	7179	6625	7600	6253	6619	5635	5932	5874	5021	5569	6284	6762	7585	4775	5928	7481	6109	7157	7432	7206	23	403	518	22	27	23	5206	6379
5.15_955.58				5	955.579	5.15	18283	27775	13202	15084	7137	15761	24757	19700	38795	14696	6922	16250	11646	11159	11538	8676	19224	8295	30308	8888	10	14	7	2	2	4	13760	15109
5.15_337.27				5	337.275	5.151	33138	44856	28238	30485	17908	27902	37809	31510	53822	29059	17005	28287	22106	24224	23860	19678	31331	18578	39972	20403	293	300	332	26	29	16	24452	27859
5.16_536.35				5	536.345	5.158	12731	16426	10772	11637	7651	10814	13798	12668	18499	10654	6344	11197	8706	7804	9694	9507	10987	8283	15599	7384	120	53	46	18	24	31	10144	10314
5.16_464.27				5	464.274	5.16	20941	15158	9097	17894	6574	15278	15438	16284	24194	9287	5879	10230	7967	7740	14050	19468	14295	7547	24449	11413	125	42	34	27	31	42	14092	14731
5.19_929.56				5	929.564	5.186	39673	53138	29406	28271	15269	29561	60820	41928	61088	31214	11850	30468	19516	20967	15277	10811	34508	12308	54434	13634	5	4	7	5	7	8	34537	33585
5.19_313.27				5	313.272	5.187	15078	24468	12932	14193	8425	18404	21873	16141	21847	13533	9614	17788	14490	14001	10709	10383	19849	9609	22600	9719	135	177	175	54	60	60	13336	14771
5.19_201.17				5	201.172	5.191	270275	606442	624817	475210	424162	245055	470353	424463	489085	533210	454993	444618	464627	489361	486164	270949	824019	491784	392684	527495	36	197	165	166	153	155	457694	457199
5.20_319.14				5	319.136	5.2	6126	7066	33291	20566	9994	3847	8619	8981	8600	14698	14140	12416	4866	6608	15524	5140	17131	17945	12983	6414	64	59	60	53	47	51	11827	11748
5.21_480.32				5	480.323	5.21	65940	97913	250329	68100	48638	75655	79385	96872	96113	142788	209979	109952	120828	56346	74332	96145	95749	88228	283066	133990	763	539	454	97	100	134	148350	225322
5.22_217.07				5	217.069	5.223	11453	12431	9111	13513	11691	14216	16028	12118	13132	12340	8942	14141	9334	10083	10812	4857	6460	4704	15292	7987	50	111	122	56	69	36	12222	12131
5.23_474.26				5	474.259	5.227	94883	112246	84681	86394	64142	87466	122136	102673	121128	85190	50722	82519	67231	76970	76686	53909	100553	64692	122246	58822	413	406	347	320	334	393	79258	80547
5.23_434.27				5	434.268	5.232	11350	13212	9044	9373	6809	8353	15243	11664	13483	8722	4352	8665	7259	8622	6466	4669	10294	6002	14438	4739	69	95	104	132	141	117	8465	8156
5.23_488.27				5	488.271	5.232	6215	5633	6220	3790	2873	5744	5044	4397	7463	3392	7374	6335	8370	3656	3704	7207	5920	6260	8236	8084	179	132	164	78	234	98	5994	6398
5.23_903.54				5	903.543	5.233	96944	136793	54452	62861	36199	56260	139165	107568	121148	61297	15332	55576	40106	54641	35008	16685	73315	28009	155690	17443	5	2	4	2	6	3	51983	44105
5.23_925.53				5	925.527	5.234	12587	15568	8713	7868	6325	9062	17891	14237	16100	9271	3138	8672	5712	9100	6921	3498	11294	5226	18053	3663	4	0.25	4	4	6	5	8589	8049
5.24_490.23				5	490.228	5.235	16900	17044	13004	15109	12279	13038	19781	16494	5911	13674	7512	13284	9728	5508	11577	7680	14017	9770	18135	7211	12	13	24	9	16	18	5705	6061
5.24_252.12				5	252.122	5.244	5802	4017	5520	5970	4525	7196	20312	7741	6024	20888	8436	8391	7160	6864	15250	1639	13806	17490	17969	3873	66	55	59	30	37	56	10315	10123
5.25_438.26				5	438.259	5.247	39561	21786	31091	28990	15042	29580	46344	58665	40085	36928	14857	43152	34661	45445	41289	15963	34238	28931	67044	21649	52	56	40	27	28	24	33974	36356
5.25_951.54				5	951.544	5.248	8876	15124	10243	6608	4259	7618	8653	7323	16287	9257	7474	9564	10033	6674	4121	5595	10368	6508	14392	7036	2	5	6	3	2	2	8727	9653
5.25_202.18				5	202.179	5.25	8108	10258	12568	8608	9005	6089	12113	5160	9746	13117	8258	8182	9851	7887	4932	5467	12007	8804	5845	7636	79	603	654	418	421	581	10927	5338
5.25_466.29				5	466.291	5.252	60757	41498	54343	30066	24815	34701	45423	40854	45202	38623	54352	58202	73688	35978	29657	46441	39722	58890	82486	53754	7630	3709	4495	916	8250	4400	59436	59071
5.27_462.30				5	462.296	5.274	10928	14292	13635	11102	8724	11764	11520	9612	15129	11545	19125	13484	18987	11971	7707	16530	14512	17204	16212	15459	147	135	164	109	112	114	12455	13087
5.28_959.61				5	959.605	5.275	11913	14296	12296	9013	7515	13293	8317	8341	17026	10835	27211	14409	28876	10900	5304	19146	13708	25575	19231	17683	5	6	4	2	3	2	10701	14713
5.28_538.36				5	538.36	5.275	15035	17287	22631	19328	14427	16996	14399	14859	23717	15125	21980	18355	22893	13196	10424	24782	17476	21744	20505	21556	119	119	135	17	18	13	15887	17327
5.28_114.09				5	114.091	5.276	5723	2850	5032	7882	7090	6337	10585	9161	10214	8512	55821	11215	17179	7318	7787	10131	11461	18560	20129	9310	1397	1403	1428	1413	1463	1565	12304	12529
5.28_558.32				5	558.317	5.278	8435	10957	9032	9155	5089	9947	12208	11331	38840	14479	8448	12822	8956	4976	4730	11879	12979	10493	17299	10080	454	90	97	9	18	17	10294	11449
5.28_450.26				5	450.259	5.28	10760	15338	9502	10644	5345	9699	18648	10989	19937	8210	5742	10655	7790	7909	8075	6193	11405	5833	17018	7034	70	66	93	51	60	49	8903	9233
5.29_363.16				5	363.161	5.285	20240	20905	9550	4826	2168	739	1181	1469	7013	17524	10288	28822	1364	11480	44546	16562	78212	18027	26380	9793	37	51	52	48	50	48	15568	16233
5.29_500.28				5	500.278	5.288	145021	226265	180686	128798	85438	137869	106654	95363	227222	151518	230258	184349	236069	116804	91982	213881	177897	196612	186976	220640	770	650	724	56	87	85	141229	168483
5.30_452.28				5	452.277	5.303	268185	245676	226571	163105	139992	190351	440153	204199	264088	212842	165734	174974	185653	158291	98605	96354	180565	106723	231815	145743	334	438	401	187	185	226	1430704	288178
5.30_502.29				5	502.29	5.303	55644	30765	25792	24608	21521	33528	44663	21957	38937	29048	45028	76573	39679	23475	15844	42054	31689	30281	31369	35573	286	701	670	51	40	76	59590	24700
5.31_536.34				5	536.341	5.307	9131	11469	18960	14604	4826	7435	6979	10678	20614	7858	11776	9567	10572	4694	6961	11118	7412	9476	13113	10632	3020	520	415	16	14	17	8400	10638
5.32_478.30				5	478.295	5.321	381018	451982	333124	235570	190326	270716	271785	272084	444076	229396	491462	358529	481810	231718	322610	396955	307973	380861	441986	406113	6458	6208	6371	108	153	166	289006	327865
5.34_480.31				5	480.308	5.343	93259	62654	51367	37205	53124	85432	119336	55196	109046	47289	131596	100547	96394	52348	25708	94599	74787	72354	58902	87122	196	535	603	165	103	160	662856	55361
5.38_474.26				5	474.258	5.383	74816	93539	62074	58031	54084	68861	75769	59531	87430	63948	97390	71182	93117	61886	56145	79088	79682	85342	99404	83142	311	359	350	309	321	328	61090	67137
5.38_490.23				5	490.229	5.383	8051	8701	5990	6493	5787	6313	7383	6041	6657	6229	7838	6694	8392	5286	5722	6736	7497	7490	8758	6588	16	24	6	10	10	10	5158	5638
5.38_452.28				5	452.277	5.385	892745	1147108	849333	645600	519762	667345	789866	666986	854546	602883	1066273	728326	1173549	618485	537784	728046	734328	858695	1251055	731097	500	794	806	307	398	493	696277	785121
5.39_434.26				5	434.264	5.386	21042	27577	21150	15890	12918	16320	19660	16236	21097	15696	25009	17323	30408	14477	13323	17443	17998	20616	29192	17648	69	64	57	86	89	102	16537	18796
5.39_311.25				5	311.254	5.387	5656	6654	4992	3850	2845	3949	4856	4080	4993	3800	5923	4096	6800	3244	2995	4102	4172	5330	7405	4012	61	75	62	77	63	79	3970	4196
5.40_623.50				5	623.501	5.402	9898	8335	10263	6377	6147	9345	9626	10855	8980	9895	9302	7710	8139	7577	12363	5805	11356	7997	10923	8965	30	30	28	6	3	9	10363	9159
5.41_883.53				5	883.529	5.407	8211	7946	10356	5967	5463	8632	7850	10196	7772	8575	7923	7494	6512	6960	9715	4852	9114	6976	9348	7676	163	51	46	4	7	9	8360	8560
5.41_454.28				5	454.284	5.411	34440	35426	29492	28316	25009	101029	97716	26607	32120	30310	45077	41481	40332	24948	21969	73497	36767	25298	40127	23892	104	501	384	39	31	31	91025	22568
5.42_898.54				5	898.542	5.419	12458	13298	14477	7974	8499	11584	9832	12515	13333	11963	10815	10777	9606	8118	16998	9395	13201	9678	12208	12353	17	8	10	11	6	19	11691	11793
5.44_597.48				5	597.484	5.443	10267	9691	11153	5936	5523	8279	8965	11302	8216	9725	11816	9491	10316	5699	14513	5298	9421	8754	10234	8774	24	22	15	14	18	10	9461	10585
5.45_452.28				5	452.28	5.446	203338	176178	76472	137714	84762	133245	213887	88576	169445	95188	136896	132605	198886	99730	49488	131084	116527	110145	214058	104061	159	357	428	203	149	187	688180	94745
5.47_480.31				5	480.306	5.468	12988	11962	11993	14253	8850	14711	15428	12694	19891	16653	16602	15597	18411	11624	9962	13345	15391	21549	23504	15358	173	224	220	98	69	93	15640	14905
5.48_90.09				5	90.0916	5.481	17116	25288	40153	42241	40088	13858	27468	18651	39291	15762	50924	44141	35732	36524	13240	38601	12594	49080	95800	13460	757	773	878	309	573	700	33590	35042
5.48_612.35				5	612.349	5.483	16428	19803	14709	14432	13268	22672	15319	14811	27248	15707	9093	16999	15438	13592	7177	22864	22059	15343	23356	11392	6	10	10	12	12	13	16359	15621
5.48_899.51				5	899.507	5.484	29550	26313	32694	25715	14424	35034	38962	20316	49406	31257	20609	24103	21602	19110	15029	18411	31308	17346	32389	20111	8	21	16	5	6	9	24582	27114
5.50_857.51				5	857.512	5.501	8407	9750	7891	6465	6021	6782	9690	8111	5886	6831	10807	7307	10477	6075	9962	4976	7293	7397	8070	7661	276	241	256	6	13	16	9716	8053
5.50_575.50				5	575.5	5.504	24916	24023	23907	17062	13712	16025	24602	29852	17230	19505	21380	18265	21184	14702	23658	12822	17530	18770	23178	17263	472	443	449	26	14	34	22967	22816
5.51_424.24				5	424.243	5.506	3316	4269	4155	3155	1780	2719	4589	2244	3169	2101	5071	3566	5248	2489	2110	2485	3029	3031	5040	3030	30	24	17	19	17	20	2899	3304
5.51_873.49				5	873.49	5.512	27924	23948	28704	21070	17372	24291	35636	22821	27140	27757	14670	23819	20794	22774	15075	14428	31230	14158	27350	13952	26	40	39	5	7	2	23024	22836
5.51_890.52				5	890.516	5.513	10416	9478	11137	8446	7095	9862	13171	9179	10889	9937	5576	9012	8250	8742	6283	5486	12418	5689	10500	5383	15	6	8	22	13	32	8905	9066
5.51_534.31				5	534.313	5.514	4885	3440	5620	6083	12195	6413	3642	8770	3954	16574	4499	16255	8422	116262	5359	2813	9222	7444	7119	14085	126	24136	24863	88	107	130	12231	11329
5.52_241.20				5	241.205	5.519	2853	3117	3165	2938	2964	3327	3982	2987	7512	2882	2749	2831	2760	2799	2883	2593	2866	2576	2615	2589	156	3142	3306	1555	1609	1590	3145	3144
5.54_549.49				5	549.488	5.541	9030	8987	9675	7799	5753	6611	10692	11670	6736	8628	9303	6835	10921	7847	8289	4888	7266	8242	9622	6842	26	105	106	23	41	35	9538	9410
5.55_490.29				5	490.287	5.549	7308	4792	8849	9781	20073	10704	5224	12749	5347	29336	6119	30908	14879	220563	8141	4341	14657	11607	11274	21827	155	48467	45931	127	146	169	22063	21677
5.55_187.16				5	187.157	5.551	124130	236760	167289	159610	144382	127700	177452	187995	244529	182352	147583	164405	149435	141517	167041	122182	240301	181213	198288	171544	44	79	79	55	48	67	168123	172229
5.57_134.12				5	134.116	5.568	9136	10138	11495	9594	9504	10207	11520	10395	10844	10246	11837	13370	10217	10165	11837	8896	11130	14009	10803	11915	5919	6811	6599	3345	6090	6967	11172	11028
5.57_416.20				5	416.201	5.572	8440	13871	12255	6456	4908	8315	17777	30099	9226	11630	25072	26056	18946	17822	19053	12952	12848	14643	23458	30378	154	109	96	126	116	116	16374	15677
5.58_873.48				5	873.484	5.575	3684	3613	4438	3157	3638	5764	5659	2454	6034	4354	20850	5187	9100	3519	1804	14558	5682	3569	6296	4232	12	7	7	0.25	2	6	6688	5429
5.58_380.13				5	380.13	5.578	12864	21613	17293	9231	7606	12272	27306	46510	15284	19610	29450	38811	27102	27936	27589	20813	19298	21216	32672	48296	39	42	41	44	38	33	24150	23967
5.58_196.10				5	196.096	5.582	16263	25139	22116	11606	9360	14786	34424	58374	17424	23583	44265	48427	34678	32886	36913	24218	23770	26324	42114	59578	44	52	39	42	35	46	29689	29440
5.58_358.15				5	358.148	5.582	4812	6858	6472	3342	2785	4528	10863	16554	5084	7399	14602	14752	11596	10462	11728	7030	7060	8651	14090	17993	61	100	91	88	84	102	9137	9259
5.59_584.32				5	584.316	5.586	15833	20278	12493	12650	10941	14846	13475	11158	20134	11525	6771	12472	11770	9907	5105	12856	15270	9797	21160	6540	16	20	24	8	11	7	12366	11536
5.59_446.26				5	446.257	5.593	11631	6744	12321	13924	28993	15069	7230	17657	7520	43544	9034	47360	23775	311464	11806	5704	20733	16427	15888	30556	158	49784	47069	159	211	179	31149	31673
5.59_104.11				5	104.108	5.595	2409	2179	2546	3443	4519	3191	3177	3401	3415	3105	8010	6113	7496	9373	3390	5444	5594	6592	4516	6493	412	386	360	96	114	113	5289	5103
5.64_402.23				5	402.234	5.639	13499	8086	15970	15633	30331	15602	8088	19875	9159	45215	9857	46511	28465	327522	12638	6230	21518	17615	18060	32075	177	70572	73020	194	194	196	34440	33500
5.67_196.10				5	196.096	5.667	3138	3841	3867	2248	1667	1873	4079	9160	2012	5364	7636	7106	6038	4356	7721	5092	2645	3585	5732	8142	30	30	24	23	17	24	4834	4675
5.67_416.20				5	416.202	5.668	4439	5997	5306	3092	2249	2320	5821	14411	3035	7098	10445	10310	7716	6095	10111	7499	3514	5279	8970	11647	87	91	94	88	94	75	6924	6717
5.69_341.18				5	341.181	5.693	4353	2758	6596	4906	6701	3934	2764	5726	2824	10556	3563	11663	8093	63021	4451	2091	6992	4499	5725	7790	98	14668	14697	59	98	81	8443	8763
5.69_358.21				5	358.206	5.694	11499	6703	16745	12087	18182	10003	7045	14459	7651	26779	8728	29664	20891	158492	10741	5530	18672	11080	14233	18721	203	40324	38848	188	231	197	21841	22361
5.72_187.12				5	187.118	5.716	760	600	778	515	528	665	762	566	852	724	699	874	742	659	798	617	815	518	785	614	205	265	318	197	213	277	562	679
5.83_530.32				5	530.323	5.825	44	43	55	36	43	42	51	39	47	83	53	64	40	167	58	25	57	47	46	28	27	24	31	10	8	18	66	51
5.83_513.29				5	513.294	5.825	74	65	91	60	55	42	61	86	83	77	59	134	50	153	71	52	78	49	55	74	39	15	35	14	10	15	132	83
5.87_483.34				5	483.343	5.87	766	2646	392	12279	49031	11448	218	10780	369	72057	1274	54606	22094	487169	550	4402	743	21474	7828	56326	32	1329	1420	39	50	20	39042	37808
5.87_533.33				5	533.327	5.873	5635	20663	3000	92802	401718	89248	1425	85440	2829	566487	8800	437953	192964	3113845	3617	34084	5305	154277	60471	488971	54	306	278	138	130	164	304696	325566
5.99_481.17				5	481.171	5.989	7122	5713	6813	7056	6307	6171	6916	5482	6110	5613	5629	5961	6111	6224	5834	6149	6492	5900	5518	5953	6	42	38	48	68	53	6231	6071
6.00_173.14				5	173.139	5.996	8047441	9958486	9410062	7209870	7196657	7854515	9437276	8596710	10081253	8970193	7643595	8495719	7630278	7393660	8974199	7870172	9498965	8843298	11592446	8891685	75	4201	3700	2722	2710	3605	8788528	8862238
6.00_156.11				5	156.113	5.997	421856	529586	514382	387773	394006	416760	507209	459769	544159	463995	405877	453581	398065	399100	475275	411503	501522	475170	614276	480053	24	267	243	270	232	266	456696	480810
6.00_345.27				5	345.272	5.997	13046	15208	12508	10647	9611	10670	16761	12460	17311	13953	10671	12250	11136	10387	14365	10749	14171	12494	21455	11622	13	13	26	13	13	24	12134	12067
6.00_172.61				5	172.612	5.998	38386	45931	40613	35883	33349	34548	42556	38463	48224	38522	35218	37428	35822	33064	42392	36588	43509	42252	53950	41411	0.25	0.25	8	11	4	13	33908	41447
6.02_899.50				5	899.5	6.018	10749	9781	14277	10787	8973	11740	13973	10983	14033	11198	19006	12159	20780	13953	10439	11943	14669	12493	17682	12446	5	0.25	18	5	3	2	12367	14605
6.04_60.06				5	60.056	6.037	12984	5430	7490	6999	7965	3830	4250	23477	3975	4544	4553	5279	5071	7051	4602	4249	7448	4100	6136	3898	3503	4465	4766	3951	4369	4415	6211	7596
6.05_559.15				5	559.153	6.053	59639	78379	104847	83509	55160	68390	98228	72153	82805	111020	97351	114332	113063	121602	106104	104031	112885	111141	139095	113124	12	21	16	16	13	7	103254	110225
6.07_529.29				5	529.292	6.07	128	110	155	105	67	30	98	144	103	98	54	137	81	164	130	42	209	66	152	92	52	5	11	19	17	21	123	93
6.11_546.28				5	546.279	6.113	12081	12067	13069	12484	10319	11785	17321	11804	19229	12551	12086	19107	21353	13428	12039	15011	14753	13050	18734	16857	76	22	27	24	17	30	14298	15374
6.12_339.29				5	339.289	6.119	6363	5358	5949	5954	5151	5467	8152	6240	8115	6508	5434	7632	9225	6826	5463	6229	7106	6263	10550	7649	43	42	45	32	45	46	6766	7135
6.13_544.27				5	544.268	6.134	9811	9709	8485	7987	7350	8088	11109	8282	13488	9768	9734	14463	15474	10693	10225	10743	11460	11438	14898	14259	24	15	20	14	8	10	10588	11836
6.15_218.14				5	218.14	6.148	42259	50432	94883	134224	86879	62108	33606	26571	44682	41803	717831	294011	203096	143559	99484	1172814	107352	172844	79327	205173	48	35065	33200	44	48	44	203482	211844
6.15_522.28				5	522.281	6.148	20488	21598	19309	18262	13328	19151	24853	18496	34825	18895	20048	27231	27451	18362	21006	20979	23373	20038	33477	27012	48	46	44	21	26	38	23683	24382
6.17_380.13				5	380.13	6.171	7368	8698	8883	9583	7133	5152	7930	16179	6629	15005	7334	7828	9939	8484	9524	10964	6221	9395	9760	8415	16	30	29	21	19	30	9726	9812
6.18_546.28				5	546.283	6.176	4621	5127	6237	4708	3872	4768	5061	3852	7028	4978	12545	8254	13518	5849	4464	9896	5681	7855	7574	11014	11	89	78	11	11	20	7330	7531
6.18_524.30				5	524.3	6.182	31619	30965	38776	28141	23962	29712	33198	27982	40080	34549	83204	51619	93655	36524	25727	62795	38834	58443	57128	76157	29	134	129	104	67	87	42751	49617
6.20_544.26				5	544.265	6.198	4776	5805	5102	4162	3961	4626	4690	4008	6075	5218	11116	7302	11917	5274	4512	8362	5888	7456	7195	10143	6	15	20	5	9	17	6086	7035
6.21_218.14				5	218.138	6.208	6973	10449	17602	20467	13568	14194	4817	3929	7820	8080	137953	40722	33813	27480	16596	1172269	21916	21238	10936	29205	72	35299	2432	78	140	156	32063	45388
6.21_522.28				5	522.281	6.21	5769	6767	7314	5608	4341	5627	5714	4920	8401	6618	17262	9305	16957	6189	5859	11879	6879	10583	10308	14995	14	37	36	21	17	31	8336	9322
6.21_581.31				5	581.308	6.21	10677	10844	9886	9476	6920	10705	17285	13790	14108	11201	5552	9365	8052	9037	5367	7219	11826	8205	15416	8261	302	27	31	11	2	22	9856	10625
6.21_599.32				5	599.321	6.211	88568	101769	79367	85295	61447	89751	148142	127288	118039	97844	42983	83197	63254	72264	43233	57572	102442	63282	130279	66878	746	243	232	121	74	89	86952	90669
6.21_174.11				5	174.111	6.215	9253	4904	7293	10092	9813	10889	17027	12376	17836	17638	11807	15389	16599	5853	14899	11783	23028	29490	17696	10991	586	41	28	35	38	47	13957	14839
6.22_636.32				5	636.316	6.222	37072	35763	36780	26913	26682	35712	38294	46241	59701	55602	19554	47380	25638	25409	28465	22566	50935	24251	56870	27057	20	44	36	20	18	30	36212	39068
6.22_168.06				5	168.064	6.222	21449	24616	23684	13999	8884	20043	27032	27290	22432	20438	12192	25621	27640	19000	27607	8678	17964	18835	33653	28741	28	38	36	31	40	40	23847	23206
6.22_359.26				5	359.259	6.222	27612	26437	28665	21451	19637	28418	31896	35286	42061	45117	15427	32896	20740	19948	21037	17194	38373	18684	41447	20534	20	60	57	39	29	56	26978	29229
6.22_276.18				5	276.18	6.224	8846	8377	9261	8279	7943	7253	7436	7645	10900	8012	11942	11024	14517	14369	9296	9246	11660	8570	10736	12300	42	369	405	42	50	42	9901	11184
6.23_641.27				5	641.266	6.228	10967	10603	11196	9606	8991	10594	9324	11882	13748	13329	6598	12573	8621	7602	9156	8406	13446	8327	13278	8260	105	42	54	13	11	18	10734	10773
6.24_597.30				5	597.302	6.24	159274	180246	121429	123258	78135	142438	187497	176712	213022	139969	79395	129592	101194	87971	87922	89104	142111	94930	196756	115568	1185	334	300	73	94	146	131571	142065
6.24_579.29				5	579.293	6.241	14474	16317	11639	12377	7281	13900	16816	16019	19989	12469	8339	12484	10180	8506	8090	8987	12492	9548	18047	11033	493	40	51	16	10	18	12306	14076
6.24_614.33				5	614.328	6.241	33095	39388	25665	25546	17416	32201	40465	38413	45770	30156	17589	27732	21598	19732	18996	19908	30838	20647	40716	25600	268	78	82	14	21	42	28373	30540
6.25_253.13				5	253.13	6.246	5688	3251	8669	5538	4288	3304	4552	6298	3210	6429	4355	9305	7615	25258	5111	3297	6965	3195	6417	5108	194	5597	5809	192	150	188	6043	7801
6.25_496.27				5	496.268	6.251	15357	16823	16976	10779	9756	9761	13218	10532	12892	13040	24314	16966	38542	13111	8800	22673	15790	20326	27726	24348	17	43	59	56	34	57	17016	19825
6.26_638.33				5	638.33	6.264	5918	6184	8205	3996	3219	6007	4672	4648	9210	6301	10782	9813	10488	4183	3800	8858	5680	6051	9754	8920	4	500	546	10	10	19	6144	8112
6.26_603.29				5	603.293	6.264	8005	7596	9704	6032	4543	7085	6426	7285	11590	8457	14440	12446	12691	5221	5031	10941	7631	8977	12896	12930	1	753	848	26	11	21	5102	10459
6.27_164.13				5	164.126	6.271	4544	2280	6460	1931	4122	2407	2690	2234	1972	16104	6829	11862	4748	6404	5918	2270	1816	1668	1646	2212	753	2465	2138	2932	11935	14021	3982	5466
6.28_581.31				5	581.31	6.275	12726	13405	14111	10399	8221	11673	15033	12674	14595	13223	18010	12303	16691	9321	8657	13256	13367	14486	18381	15674	4	365	374	18	36	39	13213	14424
6.28_311.26				5	311.258	6.284	16563	13633	12114	13393	12488	11431	19554	21995	16795	14247	5722	12408	10490	10847	7775	8913	14091	9241	19184	8825	41	101	104	91	88	99	12549	13955
6.29_636.31				5	636.312	6.288	8303	7628	9195	5308	6226	9097	5806	6659	12263	12488	15678	12484	12899	5745	4681	10975	10546	10078	13981	12398	5	13	15	10	16	14	10027	10380
6.29_601.28				5	601.276	6.289	8922	8484	11118	6471	6624	9819	6876	7537	13997	14732	17932	13944	16626	6713	5766	12524	12349	10855	16428	13812	4	16	19	4	11	2	10541	11470
6.29_641.27				5	641.266	6.292	4612	4445	4885	3657	3016	4647	3601	3699	6428	5903	6943	6011	6557	2875	3059	5947	5409	5334	6624	6482	1	137	132	13	7	4	5274	5695
6.30_614.33				5	614.327	6.303	7486	8252	6688	5102	3951	7424	7118	4814	9914	6675	11692	7537	9974	4104	3935	8445	6820	7789	9964	10038	7	338	300	3	8	23	7719	8183
6.33_595.29				5	595.287	6.325	4658	5084	4780	3337	2773	3973	4134	4589	5793	4311	7024	5339	6692	3260	4080	4586	5126	5172	6600	5792	5	173	136	8	14	14	5030	5558
6.34_571.29				5	571.286	6.344	15730	16604	17120	11963	11564	13485	14224	16459	15102	14971	18122	14757	23610	11136	9209	18757	15484	18949	21554	15566	2	123	138	32	22	42	14880	18542
6.39_230.19				5	230.187	6.387	1106	1153	2845	1043	3124	764	1419	1677	3294	1879	30772	1474	5357	4761	1310	2276	2226	2218	1986	9166	579	684	711	32	22	26	3862	3805
6.40_610.34				5	610.337	6.402	15510	10302	24753	26811	9467	24984	31876	24533	42068	46641	13041	24011	23205	13586	17515	14374	29689	33195	41334	26460	7	74	151	114	117	136	20422	28093
6.45_638.33				5	638.332	6.45	28390	10658	16742	51256	17218	33606	72842	41245	61003	70129	4973	33738	18097	22320	30404	7269	42602	41773	77415	18606	7	134	331	234	138	246	36315	32823
6.47_582.30				5	582.304	6.469	16101	11249	21506	20033	8201	16615	31529	22576	30639	30339	9326	17395	18022	10418	12981	8288	22315	24224	42588	16060	20	98	132	123	101	169	17869	23286
6.48_636.31				5	636.313	6.477	9253	4182	6322	16711	4511	9903	23379	12016	22093	20910	1870	11385	5618	6093	11793	2672	12010	12459	27669	5822	4	68	105	78	65	82	11679	10229
6.49_176.14				5	176.138	6.487	166	190	134	108	114	86	91	81	88	80	168	119	129	151	129	112	194	100	93	184	183	33	35	181	170	176	92	97
6.49_206.04				5	206.044	6.488	5874	9468	13866	6731	10997	15043	13192	9533	7003	9241	11036	10061	8618	19856	18840	4718	8613	10450	7307	12010	4	28	23	6	5	5	16273	7075
6.49_160.10				5	160.096	6.489	15781	6667	9343	20225	10863	14359	41638	23246	26408	34592	9586	22743	21779	7699	20152	9686	33138	42473	47047	12806	22	35	33	28	24	28	22223	21605
6.50_160.13				5	160.133	6.503	9268	12379	29158	5873	10464	18872	4270	6321	16063	5154	22249	5433	3232	17091	15178	7092	4613	6453	6065	5748	20	26571	25797	24	14	10	10270	10502
6.51_663.29				5	663.29	6.51	17909	19407	18591	16118	8889	22185	28082	15593	32938	20671	21614	22413	22165	14282	10168	16435	20949	16270	28552	20410	23	82	58	131	86	104	19581	20939
6.55_637.27				5	637.273	6.555	21046	19111	18862	14955	10131	18943	26249	17420	24078	20385	17496	23522	25765	17217	10940	14338	25833	14978	27231	17201	16	83	113	149	97	168	19243	19973
6.57_264.18				5	264.182	6.574	107146	27863	30528	42017	30611	27963	95844	72136	55753	85534	475837	1196090	875928	528730	455728	1094664	687314	818957	1669160	904737	46	86	85	95	89	174	492717	539400
6.67_509.16				5	509.159	6.669	230	226	231	171	264	292	224	344	162	375	318	352	204	2830	202	85	374	414	381	226	7	24	12	15	12	17	421	349
6.67_112.05				5	112.05	6.673	4224	4111	4270	3405	3828	3947	4115	4655	3515	4879	4427	4585	3651	14701	3561	2030	5339	5890	4739	3756	17	23	23	19	69	74	4766	5021
6.73_132.10				5	132.102	6.73	38335	37665	80948	43907	41549	57796	45321	44639	42754	56936	116973	48146	46509	99403	46453	27531	58153	40474	40100	35950	35999	28462	30714	186	581	750	54694	55721
6.75_218.08				5	218.075	6.752	30978	31762	32155	27314	28733	29186	32621	30045	32467	32422	30516	27764	30680	27349	29112	27570	31724	27979	30090	30891	43	17617	21246	160	38	58	31579	31125
6.75_386.00				5	385.997	6.754	8702	8516	8794	7532	7682	8016	8836	8472	9430	8581	7899	7456	8774	7343	7466	7710	8645	7754	8153	9003	13	3600	4175	17	15	19	9254	8627
6.78_290.85				5	290.846	6.778	47140	52008	51837	38959	34367	44977	52342	54253	56742	50266	51032	46745	54733	56017	53038	31804	46557	42758	53908	52249	0.25	8407	8741	12	30	26	50017	50598
6.78_206.89				5	206.886	6.78	30603	34400	33638	24142	22152	29340	33941	35674	36914	32251	32728	30505	34923	35889	33466	18821	29683	26748	34328	33730	54	3763	3793	18	32	53	31221	32972
6.78_458.77				5	458.768	6.782	12741	13488	14301	10606	9418	12060	13928	14349	15023	13538	13368	12292	14619	13992	13480	8969	11768	11390	14224	14044	6	2518	2312	13	28	26	13170	13544
6.78_122.92				5	122.923	6.782	23962	27161	26073	19877	18036	23263	26650	27666	28554	25051	25560	23631	27399	27513	26256	15462	23385	21771	26456	25828	2	2910	2984	142	226	234	25273	25668
6.78_542.73				5	542.73	6.782	15364	16128	16704	13580	12303	14608	16549	17134	18666	16213	15895	14362	16680	16009	16469	11551	14552	13608	17343	16644	6	2957	2963	11	11	9	15808	16279
6.86_428.20				5	428.203	6.857	1602	1380	1078	3267	4651	3573	1255	2440	2390	9931	1551	8590	2270	101012	1533	3614	2974	2829	2144	3917	383	387	451	136	152	186	9102	7706
6.93_632.34				5	632.336	6.932	12702	11556	9230	10284	9340	18135	19510	16694	22006	14341	7680	17550	24991	8712	13659	10483	16427	10990	23602	18517	19	15	23	20	16	20	16523	16619
6.93_145.05				5	145.049	6.933	202004	190540	205430	196047	188859	215778	219973	220081	233395	206768	197173	223701	232039	218915	205058	188894	228008	209672	224212	232942	5657	5474	5284	98	134	134	225352	216482
6.93_85.03				5	85.0272	6.933	11512	11455	11480	11154	10057	10293	11176	12524	11981	12129	12025	12000	14832	12425	12207	10708	14038	11061	12957	11757	616	534	532	313	299	366	10436	10802
6.95_321.20				5	321.202	6.95	4852	4196	4957	7083	7185	3254	3221	3976	1976	10733	80094	6902	2598	43184	2760	1184	2266	4335	2053	8814	576	608	678	48	43	20	11067	12726
6.95_330.26				5	330.259	6.953	15821	15960	20923	16967	16641	22202	20301	21991	22066	19561	15434	19403	19984	17660	17544	16625	20421	20153	19131	23398	340	393	366	63	74	76	20001	18864
6.96_118.09				5	118.086	6.964	136969	148049	173736	254234	253158	104372	88802	102264	52164	262851	2158826	194803	104080	1130928	83680	54413	71781	129445	68341	242619	1332593	1301332	1238360	17603	22526	22163	338710	323138
7.00_236.09				5	236.095	7	8669	8535	5742	10064	5705	14040	38412	19723	25468	28314	5359	15042	10036	6216	22336	3739	24597	26375	23967	6841	3	18	26	19	15	22	16290	13782
7.12_236.09				5	236.095	7.122	15619	16157	11772	16402	10169	28365	58923	35442	47977	51160	14949	29889	20699	11177	39185	7778	45315	49236	42124	13905	28	15	27	25	19	35	29523	27789
7.13_133.03				5	133.031	7.132	13639	23841	20268	14942	12216	18423	18672	17903	26491	17797	43962	19113	17377	17471	19902	9626	24601	17461	19721	16828	3427	3693	3613	5	35	43	19261	19455
7.26_182.08				5	182.08	7.263	5301	672	1643	5756	2363	2576	15222	10871	6364	6989	18233	8364	13272	8397	9107	1927	8188	19343	39292	5529	29	35	40	38	32	38	10329	10248
7.34_203.05				5	203.053	7.342	24564	47250	4790	5358	3358	5658	68557	30613	2758	10224	3548	6980	14506	18866	3233	2151	29851	2917	6707	3324	1141	2154	2383	41	44	62	14621	18053
7.46_245.16				5	245.161	7.458	680	2183	1353	2151	1326	1118	1784	1331	1078	1637	2310	1543	1942	1664	1884	1768	1949	1485	1147	1582	131	129	155	35	31	26	1719	1517
7.46_285.16				5	285.163	7.465	5883	5605	6801	5130	5785	6524	5401	6429	6606	6958	5311	5920	6097	4605	5584	6858	6241	5316	5169	6448	20	27	19	63	55	98	6768	5994
7.46_527.20				5	527.203	7.465	14231	6918	7123	1690	3243	7526	4778	11725	22619	5840	2741	6883	4248	3596	6102	6078	9124	3760	9003	5085	10	5	2	15	26	29	7151	6021
7.47_454.25				5	454.255	7.467	2462	2394	5151	4555	5039	4848	2868	3411	2668	4748	4181	3394	4527	3540	3557	6687	3193	3620	2047	5106	34	56	63	243	284	438	4196	3901
7.47_272.13				5	272.125	7.468	7809	10265	113605	62752	8614	425	1030	731	576	492	686	406	528	468	307	296	438	475	730	239	3	21	22	43	17	50	9320	8683
7.47_138.05				5	138.052	7.474	104631	78961	93730	48464	61846	82959	77928	101532	126334	84274	69056	83758	75150	72768	79809	76082	93710	68770	93580	75989	1736	1768	1820	132	109	169	84946	84047
7.47_70.07				5	70.0655	7.475	406161	360880	322436	213895	269417	314861	367907	392636	464847	315878	265552	344557	289293	277295	321628	270546	382295	290572	425412	292314	5731	5853	5846	854	832	1095	331049	335051
7.47_581.23				5	581.232	7.475	10296	7366	13038	5401	8445	11283	7589	11379	11615	11093	7164	10130	9750	7841	10107	12165	9540	7223	7696	10418	3	8	4	26	30	35	10618	9710
7.48_549.18				5	549.183	7.479	14356	6070	9148	1629	3444	7817	4930	12195	19662	7066	3634	7745	5097	4386	6901	6802	9343	4002	7982	5910	2	2	0.25	16	7	13	7438	6777
7.48_275.10				5	275.098	7.479	104010	75362	79324	35790	50038	73386	69821	97793	123814	74840	52209	77342	63573	53038	72878	61736	88088	57156	90355	64250	30	34	17	35	24	32	76334	73286
7.48_375.13				5	375.131	7.48	10949	11013	19372	16080	17140	18247	13212	14200	11568	18141	16832	15622	17812	20154	16936	18654	13306	15134	10979	20019	745	919	1030	160	157	246	16908	16112
7.48_412.14				5	412.143	7.481	54409	32012	39216	11184	19603	35198	26865	48751	69225	32552	19275	34548	26551	22529	33132	29687	40762	22064	39080	28735	4	8	14	10	12	6	34804	32611
7.48_512.17				5	512.175	7.483	5048	4415	7654	4686	5606	6762	5055	6185	5424	6824	4992	5808	6318	6693	6693	6891	4918	5299	4424	7080	5	31	9	7	13	19	6335	6220
7.49_444.07				5	444.072	7.487	11778	6751	10086	3438	5141	5964	5605	9504	12175	7077	5554	6333	7367	5034	7028	6788	7700	5513	8787	6746	48	24	41	14	8	12	7800	7585
7.49_434.13				5	434.126	7.489	112716	65899	97613	24329	44799	83159	57124	107191	150859	74676	49670	73582	61962	58981	78500	71205	88305	49107	81534	66818	2	18	6	7	6	9	75323	79733
7.49_571.17				5	571.167	7.491	37397	18470	27627	5166	11140	21249	15260	31408	48817	20519	11522	20544	15559	13376	20767	18792	24812	12190	23781	16836	2	4	2	3	4	9	18614	21179
7.49_161.62				5	161.621	7.494	3645	5340	4566	5377	3118	3504	3215	3604	2859	3570	5050	2246	3876	3458	3714	2770	2554	3102	2610	3806	2549	2274	2311	60	73	70	3489	3417
7.50_228.02				5	228.021	7.499	13063	11707	17130	10666	12089	15143	13081	16074	14176	16844	15101	14682	15529	21798	17482	11801	15609	13994	13102	15878	1178	1054	1115	18	8	22	15348	16547
7.50_502.11				5	502.112	7.499	17988	12278	18988	5734	9204	15257	12147	17812	21156	16271	10546	14322	12616	14589	16771	12101	16475	10374	14626	14038	0.08	2	2	5	4	5	13670	16997
7.51_499.97				5	499.969	7.512	2025	2029	5778	3474	3427	4661	2527	3215	2116	4336	5031	3303	4346	9521	5050	4007	3162	3631	1629	5457	1243	1175	1363	7	12	16	3392	4752
7.65_286.10				5	286.105	7.652	18054	8356	8745	18977	9135	18600	33242	33782	30849	29599	4744	16629	12678	4212	10146	5491	20888	22686	38345	7019	6	18	34	18	2	36	17597	17330
7.68_294.10				5	294.102	7.678	4454	3307	7845	5792	7062	8981	10094	11327	13885	14465	10623	10053	18909	7628	20711	14343	38218	81604	17428	16748	8	26	16	40	21	55	16877	15881
7.70_236.11				5	236.113	7.703	6738	6723	8143	4499	9757	8152	7327	6729	8019	7601	10139	12494	13430	15874	7063	11934	13130	25525	15719	11185	74	96	138	105	107	115	11526	10481
7.78_300.11				5	300.107	7.775	33265	31515	36774	29383	19691	36621	35146	37644	34657	21547	30552	33377	37521	21659	27331	21724	40494	20787	26399	29230	10	891	801	754	91	774	29825	33668
7.78_163.06				5	163.061	7.778	18982	16620	20955	16984	9544	19635	23623	22090	20124	14059	18018	20298	23938	16365	17189	12044	24524	18107	22736	18759	94	381	373	438	138	453	19212	18594
8.03_112.09				5	112.087	8.027	195397	217389	226967	182262	162414	164908	198990	210198	213881	200904	225146	195009	204770	176477	222177	185633	202376	164598	188308	209323	143	8155	7042	9202	1207	9185	193578	194814
8.06_244.10				5	244.095	8.056	114579	369784	382176	229249	137587	149978	154923	190180	210618	148167	31414	69746	140624	130600	56467	44768	40534	73514	183922	33185	19	406	169	139	52	172	141608	143588
8.09_159.16				5	159.161	8.093	103423	238529	205230	239138	155148	65795	302898	181336	138920	157247	114680	83162	94852	128825	134190	59704	136711	116432	132548	139776	44	1916	996	1579	348	1771	157001	143899
8.09_202.07				5	202.069	8.094	32332	32427	14778	22842	23609	20741	35902	28795	31032	21917	10114	26620	21145	10547	29255	13536	29342	21112	28043	21260	16695	13365	13519	25	39	58	26643	23326
8.10_204.09				5	204.086	8.098	13672	23336	21774	10269	17104	20825	10536	14370	15845	15160	42726	24941	39994	22517	14169	23677	20761	21445	33193	27903	59	128	158	73	43	94	22256	21343
8.11_157.17				5	157.169	8.105	12392	5475	10765	10236	7778	5549	8320	6261	14634	13580	180	191	425	221	236	229	490	320	215	360	118	132	252	147	44	174	4334	4516
8.11_289.13				5	289.126	8.113	84	58	105270	41864	1663	82	131	115	112	121	118	95	1259	117	76	118	138	167	156	108	23	22	35	76	24	90	9243	10761
8.26_331.10				5	331.099	8.26	89198	143780	119576	93523	70836	131206	143580	132082	149986	125806	151481	128406	144456	136297	154009	95690	130811	127864	123186	149291	112	119	100	2	2	8	130238	130889
8.26_166.05				5	166.055	8.261	1399807	2259484	1926298	1473472	1129947	1941026	2318842	1984068	2280861	1912905	2221405	1869712	2126702	1964222	2389994	1397218	1969320	1921325	1734138	2249832	655	4595	2978	3060	968	3212	2008636	2012610
8.26_683.17				5	683.167	8.262	10270	12796	13145	10519	8611	13731	13747	12798	14917	12256	13828	12533	12907	10970	14721	10859	12529	11193	9678	13509	56	38	23	24	25	28	12119	12362
8.26_74.02				5	74.0224	8.263	25707	40953	34819	27822	21297	35313	39886	36440	40957	33756	40523	33972	38716	35052	42332	26035	35707	33760	32304	39748	22	126	56	77	26	86	37206	35898
8.27_210.02				5	210.017	8.267	14706	11808	14854	17049	15610	12831	15168	12937	14213	12620	10316	12087	12029	9562	13119	15515	13453	11652	10867	12620	161	1020	722	863	277	860	12146	12573
8.28_344.14				5	344.145	8.281	11092	7976	14030	8627	9560	10897	13126	8002	5285	6889	91762	94715	158173	120439	52399	101749	90328	92087	218132	147586	65	218	235	578	203	536	64696	61695
8.30_169.06				5	169.057	8.304	4503	8382	7849	5350	6324	7285	6653	5468	6664	7305	11949	5363	5786	7666	6451	4699	6595	6015	4649	10985	21921	21728	20780	100	111	149	5781	6329
8.32_247.06				5	247.058	8.319	40010	46594	28487	30570	21532	20873	45755	34460	35634	24654	18530	35047	34304	22342	22300	17962	26906	19429	44437	22649	32	484	421	329	109	271	30587	30662
8.32_154.13				5	154.133	8.321	233	363	165	725	3353	901	164	733	126	3475	307	2698	1726	13734	120	333	120	1402	575	3598	272	151	108	109	108	102	2128	1969
8.33_453.17				5	453.173	8.328	3045	1846	3165	3230	3629	2139	1736	2470	1626	2687	2983	2601	2986	1254	3476	6027	2848	3459	2759	3072	1489	977	997	833	366	1311	661	888
8.35_563.19				5	563.188	8.348	16597	12730	15286	17711	14474	17336	15154	17728	18008	15067	9117	14703	12797	10872	15206	8502	15821	13258	12243	15589	636	358	327	6	3	13	6385	6440
8.35_794.30				5	794.296	8.352	52339	30210	58803	82114	41302	54126	42984	78235	37201	84968	12412	35440	26488	14626	46654	14049	47545	28775	26499	35283	56	52	45	0.11	0.11	10	3655	4029
8.38_270.11				5	270.11	8.375	14559	13326	9571	13563	3969	8129	12700	14050	11101	11594	6484	11129	4923	5801	7102	3241	7566	9971	11960	5245	7	62	81	45	33	71	11672	11428
8.38_410.14				5	410.136	8.382	7498	3873	4608	6069	5708	3803	3568	4917	3398	4826	2846	4418	4255	1429	5523	8755	4604	4349	4716	4708	232	135	88	86	33	196	617	671
8.43_618.15				5	618.149	8.432	16947	64	153	74	163	494	322	258	715	48581	390051	116	81	1042	87	134	230	154	59	132	15	44	4357	1421	388	2804	9407	14857
8.44_622.21				5	622.207	8.436	12874	22247	4260	8755	6763	6197	36425	22911	10764	8309	1960	9493	6616	4219	6215	3251	9133	5092	10916	6192	29	47	40	16	6	6	6265	7130
8.46_163.06				5	163.059	8.465	12524	14763	4416	10352	10184	8145	15808	10127	11750	11278	6374	17697	10517	15983	8110	4210	7685	9618	23075	7418	53	143	128	91	52	116	11077	11604
8.46_365.11				5	365.106	8.465	164152	172420	85289	141800	123968	124477	184380	149842	149285	138026	94531	162972	137881	126138	122454	92173	117795	119613	211006	127833	615	3664	3386	5043	2031	3964	123777	127391
8.46_360.15				5	360.149	8.465	131756	167477	44024	100271	103208	88049	165847	105875	122077	115834	67389	196458	107440	175491	94388	43634	80537	108489	261836	78098	142	1058	1010	964	381	837	120758	122706
8.48_298.09				5	298.094	8.481	20075	41911	22064	15190	20629	31904	26866	26654	28963	20034	17362	27920	26087	18347	23858	22294	28115	24779	25146	18809	36	1126	780	454	323	522	27662	22451
8.48_148.06				5	148.06	8.485	70050	51218	73454	75818	97064	97626	57388	96720	59232	52577	151653	124786	157752	199065	136717	111390	138548	171295	45742	111112	26054	25231	27010	2871	1607	3068	106976	109933
8.49_84.04				5	84.044	8.486	8379	5665	9587	9281	12048	11872	6956	11851	7028	6403	18527	14435	19346	23474	15933	13700	17434	20375	4984	14074	3333	3356	3670	355	200	413	12888	13671
8.49_284.12				5	284.123	8.487	5683	3135	8154	5492	6392	5455	7352	7818	9349	12907	11859	6857	18209	5032	11523	17926	29312	32753	15056	18601	221	338	443	176	94	234	9921	15024
8.56_707.22				5	707.22	8.562	18762	19135	4597	17039	18262	11377	25460	13568	19343	17627	9608	30106	15098	22613	15820	6683	11997	16211	28120	11585	34	66	38	86	37	57	15527	17240
8.57_365.11				5	365.106	8.569	110733	163831	41167	90502	91150	67624	180798	113447	63008	91230	57437	124829	90199	105345	88418	50190	87680	82360	142829	71188	430	1983	1693	5757	2325	4308	93498	97484
8.57_280.09				5	280.09	8.575	10709	9473	8484	11866	8096	10573	12183	13544	8663	11662	5002	8812	8868	6420	10246	5492	10306	7128	9708	8912	1738	912	936	440	428	468	10075	9731
8.59_325.11				5	325.114	8.585	124690	142170	45921	103828	112181	87517	156271	91163	117835	112777	71015	186266	109467	187041	92533	41528	79866	106967	229304	79115	155	1263	1091	1083	464	991	116673	117499
8.59_188.18				5	188.176	8.585	4859	6556	9011	7330	7661	4504	13709	8021	3920	15343	59514	14752	29980	26328	9302	10453	7824	15024	13805	24473	2598	2271	2328	1390	144	1239	15482	13204
8.59_360.15				5	360.149	8.586	182223	210500	63457	147581	157997	122780	226831	136870	168312	162582	99932	280009	149609	270914	132054	60222	118117	153700	336121	114861	188	1886	1540	1589	667	1410	166216	172626
8.59_163.06				5	163.059	8.586	14544	17532	5747	12328	13016	10615	18460	11444	14072	13187	8710	22161	13216	21702	11448	5341	9364	12829	25987	9934	44	202	166	146	79	134	14407	13921
8.59_580.16				5	580.161	8.586	21172	22281	9198	20062	21414	16161	29176	16566	20357	18876	13100	29576	18886	28384	19281	10437	16537	19346	29468	16437	4	50	42	147	10	99	21138	20378
8.59_558.18				5	558.178	8.589	15398	19607	4752	10437	10018	9254	18823	14280	14655	11628	4946	19188	10960	14430	6811	3325	7690	9725	28107	6638	34	48	42	43	26	24	13383	12573
8.60_238.05				5	238.045	8.595	100530	102322	88212	94431	83555	92064	106452	104805	112892	85703	59513	92684	95349	74379	74581	67889	83485	82199	103357	83858	76	1253	1493	2208	781	2101	98101	94452
8.60_284.12				5	284.123	8.595	4031	2417	6085	3922	5271	4390	5463	5709	7259	10161	8119	5741	15227	4850	9595	13276	24151	29194	12572	14365	68	116	198	58	20	52	8778	10688
8.60_198.05				5	198.054	8.597	154026	161699	113668	121949	92740	122346	147464	182626	163218	112293	58654	124326	123846	79046	71883	67109	96287	94993	180330	91600	266	2848	2979	2080	812	1889	121031	119485
8.60_646.18				5	646.176	8.597	49188	50042	33848	33831	21081	36866	41274	71960	53568	30307	11348	31265	33214	15774	15520	14946	25134	22934	54372	23544	4	7	4	19	2	10	34141	32766
8.60_861.23				5	861.228	8.597	27397	27116	21691	19345	12546	22415	21554	41566	29339	17161	6319	15992	20242	7354	8488	9974	14462	12782	26636	13391	2	2	2	4	2	10	18328	18991
8.60_668.16				5	668.156	8.598	36987	34675	34251	32533	24556	34418	34151	45543	42922	26354	14402	25577	32427	14745	21045	23205	26489	20971	31078	27659	1	11	14	88	2	56	32739	32282
8.60_883.21				5	883.211	8.599	18884	18760	20770	18072	12957	19408	18294	27380	23653	14546	7818	13370	18479	7696	10518	12824	14546	12154	15915	14770	0.23	2	0.23	9	0.23	6	17429	17315
8.65_203.15				5	203.151	8.646	45947	77086	79358	72863	58291	65222	91545	65185	62294	68978	97434	63801	74110	64116	67073	52040	90812	51219	44794	56322	11768	12567	14332	942	274	1117	67679	62754
8.69_166.10				5	166.097	8.689	29027	28973	28725	24125	24437	26610	25377	34518	22088	33562	35246	30880	34435	21102	28473	20439	24246	23782	28758	25920	291	1454	1340	2198	509	2155	22631	24366
8.69_183.12				5	183.124	8.689	73416	74894	75191	62642	62999	69057	66004	89511	55829	87553	94383	79337	89602	53865	73566	52754	61743	60751	76221	68310	37	3094	2905	5035	747	4765	59238	62329
8.70_325.11				5	325.112	8.704	41485	43026	7529	23728	37830	22501	52864	36441	41000	44376	26059	63305	72313	148623	25298	9999	35511	111761	204328	49769	125	539	501	538	279	549	57727	60744
8.71_163.06				5	163.059	8.705	7945	7602	1489	4304	6944	4178	9669	6544	8017	8091	4996	11427	13597	26354	4830	1911	6827	19861	35951	9050	56	123	134	147	71	143	10313	11076
8.72_174.16				5	174.159	8.716	14634	9739	14775	15550	15078	11424	18720	17823	13108	17906	22164	19418	26282	18531	15286	20294	15721	14642	15143	35857	12	739	942	1968	218	1802	14485	14178
8.74_234.10				5	234.096	8.745	18805	37834	12310	10392	12743	11043	23073	17216	17661	17295	30569	26850	34883	24753	17328	6131	17324	29903	51912	19392	85	477	440	114	86	134	29522	25438
8.75_252.11				5	252.107	8.753	14514	30965	8218	6778	9249	8252	15676	12100	13496	13300	24289	19480	25305	16564	12450	4652	12778	19824	36800	13900	55	400	350	48	19	62	20453	18240
8.78_298.09				5	298.094	8.775	11527	28721	16041	9480	12539	19451	18192	15768	17367	13128	11580	17624	15018	12442	16215	11054	18007	17463	15797	13513	20	416	330	69	65	74	18884	14716
8.78_98.98				5	98.9839	8.78	17070	49944	19689	14767	17306	15669	30541	18454	14296	25246	49809	24975	37786	34533	25245	9460	21202	32905	40978	31870	19	2098	904	1045	496	971	25510	26775
8.78_173.02				5	173.02	8.781	39954	124706	47424	35507	42549	37386	73850	43053	33122	61132	126942	62321	93787	85163	60186	22222	49521	80796	101570	78024	5	4594	1896	2289	1063	2328	60932	64154
8.81_170.09				5	170.093	8.806	36696	40958	36772	23810	22117	18863	56791	37448	93920	35872	30262	34420	28050	27781	40230	24752	38902	23718	21112	37597	15178	17898	12542	696	591	743	36993	27545
8.91_175.12				5	175.118	8.912	33062	25938	32170	35921	47989	26374	29227	30092	2910	28573	28684	23412	23733	7226	32057	49541	36855	22533	28744	23886	368	17212	18272	26294	12140	35721	1101	9045
8.93_369.25				5	369.249	8.934	8990	10068	12758	10344	9085	11817	11217	11738	10872	11050	24801	10258	12438	12869	11797	10425	11477	10005	10476	11826	401	581	614	572	123	566	11340	10798
8.95_175.14				5	175.143	8.946	5429	5315	12997	8809	11880	13671	7559	6738	5989	13934	32152	12714	10508	47041	7592	8759	7969	8631	7138	15563	6022	5998	5864	726	468	847	14756	15022
8.95_198.09				5	198.088	8.954	9634	10871	72318	51669	16327	560	1293	1469	803	1352	1275	814	2293	980	726	514	777	985	1228	604	49	249	227	154	80	129	10759	9691
9.07_137.04				5	137.045	9.068	15610	16945	19550	17976	9999	18727	23791	21040	21403	20316	15271	18671	19976	16158	20885	12934	18785	18785	22017	18805	19	1881	1815	1489	858	1720	15305	17822
9.15_156.08				5	156.077	9.149	1322567	1842017	1648326	1278301	1296305	1486315	1571234	1571583	1392261	1599861	1843391	1432413	1922086	1551524	1694536	1487521	1745142	1356167	1720252	1985513	47038	368980	294510	194088	42271	215038	1469784	1549872
9.17_170.09				5	170.093	9.173	18699	30628	19696	15795	13632	7937	20556	10881	26874	13963	8292	11254	13760	11565	10801	13438	14355	7733	22411	16285	50630	53660	61322	2108	1115	2285	17879	16860
9.21_116.07				5	116.07	9.215	25486	25977	26240	23002	23248	23841	26391	27846	23152	24615	22806	24325	23965	21601	25900	21485	26507	23620	26706	25630	2560	9458	9966	6743	3152	7704	21560	25159
9.22_157.11				5	157.107	9.216	12104	12994	13033	11326	11231	11513	14278	14232	11772	12413	10842	11822	12268	10281	12621	10400	12788	11693	12783	12688	869	4547	4687	3181	1210	3585	10685	12208
9.22_174.59				5	174.586	9.216	9500	9745	9932	9059	8419	9066	9925	10562	8194	9869	8203	8692	9558	8616	9497	8562	10005	8185	10090	10056	647	3580	3089	2418	902	2677	8468	8962
9.28_198.09				5	198.088	9.275	18110	15404	64937	63007	20686	6465	7220	10530	9585	8062	10414	6222	7732	6586	8847	4268	7202	7473	10768	4534	44	275	268	142	85	192	15592	16535
9.29_84.08				5	84.0806	9.293	8104	7351	14373	10141	12031	13532	8741	10513	7062	15420	22837	13158	11188	18997	9942	8542	11368	10674	9465	11206	5375	5576	6134	2580	923	3208	11116	11394
9.33_487.17				5	487.166	9.328	25022	29358	7590	20413	24239	18618	33915	20294	22025	19889	19798	40961	27732	39835	16853	13893	14672	27709	57490	14714	30	1580	1254	1324	591	1274	24313	25582
9.33_325.11				5	325.114	9.329	20356	24475	6244	16542	19824	15472	26597	15668	17792	15574	18255	32252	22774	32242	14076	11666	12559	21563	48076	12739	48	1450	1223	1210	506	1088	19801	21341
9.33_522.21				5	522.206	9.333	72162	82208	13086	52053	60437	45774	92868	51640	58535	55053	90550	121450	75501	106801	48755	36788	38082	75769	172608	39921	78	4115	3737	3803	1489	3314	72143	69037
9.37_288.12				5	288.119	9.366	9504	17755	11057	6896	9854	10537	11761	9798	9611	10037	7491	9687	11255	6545	8303	9946	15136	7597	14933	8035	11	637	601	66	24	114	7884	8203
9.39_380.07				5	380.074	9.386	27385	10622	36501	35941	20468	33398	30866	33541	23584	32792	13486	38606	38259	15927	26558	21888	24888	60689	51040	38190	33	1686	3802	3681	1865	3429	27261	29266
9.45_689.84				5	689.841	9.454	3517	5569	34826	9447	24398	15895	10185	10247	4642	9107	20325	6454	5084	2451	8516	2651	17158	6742	3423	3526	20	2087	1939	1931	1294	2319	7569	8898
9.47_579.29				5	579.292	9.469	7861	9629	27857	12669	15318	11820	16996	10940	6620	15808	26542	8748	10317	4594	12240	4563	17152	8585	7591	8112	4	5152	6229	1838	1694	3148	7274	10049
9.55_374.08				5	374.085	9.555	36997	13505	15191	32488	19671	21422	58986	47854	32483	37246	3611	27617	16408	12586	24732	12272	30784	27136	65606	10378	29	2464	6720	2634	1753	3027	23562	23755
9.55_356.07				5	356.073	9.555	20174	7365	8566	18140	11052	12071	32528	25484	17865	19538	2124	14470	8896	6961	13006	7138	17014	14118	34657	5304	61	1662	3810	1675	1088	1856	12509	13067
9.55_243.03				5	243.027	9.555	14845	26828	8770	10074	11184	10108	17405	18683	16460	12407	11567	13759	10429	7640	14168	4303	9506	11316	15054	6733	4	4148	2640	1422	1322	1804	10630	12431
9.56_318.13				5	318.129	9.562	26452	35823	12288	8940	8337	7223	27235	14021	17969	26470	19557	16886	20407	6525	13906	7982	21201	10968	40772	12624	12	1142	1231	197	113	423	8815	21742
9.58_184.07				5	184.074	9.577	177942	206298	257395	242857	386198	476049	353538	273343	195682	269374	408507	284388	437388	339240	475426	328224	440903	305857	199494	609952	244	3838	3632	4163	1453	4102	366858	336821
9.62_206.05				5	206.054	9.619	7297	7554	10758	11276	16266	19659	11712	8202	8433	11058	19431	11510	17885	17040	17264	16784	17578	11438	6505	29075	5	201	199	147	46	139	14025	14655
9.62_298.19				5	298.188	9.62	27515	25888	26867	26472	22311	20164	23823	20357	21550	24875	26903	24788	24775	15178	25464	26441	25001	18507	22942	30892	139	14595	14625	3626	3864	7600	12887	20619
9.67_318.13				5	318.13	9.666	21371	45123	13383	8187	13618	10262	26262	18797	19831	19989	22807	22353	24948	10136	17335	11043	23681	16552	42197	14656	24	5145	3199	1661	486	1632	15532	15112
9.67_314.10				5	314.1	9.673	131067	93426	144911	102866	90914	113339	124496	128117	106230	161373	160546	195814	225197	80981	159331	128634	149252	289460	383853	215891	2	27387	33670	16397	10365	21268	113576	155304
9.69_684.26				5	684.256	9.685	74679	87135	19249	47726	58221	40282	89645	52762	55255	43416	60790	101146	68262	44745	49760	45745	41652	67844	149360	32566	32	10202	8335	7289	3321	7074	57564	59705
9.77_502.07				5	502.072	9.768	24411	20406	18643	22948	49679	32984	20892	29627	30001	31138	29554	27464	16678	22491	34910	35825	22452	49443	36054	60541	4	4313	5969	4683	3126	4715	27065	27563
9.90_846.31				5	846.309	9.905	30618	38903	10972	19910	26627	21605	40670	21656	25491	22459	35456	45115	27383	15604	24900	22621	18272	26819	56718	17204	15	7954	6542	4921	3423	5279	23320	26382
10.05_344.88				5	344.876	10.054	3732	3287	3849	3932	3756	3964	4057	3711	5635	3503	3482	3558	3639	4325	3243	3797	4154	3647	3796	3914	49245	30046	32414	5852	7445	6127	11484	8779
12.61_494.32				5	494.323	12.61	4868	4172	4512	4048	3599	3797	5907	6698	5758	4836	2766	4352	4056	3629	2965	3282	5523	4135	6398	4014	194	189	164	91	60	84	4744	4731
12.97_173.14				5	173.138	12.973	32913	44370	37658	26775	28671	29416	33770	32548	41068	37938	31226	34837	31418	23318	34587	30387	34762	44362	55734	37837	164	750	669	490	428	1082	35379	35534
13.54_409.27				5	409.268	13.542	7662	8446	7958	8052	7695	8306	8565	8778	8370	7520	8058	8066	8173	8151	8138	7860	8420	7839	7876	7956	3035	2586	2871	1284	1239	1178	8119	8223
1.02_208.17				5	208.169	1.024	3214	3860	1670	2118	2328	4174	1584	2543	4011	1697	5485	3569	5818	6034	10773	45567	1099	2594	1949	1238	10374	10954	10859	3556	5871	6530	3521	5901
1.46_357.23				5	357.235	1.462	1882	1992	1812	7802	21711	11570	1092	6359	1483	30822	1786	28028	11106	123355	1169	3055	2383	11609	5221	24886	1104	1575	1466	1197	1815	2235	25738	21378
1.46_399.25				5	399.245	1.455	1102	1698	943	12072	46074	16735	1033	7041	911	50707	1070	42829	15548	245657	906	2935	1366	14357	5646	49154	797	1032	1081	871	1111	1098	41458	31573
1.47_467.30				5	467.297	1.467	2644	1834	1977	4047	10300	5011	1441	4388	1624	12288	2183	11026	5453	41042	1655	2214	2666	4919	3385	11822	1539	1808	1844	2275	3686	3601	10753	8283
1.46_488.98				5	488.984	1.464	7	1	16	14274	36	23	103756	36	4	67	9	67	24	210	12	270	14	33	63	30	113	56	54	11	33	32	6479	5865
4.98_520.32				5	520.321	4.982	39189	70866	68640	58430	37197	61407	91859	85773	115610	77619	29351	76865	44707	54535	53655	41796	78357	50091	51325	71386	75689	5979	8862	183	183	246	49168	58106
0.97_520.89				5	520.894	0.973	17	13	5	16156	57	2	162931	24	17	10	2	0.15	4	10	11	87	43	18	6	8	79	21	23	6	32	27	11544	15272
1.46_577.51				5	577.513	1.46	8910	7889	8243	8099	5631	6968	5934	8273	7016	7398	9569	8150	7308	6119	9183	4643	7573	7693	7595	7172	59	64	54	51	56	58	7023	8044
1.46_738.51				5	738.513	1.461	23230	22434	26494	19630	14623	19366	14051	18934	18469	21355	33625	23770	24739	17575	33232	15248	25902	19473	18941	20502	231	215	206	127	168	175	20077	19950
1.01_883.44				5	883.438	1.009	48	31	37	19819	102	33	245615	57	48	37	22	18	25	111	46	137	7	39	138	15	239	140	108	39	34	23	18096	18066
0.99_897.76				5	897.761	0.988	14729	8740	6494	7402	9138	7273	5696	5626	30828	9928	7293	8674	6799	3545	8501	7318	7537	11467	8204	6981	476	561	606	107	658	555	5438	5935
1.01_1098.54				5	1098.54	1.01	14	0.25	8	10341	32	6	140315	13	25	12	5	8	6	36	37	70	4	4	43	4	77	5	7	29	64	89	9553	10784
1.02_250.18				5	250.177	1.024	6067	6978	3585	4469	4528	8288	2321	4817	8189	3495	10327	7248	11417	9533	15471	34795	2864	5444	3924	2873	14588	15952	17007	5844	8173	9592	6884	10575
1.05_217.11				5	217.106	1.051	9070	12672	15013	13178	12479	11890	92913	11350	14393	11601	9203	7270	11828	9729	8598	8423	9870	12262	7217	13607	8185	9003	9286	8240	16504	17149	16212	14398
1.15_851.78				5	851.785	1.149	12829	15503	4040	7487	7816	7980	10230	8629	15843	4942	7120	10670	8127	4956	8177	4142	7733	11584	16836	4806	206	160	152	32	1008	962	3930	3569
1.37_177.11				5	177.113	1.374	189398	145255	55910	33080	16556	8858	9817	11259	32017	94206	121562	156234	12564	99318	167721	119161	184261	112568	204762	75211	573	664	578	608	597	667	93206	85642
1.45_548.36				5	548.364	1.451	564	351	573	776	1129	646	636	715	855	1441	419	1161	689	2569	422	515	726	889	807	955	325	393	414	366	428	428	900	1139
1.63_372.31				5	372.312	1.626	7126	3563	4213	6124	3337	4509	7483	5445	5370	4420	5174	7387	7522	5080	4615	3951	4569	5711	7078	5978	1792	2385	2669	1884	2444	2736	7236	4500
1.88_234.13				5	234.132	1.88	25302	9199	5412	4305	1303	796	1985	1198	2660	18397	8871	15345	1286	10205	13222	10392	13841	8364	10476	5872	341	483	563	462	520	506	8229	8743
1.98_59.06				5	59.0612	1.983	9114	8755	9390	9045	8856	9189	9395	8778	9315	8725	8607	9148	9133	9008	9034	9154	9338	8932	9074	8977	73888	8818	8804	11970	12934	12869	8626	9316
2.44_325.19				5	325.186	2.436	17700	14812	8886	6116	2393	344	1152	936	2621	8796	15713	16866	1004	10042	18720	12004	36723	9965	27245	10149	62	101	74	77	79	99	9519	10544
2.44_163.13				5	163.134	2.437	135212	113307	68092	44975	18490	3621	9195	7652	20522	66966	115355	126705	8171	75345	142819	90714	282034	75515	207894	76892	1564	1920	1914	1844	1974	1961	69911	81805
2.44_370.24				5	370.243	2.437	17899	15319	9948	6790	2600	344	1220	922	2923	10500	13730	16255	1122	9489	17610	12414	26343	9791	22315	10923	59	74	55	52	47	62	9711	11500
2.62_234.13				5	234.13	2.616	529	513	544	544	525	462	515	435	701	615	679	556	561	626	490	556	594	501	585	600	240	459	544	423	541	481	513	615
3.19_178.05				5	178.05	3.195	18477	14708	16181	12458	8613	14065	18034	12267	17260	16863	1423	2666	1178	2506	8732	2743	7173	1441	2936	2144	92	298	298	203	200	252	3120	4134
3.25_352.11				5	352.106	3.246	20633	23919	26178	28190	26193	24040	25778	24029	24581	20281	33857	39066	36513	34789	30565	37952	35146	36238	36796	35999	41	356	334	29	37	40	38342	37927
3.30_352.10				5	352.105	3.299	14854	14988	16865	27247	25941	19823	18972	24029	25115	11807	33576	34693	34413	32144	24926	34476	35807	32085	34482	33528	28	223	340	30	35	38	34546	35440
3.30_74.09				5	74.095	3.302	49074	40303	56207	56959	55168	47540	58395	55152	53546	36784	151545	111879	143323	116269	70618	100450	77799	145966	137410	110116	773	2078	2052	751	860	913	101977	102210
3.30_102.13				5	102.128	3.302	2429208	1946539	2274351	2927169	2238113	2757929	2916168	2725893	2685292	1789331	8471231	6081345	7826414	6247513	3676036	5475501	4012054	8080642	7573502	6108296	1358	53170	53807	794	1492	2420	5498244	5559554
3.31_453.23				5	453.227	3.31	231853	231121	269973	381694	320979	356019	352032	330696	301807	180580	606569	746720	506526	639842	670859	779476	595489	671564	491406	504980	35	329	394	32	45	53	766478	734862
3.34_72.08				5	72.0798	3.342	6523	6843	7566	8906	7786	8300	7847	8035	7373	5709	35857	26810	33896	22367	10501	16206	16107	34712	32962	21868	116	271	245	129	139	135	24653	17384
3.35_101.82				5	101.821	3.349	5819	5903	7120	8346	7262	7744	7405	7754	7437	5066	48032	25541	43279	34067	10009	18437	13501	42738	41299	25431	2	112	122	9	4	2	23119	20147
3.37_453.23				5	453.229	3.369	28634	37104	45931	58762	56956	70603	49358	53864	40955	22809	603381	706327	697775	524643	140852	475058	205658	692568	688124	617063	38	77	112	37	39	39	615180	502508
3.40_178.05				5	178.049	3.399	26083	23283	24725	22963	14334	21693	29310	19813	27114	22447	2810	7873	3192	7636	24200	9833	23565	3388	6245	7555	103	250	299	189	138	216	8202	12170
4.05_540.33				5	540.33	4.052	330	406	170	3151	11273	4257	177	2286	219	12117	296	11499	4646	112475	218	812	317	5263	1654	11935	78	184	159	88	110	124	9779	7762
4.07_480.30				5	480.305	4.065	11989	27258	16278	11627	7857	10679	38726	14077	23766	10739	1800	5570	11763	14760	4056	3331	6340	4317	27440	2546	71	86	95	74	74	81	12820	10740
4.15_177.07				5	177.065	4.148	168177	155350	169241	139319	87139	144750	198354	129890	179258	145612	119826	142317	113868	114553	188469	102829	162194	121991	178452	121753	296	909	1013	497	393	574	138116	151528
4.28_606.87				5	606.875	4.282	414	757	156	6680	23067	9748	134	4989	211	28681	464	25680	9873	211122	270	1489	535	11753	3295	29992	49	75	61	37	63	58	21500	16742
4.35_215.09				5	215.089	4.348	35935	33525	116715	81685	23396	21404	26297	22716	30658	33687	34067	42380	25648	24555	40942	41003	37907	31280	36780	30744	20982	22968	27174	20765	24414	27789	34191	41793
4.41_480.31				5	480.305	4.41	7684	27237	18851	10886	7303	9018	17021	8566	17605	7142	3514	3896	13196	9442	2916	3707	3562	6026	19007	2479	76	111	113	56	50	61	8961	8331
4.44_53.01				5	53.0131	4.439	11340	11314	11094	9358	11052	13908	16150	13562	9919	8782	17066	19719	19450	18401	19920	15595	19615	19994	21675	18271	3645	3550	2461	3732	3776	3857	17012	14690
4.47_339.29				5	339.289	4.468	14364	13939	9034	11836	8087	9187	21796	14055	14029	10218	4840	9702	7104	5829	5184	6227	11084	9435	14844	6564	62	82	83	76	71	80	10934	9461
4.50_650.40				5	650.395	4.495	861	1576	454	11868	50817	17601	252	10166	439	53068	1010	43535	17704	409544	447	2646	1078	20639	6034	46665	208	288	296	87	110	118	41561	34527
4.50_162.05				5	162.054	4.498	25074	22155	28438	20083	12329	22179	32792	20809	27937	21568	17568	21347	15284	16964	25642	12303	23926	15823	23425	16893	44	148	191	92	76	174	24279	18747
4.51_177.06				5	177.065	4.508	30684	29903	37834	26019	15486	30163	42534	25230	36873	28363	21811	26370	19372	22311	33702	15379	30273	20736	30234	20964	235	484	467	282	338	400	29468	26161
4.52_606.37				5	606.366	4.519	373	582	202	3955	15952	5595	152	3350	194	17919	394	15763	6554	131591	245	1073	377	7780	2117	16249	96	97	105	81	88	92	14015	10805
4.52_102.13				5	102.128	4.523	7204	9326	10669	10937	10605	9789	10010	9943	8983	7843	229612	84094	173851	84033	18795	56009	23035	193186	165301	83726	877	1189	1070	907	1017	1105	65281	68165
4.84_694.42				5	694.419	4.841	351	936	167	5429	21381	7359	95	4764	225	27781	496	22736	10618	184759	212	1443	600	11357	3376	24007	37	47	50	32	33	46	17224	17660
4.91_572.02				5	572.02	4.913	136	441	85	5056	23699	6869	14	3856	61	23556	338	24235	10255	154699	83	982	181	9869	2226	24364	9	14	14	3	11	16	16291	14279
4.91_716.94				5	716.936	4.913	110	582	70	2920	12156	3975	0.25	2287	46	13711	170	14031	6203	114316	81	610	154	6999	1527	17260	6	15	13	10	13	18	10927	8351
4.91_1065.68				5	1065.68	4.914	10699	12181	8734	14125	6970	14323	19891	15147	40783	14363	1570	13873	4367	5670	4677	5888	21257	5093	15752	7521	68	0.06	1	5	8	8	11350	10661
4.92_518.32				5	518.318	4.915	10441	9076	11901	10220	17860	26072	23810	10276	27216	24388	17395	19439	10436	25619	20688	7406	31198	8890	20966	8475	16513	884	663	54	84	88	6332	35833
4.92_498.64				5	498.641	4.923	83	193	20	3220	15121	3891	0.24	1760	53	15690	175	13634	6163	111114	86	467	172	6384	1383	18077	7	8	18	3	5	5	9872	9254
4.93_1083.64				5	1083.64	4.928	10420	16516	5627	10958	4624	14423	21728	10712	63145	18453	1349	16157	3381	5326	4586	4837	25102	5324	16281	6657	11	9	4	6	6	4	10354	9154
4.93_527.99				5	527.993	4.933	245	525	116	5906	23252	6818	130	4026	170	27456	420	21734	10906	169914	164	1232	345	11568	2629	25394	59	14	10	17	17	16	17431	18448
4.93_513.32				5	513.321	4.933	339	518	132	4788	21164	6575	96	3736	79	23924	378	19199	9293	163524	181	1087	252	9277	2813	23935	120	58	68	45	47	46	15925	15944
4.95_1061.66				5	1061.66	4.945	8201	10096	5100	7554	3566	9538	16022	9747	47253	13665	1098	10531	2644	3439	3258	3764	17756	3577	14187	5387	24	5	9	12	11	4	8227	8270
4.97_586.36				5	586.36	4.967	1395	1962	1035	4482	18054	7331	1957	4190	2415	21289	766	18191	8536	138866	900	1574	2119	8925	3648	20878	66	51	44	23	19	22	15692	11619
4.97_527.66				5	527.662	4.975	367	829	176	7339	29278	10721	130	5374	249	37323	637	30088	14900	261171	180	1817	520	15319	4411	35781	44	22	37	8	18	23	23592	23168
5.00_557.35				5	557.347	4.997	373	732	249	5201	20449	6607	256	3768	347	28861	606	21390	10354	141875	202	1295	420	9953	3348	25410	52	69	46	33	38	40	15647	16517
5.02_1009.62				5	1009.62	5.019	7792	8062	5122	4561	4023	5246	11730	12330	15413	7123	468	5041	1630	2160	2638	2024	9736	1772	8814	2535	33	7	8	0.23	2	2	4440	4589
5.03_1037.65				5	1037.65	5.029	5500	7582	5761	4496	3307	5855	7804	6918	21136	6762	1362	6957	3361	1858	1693	3917	6932	3084	8461	4424	3952	35	27	5	2	6	4814	5413
5.03_1015.67				5	1015.67	5.031	9966	10242	8711	6984	4746	8345	13947	13018	25271	11184	1692	8993	4188	3221	2723	4914	12510	5929	14071	5358	10891	64	56	2	5	5	7440	8695
5.05_1043.70				5	1043.7	5.046	1340	1346	2004	1328	966	1313	1304	1202	2940	1699	1093	1575	2006	748	469	2081	2016	2193	1941	2218	31	954	957	14	8	9	1341	1814
5.05_103.79				5	103.794	5.054	8762	8515	10594	12099	13707	10698	11950	11198	12024	10741	18497	15770	17773	16812	12339	14498	15591	15877	14779	15808	1704	1695	1632	8	20	13	13993	13475
5.08_1021.62				5	1021.62	5.081	8638	12266	8743	8112	5105	11044	11078	6978	23771	11053	6767	11417	6450	4250	4550	9061	12936	8808	12542	9680	8	71	26	5	4	3	7719	9392
5.08_557.35				5	557.345	5.081	280	621	245	3770	17842	5924	125	3325	173	19276	177	17748	7003	138984	132	650	224	8192	1824	19834	54	39	40	36	39	23	13072	10610
5.09_557.01				5	557.011	5.091	214	351	57	4469	22287	7218	8	3939	10	23194	265	22351	8442	172655	100	1000	186	9178	1833	23658	14	12	1	21	14	16	16034	12705
5.10_572.02				5	572.023	5.101	133	386	51	3665	16183	5560	14	2425	22	18743	186	15676	7161	120174	99	719	93	6901	1613	18745	7	0.25	9	8	7	12	12667	10137
5.11_1013.65				5	1013.65	5.105	1938	1460	1557	1581	1036	1789	1830	1862	2866	1424	2460	2599	2560	1011	1163	2403	2835	1527	2053	2476	8	12565	12834	2	2	6	1702	2077
5.11_586.36				5	586.361	5.112	1279	1781	1002	4286	16397	6062	1236	3439	1915	19131	870	15824	7631	136254	682	1790	1454	7980	3117	19573	71	62	77	22	15	22	11316	11064
5.13_571.69				5	571.687	5.126	135	397	67	4429	19669	6026	42	3352	66	22428	207	18996	7305	155342	97	865	163	9261	2229	22563	9	14	0.06	7	6	12	14536	12385
5.14_1009.62				5	1009.62	5.141	1279	1260	1501	971	1157	843	1130	1244	1614	1139	1149	1263	1936	875	662	1347	1491	1653	1437	1473	4	14	26	8	4	6	1275	1222
5.15_586.70				5	586.697	5.148	79	292	37	3466	13063	4521	25	2352	29	17333	195	13341	6564	106087	32	550	127	5938	1654	15792	9	9	4	6	10	16	8640	8796
5.17_586.36				5	586.364	5.167	306	720	235	4097	17444	5557	292	3196	473	16659	497	18265	7849	131116	243	913	456	6935	2221	20305	171	92	41	19	18	34	12605	9634
5.18_102.13				5	102.126	5.18	1619	2159	2403	2387	2691	2033	2317	2136	1943	1749	43610	16294	33927	17277	4433	10956	4390	38198	29592	16877	564	695	647	544	659	655	11782	12120
5.24_903.52				5	903.523	5.236	16491	18453	6626	9294	6690	10632	16726	15743	13138	10432	2180	7559	7359	11346	6796	2930	10573	6446	18186	3288	4	2	5	2	2	2	7123	10253
5.41_477.28				5	477.279	5.405	13767	14074	4253	4059	8846	13205	14401	3048	18145	9003	8469	15170	6582	3749	2942	13001	4732	4356	5678	5184	79	233	207	69	67	73	12595	3661
5.47_879.57				5	879.575	5.472	28427	23133	30401	14973	13557	24105	23021	33192	25508	17059	22257	21579	20943	16460	29787	17280	19531	21899	28111	22888	555	446	492	15	27	23	22929	21973
6.22_601.28				5	601.28	6.222	10432	9197	11192	8119	7297	10379	10600	12834	15886	15204	5935	13167	8225	7348	8502	6556	13911	7095	15147	8162	26	12	18	7	7	21	10096	10905
6.35_173.14				5	173.138	6.348	9018	14835	10844	7193	6106	7782	11848	9180	12226	9318	8222	8519	8564	6668	8534	6162	9798	7683	10766	10906	89	118	120	115	81	142	6250	10607
6.93_203.50				5	203.498	6.934	49667	49744	48795	47740	49679	51459	58701	54379	58608	48533	51093	56198	59572	52958	52501	50695	63026	54104	58454	59215	1426	1393	1362	15	25	32	56455	56004
7.45_436.14				5	436.138	7.45	9140	7852	13003	5810	7482	10833	7959	12054	13544	10026	14602	9414	8532	11139	9190	7032	10894	7450	7620	7017	1	9	6	41	13	43	10805	9883
7.48_115.72				5	115.721	7.476	7790	6577	6252	3874	4711	5572	6805	6958	8813	6276	5096	6084	5703	4700	5724	5093	6777	5406	7964	5386	112	100	116	8	4	11	6446	6095
7.50_433.05				5	433.051	7.502	8440	6714	13244	5464	7176	10986	7593	10289	9967	11257	9297	8730	10063	13798	12033	8718	9721	8463	7462	11045	14	31	14	0.25	2	4	9970	12020
7.87_162.11				5	162.111	7.869	5764	8388	5476	4250	3540	4413	4274	5959	5477	4459	5573	3287	3959	4323	5112	2618	3725	3635	3723	4202	2370	2067	1689	100	92	128	4907	4488
8.35_257.32				5	257.319	8.35	12001	12668	13785	14904	11420	14508	14882	15554	14871	15942	8391	11265	10521	11577	12441	7031	12691	10153	10514	11864	5699	4911	5508	31	23	42	14733	14799
8.60_62.06				5	62.0599	8.598	25378	26586	17917	19979	14664	19825	22892	28998	25409	18666	9739	18756	18867	12471	11449	10688	15409	15285	28157	14668	19	442	493	314	97	280	19914	19331
8.78_344.15				5	344.146	8.777	1920	2157	2849	1552	1662	2248	3382	1648	947	1505	19795	18211	32571	23865	10756	9534	12992	18295	46829	29210	15	57	42	132	41	112	13088	12938
8.78_258.11				5	258.11	8.779	11155	11833	11948	12854	8963	12962	14320	15408	12270	15427	6772	10601	8845	10270	10782	3991	11558	9831	11261	10491	1476	1316	1213	25	27	36	11851	12342
9.39_198.09				5	198.088	9.39	14939	11689	51992	46134	16460	6441	7007	10743	9284	7859	8459	6360	6842	6108	7741	3328	6295	8131	11684	4036	36	146	224	128	69	146	13300	14478
9.45_156.08				5	156.076	9.451	57662	76826	65340	56332	55801	64299	69088	70977	62920	67510	72451	63656	76113	56759	74316	60732	69979	62761	72712	78453	862	9173	7410	3111	1131	3356	57625	63985
9.54_156.08				5	156.077	9.54	52360	62060	59643	47302	55387	51452	48805	60672	50177	52373	52690	55065	60175	50710	60886	51835	61946	50412	57990	61913	455	7730	7343	3342	1728	4185	48969	51815
11.30_135.10				5	135.1	11.302	10343	20501	16451	19469	23077	23907	21391	21812	21515	14363	12398	23376	15434	23792	21316	14403	18386	22796	14171	12020	30161	21873	10692	28291	20729	10343	30449	12558
6.05_327.14				5	327.141	6.054	13634	13219	18598	12498	9424	11686	17868	11617	15087	19145	19038	22707	19915	23023	18677	17423	22510	20905	28230	20494	45	35	40	18	12	15	17604	18725
0.95_523.32				5	523.323	0.95	10505	7733	2580	19654	92648	3162	20501	3038	4529	5430	7657	4063	8885	1997	115689	7878	101536	34893	2481	2742	3649	32895	31712	2962	27116	30854	23406	25757
7.50_570.10				5	570.099	7.501	7518	6294	11002	3358	5020	8652	6122	9529	9506	8878	6037	7756	7313	9140	9280	6362	8534	5889	7010	8150	0.25	3	2	3	0.25	6	7668	9813
1.02_193.16				5	193.157	1.025	3859	4594	2577	2743	3123	4727	1972	3478	5127	2263	6563	4932	6687	6710	12560	47069	1994	3438	2576	1838	12006	12352	12539	4386	6318	7312	4650	6911
7.50_383.12				5	383.116	7.499	18964	18624	12746	13073	11639	12404	20843	18027	18794	17571	11273	17338	14173	10266	14619	6899	17858	13585	23927	10984	1495	1741	1888	25	12	22	16238	16026
1.52_227.18				5	227.176	1.518	2056	1413	7904	13987	2032	1493	8889	56892	2144	1657	32674	10822	65268	14596	2106	12739	1399	10093	33670	7495	2007	3259	3372	2570	2230	2545	14411	15067
7.50_365.07				5	365.068	7.497	60091	46514	76081	29263	41664	62395	46504	66277	71785	63669	51463	54822	55001	70997	66882	51559	60940	45841	52501	60743	48	53	79	6	6	13	57713	68208
7.50_164.12				5	164.124	7.5	4650	7416	6647	8078	4758	5113	4995	4793	4178	5374	8077	3405	5868	4836	5348	3783	3541	4860	3259	5527	4478	4363	4080	1889	2199	2271	5478	5293
1.02_227.17				5	227.165	1.017	8415	8855	5807	6520	6545	9840	5276	7888	9963	5739	11439	9963	11793	12704	20900	75475	5246	6820	5523	5588	17568	18961	21930	8584	12264	13402	9041	13747
7.44_72.08				5	72.0806	7.444	10192	10979	13894	11119	10683	11211	12523	11743	12302	12095	27608	10581	10827	14614	10138	7203	13671	11008	9565	8906	5293	5866	6023	1531	1519	2079	12410	12419
1.49_706.53				5	706.535	1.492	11783	13247	11154	10682	12247	14492	6841	9148	12000	12720	23571	11202	22989	9160	28721	8632	22604	10708	9118	14465	2558	1507	1511	49	104	132	14226	14054
1.12_311.18				5	311.184	1.124	1489	1212	1520	1456	1419	1462	1346	1386	1413	1370	1218	1632	1117	1229	1075	1090	1195	951	1495	1119	1672	1485	1423	1296	1310	1360	1182	1391
1.46_740.52				5	740.517	1.461	23300	23712	19953	14587	13181	14937	9611	18845	22810	11114	19129	17647	18760	12592	25874	17223	20800	17988	17681	19221	1013	528	554	153	256	388	15602	15286
5.47_863.56				5	863.565	5.466	8953	7919	9168	5387	4546	6787	7388	11069	8395	5786	6854	6884	7600	5209	7589	5552	7113	7078	10113	6130	750	686	694	7	14	20	7511	9427
1.47_772.58				5	772.583	1.465	8569	8883	13898	12788	7443	7956	3693	6925	9997	5791	8506	6071	9185	5170	11301	5598	9374	6623	8324	9912	6972	2941	3075	300	351	293	9039	8730
1.47_752.52				5	752.52	1.466	14616	13494	11760	8529	15955	15113	7260	10384	16876	14130	21723	10294	16220	9117	32510	10966	21787	13776	11923	20545	556	451	528	522	600	610	14125	14683
1.46_688.49				5	688.49	1.462	49048	62233	55932	51372	41477	54764	37477	43158	41306	63617	71158	40371	77863	48594	86090	26583	54470	38549	42442	35809	214	286	288	247	429	466	49473	48891
1.47_734.56				5	734.564	1.473	55966	59268	56963	67863	50371	67815	44740	54955	62615	87780	103595	68636	82941	48922	94457	36613	85533	60198	50677	60673	10947	5568	5523	114	151	121	73359	65350
1.46_792.57				5	792.569	1.459	8321	8430	12222	9638	8927	10695	5673	6111	8456	11336	14654	5878	8261	7017	12185	5162	9558	7195	7547	8690	2377	1581	1622	806	917	959	8754	8569
1.01_203.09				5	203.091	1.012	205964	242057	244497	252776	225413	202626	213903	229218	234001	234244	216153	224019	237827	215738	212891	186386	236793	233271	227570	234292	218881	197939	214181	25908	103464	112564	239793	250088
2.27_153.14				5	153.137	2.271	5163	3359	6553	8933	6313	11501	6632	5386	5965	1933	33489	46698	86031	23124	12028	27908	16616	79422	62058	67134	198	1614	1516	302	202	149	35833	12278
3.60_483.19				5	483.191	3.603	10872	11864	11737	10643	11230	11726	11350	11752	12699	11071	10742	11287	11218	9454	12001	12097	12366	9818	10012	11909	18	39	35	23	27	19	11827	11451
8.60_439.10				5	439.105	8.599	12874	12550	12431	11688	8409	11460	11956	14790	13950	10070	6081	9165	11894	6122	7319	7659	9905	8671	11680	9673	2	68	69	33	2	39	10978	11560
1.46_481.26				5	481.26	1.46	1205	1183	942	5624	14793	7239	585	3600	763	20888	1079	17062	5889	145192	787	2130	1149	8469	3908	13775	1644	1492	1588	493	693	834	15276	16280
3.75_453.23				5	453.226	3.753	238	372	313	541	486	477	422	388	293	282	55233	11028	39151	11410	1076	5552	1497	47197	26218	11931	16	67	51	40	43	40	7469	6184
5.10_520.32				5	520.321	5.103	31456	53285	38539	26711	22119	43128	52206	46807	46784	51867	43542	49883	45694	26230	36657	32470	37027	29875	41136	50399	2551	44937	35369	155	178	296	39065	45334
1.46_300.20				5	300.202	1.461	10461	8230	9724	9621	17629	12454	4018	14939	8155	23170	11480	22138	14013	37840	9011	11340	9385	10071	13712	15753	11562	11322	11712	11996	17637	19603	18264	18922
3.38_352.11				5	352.11	3.383	1801	2179	2297	3162	2864	2861	2859	2991	2304	1407	28144	26943	31943	29369	6334	19699	8723	24347	32567	24522	29	83	66	19	27	23	31081	18901
6.94_206.13				5	206.135	6.936	96418	101605	101470	106694	116472	121164	118828	123708	127859	113602	108841	104904	131328	124595	108190	102442	122636	124198	129628	122881	7594	7128	6735	5016	5679	5519	137188	126148
4.99_557.01				5	557.013	4.989	283	678	96	5987	24520	8082	41	4344	44	34166	468	25643	11966	199538	158	1251	278	12162	3103	32073	8	12	12	14	11	6	18577	19574
5.32_426.26				5	426.258	5.318	13577	19639	12487	16261	7038	13971	25666	13745	21964	10766	8492	14828	12310	12236	9226	7994	16602	7367	21970	7558	89	68	34	34	40	32	11488	11999
8.60_216.06				5	216.064	8.597	677513	707991	475629	518169	391929	529397	632008	789182	715399	490625	246836	555187	520458	349900	301753	275325	403138	408570	807520	395120	639	8686	8431	5494	1758	5382	528941	525179
1.46_270.32				5	270.315	1.462	602	579	1026	19231	3318	848	148600	864	490	784	936	956	474	476	1707	1420	341	240	447	434	1312	1499	1439	1547	1027	1111	11082	11279
5.87_524.37				5	524.366	5.87	107	138	79	1082	14557	810	52	680	135	27023	203	18624	2680	113373	101	228	158	2283	534	18687	122	185	226	11	10	11	7521	7722
0.98_399.31				5	399.309	0.977	3949	2735	3593	5486	3876	2740	2551	3401	4594	3329	3214	2770	4818	1869	2662	2601	4253	4968	3598	4138	2300	4197	3646	1879	3378	3477	3377	2833
0.98_421.29				5	421.293	0.979	4527	4050	4255	12252	4836	3777	7340	4136	5054	5154	3879	4628	5132	3980	3364	4719	5092	4808	4057	5313	4343	3772	3974	4469	4021	4521	7220	8830
3.82_480.31				5	480.306	3.823	14578	35316	17572	14589	8637	11555	44135	16763	29010	11073	1982	5850	12748	18131	4607	3831	7428	4037	28555	2647	68	134	112	55	60	69	15011	11360
5.31_476.27				5	476.275	5.313	62789	63315	49426	41085	37459	57664	64853	55468	75702	40696	120096	66158	110612	47728	60606	55548	84096	63791	81038	86726	709	564	617	52	83	95	55343	59348
5.42_476.27				5	476.274	5.421	8588	8037	6242	7032	6668	7380	14834	7492	10455	7180	12481	12841	9599	5211	7221	7190	12571	5798	10984	7403	69	116	130	59	55	61	12813	8758
1.46_766.55				5	766.549	1.459	24410	27869	27845	19546	20402	19822	14132	22450	23965	17150	26170	16953	21388	14572	24903	14881	20001	20358	21506	18592	2215	914	1166	136	144	155	18783	20014
5.25_496.34				5	496.337	5.255	12983	13618	12111	9544	7578	9804	14792	13398	17468	11715	10931	13252	14513	8495	9103	9057	12775	10717	15716	10255	17923	23084	24403	38	60	62	12165	12874
4.87_546.35				5	546.352	4.868	17129	17420	16820	22350	10620	17573	21492	15768	44350	19854	7280	19872	11736	12961	11096	12977	19818	10600	20509	11520	8062	5244	5044	50	48	60	16407	16983
1.46_746.57				5	746.566	1.461	29330	40590	42034	38500	30777	36164	15560	31492	39171	21265	37019	25850	39366	22402	44443	18810	37906	27162	35016	32656	2271	1226	1423	141	225	266	33771	33306
1.47_370.73				5	370.734	1.465	1440	1329	1127	6236	19417	8718	596	4836	1003	25305	1222	22396	9185	91605	777	2108	1688	8428	3946	19373	560	744	767	869	1441	1312	18828	16368
8.60_195.00				5	195.001	8.597	11531	12004	10408	11290	9646	10548	12714	12762	12876	9883	6921	10565	11325	8704	8847	7911	9504	9278	11853	9528	12	220	225	351	126	306	11316	11194
2.84_215.07				5	215.072	2.843	200488	194794	194980	178233	140590	124491	240542	205180	207742	200033	221214	213693	154386	210606	170656	106696	211790	194990	230421	139091	315	12933	13788	315	356	466	189405	242414
3.77_175.05				5	175.049	3.773	19898	22151	27070	19267	14526	20420	23223	16602	24102	23805	13554	16276	13270	15036	23276	15609	22138	13034	16100	18084	30	135	158	60	39	83	16251	21133
2.03_162.05				5	162.054	2.029	58738	61398	81556	59203	54821	87578	72870	48053	63314	70112	119973	94818	136142	103413	100501	89669	91564	169016	108868	161181	47	307	307	120	133	304	84787	103320
4.00_177.07				5	177.066	4.004	235759	191246	189754	200798	115844	184153	251571	177930	228008	170556	132595	191743	146390	164726	237248	138539	217669	165518	236153	161536	293	1048	1190	431	422	580	162492	148176
6.19_496.27				5	496.267	6.192	55868	59780	50411	41293	35976	38146	70319	55319	53293	47309	32511	57250	66475	45205	37202	42114	59270	41505	92258	48943	103	104	128	74	59	79	52048	54930
1.45_425.33				5	425.334	1.452	9134	9411	10232	9051	6278	11244	6111	8317	15081	10152	14133	17266	19600	9189	12462	17471	8662	27242	13614	13606	322	1672	1944	586	838	934	13111	12135
1.96_168.06				5	168.065	1.957	17506	22755	15841	16956	10568	13261	16638	19597	20274	12336	6819	11414	13188	15658	13071	7750	12747	9558	21422	11279	205	472	423	114	122	130	15454	17504
1.35_215.98				5	215.977	1.351	318	303	406	468	445	372	321	358	478	457	402	309	413	624	652	413	329	272	316	434	354	412	407	430	420	526	481	397
0.98_455.19				5	455.186	0.981	99	73	147	15516	1034	84	153807	317	87	140	90	80	82	1985	52	154	94	83	71	331	1320	76	96	126	105	128	644	193072
3.84_242.10				5	242.099	3.837	5689	8683	6243	5060	6897	7616	8779	8560	9315	7065	8398	7792	9007	6091	6373	7665	7949	6136	7964	8457	19	104	121	100	152	174	8374	7303
1.02_191.14				5	191.142	1.025	5125	6005	2668	3255	3712	6241	3364	4262	6719	2493	9100	6517	9492	10024	17514	73236	2019	3926	2909	2129	16893	17839	17783	5564	9674	10703	6344	9505
1.42_161.12				5	161.117	1.415	34427	46628	13352	10170	4397	3881	3572	2558	12939	33591	50442	36724	4413	18421	51960	54399	45500	53648	39304	17708	222	363	398	109	136	127	28048	30341
6.00_113.11				5	113.107	5.998	96775	113761	111198	79892	85899	89683	108960	100753	118087	103381	87309	102171	94683	86965	103263	90902	113369	104776	133554	104155	251	179	174	208	211	293	101456	101895
3.28_454.22				5	454.218	3.28	23646	29914	24015	33798	29006	33232	34727	33140	30016	27500	51312	36565	58675	48163	39272	50448	49866	56835	62207	49049	28	126	85	21	23	29	50508	46958
7.53_252.08				5	252.077	7.532	619	824	812	705	620	639	554	558	535	923	964	650	758	2326	734	491	564	823	727	938	1303	1209	1091	47	13	23	763	743
8.75_156.08				5	156.076	8.753	26252	34604	28682	30116	35010	30698	25061	29900	2839	28393	15003	28683	26482	9973	31253	30260	29077	34952	57056	26419	352	28708	19437	15580	8500	6085	1481	7254
2.85_407.15				5	407.15	2.846	11005	10751	10628	11088	7568	6347	14773	10965	11164	10389	10370	11939	7824	11534	8060	5008	10731	8921	12776	6792	23	461	413	43	49	58	10180	13724
3.57_242.11				5	242.107	3.566	316424	380743	330211	285484	301205	337386	363140	355609	388157	329694	290914	317067	321087	186902	339472	324146	382081	207337	257438	343773	45	2589	2538	58	37	47	317256	332110
1.48_509.31				5	509.311	1.481	1032	1329	861	7129	29905	10835	510	5713	1050	30684	915	27590	12423	187567	514	2496	1208	12083	4045	32257	306	465	409	358	400	435	25453	19891
2.93_87.04				5	87.0441	2.934	2978	2313	3207	5658	4214	4816	4710	4400	3316	3933	11897	19211	25568	16860	9579	7899	10394	23468	33852	14468	119	172	204	182	165	165	11010	10973
1.50_424.34				5	424.341	1.505	64720	60909	73700	60266	41426	81056	45198	57415	97912	71835	105820	102318	155826	63029	84626	88763	66569	168464	87810	96395	3760	4088	4511	233	338	305	98353	85232
1.01_231.09				5	231.087	1.011	64716	75815	76520	81321	71752	62917	68292	71500	73744	72390	67350	71761	75845	68385	67660	57528	74543	74275	69568	74292	68085	61991	66809	8156	32232	35187	76008	79250
1.38_199.09				5	199.093	1.379	54185	76092	38744	13822	11266	4875	4238	8212	19622	37581	58125	69108	8710	55215	64500	39333	78117	55216	79816	43087	939	471	586	506	498	493	47020	28984
2.67_234.13				5	234.134	2.672	486	468	560	557	507	474	618	447	715	818	1744	558	564	652	527	589	599	478	551	639	252	492	578	442	486	540	565	597
6.92_322.05				5	322.05	6.924	14117	11820	20505	14454	15860	12297	17333	13771	12497	17649	20183	14788	14004	25209	22351	11087	17263	19836	17466	14227	10	8	20	14	22	20	17734	18838
5.01_542.67				5	542.674	5.008	484	702	399	5187	21047	7033	201	3370	464	25874	597	20492	9392	151298	256	1260	467	10114	3004	24194	40	291	272	17	6	6	15567	16001
1.45_154.08				5	154.084	1.451	1880	1864	1684	1212	760	1645	2054	3074	2562	1588	2706	1456	1385	607	2244	945	2654	1214	1988	1179	248	567	644	374	374	464	1289	1752
7.49_205.07				5	205.068	7.489	48399	42391	14119	20789	15161	13396	34525	21249	22640	24773	25374	19912	22561	26529	19570	6800	38899	22513	25338	11731	1025	991	1119	524	502	644	24263	25602
1.77_150.05				5	150.054	1.773	12110	16118	12186	12635	7530	9367	11748	13803	14247	8842	12617	8880	10797	11959	10057	6516	10095	7260	17369	8931	353	504	440	226	256	289	10422	13556
1.67_121.04				5	121.038	1.668	28240	2669	1723	3597	2027	2492	2771	1847	2634	2692	2338	2454	2559	4032	2085	2904	2214	1579	2890	1915	6317	4439	5059	6401	9610	16092	3420	2569
8.26_168.05				5	168.048	8.262	66158	102118	88375	68947	51493	90228	105470	91250	104644	87705	105177	85013	98021	90202	109068	64247	89973	86468	79679	102279	45	235	159	151	56	175	93170	95320
2.13_184.06				5	184.059	2.126	31917	33131	35703	31811	18416	39648	31499	47962	44343	25025	10021	22707	16484	17252	23691	23368	24116	22894	32310	19675	792	1497	1678	36	40	35	25830	27008
7.42_363.09				5	363.091	7.425	10061	10344	12927	7602	7499	9284	13282	8969	7194	13769	11798	8206	10358	10841	14130	4681	10753	7560	10894	9298	6	13	16	29	25	20	10479	10067
1.03_491.26				5	491.258	1.035	349	281	417	29786	464	383	131470	344	456	460	386	384	333	614	323	653	295	362	393	389	841	325	356	340	341	369	26308	28544
6.05_307.04				5	307.043	6.054	8791	11496	12617	11752	9192	11261	13636	9087	11011	13213	11726	12624	12254	10630	11506	13482	13226	12664	13714	13032	4	28	18	10	15	4	11085	11567
4.71_295.07				5	295.066	4.71	30788	33770	36945	28047	33995	30925	31392	28970	31967	27714	28380	31066	30042	24676	26355	35024	34811	30097	31830	28928	26	9	15	14	12	123	30536	31118
7.51_125.02				5	125.02	7.507	3880	7153	4393	6463	4094	3612	5330	3886	3285	4444	5501	2903	4494	3522	4121	2361	3340	4287	3769	4063	8173	7685	7835	1898	1971	2156	4208	4232
8.44_919.50				5	919.496	8.44	11118	10468	10524	6631	6746	8566	10034	17855	7867	6377	9970	14096	12332	6016	9704	8161	11533	12611	13198	10867	44	1099	874	529	524	889	11172	12449
6.93_226.10				5	226.103	6.935	14354	16325	13408	12275	12716	15515	16228	16326	17689	13489	10256	16677	18086	12176	12989	12609	17946	14111	17518	14973	519	353	318	119	107	101	16586	16378
7.45_299.10				5	299.095	7.449	7027	6973	10029	6569	6775	8380	8335	9161	8996	8803	14529	7961	7754	10055	7752	5334	9222	7247	6505	5832	101	139	165	16	17	36	9371	8493
6.29_619.29				5	619.286	6.288	31739	30750	36327	22814	22534	31152	23904	25373	47108	45881	55609	46919	30833	22722	18972	41614	40716	37810	52893	46905	16	265	256	55	44	74	36356	41616
9.77_485.04				5	485.043	9.768	16631	13668	11940	15696	32531	21083	13231	19647	20126	20805	19346	17666	11022	15150	22732	23795	15604	32126	24147	39134	2	2587	3754	3179	2098	3301	18108	18221
9.53_337.17				5	337.17	9.527	27653	32498	18560	13742	22646	27811	21625	27287	19271	29357	20465	29632	23343	41265	24138	19375	23283	22826	38320	19822	37	5870	6104	1115	661	1844	16707	23238
1.21_444.30				5	444.297	1.214	1755	1134	923	1161	2425	1955	1192	1123	915	1227	2582	1774	1268	1821	738	1110	700	948	880	783	245	2350	2309	1685	3315	3209	1623	3060
1.46_628.24				5	628.243	1.461	161	163	126	16645	241	191	157632	203	237	159	156	171	198	82	198	269	161	189	193	141	226	247	177	201	224	144	8879	8840
6.32_573.30				5	573.301	6.315	14015	15188	14068	9424	7426	10418	12975	16600	13550	12736	13574	14906	12010	10378	16979	8028	12511	11281	15157	10921	6	802	860	26	34	22	13350	13424
1.21_290.16				5	290.158	1.208	2988	3030	2993	3280	3058	3212	2748	2966	3408	3270	4150	3652	3349	3256	3051	3203	3436	3025	3551	3627	3002	3446	3796	2559	2857	3068	3409	3954
9.40_170.06				5	170.057	9.397	5347	12401	25226	14443	17151	11768	7979	17105	11525	8810	9073	7834	10252	7976	7367	7643	5376	12633	10205	5291	9	170	90	96	20	92	10982	12593
1.46_415.25				5	415.252	1.46	4823	5674	3703	38288	107743	57455	1616	24082	2716	146899	4082	132605	43852	439590	2403	10241	5407	55616	21661	102345	6320	6586	6511	1562	3015	3316	109976	109071
5.83_271.13				5	271.131	5.827	5008	952	121978	56680	11144	826	1695	1037	1938	794	812	589	410	958	999	541	1772	941	844	684	13	23	34	20	17	24	8910	9234
1.02_211.17				5	211.169	1.024	4524	5174	2986	3329	3527	5712	2863	3900	5451	2704	7235	5560	7541	7636	14139	53997	2153	3927	3129	2475	13527	13979	14521	4959	7028	7879	5356	7937
9.13_258.00				5	258.002	9.132	5806	14048	9788	5634	6705	9069	8287	10006	7433	9421	11365	7536	12350	10548	10566	8110	11826	6348	9864	13269	70	553	391	445	137	379	9160	7836
7.49_297.08				5	297.08	7.489	124885	88468	105476	43626	63113	93884	82274	119882	149881	97270	68039	92997	82503	78533	97834	76893	107626	70688	103025	83031	113	133	140	138	144	101	94741	97575
1.02_175.15				5	175.147	1.024	3028	2986	1765	2120	2337	3393	1644	2554	3821	1754	4894	4036	5019	5127	9452	35369	1463	2383	1955	1419	9156	9521	9316	3375	4700	5551	3567	5467
6.23_173.14				5	173.142	6.229	9112	16206	12050	9183	9929	11971	13377	12320	16338	13044	11106	12798	11416	9364	15523	11712	14337	13947	22457	12500	41	124	109	69	60	73	13336	13040
9.36_246.15				5	246.155	9.357	8120	6933	5607	6914	11993	15984	6046	9569	4542	12114	16182	13166	9073	30592	7260	6315	6549	8568	7706	7415	1872	3033	4350	1237	532	1679	8351	8850
1.04_295.15				5	295.151	1.044	15360	19662	20493	18789	16946	14829	14535	19767	19722	15820	14840	20678	20729	18521	17312	14541	19748	17705	16552	18667	17108	11175	13890	2248	7350	7647	16935	19123
1.47_511.32				5	511.325	1.47	2054	1585	1786	2605	5047	2703	1762	2984	1704	5973	2087	4963	3213	18250	2051	1715	1710	2656	2300	5398	1779	1901	1860	2229	3858	3757	5660	4041
4.02_453.34				5	453.343	4.017	564	300	73552	24111	1310	275	8791	37266	2160	333	16522	6938	31877	6795	569	6434	324	4355	25219	7160	74	299	278	158	125	137	12366	11431
3.55_202.11				5	202.106	3.55	19645	27186	18539	11360	13404	14791	55533	17207	26646	23389	14163	16023	12643	9682	20947	37827	17884	9304	14490	16155	83	365	245	98	77	87	14068	17982
2.32_347.17				5	347.166	2.323	305239	239665	145086	140922	57321	7324	30466	26705	63533	144777	201979	290020	21027	204588	283187	180211	410137	180857	353790	180129	42	99	132	91	91	91	210375	148875
0.93_548.50				5	548.502	0.933	2752	2194	2462	2802	2442	2327	1930	1848	2483	1661	2283	2426	3341	2010	2035	2284	3226	4047	3296	3002	1829	1759	1642	1034	2313	2193	2234	2434
7.50_296.01				5	296.009	7.502	17511	16548	37674	20312	22093	30841	19303	24510	20316	30102	32125	23507	29152	55109	33456	25710	24571	25472	16102	35129	4130	4171	4400	28	37	104	25372	31083
8.26_344.11				5	344.108	8.26	9370	3971	10166	9047	11882	10044	8652	16768	16463	14684	4170	7590	11402	3136	7376	9330	21911	45387	9953	7767	9	74	154	285	87	220	13057	12761
2.90_215.07				5	215.069	2.904	21296	38541	28649	24140	21135	116903	34256	32447	38562	22096	58071	57942	29118	89364	55942	14396	43745	42021	62148	139640	94	942	171	383	5769	6534	60396	34792
7.49_169.99				5	169.985	7.486	10151	8364	10865	7536	7897	7240	8313	9657	9610	8833	9557	7151	10365	9780	9013	7768	9464	9093	10041	9542	524	517	541	37	41	36	9340	9047
1.45_453.37				5	453.367	1.449	848	780	477	1290	443	1345	1505	673	845	270	553	866	932	497	2015	23785	416	1512	802	546	1674	3631	3813	752	1951	2251	677	1994
2.32_370.24				5	370.241	2.323	29031	17239	9002	8565	2651	348	1458	1289	2920	9371	14076	20074	1106	11541	20932	12400	29839	11200	27157	11959	81	61	62	65	45	57	13260	9434
3.24_453.23				5	453.229	3.237	455331	530539	578519	614780	570959	563293	571948	543580	537964	457824	765953	787695	753358	728312	693928	793861	765722	732486	739617	824796	32	1098	1067	42	55	81	870368	820274
8.60_431.12				5	431.121	8.596	325926	327817	212198	229144	150254	242609	284507	440107	341453	205362	75569	230605	232864	124428	101602	96136	157356	153278	371926	153496	2	201	281	278	34	248	230926	223493
0.99_359.15				5	359.147	0.99	2010	5054	2944	2735	17080	5905	4449	2386	2865	4096	7294	10353	2956	21812	26725	11019	1754	1178	1828	2920	4936	3134	3269	10598	12418	13652	6243	9455
1.46_492.98				5	492.976	1.464	13	13	13	14930	61	55	109910	15	25	106	8	123	22	615	2	292	8	41	60	32	138	65	62	16	24	26	5672	6051
4.58_483.27				5	483.267	4.579	19925	17109	14450	17853	15036	15316	26921	23216	20866	14913	6372	15012	11515	9743	9513	9813	17434	12419	24835	8371	56	69	52	51	46	67	12930	13746
7.49_160.03				5	160.035	7.489	285916	252830	304107	182938	221536	280956	268302	311255	332777	293950	257330	275617	270044	327828	304408	226494	304400	253997	288048	279489	11996	12119	12698	724	668	857	289206	297184
7.48_307.03				5	307.032	7.482	12942	8370	11509	5759	7242	7663	7432	10999	12817	8828	7674	7919	9558	7869	8811	8146	10049	7952	11088	8530	99	77	95	6	4	4	9350	9411
6.43_608.32				5	608.319	6.43	6187	5307	9960	9970	3280	7688	11776	8301	18016	14218	5133	8722	7596	4497	7580	5893	9182	11510	15802	8982	14	42	57	43	32	62	8419	10173
8.35_541.21				5	541.208	8.35	15038	10440	14881	18688	13421	19153	15966	20198	20266	20943	6463	12460	9408	12782	12973	4694	15621	10431	9773	11980	1305	736	838	4	175	140	16972	15899
1.02_181.16				5	181.158	1.024	3259	3785	1612	2150	2180	3966	1750	2841	4141	1573	5689	4264	5880	5982	11591	44685	1379	2821	2054	1293	11104	11572	12423	3756	6070	6538	4235	6277
9.43_370.17				5	370.17	9.428	21448	23168	18503	17032	16427	15440	22775	21490	19848	21248	18638	20086	21107	12477	21033	14502	18654	18428	20748	18548	47	1737	2126	656	134	661	17047	18063
1.45_355.22				5	355.22	1.452	784	818	1962	4325	9874	4085	648	2621	704	10181	859	9253	4204	44228	615	1079	819	4026	1682	10729	530	738	817	558	608	676	9377	6819
1.46_503.31				5	503.306	1.46	1466	1334	1024	8002	22358	11022	737	5276	900	30737	1252	26547	9730	113551	822	2580	1409	11687	4932	22084	1421	1767	1488	597	924	1071	23205	22064
5.67_358.15				5	358.149	5.666	2192	3159	2400	1510	1022	1351	3068	6909	1502	3241	5498	4143	3394	1136	5546	3781	1562	2439	3961	4850	76	81	35	72	90	90	3090	2837
6.29_571.29				5	571.287	6.285	61840	49899	43292	47745	47045	44281	74134	85601	65147	54508	19086	46192	38908	39802	28923	32574	53039	33046	73853	28743	131	124	108	84	22	71	47873	48561
7.52_225.03				5	225.034	7.517	23122	29609	19540	22801	20097	18896	35626	24853	21832	27596	19692	25485	23832	22033	24788	8931	25628	22943	31593	18840	17747	18981	19526	52	43	60	24994	26170
4.68_527.99				5	527.994	4.68	504	1143	251	11720	39981	14111	104	8691	243	54069	918	38891	20152	279213	295	2580	868	19228	5903	49594	3	31	34	20	24	28	31162	31549
13.20_162.11				5	162.113	13.198	159	3400	1183	1014	106	407	573	606	1220	1485	390	607	345	1988	161	1270	106	876	126	500	5332	90	152	62	66	300	1736	127
8.74_262.09				5	262.092	8.743	10062	16416	8193	10402	10018	8550	23402	11496	11105	16118	10717	19467	16978	20898	22376	5710	14941	32676	32306	14471	19	433	906	552	346	653	19570	17058
1.15_580.49				5	580.492	1.149	10030	1044	276	7321	379	5476	13122	1754	1273	627	2167	606	4294	1516	1327	21968	1289	6296	1688	2204	2916	5533	4610	1583	3543	4262	4192	1913
1.14_614.48				5	614.482	1.144	10250	4998	5291	4738	3119	1973	4550	7604	2059	3038	5687	8678	7916	6526	3005	4513	2560	3678	3077	3759	2281	3890	3653	2852	8241	8897	4911	17342
5.45_872.53				5	872.531	5.449	20329	22379	28294	12823	13169	21571	19647	26686	15832	22844	25041	18075	24099	17001	33416	12002	21312	20002	23617	17510	25	19	14	10	17	14	21417	20888
5.36_930.61				5	930.606	5.364	845	773	808	445	474	596	839	1243	880	608	660	809	726	519	838	461	972	654	940	760	228	200	178	6	2	8	870	823
1.20_688.52				5	688.518	1.196	6064	3161	2668	2718	4754	1605	2162	4146	2068	2040	3936	5260	4684	5664	2289	2688	1701	2704	1853	2538	1843	2668	2489	1923	3870	4310	3169	7501
5.07_686.50				5	686.502	5.067	3760	5562	6596	7364	12884	8305	5503	10751	9786	10571	20472	15723	16934	21144	7196	15365	13458	13862	10445	13424	24	11	21	16	12	27	12480	18127
0.93_740.63				5	740.634	0.93	8540	5445	4756	6048	6970	5607	5326	3594	11888	7927	5601	6842	6038	3746	4967	5600	4918	8122	5177	4564	472	738	630	267	917	764	7538	6430
0.93_738.62				5	738.623	0.927	20198	11799	10309	12659	17014	11245	11673	8970	31348	17617	12027	14094	14211	8630	9650	13393	11681	21904	11990	10791	561	752	746	242	1024	984	15571	15200
0.93_736.60				5	736.604	0.926	7231	3788	4354	4708	5906	4248	4395	3738	8784	6616	4401	4025	5161	3573	4066	4505	5556	8047	4430	4349	306	364	368	197	793	787	5776	6234
0.93_766.66				5	766.656	0.93	15546	11813	7380	9805	12456	8765	9996	7220	26114	13165	9260	12486	10675	6597	8107	10778	8819	16808	10526	8966	601	936	815	187	1438	1317	10783	10898
0.93_764.65				5	764.649	0.927	10257	8303	6462	6962	8398	6922	6274	5501	14267	9118	6630	6251	8715	5061	7833	5902	9161	12336	9296	6983	388	620	639	283	2791	2421	7699	7892
1.47_766.56				5	766.565	1.467	15562	13696	13479	11502	10642	11113	8735	12467	12538	11458	15206	12091	11856	8532	13597	9275	12309	14594	12400	11185	9110	3014	3377	92	147	137	12129	13670
1.46_778.56				5	778.562	1.462	11242	10309	8795	7797	9791	9297	4136	7205	11557	9585	9753	9274	7944	6006	16263	11164	14994	9294	10181	13511	665	456	477	288	257	275	9182	8394
4.43_324.08				5	324.075	4.431	42036	27857	26816	31378	30297	42429	56540	40211	22747	27880	87444	75430	94560	52275	88426	75196	80141	78732	108981	82443	125	145	127	48	386	440	65723	66270
1.48_191.16				5	191.163	1.481	3646	2841	194495	185215	66015	1208	7151	6979	3169	14237	7146	4431	2802	1389	2133	802	5640	4221	6729	1650	153	146	109	99	130	115	26770	28451
1.46_387.16				5	387.156	1.46	17363	18673	21039	11860	9784	22008	12258	19185	30914	16959	30730	19890	19085	7880	29761	20352	20649	20684	34247	20284	313	316	282	367	557	614	14653	15797
7.66_231.17				5	231.17	7.66	4429	10397	10433	12080	3948	4163	8562	5735	8754	8729	6750	5453	10473	7349	7608	9419	10036	5922	7598	6609	556	467	493	78	78	106	7734	7765
0.94_462.15				5	462.146	0.938	9669	28858	27446	39630	23682	16466	40906	27502	18763	41485	43953	20535	42467	17537	8204	40727	8874	39241	4264	30783	18954	41697	57772	26261	14374	20794	25865	54707
1.46_327.20				5	327.2	1.461	8990	8196	7500	31885	69289	38117	4476	23933	5596	91629	7801	85132	32944	239577	5364	12367	8615	35115	20045	63067	18200	18473	18896	5610	9105	9992	76163	71628
1.45_251.09				5	251.085	1.445	17562	11795	19526	12072	8059	11932	15377	23546	19149	17320	12377	14745	11452	4950	21606	11857	26665	6684	14517	9299	88	85	102	80	93	69	10939	14080
1.01_229.20				5	229.196	1.006	4839	5415	2589	3349	3237	5515	2498	3826	6086	2544	7599	5791	8639	8374	16302	62300	2125	3824	3095	2074	14705	15503	16544	5222	8053	8823	5351	9619
7.78_278.13				5	278.126	7.778	123409	108306	131264	107811	59205	124936	149985	144797	127620	92870	116117	127842	156101	106101	113578	78513	158110	120888	150473	121486	26	1381	1434	1857	193	2135	127502	122008
8.26_518.12				5	518.125	8.262	15412	17127	17329	15300	14180	18426	18925	17261	20376	16983	18308	16848	17976	15833	17242	15743	18194	14871	15072	18809	16	15	30	9	0.06	0.06	16782	16966
6.52_610.30				5	610.298	6.519	24577	9366	12090	32132	10186	18632	53935	27739	33361	41745	2805	20118	11722	12237	19160	3917	22954	22972	65174	8158	5	65	134	225	146	281	23474	20819
7.49_304.12				5	304.122	7.487	4640	3785	5963	4471	5433	5780	4355	5152	4710	5745	5102	4757	5349	5812	4944	6034	4928	4502	3711	5902	97	83	99	34	48	71	5152	5338
9.24_248.08				5	248.077	9.242	12631	6650	7401	9425	6874	7718	13545	10692	10153	16294	5629	11444	9757	5334	14324	6555	12950	13553	26971	8947	7	1194	2078	769	642	1240	8123	12871
8.26_190.03				5	190.029	8.263	22204	22135	23130	23570	21271	21580	24367	21918	24284	22039	21081	20674	21947	19394	22865	21810	22556	19040	20079	22658	4	42	34	37	8	28	21519	22282
6.56_243.10				5	243.101	6.56	224785	28028	14438	6807	1776	1991	1905	1392	10950	13210	27191	13409	3728	19214	25704	22706	47020	29795	30137	12984	13	96	550	127	41	161	24505	28043
8.35_362.08				5	362.083	8.349	10797	10016	11104	11164	9923	11238	10613	10221	11012	11022	9699	10221	9725	10013	10887	8827	10471	10838	10048	10900	10723	8543	8879	187	147	175	12951	12257
7.47_422.21				5	422.208	7.466	8012	6590	8875	4812	7005	8144	6221	8227	8935	8612	5928	7276	7450	5273	7094	8507	7774	6075	6300	7648	33	79	67	11	34	19	8210	7299
7.47_444.19				5	444.19	7.473	21753	17497	30423	16040	22804	27731	17988	24753	24482	26228	20546	24235	24278	21763	23666	30244	21718	18732	16807	25140	28	70	63	18	44	26	25145	23192
9.90_851.26				5	851.264	9.905	10927	13586	3542	6923	9653	8279	13933	7487	9183	8045	11442	15241	9237	6210	9220	8032	6968	8899	17224	5628	30	2472	2284	1413	1077	1628	8887	9259
5.36_479.09				5	479.09	5.363	13578	12570	11664	11472	18991	18188	20299	16310	16304	15720	16283	14615	14323	14095	14339	15572	19477	14807	13940	12082	5	6	14	6	7	18	10752	11780
6.74_208.01				5	208.013	6.742	11142	11838	19804	12312	10713	15676	14719	13260	14418	16307	29587	13945	13031	23923	13654	8692	18131	11349	11758	10421	4	3868	4705	4	10	6	16516	15698
1.14_514.24				5	514.238	1.142	95	93	133	11180	174	110	165138	115	128	107	80	101	41	236	89	317	90	65	102	54	148	122	121	98	104	116	9471	10483
8.59_258.11				5	258.11	8.588	31675	26374	34298	38341	28120	38930	35259	42160	37478	39600	15518	25485	22887	24148	28468	14808	31875	23878	22728	26060	5546	5981	5952	73	22	55	31580	30108
7.40_226.04				5	226.044	7.399	17896	19512	21582	18062	16315	17354	24397	15889	12565	24850	26636	15384	19292	24104	25918	10774	21063	16049	17752	18119	1829	1789	1786	76	68	118	19239	20350
0.94_511.47				5	511.47	0.935	5291	4222	5536	8498	4614	12850	9948	11113	5186	4120	3528	12494	4663	17961	21610	29705	5818	4103	8089	8776	12966	21624	20507	17614	12394	14624	9256	28445
5.36_631.12				5	631.123	5.362	23702	19633	16660	19203	31408	32540	33041	26611	27823	24158	26453	25361	23192	21938	24771	25464	30605	25118	22734	21712	4	2	0.23	6	5	11	17612	18716
6.26_595.29				5	595.288	6.264	12589	10192	8001	8383	7624	11659	15367	14620	15222	9717	7187	10564	8382	6936	7505	6081	14304	7323	14778	8911	6	23	42	20	10	12	10294	10884
6.20_639.33				5	639.331	6.197	9836	8979	9353	6367	5857	7225	9814	10791	13337	9886	4385	10911	6949	5447	7554	5744	8315	5172	10991	7248	180	40	34	11	11	6	7782	8338
1.46_478.32				5	478.323	1.458	2516	1683	1176	9762	35920	14450	733	6342	1186	50610	1414	50072	12016	134539	1325	2913	1978	18545	6012	30286	2703	3817	4061	856	1243	1685	30580	35095
1.25_216.12				5	216.12	1.245	938	948	1195	928	1013	792	840	912	1003	938	986	867	932	1006	961	911	944	865	802	1016	728	830	894	834	919	899	790	871
2.44_347.17				5	347.168	2.436	248421	221845	153212	110483	48299	5764	23351	18852	51996	151336	203427	235879	16081	163384	257773	186570	367867	163358	313523	164321	40	106	94	105	39	69	165633	170808
7.48_451.23				5	451.232	7.476	1028	893	1916	1712	2003	1885	1084	1136	1183	1667	1461	1368	1652	1570	1262	2506	1146	1479	725	1942	42	19	48	121	116	207	1468	1446
7.47_307.14				5	307.143	7.472	22689	20942	28461	22904	25594	26510	23098	24708	22254	29518	23755	25888	26988	23710	24948	26995	22940	22694	19547	26985	533	597	602	164	188	269	27851	23978
9.40_346.09				5	346.091	9.399	32178	18395	29822	30151	19013	26119	39507	36740	29219	34786	11978	30949	28260	13970	23811	16521	26726	34704	52909	22626	2	1711	2713	2487	1933	3741	20520	29986
5.23_453.28				5	453.283	5.226	428407	520466	338782	344286	256937	330927	548609	438787	497556	340456	170700	314234	276959	315644	247463	170573	373262	234281	560764	182793	302	219	401	119	81	115	285659	315442
6.58_255.09				5	255.091	6.584	30	41	62	60	48	62	47	29	38	48	57	49	22	131	28	70	37	58	36	103	48	76	90	91	78	83	44	49
3.54_286.27				5	286.274	3.538	4335	2934	2294	4173	2652	2920	4188	3712	4094	2531	1797	3595	2836	2724	3032	2741	3910	1915	2136	3139	18	1113	1350	371	42	483	3538	1982
7.35_241.16				5	241.155	7.352	15108	17273	18314	15092	12263	17181	17606	18909	19617	16447	19512	17977	18739	20374	18561	12855	18674	16404	17228	17549	803	836	866	57	54	75	18345	17316
1.78_329.11				5	329.11	1.785	516	236	1259	332	391	1892	506	453	1183	574	201493	5364	101680	1738	1371	11524	1680	66700	10121	41391	35	32	39	13	26	24	21262	23085
7.50_501.04				5	501.039	7.504	5165	4403	9760	4016	5033	7528	4882	6948	6092	7551	6913	6128	6461	11184	8945	6547	6806	5528	4512	8313	22	11	16	0.25	2	0.25	6663	8464
1.46_283.18				5	283.176	1.461	18244	13575	18119	21846	32342	23468	13162	28339	14144	40665	19431	40756	22914	68900	15557	20321	16075	18275	23602	27657	20033	19673	20281	20460	30878	33769	33813	35815
3.77_102.13				5	102.128	3.769	49392	55893	67861	73445	70804	65624	67667	65335	58130	50212	1298350	583131	1076238	631254	126157	404445	165435	1145442	992457	589803	457	1273	1138	198	350	410	461542	434524
8.48_344.15				5	344.147	8.478	4341	3068	4814	3105	3862	4315	5233	3658	1932	2647	41810	36694	66489	47532	22148	38867	33638	34940	78611	54011	24	122	172	308	129	346	24045	24900
6.29_225.12				5	225.123	6.295	10753	12091	7799	6480	4669	13149	15176	15361	18075	10082	10979	12223	9141	8898	13194	4966	10300	5550	18775	6863	66	105	100	54	85	90	10334	10997
8.32_198.12				5	198.123	8.322	1051	1412	642	3342	14681	4134	498	2925	440	13926	1879	11214	7604	57688	519	1407	623	5998	2534	15654	1238	595	528	430	331	332	8421	8865
4.66_513.32				5	513.321	4.656	1250	1997	837	12193	41230	14934	797	8868	982	53514	1432	40438	20752	294982	762	3154	1543	20905	7062	48255	65	126	119	67	68	66	32363	31139
6.93_429.22				5	429.218	6.934	18401	16690	13646	13109	14483	21795	22597	23927	28050	21635	11459	23504	27475	16368	18461	14561	26314	16781	28833	23548	99	39	34	56	50	46	22680	23245
2.67_256.12				5	256.116	2.669	166	132	128	106	118	103	207	118	181	299	790	164	124	279	135	88	161	157	169	167	56	78	95	90	53	99	173	154
1.11_458.23				5	458.231	1.115	539	509	518	593	495	494	475	578	603	626	30120	29240	31116	28398	31763	27428	32673	32353	31274	31811	375	414	405	522	597	590	25152	28934
7.49_126.02				5	126.021	7.491	15219	12222	15058	11445	12087	10225	11483	13622	14392	11998	13360	10672	15016	12253	12457	11778	13168	13180	14810	13249	678	638	698	105	111	130	13525	13113
7.00_405.15				5	405.152	7.004	99314	68687	81431	33466	8868	2013	5203	3903	14520	48231	58682	44938	7324	65226	70985	84864	79897	29556	85205	39049	9	385	497	296	101	198	46206	45511
1.46_180.14				5	180.137	1.457	13375	17121	4772	5883	2102	2640	4333	2408	5700	11288	18212	13733	2239	6435	19311	20602	16730	19165	15362	6682	2535	3581	3956	3753	2427	2954	10321	13994
8.35_284.10				5	284.105	8.348	89113	74194	85656	93940	81440	89582	88941	90409	94450	90387	65640	74543	72665	74604	81454	54123	87324	74543	76678	80864	49394	45463	49977	526	332	611	90559	93565
8.12_206.10				5	206.101	8.117	5738	4274	3529	3384	5371	3424	4111	5008	5173	5412	67818	12671	25792	24588	4237	5646	5881	9331	20733	12896	47	74	94	57	41	67	10901	11590
9.06_371.04				5	371.036	9.063	9201	8867	10655	10769	6658	10724	12606	11063	11729	9917	8634	10342	10752	7877	10966	7909	10358	10588	11089	10015	16	943	990	1698	1031	1900	7722	8983
1.46_691.51				5	691.511	1.464	36499	48565	43747	53293	30950	44181	35477	30731	32222	48660	54332	34864	58417	37002	55088	22569	49501	34829	31500	29589	186	377	347	131	272	404	45462	44066
7.36_214.11				5	214.106	7.357	12207	8576	18646	12576	20583	10468	12097	12735	11901	25137	8132	9234	9958	78533	8513	11643	8688	10705	12668	19504	8242	9543	6592	8773	7896	9255	10341	17160
5.56_232.15				5	232.154	5.559	5372	7566	9190	8915	6991	4739	3327	4235	4736	6708	97760	157179	12118	15113	11248	372139	7146	7046	5596	11459	50	2502	1615	86	125	147	27327	32770
7.55_132.10				5	132.102	7.551	25242	12039	7411	15510	121418	52810	9175	10738	77428	16203	16768	6402	25452	26254	42726	1316	70633	58158	45221	26076	145	392	420	45	50	44	31810	35567
8.63_365.11				5	365.105	8.634	22920	27739	8325	19986	28182	14421	34514	15586	22985	17195	14934	30578	16792	32828	18401	10918	16516	19645	28079	14328	440	501	534	859	476	4566	26615	23462
7.46_318.11				5	318.114	7.463	18003	12397	11219	5176	8127	11032	11079	15477	21408	11583	8632	12776	9687	6910	9139	8124	14574	8717	13958	8629	51	39	46	18	15	41	12151	11320
4.53_469.29				5	469.294	4.525	266	468	192	3516	13679	4875	123	2724	196	16955	296	12488	5798	97440	178	888	346	6139	1918	14923	102	60	88	58	78	68	10830	9143
7.81_90.05				5	90.0546	7.812	58591	57502	63716	61862	52112	54888	66696	61728	66186	59260	59786	64947	73236	59989	65092	52144	67913	61661	67407	67422	7021	7104	6814	190	150	159	63190	64223
6.07_189.13				5	189.134	6.069	102	146	191	79	112	124	192	145	143	134	233	172	108	139	206	106	266	157	242	141	16	30	30	25	18	35	141	129
1.52_332.17				5	332.171	1.519	186593	45768	15431	4251	13185	28430	60315	34401	54667	100292	66343	68015	25223	52848	69985	18896	129346	89984	44685	44506	292	67	61	70	53	80	53425	61655
1.53_315.14				5	315.144	1.528	99526	27517	9838	2999	8457	17725	35334	21319	32202	59246	40582	43498	16052	32978	42742	11255	75211	55711	27713	27074	227	122	98	102	100	112	33030	36319
3.56_184.09				5	184.095	3.56	14974	20555	16346	11904	6966	16860	19935	17859	22608	17582	14289	15493	14357	12642	16788	13871	18342	10510	14452	8542	58	103	180	67	68	69	14885	16907
6.75_397.19				5	397.187	6.748	4596	4644	4623	4207	5035	4701	4880	4732	4578	5127	3979	4264	4916	3430	4095	4471	4606	4516	4587	4983	108	4952	5267	89	113	129	4590	4906
0.96_411.17				5	411.17	0.963	6758	4075	15963	5287	5539	7610	6578	6530	6778	5839	5196	6697	5342	9121	6953	7488	4718	3425	5640	5722	5536	6670	7317	6337	6048	7440	5518	6469
7.46_260.16				5	260.159	7.458	3284	2412	3560	1943	3115	3754	2147	3417	4371	3234	2600	3017	2743	3852	2492	4204	3215	2846	2538	3179	31	26	26	51	69	86	3081	3065
1.11_497.26				5	497.263	1.109	477	476	599	668	554	536	1628	569	547	589	24672	32122	34037	27198	36767	25450	32330	37052	28522	40489	432	310	348	596	577	586	18930	22963
6.07_511.28				5	511.281	6.07	601	902	853	642	412	89	1096	748	921	510	68	126	85	209	57	46	64	90	987	91	28	20	12	20	26	22	142	84
1.13_454.26				5	454.265	1.13	1920	1668	1934	22998	2090	2095	312328	1858	2132	2069	1750	1693	1658	2551	1390	2288	1588	1423	1830	1429	2264	1751	2011	1725	2014	2222	18988	21720
0.95_441.32				5	441.321	0.952	6173	4581	2329	10781	54588	2923	15696	2417	3485	4085	4091	3381	5384	3611	75384	5828	56856	18307	2375	2485	3594	28604	30695	3249	17250	18409	15655	14541
2.44_342.21				5	342.214	2.437	155807	127373	74921	46689	18336	1879	7775	6283	20597	75090	132052	146712	6489	82908	164383	101966	337189	83540	246271	85893	57	73	74	76	61	66	77917	90292
1.16_498.29				5	498.292	1.158	363	271	314	22274	451	480	330166	376	354	362	503	980	1063	1254	857	983	851	317	759	1324	283	282	311	242	254	332	16115	17319
6.36_322.22				5	322.218	6.356	19595	9711	17432	13317	7372	4350	7443	5096	15175	15795	9583	9053	9375	7138	11230	9237	13527	8080	11472	8621	40	86	172	80	62	99	10455	10818
7.83_116.07				5	116.069	7.827	9964	8028	6902	3414	5573	6194	6966	8622	10782	6337	5616	7287	4987	5569	6723	4427	9513	5738	8289	5208	287	399	379	187	170	222	7233	7278
8.26_151.02				5	151.023	8.26	7030	10673	9152	7378	5305	8574	9890	9429	9958	8912	10294	8786	10037	9667	10937	6531	9578	9165	8204	11102	24	51	35	47	31	34	9476	9608
4.95_512.98				5	512.984	4.952	308	725	95	6812	27695	9021	45	4557	110	33498	412	26940	12554	227909	125	1446	289	12769	3292	29979	19	21	8	14	11	31	21695	22405
1.01_418.24				5	418.241	1.015	2167	4562	2141	2631	3621	2847	6113	2202	3786	2546	2226	4014	2379	3581	47935	17285	2267	1768	2274	2434	2408	2261	2339	3483	9387	9996	2830	3702
0.95_460.36				5	460.364	0.949	3543	2892	1414	6630	28546	2064	7089	1741	2115	1462	2684	1764	3032	2181	35568	3616	31666	10709	1631	1431	1887	13385	13008	1737	4576	4988	7527	8811
5.14_482.32				5	482.323	5.139	67688	66339	52334	61373	35378	69445	83511	66765	65327	50386	38417	56539	43332	41321	47110	40533	75892	36560	84126	38889	1511	14766	14474	111	113	132	55400	51741
4.92_564.30				5	564.304	4.925	63911	86517	57752	61635	46248	67471	75871	54697	95347	67005	32487	70104	42853	47413	49085	52895	87306	48052	70526	57194	696	44	63	22	17	17	57749	61699
5.22_440.28				5	440.276	5.219	31473	32354	25998	26388	16940	30203	47859	36326	41469	26438	14191	35365	22023	26325	27712	14143	32150	17591	46197	17257	327	86	86	44	48	41	27227	28129
5.45_474.26				5	474.258	5.446	15367	16151	6689	13028	8631	12950	19765	7444	15270	8720	12480	13041	16948	10214	5652	15370	13008	12001	18429	11560	277	289	350	285	325	252	22136	9187
5.40_466.29				5	466.292	5.401	5476	3403	3824	5036	3449	4493	12076	4968	5424	5976	7512	8956	4770	4427	3873	4109	7349	3080	4823	3522	515	4227	3224	1036	555	1661	36361	3122
5.35_500.28				5	500.276	5.352	35032	26875	19500	24043	16392	28421	101003	19523	41945	24475	42816	37197	32122	16824	16105	40238	31533	25813	32004	34691	182	751	690	38	22	34	139635	17220
5.11_500.28				5	500.277	5.107	353875	569085	375539	343058	195170	325993	372190	328231	567014	425169	198580	381685	281407	270292	290170	258352	437976	254231	429483	279551	367	355	328	89	67	78	289359	332206
1.02_376.26				5	376.26	1.021	23635	40044	26107	37974	32206	26991	33366	31321	28796	30508	867	1016	777	887	1574	1295	724	1122	810	1464	1990	2369	2601	1111	953	1131	15289	15694
2.90_315.10				5	315.101	2.901	8225	7644	7137	6817	8284	7742	12838	7473	8552	8444	22384	11459	21534	23098	9808	2780	8795	7828	12420	20903	76	273	263	159	904	1251	25118	9872
7.46_368.18				5	368.177	7.456	24506	15894	11607	3713	6676	11718	10989	18413	32690	10730	5244	12238	8043	6791	10348	9029	18071	7359	19641	8758	12	15	19	20	34	39	12447	10896
7.47_390.16				5	390.16	7.47	38975	24375	24186	8294	12815	22926	19426	32968	53417	21322	12184	23412	16642	13679	20548	18188	29646	15419	30145	18186	10	24	6	27	21	17	22953	20989
8.26_149.03				5	149.026	8.262	143802	219488	196306	152910	117481	191263	232064	197689	224684	191063	225846	185627	212872	195905	232860	144276	199375	191306	174477	221048	2146	2677	2880	2525	2399	2967	208377	204322
1.10_272.15				5	272.148	1.105	3544	3585	4877	3463	4690	6676	3891	4697	5463	4642	4779	6296	4470	6642	5914	4419	4076	2986	3534	4719	4632	3273	3488	4858	4853	5269	4259	4193
1.03_209.15				5	209.154	1.028	9760	12009	8839	6916	9388	13251	5523	11624	16380	8822	17042	11899	18604	20748	31148	130870	4861	8959	5537	9846	28780	31033	32711	11063	18482	20789	13180	16543
7.06_401.11				5	401.115	7.062	10198	8810	4656	7904	5793	11359	15509	20591	18121	12176	9382	16959	13408	12219	16800	8694	26883	7381	13514	11528	0.06	51	46	38	32	46	9100	9979
1.51_372.31				5	372.312	1.506	69920	56330	74607	55337	45133	60729	69744	71602	62871	64158	80054	78758	103930	68862	99247	40684	54026	130158	96779	66061	2411	2809	3290	1765	1730	2038	75818	76013
1.53_398.33				5	398.328	1.534	378642	8459	22351	276320	20720	302225	377521	48251	341412	11562	25357	408482	677832	260294	428320	289484	291812	26964	566122	44296	903	62	1232	172	64	110	434510	19133
1.45_790.55				5	790.551	1.448	7049	6555	8024	4817	6809	7150	4718	6986	8986	6372	6890	7736	6847	5499	9508	5242	9021	5398	7218	7435	1213	843	933	119	123	142	6315	6581
5.54_809.52				5	809.517	5.541	9357	9353	9974	7628	6257	6583	11412	12039	7031	8255	8911	7286	11439	8023	8636	4745	7472	8040	10063	5730	9	81	78	4	8	8	9181	9585
5.50_835.53				5	835.531	5.503	24544	24397	25508	16176	13279	16004	25375	31069	17006	18079	20640	17055	22935	15644	24973	10843	17550	19292	22364	17076	414	366	409	14	19	24	22033	22575
5.44_859.53				5	859.53	5.444	6455	5611	8132	4652	4137	5828	6496	8099	6328	5558	7151	6275	5998	4475	7789	3841	5887	5550	6893	6413	540	615	625	275	497	466	6800	7368
5.45_857.52				5	857.518	5.45	10315	9750	12648	6230	5669	8469	10177	12057	8161	10299	11377	10140	10576	7338	14532	5234	9055	9104	10475	8983	260	13	15	10	4	10	10080	10740
5.50_852.56				5	852.562	5.504	124383	125322	128238	77143	68399	85404	123941	161969	84210	88109	102503	87742	111393	79619	132346	55220	88323	96426	116928	88534	1566	1509	1564	397	323	380	111678	116077
5.46_861.55				5	861.547	5.465	9514	7600	11191	5506	5344	7478	8435	11959	9155	6038	8597	8270	7632	5908	11019	6401	8309	7866	10489	9136	209	175	176	9	15	10	9494	10074
7.49_441.16				5	441.164	7.487	5448	3955	7052	3356	5289	6268	4223	5856	6223	5927	5017	5232	5324	5798	5486	7394	5419	4771	4080	6436	15	16	23	48	29	67	5938	5821
1.02_266.17				5	266.17	1.024	3958	4249	2522	3282	3297	5314	1437	2918	5372	2656	6452	4565	7012	5708	9466	19954	2042	3429	2748	2341	8554	10114	9822	3700	5118	6106	4855	5775
1.46_375.21				5	375.213	1.456	1522	985	49179	58411	35209	672	3419	2847	1226	4526	2154	2023	1398	1015	735	911	2041	1927	3414	885	2179	2331	2418	376	360	391	12808	9222
5.51_837.54				5	837.544	5.507	14030	13842	13678	10185	8353	9010	14825	18991	11789	9920	10644	10843	12691	9656	11577	8073	10372	11658	15122	8160	366	358	408	56	52	71	13833	13957
4.94_494.32				5	494.322	4.94	8441	49002	27150	10108	13843	25616	19570	25693	60097	74459	11736	12533	16780	18266	20344	6602	17207	8997	17453	10380	6596	394	394	50	226	103	12959	63967
1.23_183.10				5	183.101	1.225	2845	2834	2996	2696	2717	3064	2520	3006	3058	3156	3688	3351	3027	3741	2701	2798	3124	2775	3456	3058	2743	3252	3498	2154	2467	2443	2930	3733
1.46_272.26				5	272.259	1.46	1609	964	1120	66441	2902	1818	371118	1163	1311	1706	976	1160	834	264	1423	2083	1018	706	978	1014	2148	1722	1884	1725	1312	1476	26980	29043
1.57_372.31				5	372.311	1.571	18139	7368	10117	13735	7541	11521	16259	13157	12512	9552	14388	21555	22735	13026	16357	8211	11254	20684	22211	13119	2255	2154	2374	1763	1775	2054	21611	11495
4.75_483.27				5	483.271	4.754	2886	3676	4416	2945	2676	2989	3530	2809	3583	3901	5172	3330	4860	2262	2403	3448	3285	4012	4826	2755	70	36	19	26	40	38	5009	4636
9.09_256.05				5	256.047	9.086	10546	4491	14894	8149	6709	7859	9472	8804	9192	10378	8471	8697	11475	6972	11554	7067	10599	14268	13825	12107	17	523	916	891	559	1080	7860	11262
3.95_175.05				5	175.049	3.947	18425	15418	16890	15885	10129	15366	20090	12848	17642	14504	11421	13916	12130	12141	17892	12480	17121	12554	17100	13622	19	130	147	44	49	74	11652	11928
8.95_206.15				5	206.152	8.946	10342	10501	11128	10417	7846	10194	12631	12894	11437	11864	11326	11442	13127	10213	11422	10265	8692	10081	10900	9228	57	168	143	100	54	113	11233	9823
1.52_230.25				5	230.248	1.519	3307	2521	2567	11175	3093	3753	69288	3062	3252	2621	2290	3372	5453	3192	5716	3077	3100	4162	4665	3112	10681	3553	3767	11583	10727	10908	6997	5498
9.28_110.07				5	110.07	9.277	34612	48906	39638	35123	36417	41723	43433	45221	40869	39159	39954	40795	45497	41208	47205	39616	46032	39332	43175	47837	2173	12227	9380	5986	1726	6050	43056	37305
6.93_144.10				5	144.102	6.933	22247	21400	24456	24228	23130	24557	27783	24695	26369	24077	23616	25743	27718	26612	22811	21321	28013	24118	26432	26409	6746	8508	7573	866	968	947	27190	25362
8.32_220.11				5	220.106	8.317	257	158	185	548	2187	548	123	342	127	1482	195	1081	851	3992	132	413	177	792	349	1860	520	260	269	351	284	303	529	694
6.07_546.32				5	546.316	6.071	61	21	117	72	73	64	545	86	92	66	352	119	510	376	29	413	62	388	119	485	42	13	8	23	16	14	511	56
4.75_253.12				5	253.121	4.751	11707	14304	14535	11221	13150	12154	13614	11859	13554	11339	12682	12643	12196	11033	10808	11847	14545	13316	14646	11329	1082	1302	1375	132	127	125	12474	13286
8.12_224.11				5	224.114	8.116	8285	6581	5295	5070	8258	5014	6212	7376	7726	7718	99295	18771	36970	35703	6137	8315	8432	13629	30121	18381	82	149	159	117	77	106	15584	16740
8.10_222.10				5	222.098	8.1	13225	23281	18808	8644	15679	20436	8747	13591	15157	14909	43353	23785	38274	20125	13536	22048	19427	19373	33232	27091	57	113	92	76	75	119	21158	20690
9.10_198.09				5	198.088	9.097	17712	15530	127327	88628	29484	1848	2996	4631	2355	3262	4034	2272	4326	2514	3022	1117	2143	2546	3610	1552	39	233	279	161	56	169	17871	16371
8.23_230.08				5	230.078	8.234	53021	33306	16561	23220	9527	27872	26975	64370	29409	10425	13213	13297	17147	11404	18612	3984	8379	29539	70075	3299	6	86	115	50	22	59	25011	26140
1.09_366.21				5	366.214	1.089	587	620	723	7427	792	896	114958	773	751	686	560	619	578	949	569	963	550	441	501	664	738	876	777	688	834	874	5951	6323
4.06_374.02				5	374.018	4.06	17731	18720	16494	16518	18390	17062	17105	20172	18468	15515	18866	17927	19598	13593	16730	18909	19358	16402	13034	18531	6	30	26	8	2	9	18536	17855
2.84_193.09				5	193.087	2.844	17131	17210	18767	19100	11166	9929	23213	18049	18212	18692	24194	19810	12550	23872	14222	7685	18680	18345	24862	10673	39	1136	1201	72	88	116	16411	23732
1.11_397.20				5	397.202	1.108	465	491	534	541	668	545	510	573	617	576	17646	18245	19871	17424	23368	17654	17758	23646	19666	23924	451	410	569	635	753	790	12746	15124
6.04_328.14				5	328.138	6.043	9702	4227	7572	5330	4729	2394	3662	15497	3261	5117	5828	7202	5475	9708	4871	4404	9526	4691	9340	4541	13	11	16	8	14	11	6942	7855
5.67_380.13				5	380.13	5.667	3131	3969	3676	1971	1420	1707	4038	8850	1910	5009	7992	6557	5364	4930	7130	5207	2518	3650	5647	8448	29	157	164	15	23	30	4817	4474
1.11_460.27				5	460.267	1.114	1190	1173	1316	1364	1214	1195	1069	1252	1253	1417	83806	93370	104311	77890	95034	81710	96944	97956	92776	107892	821	841	808	1344	1213	1491	65629	83227
4.43_397.16				5	397.164	4.432	26275	16544	15985	19211	18730	26940	34684	24358	13911	16917	55785	45958	58890	31513	56881	48499	49802	50917	68743	51486	60	68	71	31	158	176	41558	41036
1.46_740.46				5	740.461	1.462	1620	1584	1650	8480	34133	12684	1196	6328	1206	48432	1915	38795	12280	199274	1632	2218	2512	13797	5185	34666	1404	1524	1399	1460	2046	2044	32007	29498
1.47_692.40				5	692.403	1.472	1581	2230	864	17351	66937	25017	1004	11756	1073	76678	1386	67544	26699	300409	1079	4110	1650	28688	9590	76739	467	558	650	577	990	1153	62793	48302
8.35_538.20				5	538.197	8.354	103212	74877	103678	122877	90948	90688	87676	114964	75710	116345	55335	85218	79065	47008	96707	65169	98785	85405	76640	86807	1561	1083	865	39	27	84	20346	17838
4.55_716.43				5	716.434	4.552	784	1686	342	11581	47702	16472	233	9026	377	63971	1008	47089	21454	446330	438	2797	1039	21046	7055	60487	42	71	54	54	60	62	38996	37724
6.22_330.12				5	330.119	6.221	39017	44108	42633	26111	15985	36750	48611	49200	39521	37237	24683	48351	51418	36913	51566	15638	32779	34426	63142	52969	14	6	7	5	6	10	44196	42829
1.46_784.49				5	784.485	1.463	1032	975	1026	2612	10871	3932	713	2083	719	18568	1176	14320	3976	86938	1074	972	988	3798	1746	8866	205	359	325	935	1473	1511	11295	7779
5.22_244.15				5	244.154	5.224	127	179	141	198	608	209	182	265	156	770	232	739	272	3740	206	203	130	412	216	803	70	104	98	69	64	77	522	543
8.93_310.09				5	310.094	8.928	8456	18121	5232	3440	3164	5223	13731	8504	10710	10625	15017	10554	16033	6266	9816	2600	9468	10784	17526	10682	2	504	308	57	43	68	11849	13360
0.93_519.14				5	519.138	0.931	1823	4337	4460	7039	2546	2880	5612	4250	3032	6885	7898	3628	6017	2813	987	7560	1274	6455	954	4640	3580	8686	11643	5504	1076	2097	3616	8491
7.50_639.15				5	639.154	7.497	12451	7843	10099	2127	4498	8016	6776	10557	15136	8637	4931	8046	6678	6404	9001	6003	9341	5188	9817	7029	3	3	3	8	0.25	6	6968	9296
1.47_426.32				5	426.321	1.466	2555	2194	2092	6814	23013	7546	1031	5085	2044	35798	2219	37016	9919	452965	1930	5477	2824	8564	5338	19372	12294	12208	12148	257	406	429	21684	17955
8.26_353.08				5	353.079	8.262	88341	77794	88834	89331	83597	83880	87064	85498	86655	82002	77977	78539	83991	74776	81612	88349	88997	79294	82279	84852	167	189	170	202	247	237	81922	82641
8.27_375.06				5	375.062	8.266	30137	24352	29952	32498	30807	24272	27454	25507	27724	24718	20790	22137	23481	19038	23331	30194	26150	20295	20100	23290	66	82	86	46	26	41	22264	25756
1.31_532.35				5	532.348	1.312	3934	2572	1692	2083	4836	4130	2353	2117	1762	2207	4913	3703	3108	4993	1419	1743	1198	1672	1460	1388	1495	3723	3736	2501	5402	5525	3600	6507
1.27_416.27				5	416.265	1.268	2496	1757	1431	1854	4132	2786	1529	1632	1646	2150	2438	1633	1592	5876	1216	1581	1389	1811	1318	1194	281	4579	4724	1808	4290	4253	2105	2863
1.11_437.19				5	437.194	1.108	883	867	1077	1078	971	931	885	1082	923	1035	95465	101350	109507	100717	112824	95630	114029	116948	95275	115295	579	376	463	1232	1137	1174	64194	83760
8.33_537.19				5	537.195	8.332	601674	475118	603142	711195	530774	528785	499996	672757	430281	664128	319721	511154	450899	284957	574925	365817	597055	484394	448531	510443	8995	5537	4719	137	131	194	114618	104883
8.26_496.14				5	496.14	8.26	9520	19145	13913	9712	7342	16246	18624	16629	19389	15672	19233	16132	18063	15780	18951	11012	15939	13126	13309	19246	1	2	2	0.06	0.06	0.06	15815	14822
1.11_295.12				5	295.117	1.108	311	333	414	382	377	378	329	376	392	381	18942	20983	20952	18955	26389	19268	21999	25642	19768	24459	194	216	198	397	336	430	13450	15560
1.46_379.25				5	379.249	1.464	2335	2357	2111	9260	27352	12598	1185	7401	1862	36132	2141	30502	13340	139446	1583	3202	3081	13218	5779	29369	1633	1847	1824	1632	2559	2797	27716	23982
6.34_553.27				5	553.274	6.343	6715	6872	7688	5331	4850	5607	6480	7051	6350	6348	8240	6446	11022	5134	4163	8743	6110	8572	8716	6470	15	67	72	25	17	27	6596	7855
0.99_376.17				5	376.173	0.989	2640	7132	4237	3685	23836	7925	5631	3476	3966	5576	10313	15901	4173	31310	39675	17393	2652	1676	2585	4178	7268	4418	4532	14269	17632	19033	8472	13878
6.28_599.32				5	599.319	6.276	33026	40274	39377	28836	21261	33291	40793	35216	42443	36529	45472	34950	46262	29048	25318	36089	39508	41109	53402	43368	4	842	769	62	51	9	38381	41207
7.00_450.21				5	450.207	7.005	20363	13854	16984	7432	1927	460	1210	768	3393	9772	11361	9342	1646	11723	14750	18750	16458	6235	17903	8303	12	117	156	93	36	53	9831	10093
1.46_244.23				5	244.226	1.463	415	333	479	13556	600	579	111190	506	525	288	363	413	357	353	464	847	369	232	342	402	679	535	597	621	668	857	8022	7583
2.84_315.10				5	315.103	2.842	26664	27935	37293	42959	22972	20824	32300	28908	29910	27445	23039	25778	22547	24174	22756	18245	28220	22199	28853	21094	58	2990	3544	110	113	122	26335	44378
1.37_181.10				5	181.096	1.372	5038	3428	6801	5493	6070	5491	5552	5155	6895	4448	20537	8032	11671	8332	7378	4793	5204	6289	8006	10530	225	169	187	139	153	168	7005	6375
1.32_590.39				5	590.391	1.318	2173	1820	1140	1177	2988	2237	1546	1521	861	1151	4205	2439	2327	2563	613	1187	494	987	698	1067	828	1295	1340	2077	3057	3208	2762	4099
1.19_542.32				5	542.319	1.19	367	305	340	16723	418	508	252409	407	395	388	455	425	410	1074	328	844	345	301	375	613	395	423	419	318	312	326	12709	12608
4.93_498.31				5	498.31	4.933	298	472	133	4674	21403	6274	30	2983	111	22492	417	18043	8571	172716	163	880	207	8968	2365	22498	126	129	61	44	44	50	15644	13671
5.08_116.11				5	116.106	5.082	13283	10236	14479	14847	6390	13460	18966	10835	11038	14935	48169	18255	19927	10172	18574	10445	11911	20423	25769	14933	276	259	304	96	109	136	16745	16905
1.53_370.29				5	370.295	1.535	48548	42549	70199	52016	40358	59326	49215	63244	63997	60638	81690	84265	138127	78656	70986	47503	51326	145750	95631	51542	2169	2702	2590	78	152	168	68970	78948
9.33_284.04				5	284.043	9.334	15554	5851	9288	13295	9367	8858	20882	16168	13886	16321	3048	11244	8505	8971	18405	5484	15220	15001	24189	6601	0.06	790	2024	1213	644	1067	11400	10901
9.54_251.16				5	251.158	9.544	10756	9084	9875	7152	8968	6204	7555	7100	4852	9483	11688	10947	7791	9044	9233	12260	10956	7711	11203	9356	51	6381	6424	3880	2394	5989	5484	7637
9.43_288.12				5	288.118	9.434	8037	18333	9462	6378	9628	10381	11075	12421	10511	9839	7491	9687	9158	5967	8712	9702	12451	8013	11712	6805	15	734	601	108	56	114	8442	7087
6.20_361.27				5	361.274	6.197	24881	21413	23467	17318	13397	20116	26955	31084	36155	25706	12796	28641	16819	13918	20029	15676	23412	12302	29192	18832	15	93	94	35	18	45	21818	22976
1.45_196.10				5	196.097	1.45	7966	8204	7802	5204	3482	7927	8486	17026	11811	7019	12116	6876	6043	1968	10353	3693	11196	4058	8954	5115	861	2204	2205	2387	2121	2389	6639	6976
1.48_353.22				5	353.216	1.478	1595	1230	42671	43557	14951	1171	2205	2108	1354	4131	2484	2028	1697	3015	1273	1107	1993	1922	2444	1709	804	898	1076	440	398	482	7034	7868
7.71_247.14				5	247.139	7.709	10038	7197	9606	8118	5809	7729	12873	16798	15779	13901	11254	14303	15921	12642	13386	6852	14362	12240	23823	10389	230	295	348	214	193	329	12887	12190
1.11_281.14				5	281.136	1.108	905	882	1231	1024	898	878	774	898	1047	1096	32716	34910	35973	32234	42839	32875	35827	43074	33536	42624	651	552	698	876	986	1000	23271	26998
9.03_246.18				5	246.181	9.032	7524	10897	9798	8450	6265	8881	6424	9492	8164	8272	9118	7976	9136	12423	10022	8251	8516	9334	9601	8739	599	1486	1299	731	166	670	9697	9373
1.46_525.29				5	525.286	1.46	917	941	707	4046	11419	5408	454	2630	577	15958	938	12969	4360	123167	542	1394	859	6121	3097	10328	1019	903	1012	337	515	498	11600	11311
5.01_516.32				5	516.323	5.013	45671	32611	26788	33710	25543	30990	53151	37594	72452	31750	11759	25093	14026	13492	23272	18695	53705	25231	44242	9814	660	93	72	27	25	25	30927	30365
9.18_378.11				5	378.115	9.181	30330	30972	11833	12166	13686	14136	22625	23667	23398	20112	12932	23987	22859	14256	8781	8469	15268	15318	43760	12000	37	2039	1985	1020	427	953	18287	20502
1.01_294.15				5	294.155	1.008	139585	179607	176396	199493	176307	152609	147618	187695	184126	175669	161993	183088	182363	182301	168048	134076	193010	175592	160339	192234	183499	112094	119737	13690	61652	62189	168722	207467
3.60_258.07				5	258.072	3.604	6951	9356	7589	5838	6763	7866	9165	8521	8924	7711	7706	7372	7325	5652	7688	6929	8097	5388	6700	7574	32	61	56	29	40	27	6348	7268
7.05_276.10				5	276.101	7.055	11	17	25	19	89	39	22	20	16	115	32	100	50	585	14	22	19	79	25	165	10	12	15	8	11	15	61	66
7.46_253.12				5	253.117	7.457	91496	50633	60185	17092	33216	56262	39140	77984	128759	48098	34022	53395	40148	33455	46476	50930	69094	36088	64295	42407	23	23	33	58	73	61	53676	49277
4.24_220.12				5	220.116	4.236	1467	2227	1538	990	1177	1490	1859	1850	2063	1665	2184	1672	1884	1437	1675	1255	1609	1526	1676	1547	3571	95	77	58	81	71	1784	1782
4.24_242.10				5	242.1	4.236	791	1397	1094	742	889	1019	1058	1118	1324	974	1440	1054	1358	861	940	964	1020	984	970	1247	2121	52	49	29	29	24	1162	1099
1.46_714.50				5	714.503	1.461	39131	39088	30886	22007	25346	25191	13628	31969	36182	18735	35641	29138	38324	21165	53505	24532	33796	29104	27999	32806	279	264	261	141	236	256	31051	29642
1.47_712.49				5	712.49	1.465	7715	6402	6225	4652	5809	6113	3443	6120	6838	4666	8486	5753	8475	3930	12324	4460	8343	6290	5668	8049	358	605	580	600	699	829	5860	6310
1.46_702.51				5	702.507	1.462	30345	26875	30354	19959	23435	35771	11073	19524	22624	26719	63592	22152	49681	20191	97849	18084	58742	18797	24282	32501	183	220	226	136	157	180	31033	30084
1.47_736.49				5	736.49	1.466	7892	8692	8772	6716	7113	9163	4410	8017	7147	10109	12040	7712	10633	8730	14058	5790	9863	7273	7617	9780	255	262	330	178	242	263	8122	7513
1.46_742.54				5	742.538	1.462	50237	52712	43023	35896	37274	37127	19427	43830	53830	23338	38133	38170	45059	27300	54365	39216	46899	49564	43613	46956	1094	652	806	170	273	286	40039	40663
1.48_780.46				5	780.458	1.477	565	609	341	6336	27983	10093	374	3953	214	35480	460	29863	10430	202229	325	1182	566	10499	2932	25970	170	224	257	221	424	409	28388	19190
1.46_808.58				5	808.578	1.457	21373	21194	17354	16462	21853	17722	9293	16967	35578	19389	19461	16920	21733	9669	26281	20487	25967	20836	18258	29854	50596	20183	19869	82	142	127	20671	20126
1.46_804.55				5	804.552	1.463	30926	27806	22917	18615	26070	24836	9432	21566	48926	21802	22312	24346	24301	13517	42174	34703	39389	32173	21269	53208	3848	2008	2056	112	126	163	25709	25368
5.54_826.54				5	826.541	5.54	29094	32490	33887	25142	21012	21619	37320	40173	21748	26938	28681	24661	37044	25056	29655	14698	23823	26154	31629	19018	12	234	263	33	44	42	28904	30773
5.54_824.52				5	824.524	5.54	14488	18069	22642	15449	12196	14290	22762	22047	9372	19289	19234	13742	24018	16400	20211	8743	13928	16087	20524	11293	18	29	31	6	9	13	17154	17383
5.44_876.56				5	876.557	5.442	41466	38048	51014	24871	18817	34913	38297	50243	38126	32085	41884	41969	37682	27457	53344	21902	32457	32760	41070	37011	1197	1213	1277	23	31	39	41991	37219
5.51_850.55				5	850.545	5.509	23635	20810	24477	11827	11790	18541	17795	27622	16274	14470	19605	17448	22046	13462	29638	13654	18510	18732	22926	18284	68	55	45	19	19	14	19990	20204
5.48_882.60				5	882.604	5.477	11505	13102	13048	9231	8144	9512	13500	17911	14041	6620	8377	10678	10925	8411	10985	9489	10904	10467	16511	9683	1215	1131	1075	12	23	28	13590	14654
5.39_904.59				5	904.588	5.388	23690	26140	25604	15308	12964	22545	26162	29180	32005	17873	17705	24152	19063	15923	24364	14227	22552	18530	25056	21879	9234	7516	7533	15	74	72	23185	26859
5.46_880.59				5	880.589	5.465	50770	47900	49996	32036	28975	42174	48087	66250	51352	32772	37568	40229	43682	30847	47784	28352	43862	40226	56241	40721	4274	3701	3546	43	77	75	52475	53696
5.40_902.57				5	902.574	5.397	60973	65061	84067	47470	47456	62404	81278	97253	66090	57584	62095	62381	56150	46086	84334	38573	70058	57934	60040	65051	606	610	570	39	50	70	79045	64958
5.46_900.55				5	900.555	5.456	62881	13345	15410	10277	37679	12776	72252	9419	13279	8335	19690	55219	11597	9178	7890	9530	69835	9249	13261	8719	33	40	198	16	13	8	61398	6547
5.07_538.36				5	538.356	5.074	23217	27736	21056	23093	18128	24576	32051	27086	28596	22584	3942	24062	5667	4744	18780	16316	24811	15988	27141	4410	68	84	111	49	16	69	7316	20591
1.47_720.55				5	720.55	1.471	11483	14186	13055	13116	12161	12851	6431	14539	14296	11209	21330	12173	16758	11234	20338	8076	16992	12091	14781	16508	2316	2092	1889	620	564	397	14589	13629
4.67_782.47				5	782.473	4.675	232	377	112	3598	13999	5026	50	2623	116	18750	331	16363	7078	128211	123	895	358	7359	2144	16866	19	26	19	21	18	29	10724	11074
4.22_177.07				5	177.066	4.218	145891	125170	155188	125030	74644	129760	178899	116529	166762	129528	103728	127448	100224	104382	161197	81367	145020	108306	159890	121605	225	666	863	383	379	567	127774	134047
7.48_282.14				5	282.139	7.477	3812	3281	4603	3767	4430	4448	3543	4111	3784	4728	3766	3914	4211	4720	3578	4710	3962	3934	3280	4318	25	18	39	38	61	78	4333	4026
1.40_708.45				5	708.455	1.398	2038	1200	823	1079	2167	2002	1640	1194	777	1035	2164	1836	1277	1409	555	833	587	733	612	625	907	1483	1518	1417	2344	2434	1657	2505
8.92_328.11				5	328.106	8.916	39775	87504	24131	16047	14668	23980	63100	37755	49944	52184	69899	49546	73917	28472	44419	12085	44639	49458	80616	48519	4	2122	1263	273	177	401	53269	61009
5.54_452.27				5	452.274	5.535	13336	14850	12495	12503	8185	10848	15728	11840	14741	12921	12076	12100	16203	10868	8310	8807	12186	15568	23993	10960	120	167	145	218	195	231	13835	13070
2.32_325.18				5	325.184	2.323	32702	16979	7694	6928	2511	348	1325	1142	2846	8057	12697	23014	892	11762	21005	10763	45331	10466	32961	10174	52	72	79	69	85	74	12351	7767
0.98_870.74				5	870.742	0.978	14836	12766	7356	7805	8895	8680	5590	6906	23783	7478	10517	8641	10429	4638	14054	7909	11311	16131	13712	11244	658	930	863	230	2109	1659	6342	7513
8.23_252.06				5	252.06	8.233	23185	13727	7300	11885	4665	12630	12432	25756	13622	4631	5288	5754	7805	4854	8400	1797	3887	12969	25937	1471	6	15	14	3	2	7	10608	11513
7.47_591.30				5	591.297	7.467	1872	1783	3414	2375	3091	3138	1986	2330	2110	2818	2313	2338	2784	2139	2354	3962	2088	2231	1526	3140	4	15	6	30	45	43	2554	2423
1.02_666.34				5	666.335	1.023	417	607	513	217960	907	555	2768581	432	724	450	384	327	646	1285	463	1877	294	322	995	390	1483	1120	1219	578	1482	1372	188091	189629
1.46_764.54				5	764.538	1.458	42281	46491	48079	35130	33537	40488	24945	38065	36707	38159	49713	28477	34609	25508	53392	25576	37790	29675	34769	32345	724	366	486	155	148	205	29713	33181
5.37_786.53				5	786.529	5.371	19906	21493	21688	13199	14664	17340	20847	23282	21461	15077	19528	21783	19509	16108	26889	16760	18500	18899	18883	24593	7	7	8	10	12	12	22360	22494
1.47_868.51				5	868.51	1.474	520	689	281	5147	18297	7650	218	3485	485	23341	593	18854	7971	107244	369	1325	566	8655	2825	20887	171	237	146	184	221	207	18435	14404
1.37_121.05				5	121.048	1.372	49852	37624	14326	8901	4469	2468	2493	2955	8352	24948	30700	39540	3572	25725	44175	32399	48362	30307	51172	19313	174	171	189	166	167	194	23892	21970
6.64_169.10				5	169.097	6.64	4106	3349	12632	5563	6511	8056	5674	4382	6424	9704	36036	8633	14528	11335	12867	19808	13419	45294	11699	35162	330	464	451	370	492	505	13452	14290
4.39_184.06				5	184.064	4.391	12313	15148	18203	23868	50564	14135	1854	9662	1787	53332	1896	30655	8722	226219	796	2805	1268	12158	5249	33025	83	319	287	38	44	62	26565	28802
1.46_371.23				5	371.228	1.461	8796	9836	9235	63990	169319	88708	4022	39683	5872	229432	8532	211336	70769	669990	4985	18973	9890	82888	37946	151097	22616	22656	23476	3737	6914	7044	171577	167907
7.46_163.10				5	163.1	7.458	2616	5456	3074	5004	2677	3109	4452	3562	3605	3535	5208	1966	3847	2875	4393	1830	2459	2761	2886	2845	2619	2180	2404	91	68	86	4267	4040
8.59_344.14				5	344.144	8.594	4686	3374	5416	3894	3694	4985	6043	3574	2696	2918	24094	32766	57173	36140	19204	32524	29327	31022	69663	49317	17	119	93	169	80	207	25035	23158
3.08_178.05				5	178.049	3.075	23071	15780	16425	15600	9527	15965	21214	14789	20419	15619	3369	5172	3763	4028	11742	3547	10170	3229	5916	3682	84	249	356	199	180	254	4417	3358
1.10_410.24				5	410.239	1.103	693	652	735	14262	818	791	205920	698	804	767	589	651	602	1134	583	956	563	490	540	584	792	779	824	648	764	796	11179	13549
1.03_450.23				5	450.234	1.033	1230	844	1284	908948	3857	1792	9521833	1335	2608	1491	1179	1346	1017	8256	1981	12361	1174	853	3021	952	5181	1284	1570	1064	864	1143	776344	825137
8.60_453.10				5	453.1	8.596	88088	87009	75757	81426	65633	76751	89848	99272	99869	69391	39396	74162	78480	49059	55949	52256	66822	63552	87120	66416	0.25	68	150	468	51	405	80720	79206
4.87_159.03				5	159.027	4.867	14665	18100	17079	10813	13107	11719	12988	11681	10464	7550	17541	9316	14822	4509	10212	14391	14983	12974	16498	13780	5082	2912	3430	2753	3206	3466	11749	9961
8.35_283.11				5	283.108	8.349	20715	18814	21263	22035	18538	21594	20157	22174	22772	22330	15560	17341	16802	17337	20240	13190	20823	18017	18083	19278	11981	10793	11490	146	111	188	19398	22192
8.06_266.08				5	266.077	8.061	14502	64885	61007	31876	18975	23321	23533	26206	30411	26206	5159	12402	25024	29712	6791	4306	5215	12220	37480	4250	53	47	44	8	5	20	23622	25075
6.22_619.29				5	619.29	6.224	128365	120541	124366	93899	87267	124564	131642	152073	197081	187894	66393	152265	90023	87820	93208	75725	168329	81375	189506	88725	211	129	107	121	60	100	123266	130353
6.30_597.30				5	597.301	6.302	36957	40484	33293	28067	18167	37286	34978	27680	49418	32851	61490	37100	49781	20805	18778	43106	33186	38846	50012	52334	4	1325	1356	73	48	96	37292	40819
5.35_438.26				5	438.261	5.347	8709	5173	13097	9040	3989	7057	7188	8669	7827	7377	14475	11252	20947	9453	8106	8773	7624	13847	17195	11866	44	41	51	31	26	42	9518	11199
4.77_465.26				5	465.26	4.769	1665	1810	2339	1544	1512	1564	1663	1458	2909	1949	2328	1481	2457	1440	1837	2024	1697	2910	2612	1430	58	50	55	62	83	56	2256	2218
1.01_157.05				5	157.049	1.011	86717	100428	102589	104522	94492	85057	88355	94695	97516	96882	90086	94862	99400	90423	88887	77716	100000	97873	94416	97638	93135	85157	91984	10518	43425	47100	102635	102468
1.33_225.08				5	225.076	1.328	8733	13768	10960	13694	11930	19454	13189	18187	28392	16875	16064	20808	21501	12109	19555	12414	20867	22378	20206	22818	181	141	208	129	194	239	17378	18141
8.59_342.14				5	342.138	8.586	10661	12345	4018	8910	9366	7289	13320	8027	10284	9752	6126	15825	9278	15565	7712	3622	6810	8992	19337	7411	5	133	103	98	41	90	9763	9791
9.83_429.11				5	429.106	9.834	14937	16471	16598	15453	13176	8802	15043	14270	11322	14619	10335	13138	14646	6674	14378	10126	14676	10827	14343	11999	35	5238	5579	1652	2425	3672	8024	15728
8.12_245.16				5	245.162	8.119	46982	26450	27640	35711	27780	49925	84779	82144	90698	111441	29998	60781	47587	24286	57646	22737	96767	92626	128012	34528	46	224	376	195	50	184	57305	57252
1.47_428.37				5	428.373	1.467	45294	43534	49738	51456	31543	45118	35068	47768	50517	53820	67325	63316	62858	40364	67424	35608	55355	71222	66352	43391	2072	2589	2634	1894	2942	2908	54093	49703
8.81_124.09				5	124.086	8.808	8594	9266	8467	5684	5291	4550	13073	8685	21948	8302	7150	8096	6416	6708	9459	5830	8804	5595	5032	8647	3759	3720	3063	522	425	484	8717	6641
3.60_461.21				5	461.21	3.602	219929	267168	236713	179798	215982	237601	262822	257304	293831	230773	206003	228839	210823	198985	236325	226156	254392	156272	192164	237708	34	79	61	37	28	31	235061	237909
6.69_395.11				5	395.109	6.694	56815	13016	2862	1160	3336	9150	16498	6673	10882	4304	15064	9505	7174	17277	12525	7039	14367	9428	7620	10025	23	142	371	143	68	177	11404	11963
5.87_498.28				5	498.285	5.872	303	945	181	4020	15479	3678	102	3483	151	20696	446	16044	7792	108653	214	1346	254	6302	2564	17315	19	30	40	12	19	21	10864	12296
6.57_324.11				5	324.107	6.572	7728	12221	9359	8504	8809	6904	8334	9966	5963	12171	5853	8454	11130	7890	9951	9998	7536	11634	11124	9489	13	19	25	28	6	36	8725	9429
1.02_771.65				5	771.648	1.021	3169	4630	905	1510	1776	4468	1395	2121	5433	849	11115	5395	9306	13733	44350	791760	1193	2492	1654	696	31653	30562	34554	4341	10044	11568	4288	9751
0.95_764.67				5	764.673	0.952	16137	13562	10526	10906	9228	10075	7506	9794	13796	7451	14693	9119	21781	8040	19657	6203	21283	20488	22631	12261	246	422	353	166	18225	14974	10004	12007
0.97_792.71				5	792.706	0.969	88946	71986	34886	46318	41441	51387	30318	47870	70655	30592	61254	41222	83588	28570	79919	26760	98040	108960	111037	45967	334	460	454	166	49406	39357	41350	44805
0.95_790.69				5	790.692	0.952	44129	34598	22074	21338	22747	25781	13882	23378	37370	14671	34742	17825	41270	15947	52333	14268	57624	64015	55637	30888	165	254	241	82	15967	12246	25550	27565
0.95_816.70				5	816.703	0.955	23362	22059	12851	11200	13310	14247	6461	10510	26796	6036	20632	9115	17416	8770	31357	12640	28436	35981	28982	23944	192	292	234	128	5007	4355	13140	15870
0.95_814.69				5	814.687	0.946	10617	10750	5979	5590	6743	6522	3603	4603	12634	2741	9088	4161	6854	4505	14039	5968	13490	15684	12620	12106	251	617	428	191	1007	1081	6969	7661
0.97_844.74				5	844.738	0.972	31839	31448	13257	13292	16368	20832	9029	18607	34436	10355	22587	15386	24869	11686	37477	13454	37366	43903	38605	28249	356	296	310	102	8152	7062	14791	16213
0.96_842.72				5	842.717	0.956	12655	13130	6361	6662	8175	8035	5090	6454	17178	4248	10947	5857	9731	4911	14986	7029	14907	17891	14737	12087	289	474	435	201	1841	1757	7526	7906
0.94_840.70				5	840.699	0.942	9910	8552	5508	5660	6297	5986	3633	4120	13296	4676	6769	4131	6896	3410	10772	4821	9911	11420	8825	9074	201	334	349	150	697	681	5668	6225
1.01_872.77				5	872.767	1.013	21057	21342	9453	9691	12217	15330	4332	13749	27182	8018	15212	12500	15759	8332	22462	7844	23127	27802	25188	20918	2006	1478	1195	91	4211	3881	10236	10644
0.95_868.73				5	868.731	0.952	28652	20718	13629	14678	17001	13610	11720	11572	44276	17196	16028	13683	15671	7785	21002	12990	19254	28138	21072	15684	334	507	502	166	951	727	13310	14744
8.26_148.04				5	148.042	8.262	8316	11527	10026	8469	6816	10539	12729	10796	12199	10635	12334	10662	11788	11477	13073	7868	11022	10221	10079	12042	20	51	33	44	31	39	10697	11383
7.99_203.11				5	203.114	7.991	11782	11254	43662	12296	31189	31067	10945	10949	10340	12445	12077	13259	19062	14997	11231	15231	15584	18141	11156	18260	2462	2113	2339	428	412	585	20379	16846
8.35_523.20				5	523.195	8.351	14561	12062	16392	18636	13038	20433	17366	20363	19121	20571	6981	11450	9615	12858	12581	5396	15501	10782	10150	12818	1445	895	917	9	4	8	17975	18031
8.66_303.17				5	303.166	8.66	4937	2664	6202	3651	5816	5371	6056	8534	9151	10578	8998	10587	16865	10756	8092	10368	24029	72034	21711	11553	19	366	619	359	129	360	19804	15293
1.21_207.16				5	207.159	1.211	2331	2303	73806	40535	21840	5372	2064	5351	2431	3757	2919	1508	1273	1770	1786	1441	2051	3134	1554	1688	597	988	883	923	1136	1158	8047	8126
1.42_179.13				5	179.127	1.415	147028	205189	55265	42121	18492	16459	13987	10047	54501	138849	217242	156058	18647	79921	229297	240418	198692	233493	170461	73759	1228	1081	1147	829	1032	1026	122404	131661
5.06_295.22				5	295.222	5.06	3407	2181	4244	10553	9479	5515	8855	8813	5938	7476	24705	18202	25440	27303	10833	11019	16385	20739	20527	21797	11	46	63	55	36	46	18330	15946
1.46_368.42				5	368.425	1.46	22026	18256	7456	11550	9595	9855	5112	47115	9320	9358	22524	17021	9194	5639	8676	22259	6854	6926	10810	7933	15048	14651	15621	13868	31750	30308	10317	43460
1.40_243.12				5	243.121	1.403	2842	1581	74126	38059	16866	3132	1643	5326	3647	4728	3983	2404	1223	2514	3292	1887	3752	2959	3288	2295	505	718	750	671	628	701	7499	7499
0.98_430.89				5	430.889	0.985	1744	1321	1794	54983	1796	1707	397283	1636	1757	1532	1416	1662	1427	1536	1577	1742	1875	1305	2087	1795	1877	1529	1725	1644	1328	1591	43815	53469
0.98_432.89				5	432.886	0.984	1440	1115	1431	43960	1372	1348	310636	1272	1428	1243	1186	1365	1046	1294	1360	1368	1466	1063	1664	1566	1535	1256	1336	1320	1155	1282	34939	41605
1.00_327.01				5	327.01	0.999	10333	14086	15324	12076	14820	13762	12820	14942	15912	14898	13486	10505	14360	13753	11503	10388	11845	12299	7545	15631	11963	10572	11402	14346	14779	16788	12645	3439
7.50_340.10				5	340.096	7.499	18989	18788	10917	9226	9687	11123	19164	18003	19917	15327	8326	15699	10970	7527	12892	5788	15833	10454	21895	9330	36	35	27	12	8	12	14220	13718
1.00_331.00				5	331.003	0.999	3571	5111	5544	4498	4964	5109	4264	5189	5939	5333	5162	3930	5052	5224	4180	3748	4403	4547	2674	5670	4544	3917	4069	5250	5308	5960	4872	1232
7.60_310.18				5	310.177	7.596	3438	7379	26082	4277	13207	11388	9896	8571	8391	6876	28858	5549	3296	5236	7219	2884	38594	3216	7580	6748	58	72	60	33	32	56	10428	10329
1.53_337.12				5	337.125	1.527	246096	78055	32542	11224	35198	67490	115478	77617	108889	163418	111373	128775	58805	108551	127152	43691	193823	148785	88922	96181	152	125	96	116	109	134	108578	109748
1.60_100.11				5	100.109	1.602	111	77	100	100	89	112	103	99	96	104	86	116	105	88	95	136	115	107	102	114	89	87	93	101	112	109	108	78
1.11_119.08				5	119.084	1.109	972	896	965	945	987	959	821	937	1092	923	28045	30732	31331	26815	37440	28938	31200	37409	29240	36021	1156	1276	1162	794	897	940	20896	23948
2.26_86.06				5	86.0598	2.256	1751	1078	1899	1435	1421	1417	1418	1928	1948	1903	6455	2310	2303	4425	1970	2144	1912	3395	2687	2488	82	1939	1957	129	158	164	2181	2578
1.85_191.15				5	191.154	1.854	190	217	231	344	557	404	212	305	203	872	200	816	398	4919	200	339	168	486	262	485	119	223	227	197	194	189	573	568
7.97_197.09				5	197.089	7.974	1358	2528	3416	3288	2801	1568	2218	2132	2803	2207	10057	1375	1718	2157	2538	2188	1606	1456	1043	2122	2522	1914	2361	62	80	75	2473	2649
7.99_306.05				5	306.046	7.989	509	447	595	849	1196	1879	473	894	532	2066	3345	2301	852	9213	610	680	682	1703	868	1017	29	48	55	92	78	120	1645	1536
6.25_275.11				5	275.109	6.25	3812	2439	6364	4268	3531	2441	2938	4237	2056	3981	2977	6796	5770	19078	3910	2411	4706	2444	3946	3637	78	3127	3171	59	63	70	4524	5156
7.39_147.04				5	147.042	7.386	5480	7122	8728	5948	5348	6533	8406	5478	3237	8763	11241	5399	6649	10788	11484	2816	6926	6038	6666	6312	383	300	294	24	19	33	7131	7254
7.29_241.15				5	241.153	7.295	15055	16516	16893	14091	11917	15682	17363	18856	18319	16104	19139	16475	18343	20300	17044	11826	17704	16524	17123	17453	843	807	897	66	73	90	17819	16087
7.13_217.15				5	217.153	7.135	137	185	114	688	1422	943	142	505	142	1686	478	1875	496	10212	188	154	320	1080	326	623	114	118	153	57	74	71	1126	1079
4.55_97.08				5	97.0753	4.554	1115	1920	2955	1070	3015	4289	1701	1169	1680	1345	5571	1987	1773	1945	3961	1653	1093	2639	5777	3508	181	249	253	202	185	255	2382	2498
6.13_58.07				5	58.0654	6.133	4780	1806	4281	3467	2266	4459	3925	5363	4973	1631	15607	3958	8138	5640	5978	2071	2010	9598	18852	2030	108	142	150	102	106	142	5855	5781
4.71_159.03				5	159.027	4.707	96490	103470	116664	92545	108907	101291	103710	89786	97145	89812	91962	92571	93520	79022	83832	99655	108287	93486	96443	95996	2747	3529	4333	2526	3303	3543	98091	103060
7.51_203.05				5	203.052	7.511	163036	199218	115660	143983	126146	115593	235704	159508	157712	171546	113956	159206	137989	107892	140945	61621	167359	136402	232351	107925	51882	57216	60836	451	542	761	153410	159424
5.58_137.06				5	137.059	5.579	1050	1550	1424	734	727	985	1999	3395	1023	1446	2752	2849	2087	1974	2292	1403	1529	1761	2407	3279	57	68	60	55	73	59	1922	1763
8.31_130.05				5	130.05	8.31	22728	70197	44356	23866	27305	38057	46283	24599	31628	41456	69318	20346	21120	53767	23619	14743	34982	30028	7673	64035	51269	49512	49320	171	181	263	38227	38783
1.42_162.07				5	162.066	1.416	2399	10127	2389	1017	2624	4768	6099	5105	6980	3928	1488	2078	2804	3140	5693	401	2150	1368	18351	2189	68	101	105	51	147	103	3729	4549
12.79_102.13				5	102.128	12.786	8144	9101	11070	11484	11903	10495	9022	8765	8514	9124	203584	88308	174920	75155	17070	64456	22884	179452	137137	89446	252	1081	1601	540	1025	1738	61269	67488
5.87_448.30				5	448.302	5.871	123	343	78	1430	5795	1407	51	1311	76	7909	155	6086	2497	50447	56	536	108	2587	909	6025	43	181	195	16	19	16	4179	4283
1.48_422.32				5	422.325	1.482	7071	6924	8420	6434	4181	8646	6217	6167	12431	7763	14408	10250	15477	5072	10145	9508	8359	20601	10734	10996	461	579	648	317	317	310	9901	9389
5.06_148.11				5	148.112	5.061	8780	8881	9224	9367	8713	9088	10297	8793	10337	9615	8942	9632	9032	8954	9340	9262	9945	9053	10421	9572	2889	3017	3034	85	64	69	9576	9980
6.59_103.05				5	103.053	6.592	1836	2255	4405	2231	2185	3058	2902	2471	2326	2943	13475	2473	2418	5885	2209	1287	3070	2242	2084	2377	936	1270	1354	5	18	20	3127	3340
2.82_271.09				5	271.095	2.817	1981	5990	3845	2805	2700	1933	4436	5437	6111	4262	3560	2671	5124	5531	6432	3618	8439	14723	5114	2070	18	50	32	34	30	60	4666	5654
1.06_307.23				5	307.227	1.058	4283	2422	3139	3226	3517	5478	2149	4685	4755	2339	6839	4560	8682	4386	2423	2856	4919	4765	5839	4980	1134	1200	1214	922	1024	1202	4440	5261
2.44_128.07				5	128.07	2.438	1930	1942	3038	3439	1615	1792	2637	2552	1906	1763	4141	2621	6140	2637	2369	2089	2602	2586	4981	2139	235	1236	1396	130	155	149	2442	6151
1.52_153.09				5	153.091	1.521	96402	27855	10222	3477	9428	18237	35882	21907	33556	56941	38790	41862	16544	33178	41414	11989	71003	54269	27226	26891	2161	639	647	763	794	3125	32723	37332
1.77_136.06				5	136.06	1.767	4076	3641	4678	3908	3009	3508	3379	3310	4170	4615	7586	3156	4007	4744	3246	3613	4142	4035	4419	5002	68	543	678	194	392	540	3822	5102
6.00_131.12				5	131.116	5.997	28297	35593	32429	24565	24976	27892	31658	29596	33180	32277	26942	29891	26021	26595	32190	28230	31758	28153	38996	31045	35	56	23	45	41	20	30040	31636
5.79_136.09				5	136.086	5.792	3994	2144	2660	2999	4263	3385	4067	3027	3727	3988	16761	8726	12930	11241	7572	11190	7732	8722	12147	10970	28	77	58	46	41	36	7065	7549
3.60_90.05				5	90.0546	3.605	2171	3106	2418	1842	1871	2649	2762	2615	3335	2595	2046	2374	2131	1935	2496	2045	2669	1385	1966	2210	230	244	155	230	163	118	2370	2414
5.01_476.31				5	476.311	5.015	7357	6593	5749	5106	4714	5366	9012	9670	9983	7720	1745	5969	2781	5526	4202	2937	7268	3803	7487	3577	338	360	353	266	315	335	5587	5816
7.02_244.08				5	244.076	7.016	738	794	898	740	563	732	804	651	958	939	721	913	519	2377	915	916	1008	909	694	696	130	191	170	5	13	13	945	958
3.82_177.07				5	177.066	3.818	213558	244208	281452	205025	159736	228449	262954	182638	251225	252234	181915	187550	161411	162825	252856	177568	234221	167967	205012	197600	283	988	1277	539	484	743	209950	256304
1.33_105.03				5	105.032	1.327	1355	2115	1793	2217	2001	2961	2177	2639	4126	2549	2639	3166	3311	1931	2913	2019	3137	3518	3142	3404	470	470	517	145	177	173	2446	2893
9.04_89.11				5	89.1062	9.036	1841	1704	2142	1718	1613	1299	2311	1984	1422	1617	1991	1996	1383	1401	1973	1599	1955	1661	2221	1814	42	188	191	686	196	744	1214	1494
1.49_158.19				5	158.19	1.485	34485	37709	35330	35851	33650	43552	40875	48178	42592	41613	20175	30633	26746	23771	38606	23242	33332	18702	28225	26116	10093	11384	12059	10921	13024	17483	37354	25794
1.46_300.29				5	300.29	1.463	418	393	417	19816	867	491	103469	420	453	585	332	296	235	105	495	503	396	185	314	243	518	383	464	376	338	285	7664	8277
8.82_695.13				5	695.132	8.825	16484	14459	15842	11357	6988	14718	16468	23080	26333	15521	11017	15465	18832	11521	21460	8903	16714	12805	18321	22419	2	230	263	225	84	293	14036	15982
1.14_519.19				5	519.195	1.144	36	40	32	3227	41	21	43695	51	47	45	59	62	49	83	53	84	120	71	53	32	39	17	21	39	38	48	2937	2874
7.98_74.06				5	74.0595	7.983	3643	3031	6995	4776	3383	5704	4364	4248	3744	4737	9508	4883	7361	7842	5259	5346	5028	3553	3136	5749	2080	2039	2015	182	186	136	5176	5539
2.98_178.05				5	178.049	2.984	42562	40415	42798	36952	25025	38673	47425	33716	47433	37576	16752	35323	24415	27719	40972	27498	41545	28279	36047	30335	90	297	288	203	222	267	28732	39752
1.23_573.25				5	573.246	1.231	876	497	420	889	675	387	685	481	1069	513	291	613	1022	682	668	788	503	666	570	791	1037	580	624	268	478	510	676	712
9.32_335.06				5	335.065	9.323	3498	3991	4835	3177	3807	4020	3897	3450	3325	3603	3951	4388	4634	4235	3603	4004	5401	4831	4720	4471	2	298	279	161	87	204	3677	4250
8.83_116.07				5	116.069	8.83	3708	2940	3516	2998	3240	2741	3118	3624	2079	2764	2643	2936	2493	1506	3272	3602	3488	2400	3446	2470	139	2287	2201	1790	552	1973	1305	1703
8.26_124.04				5	124.035	8.264	6591	6855	7617	7213	6628	6582	7609	7118	7157	6624	6310	6258	6720	6156	6610	6651	6927	6162	6246	6878	55	86	64	30	20	45	6189	6769
6.00_115.09				5	115.085	5.997	40220	48479	46511	34951	34229	35010	44625	42411	51418	38845	36253	37348	38127	35358	45000	38841	46903	44264	56654	42905	91	117	103	98	135	86	42895	43113
1.03_563.55				5	563.547	1.03	4775	326	205	82	130	281	44	119	187	120	139	102	171	129	146	70	242	173	159	140	120	362	374	70	620	522	194	251
8.26_102.05				5	102.054	8.262	7257	11101	9841	7745	6163	9994	11291	9832	11153	9439	11624	9621	10876	9650	12175	6855	10784	9251	8584	11868	15	36	114	25	10	31	9745	10413
7.98_102.05				5	102.054	7.982	2343	2064	4601	3224	2047	3716	2861	2783	2484	3290	6089	3129	5128	5050	3498	3812	3507	2226	2021	4000	1382	1237	1230	24	27	40	3378	3645
2.22_125.11				5	125.106	2.22	1671	2375	4772	2559	3363	3332	2162	1598	1968	1740	18746	10686	18870	10234	3156	11951	4159	17840	14018	15239	598	1002	1020	678	672	698	8287	9820
7.37_347.09				5	347.095	7.369	5	5	2884	1252	64	2	2	8	9	36	3	14	17	189	1	4	9	7	10	12	6	0.06	2	3	3	4	215	231
7.83_187.11				5	187.108	7.835	741	1134	4938	682	3594	3162	1396	917	1494	1442	5247	1219	710	3171	819	473	6130	668	832	906	55	94	86	72	71	88	2029	2128
6.57_158.12				5	158.117	6.573	1481	2613	2487	2891	1883	2025	2652	2069	1113	2389	4463	3384	2955	2238	1975	1520	2127	2383	1721	2186	1818	2152	2141	121	107	140	2320	2442
6.32_132.10				5	132.101	6.315	1113	928	9442	8639	950	1260	2606	1011	602	641	2418	1650	3089	2053	1029	1766	650	611	1820	996	38	178	306	51	187	206	2325	1999
8.49_102.05				5	102.054	8.486	3393	2328	3815	3685	4688	4672	2917	4721	2972	2639	7450	5768	7765	9497	6470	5394	6954	7999	2031	5627	1304	1398	1429	139	76	151	4996	5457
5.22_139.07				5	139.072	5.218	69	67	4358	3744	277	155	115	138	105	129	134	190	189	202	169	150	144	145	121	183	129	162	174	147	138	144	534	496
8.82_136.06				5	136.061	8.817	7516	8436	7490	5860	4384	6777	8460	9978	10851	7865	7058	7989	9180	7004	9453	4687	7416	6945	9375	9679	44	710	683	421	297	517	7871	8533
1.49_375.20				5	375.2	1.485	5717	3554	261323	297737	113624	2091	13082	11444	4429	21511	9567	7280	4902	4020	2637	1713	7990	5792	10621	3093	759	847	1084	473	479	475	47437	41720
4.24_130.09				5	130.086	4.242	10160	9534	6672	5292	5231	9247	12011	12336	15293	10026	5836	8990	5536	6518	10768	3663	10613	6123	11827	5361	79	102	77	117	108	123	8450	8469
8.85_127.07				5	127.072	8.851	159	149	3644	4935	404	134	157	143	173	129	131	159	333	155	171	150	178	147	181	153	166	171	141	148	134	143	514	545
4.87_180.10				5	180.101	4.865	3188	2464	4412	4325	1945	1433	2909	4130	2676	6007	6499	5817	7369	4728	5873	5399	6150	6103	10459	6689	173	127	137	136	114	129	4886	4870
2.23_347.17				5	347.169	2.231	372335	362961	342289	189369	118908	12846	53303	47917	123094	321162	470358	377007	41787	296046	393838	316141	523140	268224	451535	328834	31	158	137	105	94	145	331955	416031
5.48_72.08				5	72.0811	5.481	8700	13016	21013	21886	20610	7191	14787	9929	20089	7856	26198	22846	18214	19069	6905	20035	6834	25112	49051	7244	188	487	640	331	515	607	17531	18170
1.04_455.19				5	455.19	1.036	374	226	353	207175	1015	556	1282773	305	642	452	352	393	269	2120	471	2449	283	214	672	327	1226	322	354	295	243	320	179314	199163
4.44_74.10				5	74.0963	4.443	376324	275761	266809	298367	280714	383710	464380	354764	228935	268017	658716	619673	782684	589340	667221	613192	624428	619396	867999	706922	4210	4531	4619	1337	9323	10104	536413	545464
7.70_245.07				5	245.074	7.702	463	546	18680	14291	1358	1168	340	418	319	807	810	596	803	424	567	736	319	312	278	914	177	151	193	147	151	150	2196	2287
8.46_325.11				5	325.112	8.465	99589	119504	34749	79846	81547	66854	124446	77916	92832	88259	50382	146746	80810	130868	65492	30990	59520	75685	192529	58599	96	858	712	736	273	624	88525	91453
1.06_183.08				5	183.077	1.063	298	335	388	455	379	338	157	485	331	344	342	386	4049	366	336	299	395	300	282	367	368	454	450	222	178	172	568	616
3.49_178.05				5	178.05	3.488	23476	21474	25007	22020	14133	20578	30889	19473	24734	21056	7739	14969	8653	12780	25141	13315	23565	8146	17787	12655	109	308	292	172	142	170	14650	16735
2.81_87.04				5	87.0441	2.807	3954	2947	4318	7283	5205	6360	6192	6006	4467	5496	17029	24478	33790	21885	12263	9991	12846	30655	42997	19089	118	166	172	139	171	169	14802	15771
1.14_118.03				5	118.031	1.139	585	273	515	490	553	650	416	583	589	764	4844	1311	3220	771	892	1840	1019	2647	2273	1323	6	2	5	0.12	5	2	1165	1518
9.02_130.09				5	130.086	9.02	4379	4908	5153	5449	5010	6268	4005	4589	2923	7718	7645	4598	6434	9348	5390	5084	5076	5530	5151	5334	2708	2715	2671	2445	1108	2078	4220	4482
6.64_114.09				5	114.091	6.638	3158	2523	3786	2567	3469	2296	3278	3129	4171	3852	13456	4371	4790	6599	4032	4170	4726	5302	6219	7047	1129	1511	1471	1173	1344	1166	4784	4796
8.75_124.09				5	124.087	8.751	8594	7767	8476	5684	3775	4550	12080	6993	21948	9951	7780	6726	7841	5489	7397	5808	8804	4351	6419	9508	2521	4180	4803	483	454	500	7192	9850
1.37_103.04				5	103.038	1.373	48111	35921	14337	8549	4377	2306	2536	3101	8532	23929	30817	38898	3550	25346	42244	30186	46818	28480	50893	19917	16	24	36	35	27	26	24292	22188
6.49_114.09				5	114.091	6.489	7137	3875	6161	8908	5441	7257	16125	9635	11590	13216	5358	9467	9098	4268	9361	4760	13010	16335	18161	5876	1072	1394	1302	1190	1370	1324	9367	9118
5.46_339.10				5	339.104	5.455	899	1675	1497	847	508	720	1025	2501	967	1632	1738	2194	2051	1332	2067	1460	770	1743	1582	3406	9	10	9	4	11	3	1449	1507
7.81_179.10				5	179.101	7.813	1569	1689	1792	2192	1613	1710	1979	2109	1954	2021	2031	1913	2444	2110	2088	1658	2161	1979	2557	2223	135	156	143	123	127	157	1951	1840
1.28_88.08				5	88.076	1.276	6080	2718	3125	3585	3598	4644	6797	6203	3112	3704	24210	12819	23558	12975	16783	7956	17578	24091	25790	10776	661	543	608	223	186	212	11266	12204
7.46_144.06				5	144.064	7.464	835	840	912	1094	883	1313	1428	1163	1168	1111	25340	1783	2234	1754	1770	1587	1368	2000	1371	2424	43	37	43	26	27	35	2672	2428
6.13_76.08				5	76.0756	6.134	4032	1355	3489	2675	1757	3543	3206	4478	3911	1325	13008	3161	6679	4483	4796	1704	1689	7769	15602	1644	21	46	60	10	30	14	4743	4837
6.07_263.11				5	263.109	6.071	1208	1524	4341	2188	783	1172	2202	1546	1797	1614	3136	3236	2415	2974	3220	1113	2999	2884	2579	1751	39	64	75	45	47	42	2236	2377
7.96_189.12				5	189.123	7.961	902	762	1542	942	700	1216	848	1080	796	1263	8276	1818	2179	2695	1447	1341	1366	1762	1095	1757	235	260	231	36	52	73	1633	1830
7.08_307.06				5	307.061	7.084	264	326	553	484	219	292	406	376	292	415	2485	384	557	612	451	538	1014	800	958	1170	8	8	16	10	6	14	638	632
8.70_707.22				5	707.221	8.701	11691	7714	793	5758	10033	5277	12312	8229	10967	10552	3603	13811	14363	16295	6038	2016	8486	17044	23278	11082	21	30	33	36	33	26	8729	9938
1.42_201.11				5	201.111	1.415	77528	134047	38042	26450	13404	11138	8545	7402	38387	82799	104876	88384	12550	40792	133982	129047	116218	141938	87834	46244	1368	720	777	548	668	731	73071	66314
5.05_174.13				5	174.129	5.053	459	371	443	852	1181	639	445	668	624	608	2133	1235	2078	1922	683	1761	1366	1469	1195	1935	83	50	65	26	11	55	1285	1115
8.10_114.10				5	114.102	8.095	2766	5226	5078	5424	3637	1814	6794	4354	3752	4115	3217	2449	2693	3426	3629	1988	3670	3263	3770	3502	521	647	615	633	454	547	4182	3733
6.93_152.05				5	152.054	6.927	4877	5813	8662	6174	7648	5523	9484	6714	4907	8797	9806	8707	5089	17386	10145	5050	6657	10030	10694	7313	187	198	158	202	176	195	7945	8510
8.66_178.06				5	178.058	8.664	6568	5992	5832	6250	6744	5683	5485	5076	552	6241	7198	5560	5161	1031	5605	6998	6400	5336	6442	5569	98	1954	1806	2160	829	3077	253	1280
1.44_550.63				5	550.626	1.436	5551	11887	3441	3430	3202	2776	5188	4051	3339	3203	3937	2899	7920	2206	3631	6444	2483	3083	5605	1839	1267	9988	9145	3971	14361	12899	4715	19237
6.73_86.10				5	86.097	6.731	18321	18165	38765	21396	20264	27339	22489	21166	20518	27275	55948	23600	22523	46848	21505	12918	27916	18752	19490	16799	16658	13598	14354	76	282	365	25221	27547
5.07_275.07				5	275.071	5.072	101	185	280	505	1110	449	170	349	67	508	238	656	183	3255	172	99	116	632	233	384	8	66	23	9	6	12	370	449
8.48_130.05				5	130.049	8.485	33369	25027	37639	36069	47582	48380	27076	46336	29407	25858	76092	58608	75804	93186	66307	57290	68124	81805	20447	55069	14605	13671	15093	1554	890	1521	51099	52453
2.30_126.13				5	126.128	2.3	276	124	188	162	146	144	178	167	130	136	182	120	184	154	136	180	138	148	118	156	123	152	144	134	137	137	146	180
7.48_102.09				5	102.089	7.483	262	681	495	511	322	409	328	420	302	328	553	280	370	362	446	289	273	302	261	404	278	243	273	28	32	30	372	342
1.34_138.09				5	138.09	1.343	7487	5426	11014	9005	8054	8856	9587	8952	10942	7904	13057	12463	19439	12791	12286	7254	9833	9833	15179	14299	524	540	522	474	568	498	10704	10246
1.49_181.07				5	181.071	1.487	1316	706	439	256	161	264	534	551	823	678	714	416	480	109	782	661	1317	748	908	239	5849	6791	7250	128	148	136	416	649
7.80_154.06				5	154.057	7.796	114	60	109	136	287	174	86	96	81	428	89	357	117	2086	94	84	227	161	84	370	10611	11074	10859	46	50	50	282	256
4.92_86.10				5	86.095	4.919	334	771	656	927	923	753	528	1059	541	1110	857	1060	902	6123	459	566	311	695	484	911	2337	2187	2119	359	519	624	1114	918
1.50_100.08				5	100.076	1.502	2841	2264	2877	2406	2317	2985	2669	2536	2859	3450	7075	4148	4881	6780	3913	3788	3567	3388	3857	4442	34094	38566	38217	1287	1383	1449	3363	3909
6.91_86.10				5	86.0959	6.911	19670	20839	32415	19835	17601	22372	17589	21176	22087	22294	40660	21856	20119	31015	22695	13112	23740	20535	17719	16364	8611	10688	9876	99	176	228	22547	24610
1.21_120.05				5	120.054	1.209	1038	508	579	937	492	1847	841	1444	813	1093	726	971	774	670	792	568	1236	676	1860	488	259	298	323	354	274	300	857	1096
8.35_104.11				5	104.107	8.351	25350	23413	27672	27722	23797	30328	29601	31594	29900	29974	16618	22773	21128	25172	23334	13179	25177	21112	20756	21668	10474	9634	9807	130	83	93	28877	28308
1.24_377.23				5	377.228	1.239	901	871	968	992	1209	998	772	996	996	1800	1153	1886	1218	5197	868	1070	953	1542	923	1108	3309	2681	2720	735	900	896	1376	1361
7.53_144.10				5	144.101	7.532	1081	970	1420	1706	1396	1283	1043	1084	1411	1160	1704	1234	1319	1309	1141	1139	1072	1200	1157	1256	1999	2920	3044	625	669	693	1201	1255
7.03_229.15				5	229.154	7.03	290	515	589	430	795	586	548	510	484	909	1428	898	475	4144	439	341	675	599	482	841	9338	11963	11198	64	89	95	808	826
6.81_182.06				5	182.056	6.813	2082	3000	10366	8206	2577	681	1948	3294	868	1772	626	873	572	5366	477	217	355	533	447	844	22142	11383	9977	36	63	70	2258	2560
1.30_353.23				5	353.228	1.3	1307	1303	5169	5637	2550	1506	950	1973	1782	1662	2221	1772	1848	2911	1346	1734	1890	1769	1791	1453	40631	35283	37620	532	644	654	2190	2302
7.51_184.09				5	184.093	7.506	20282	35181	21639	30254	17397	17547	23975	19624	16278	21533	27408	12576	20983	18007	20710	9876	15153	19202	16858	19145	28087	26797	28218	238	231	257	19577	20520
9.34_133.10				5	133.096	9.34	3097	2248	2267	2786	2449	2580	2164	2634	2021	3548	6976	2560	2755	2532	2279	3009	2334	2524	2122	2867	5441	5565	6332	1515	1278	1856	3406	3903
6.39_132.10				5	132.101	6.391	1128	242	330	397	302	216	118	178	155	223	387	1547	542	1241	427	98	978	334	353	214	167	317	304	179	3812	4309	341	351
4.74_110.03				5	110.034	4.738	3959	4837	4631	3410	4497	4730	4448	3656	4086	3274	4578	4029	4057	3997	2937	4161	5174	4873	5154	3745	13	28	7	16	21	14	4089	4483
4.39_206.04				5	206.045	4.392	4257	5425	6352	7816	16715	5066	815	3249	642	14028	929	10304	3567	30901	478	1331	693	4680	1912	12046	5	71	73	15	9	6	8748	9420
7.89_409.16				5	409.158	7.888	2400	3222	2154	892	1086	1778	2990	4932	2306	1924	4241	4098	5935	3234	3907	2751	2931	5207	7329	10116	7	25	15	20	12	22	3061	3868
9.29_130.09				5	130.086	9.292	52353	47661	92592	64031	72655	83500	54310	68080	44000	95147	151057	79904	69928	120124	62698	53713	69176	70066	58426	74867	35614	36075	38773	16858	5877	20468	67473	72064
9.14_95.06				5	95.0608	9.144	3980	5901	5398	4056	4125	4770	4775	4787	4210	4762	5666	4358	6255	4731	5213	4680	5618	4308	5648	5891	311	1286	1050	601	187	636	4648	4828
6.61_192.06				5	192.065	6.611	1264	1935	2692	2927	1575	2682	2651	2848	1296	1808	5530	3220	4746	4323	5969	6163	1952	1514	1413	4783	1135	1491	1685	22	23	22	3062	3306
6.65_100.08				5	100.075	6.65	3471	2502	4127	3238	2783	2830	2812	2702	3114	3532	97640	2941	3469	4819	3512	3795	3569	3367	2626	3520	830	907	993	841	988	1024	8047	8485
4.77_113.03				5	113.033	4.772	11130	12408	8075	10064	8444	9904	13244	11153	9734	13040	8290	7290	8198	10401	14457	3782	7991	7181	10638	7458	11	340	377	3	2	4	9226	9667
6.08_551.27				5	551.273	6.075	31	29	29	24	37	35	44	66	101	47	59	30	28	148	23	37	32	27	52	36	37	17	8	19	9	0.52	59	50
