# Supplementary material for: Zika Virus Infection Results in Biochemical Changes Associated With RNA Editing, Inflammatory and Antiviral Responses in Aedes albopictus
Source: Front Microbiol. 2020 Oct 2;11:559035. doi: 10.3389/fmicb.2020.559035 (PMC7561680; doi:10.3389/fmicb.2020.559035)
Supplement: Supplementary File 5 — Raw LC-MS peak values with annotations from biogenic amines panel. [file Table_5.XLSX]

## Sheet: sub
							file id	190627aJKsa24_1	190627aJKsa09_1	190627aJKsa13_1	190627aJKsa05_1	190627aJKsa10_1	190627aJKsa03_1	190627aJKsa18_1	190627aJKsa19_1	190627aJKsa23_1	190627aJKsa14_1	190627aJKsa04_1	190627aJKsa15_1	190627aJKsa22_1	190627aJKsa06_1	190627aJKsa11_1	190627aJKsa07_1	190627aJKsa17_1	190627aJKsa12_1	190627aJKsa16_1	190627aJKsa02_1	190627aJKsa25_1	190627aJKsa26_1
							mx class	455078	455078	455078	455078	455078	455078	455078	455078	455078	455078	455080	455080	455080	455080	455080	455080	455080	455080	455080	455080	473556	473556
							mx sample	455093	455079	455092	455091	455090	455089	455088	455087	455086	455085	455102	455081	455101	455100	455099	455098	455097	455096	455095	455094	473557	473558
							label	CTL #1_001	CTL #10_010	CTL #2_002	CTL #3_003	CTL #4_004	CTL #5_005	CTL #6_006	CTL #7_007	CTL #8_008	CTL #9_009	INF #1_011	INF #10_020	INF #2_012	INF #3_013	INF #4_014	INF #5_015	INF #6_016	INF #7_017	INF #8_018	INF #9_019	Pool_001	Pool_002
							comment	Non-Virus Infected Control	Non-Virus Infected Control	Non-Virus Infected Control	Non-Virus Infected Control	Non-Virus Infected Control	Non-Virus Infected Control	Non-Virus Infected Control	Non-Virus Infected Control	Non-Virus Infected Control	Non-Virus Infected Control	Zika Infected	Zika Infected	Zika Infected	Zika Infected	Zika Infected	Zika Infected	Zika Infected	Zika Infected	Zika Infected	Zika Infected	no comment	no comment
							species	Mosquito	Mosquito	Mosquito	Mosquito	Mosquito	Mosquito	Mosquito	Mosquito	Mosquito	Mosquito	Mosquito	Mosquito	Mosquito	Mosquito	Mosquito	Mosquito	Mosquito	Mosquito	Mosquito	Mosquito	Mosquito	Mosquito
							organ	whole tissue	whole tissue	whole tissue	whole tissue	whole tissue	whole tissue	whole tissue	whole tissue	whole tissue	whole tissue	whole tissue	whole tissue	whole tissue	whole tissue	whole tissue	whole tissue	whole tissue	whole tissue	whole tissue	whole tissue	whole tissue	whole tissue
							treatment	control - mosquito tissue	control - mosquito tissue	control - mosquito tissue	control - mosquito tissue	control - mosquito tissue	control - mosquito tissue	control - mosquito tissue	control - mosquito tissue	control - mosquito tissue	control - mosquito tissue	infected - mosquito tissue	infected - mosquito tissue	infected - mosquito tissue	infected - mosquito tissue	infected - mosquito tissue	infected - mosquito tissue	infected - mosquito tissue	infected - mosquito tissue	infected - mosquito tissue	infected - mosquito tissue	Pools - mosquito tissue	Pools - mosquito tissue
BinBase name	ret.index	quant mz	BB id	mass spec	PubChem	KEGG	InChI Key
xylonolactone	535176	217	1808	86:6.0 88:17.0 89:5.0 101:53.0 103:590.0 104:3.0 107:94.0 109:11.0 115:14.0 117:33.0 119:41.0 129:448.0 131:202.0 132:16.0 133:173.0 134:3.0 135:35.0 141:31.0 142:3.0 143:208.0 144:4.0 145:90.0 147:1035.0 148:163.0 149:112.0 159:13.0 169:60.0 177:13.0 183:7.0 184:36.0 185:1.0 189:245.0 190:54.0 191:253.0 194:11.0 199:18.0 207:671.0 208:114.0 209:52.0 215:200.0 217:4500.0 218:698.0 219:375.0 220:2…	439692	C02266	XXBSUZSONOQQGK-FLRLBIABSA-N	651	1080	1501	2380	752	4396	718	805	434	1028	384	833	733	1031	988	2838	557	1572	4121	1503	1393	852
xanthurenic acid	795062	406	62287	86:1400.0 87:496.0 88:139.0 90:47.0 94:10.0 95:76.0 96:123.0 97:336.0 99:914.0 100:992.0 101:68.0 102:514.0 103:715.0 104:174.0 105:343.0 106:49.0 107:59.0 108:122.0 109:75.0 112:69.0 114:294.0 115:1393.0 116:4658.0 118:525.0 119:461.0 120:100.0 121:72.0 122:95.0 123:175.0 124:18.0 127:77.0 128:251.0 130:629.0 133:303.0 134:222.0 135:428.0 136:122.0 137:144.0 138:144.0 140:276.0 141:96.0 142:168.…	5699	C02470	FBZONXHGGPHHIY-UHFFFAOYSA-N	44966	66257	50063	89368	47093	47460	56274	103895	42472	39101	56894	93582	54470	50979	98223	98469	32690	67972	55278	51531	57089	65465
xanthine	701688	353	1669	85:2517.0 86:3710.0 87:2079.0 88:382.0 89:398.0 90:80.0 91:121.0 92:294.0 93:389.0 94:217.0 95:887.0 96:502.0 97:447.0 98:2556.0 99:3280.0 100:20394.0 101:2912.0 102:1806.0 103:2337.0 104:350.0 105:1446.0 106:113.0 107:15.0 108:151.0 109:225.0 110:796.0 111:2460.0 112:928.0 113:1375.0 114:1007.0 115:2460.0 116:1524.0 117:4430.0 118:716.0 119:955.0 120:203.0 121:149.0 122:214.0 123:385.0 124:753.0…	1188	C00385	LRFVTYWOQMYALW-UHFFFAOYSA-N	61623	56330	67021	104051	90514	71875	75987	100467	71385	72758	74140	74866	77057	93119	70525	64062	70313	104050	82303	90224	72735	82607
valine	313502	144	3	85:2124.0 86:7630.0 87:1944.0 88:1239.0 89:198.0 90:140.0 92:81.0 94:103.0 95:66.0 96:941.0 97:782.0 98:2720.0 99:1558.0 100:41058.0 101:6555.0 102:3952.0 103:6374.0 104:899.0 105:633.0 110:1390.0 111:263.0 112:2218.0 113:1055.0 114:6510.0 115:2943.0 116:1153.0 117:4102.0 118:1273.0 119:1387.0 120:34.0 121:95.0 122:89.0 123:66.0 124:112.0 125:82.0 126:230.0 128:5308.0 129:3668.0 130:4722.0 131:52…	6287	C00183	KZSNJWFQEVHDMF-BYPYZUCNSA-N	635123	550919	406508	893602	606446	511452	612850	967977	739250	860543	890644	542457	783279	530744	959343	576540	344453	1016437	640934	567914	563139	732296
uridine	856709	224	4705	85:3400.0 86:2032.0 87:2033.0 88:833.0 89:4255.0 90:331.0 91:52.0 92:133.0 93:460.0 94:986.0 95:954.0 96:3055.0 97:2191.0 98:2262.0 99:22400.0 100:12813.0 101:9196.0 102:3886.0 103:26772.0 104:2353.0 105:1631.0 106:284.0 107:23.0 108:453.0 109:659.0 110:906.0 111:2680.0 112:1258.0 113:6338.0 114:1321.0 115:5904.0 116:4089.0 117:10224.0 118:1211.0 119:1686.0 120:424.0 121:176.0 122:293.0 123:108.0…	6029	C00299	DRTQHJPVMGBUCF-XVFCMESISA-N	3942	5194	5501	3959	3912	3351	5389	9894	5369	5361	2346	1210	3822	2838	7476	7309	1085	3982	3776	1153	4368	4619
uric acid	731038	441	33210	85:4856.0 86:9020.0 87:4408.0 88:1062.0 89:1050.0 90:204.0 91:153.0 92:381.0 93:399.0 94:335.0 95:743.0 96:628.0 97:867.0 98:4687.0 99:5449.0 100:50252.0 101:6099.0 102:3714.0 103:3425.0 104:525.0 105:1849.0 106:377.0 107:330.0 108:246.0 109:208.0 110:1153.0 111:2888.0 112:1185.0 113:2549.0 114:2894.0 115:4595.0 116:2358.0 117:6729.0 118:1287.0 119:1770.0 120:323.0 121:245.0 122:310.0 123:309.0 1…	1175	C00366	LEHOTFFKMJEONL-UHFFFAOYSA-N	42047	69958	110954	93049	86001	31663	50366	87560	88267	54074	67295	243730	111922	109166	213645	194582	129584	117469	112775	139530	97451	103749
urea	329351	189	145496	85:26969.0 86:19557.0 87:47732.0 88:7879.0 89:4417.0 90:6104.0 96:5422.0 97:6640.0 98:7305.0 99:249318.0 100:117208.0 101:34638.0 102:16748.0 103:4447.0 104:3511.0 105:5403.0 106:731.0 111:17086.0 112:4517.0 113:13173.0 114:22944.0 115:22710.0 116:7984.0 119:4134.0 122:137.0 123:416.0 124:576.0 125:2110.0 126:1363.0 127:6260.0 128:465.0 129:5096.0 130:73624.0 131:42829.0 132:33985.0 133:23230.0 1…	1176	C00086	XSQUKJJJFZCRTK-UHFFFAOYSA-N	53581	90114	32562	83521	124972	260969	391617	21646	13391	10422	147519	576425	92917	297556	167542	227607	545928	48944	47733	13170	149532	174675
uracil	385735	241	1664	85:23877.0 86:6864.0 87:3486.0 88:1560.0 89:1505.0 91:506.0 92:1505.0 94:764.0 95:4144.0 96:5848.0 97:5576.0 98:15495.0 99:393975.0 100:73814.0 101:20186.0 102:4727.0 103:6833.0 104:172.0 105:13750.0 106:1345.0 107:925.0 108:1437.0 109:10645.0 110:283.0 111:5609.0 112:2648.0 113:93747.0 114:5531.0 115:7598.0 116:2368.0 117:12999.0 118:2279.0 119:775.0 120:2223.0 122:686.0 123:297.0 124:2309.0 125…	1174	C00106	ISAKRJDGNUQOIC-UHFFFAOYSA-N	79568	60680	58640	96884	67219	65225	72712	101138	101958	91555	103765	85650	111971	89269	85282	83313	70757	109395	85934	99941	78775	91578
UDP GlcNAc	627437	226	42230	85:845.0 87:452.0 89:2984.0 90:244.0 91:2420.0 92:340.0 93:2451.0 94:1045.0 96:781.0 97:30.0 98:359.0 99:1727.0 100:2281.0 101:2398.0 102:454.0 103:8088.0 104:552.0 105:1225.0 106:26.0 107:923.0 108:711.0 109:152.0 110:133.0 111:657.0 112:189.0 113:1290.0 114:724.0 115:1580.0 116:2173.0 117:7350.0 118:603.0 119:1034.0 120:3458.0 121:3047.0 122:548.0 124:126.0 125:99.0 126:135.0 128:1479.0 129:601…	445675	C00043	LFTYTUAZOPRMMI-CFRASDGPSA-N	1049	930	178	1118	1099	970	767	1679	1714	1262	228	906	1116	381	490	915	153	1026	1264	1748	1240	894
tyrosine	671252	218	16	85:101.0 86:1059.0 87:458.0 89:659.0 90:823.0 91:1849.0 92:215.0 93:210.0 94:46.0 95:258.0 97:226.0 100:19804.0 101:2641.0 102:1366.0 103:1633.0 104:401.0 105:1066.0 107:424.0 113:79.0 115:546.0 116:116.0 117:900.0 118:715.0 119:703.0 120:181.0 121:365.0 123:63.0 124:32.0 125:60.0 128:317.0 129:136.0 130:2787.0 131:1381.0 132:2378.0 133:2406.0 135:1073.0 136:172.0 137:139.0 138:33.0 143:94.0 144:…	6057	C00082	OUYCCCASQSFEME-QMMMGPOBSA-N	2542118	3687981	3164919	4382864	3030448	2296163	2711799	4832813	2195422	1459417	3261004	3045286	3058535	2982289	4662945	5073773	1195629	3923701	2807298	3243287	3016557	3418927
tryptophan	780482	202	14	86:650.0 87:425.0 89:261.0 100:3562.0 101:1584.0 102:1611.0 103:773.0 104:190.0 113:59.0 114:89.0 115:489.0 118:184.0 119:183.0 127:218.0 130:2243.0 131:264.0 132:923.0 133:652.0 144:250.0 145:420.0 146:217.0 147:2097.0 148:245.0 149:212.0 154:44.0 156:266.0 157:161.0 158:212.0 159:339.0 160:439.0 161:112.0 162:7.0 170:343.0 171:149.0 172:244.0 173:187.0 174:182.0 175:114.0 177:48.0 182:53.0 183:…	6305	C00078	QIVBCDIJIAJPQS-VIFPVBQESA-N	110962	139888	144458	218038	143502	105209	110981	185612	158555	162307	110413	108927	173645	129992	167322	159656	105577	184340	151491	163410	127225	148357
trisaccharide	1027144	361	3234	85:137.0 87:25.0 89:192.0 96:127.0 99:152.0 101:323.0 102:32.0 103:3443.0 104:258.0 105:198.0 109:157.0 111:87.0 113:135.0 115:43.0 116:28.0 117:1421.0 118:135.0 119:230.0 122:45.0 123:1.0 129:3068.0 130:273.0 131:650.0 132:96.0 133:834.0 134:61.0 135:154.0 136:39.0 139:56.0 141:4.0 142:19.0 143:444.0 145:66.0 147:3860.0 148:556.0 149:571.0 150:62.0 151:42.0 153:79.0 155:384.0 156:64.0 157:601.0 …	871	C00420	FYGDTMLNYKFZSV-UHFFFAOYSA-N	342	605	380	510	296	405	295	784	764	350	447	686	855	761	1042	659	472	521	532	751	643	650
trehalose	948197	191	111823	85:94.0 98:34.0 99:34.0 103:3530.0 104:205.0 109:159.0 111:125.0 113:165.0 116:172.0 117:768.0 118:42.0 119:60.0 120:25.0 129:2648.0 130:212.0 131:480.0 132:80.0 133:615.0 135:78.0 139:73.0 140:35.0 147:3851.0 148:529.0 149:300.0 150:65.0 151:32.0 154:24.0 155:298.0 157:181.0 169:1745.0 170:122.0 171:166.0 173:76.0 174:14.0 177:56.0 181:35.0 189:344.0 190:84.0 191:3330.0 192:394.0 193:183.0 199:3…	7427	C01083	HDTRYLNUVZCQOY-LIZSDCNHSA-N	397163	380280	452489	68297	116141	316783	217423	695784	347457	482338	157896	608324	783557	762441	1625069	286857	68879	395684	1284479	2309721	606709	615097
trans-4-hydroxyproline	484934	140	97	86:372.0 89:284.0 90:59.0 91:69.0 92:49.0 93:31.0 94:113.0 98:417.0 99:325.0 100:732.0 101:893.0 102:221.0 103:507.0 104:90.0 105:127.0 108:76.0 113:184.0 115:459.0 116:227.0 117:406.0 118:167.0 119:229.0 121:37.0 122:66.0 124:225.0 129:565.0 131:516.0 132:187.0 133:938.0 135:153.0 137:32.0 138:53.0 140:11400.0 141:1426.0 142:1450.0 143:252.0 144:87.0 145:79.0 147:2770.0 148:205.0 149:527.0 150:1…	5810	C01157	PMMYEEVYMWASQN-DMTCNVIQSA-N	11292	12311	11417	11573	12301	11751	9901	12656	11159	9314	9719	8575	11980	15780	96536	14513	16895	15895	19776	9552	7517	8906
thymine	420133	255	1692	85:666.0 86:403.0 87:19.0 88:154.0 89:59.0 93:39.0 95:146.0 96:167.0 97:1054.0 98:449.0 99:544.0 100:1474.0 101:116.0 102:23.0 105:17.0 106:562.0 107:491.0 108:82.0 109:39.0 110:831.0 111:563.0 112:311.0 113:8547.0 114:897.0 115:368.0 117:358.0 118:32.0 119:29.0 120:1384.0 121:49.0 123:97.0 124:39.0 125:126.0 126:53.0 127:157.0 129:12.0 130:638.0 131:1043.0 132:150.0 133:491.0 134:105.0 136:32.0 …	1135	C00178	RWQNBRDOKXIBIV-UHFFFAOYSA-N	584	987	429	611	858	524	668	1066	887	700	973	1006	1233	656	4834	673	750	712	886	624	1184	1028
threonine	408777	218	171298	85:3292.0 86:8314.0 87:9239.0 88:2146.0 89:1384.0 90:306.0 91:153.0 92:315.0 94:182.0 97:494.0 98:2338.0 100:29753.0 101:59367.0 102:12275.0 103:7014.0 104:972.0 105:1395.0 108:157.0 109:69.0 110:316.0 112:1534.0 113:915.0 114:5652.0 115:7842.0 116:2291.0 117:82641.0 118:9093.0 119:5575.0 120:42.0 121:295.0 122:99.0 125:29.0 128:17938.0 129:15821.0 130:16106.0 131:15835.0 132:12042.0 133:17512.0 …	6288	C00188	AYFVYJQAPQTCCC-GBXIJSLDSA-N	112891	136753	83626	245491	172554	102791	188403	176039	131513	129363	183248	207416	203031	222833	247695	176829	178126	195499	121659	119556	138665	158138
taurine	558857	326	52024	85:2200.0 86:489.0 88:22.0 92:9.0 96:30.0 97:14.0 98:123.0 99:686.0 100:873.0 101:49.0 102:24.0 105:91.0 106:415.0 109:86.0 113:365.0 114:216.0 115:39.0 117:123.0 130:500.0 131:150.0 133:773.0 135:3.0 140:8.0 146:5.0 147:1357.0 148:227.0 149:49.0 151:3.0 152:28.0 160:93.0 172:167.0 174:512.0 175:74.0 182:22.0 184:6.0 186:28.0 188:360.0 225:206.0 226:5.0 227:7.0 238:89.0 248:41.0 254:2.0 325:29.0 …	1123	C00245	XOAAWQZATWQOTB-UHFFFAOYSA-N	24161	16308	3855	28853	15946	13231	21795	26972	22853	25255	9423	35477	12388	28354	48655	13132	12315	30256	29272	6131	9036	22277
sucrose	918352	361	47180	87:1.0 89:322.0 101:230.0 103:3302.0 104:209.0 105:117.0 109:73.0 115:96.0 116:98.0 117:967.0 118:8.0 119:15.0 129:2403.0 130:183.0 131:488.0 132:5.0 133:831.0 134:4.0 139:1.0 142:3.0 143:335.0 144:86.0 145:114.0 147:3487.0 148:500.0 149:412.0 151:14.0 157:316.0 158:40.0 159:56.0 163:54.0 169:1579.0 170:193.0 171:113.0 173:84.0 175:11.0 178:19.0 181:25.0 182:9.0 183:85.0 184:26.0 187:6.0 189:510.…	5988	C00089	CZMRCDWAGMRECN-UGDNZRGBSA-N	13924	687	1143	1892	1670	526	906	993	733	2399	1046	601	5151	3800	107634	1623	1201	4504	2073	2067	7487	7719
succinic acid	370608	247	161	85:303.0 87:764.0 88:359.0 89:340.0 91:55.0 92:42.0 95:84.0 98:86.0 99:324.0 101:577.0 102:330.0 103:701.0 104:172.0 105:342.0 106:78.0 107:93.0 111:30.0 113:629.0 114:213.0 115:891.0 116:1231.0 117:1124.0 118:170.0 119:320.0 120:104.0 124:22.0 126:77.0 128:196.0 129:6064.0 130:1045.0 131:1466.0 132:345.0 133:2204.0 135:234.0 136:65.0 137:16.0 138:15.0 142:39.0 143:223.0 145:378.0 147:57887.0 148…	1110	C00042	KDYFGRWQOYBRFD-UHFFFAOYSA-N	34338	37046	125046	48662	28954	25456	25855	45300	37978	36222	119246	38365	46244	78115	56499	48456	21581	55168	56824	44190	46183	56012
succinate semialdehyde	297024	113	2226	85:2046.0 86:2010.0 87:22.0 88:95.0 89:5734.0 90:577.0 91:1301.0 92:70.0 93:34.0 94:24.0 98:185.0 101:46.0 102:183.0 106:28.0 107:138.0 108:6.0 110:60.0 111:43.0 112:4.0 113:6334.0 114:548.0 115:18.0 116:75.0 117:16.0 118:87.0 119:38.0 120:7.0 127:42.0 128:91.0 129:228.0 130:177.0 131:240.0 132:11.0 135:1.0 137:5.0 139:8.0 142:46.0 143:20.0 145:269.0 147:30.0 149:101.0 152:8.0 154:42.0 155:2.0 15…	1112	C00232	UIUJIQZEACWQSV-UHFFFAOYSA-N	4464	2983	3142	3168	2234	2971	2317	3725	3331	3956	1552	2357	4048	3146	3267	3661	4057	8786	6813	5457	3866	3857
spermidine	792924	144	1714	86:2249.0 87:97.0 88:90.0 98:50.0 99:209.0 100:1315.0 101:269.0 102:322.0 103:48.0 112:85.0 114:376.0 115:652.0 116:3899.0 117:324.0 118:176.0 123:24.0 126:189.0 128:490.0 129:447.0 130:615.0 131:43.0 132:12.0 140:80.0 142:727.0 144:4737.0 145:505.0 146:609.0 154:339.0 155:8.0 156:1970.0 157:646.0 158:219.0 159:4.0 160:1566.0 161:106.0 162:47.0 168:3.0 170:695.0 171:46.0 172:1272.0 173:230.0 174:…	1102	C00315	ATHGHQPFGPMSJY-UHFFFAOYSA-N	9204	8608	13326	10176	10600	7604	11018	12989	15362	14864	5784	11548	13952	10486	13052	5550	8344	9205	10857	14031	11407	11802
sophorose	965726	307	62354	85:151.0 86:519.0 87:288.0 88:271.0 89:4723.0 90:522.0 97:108.0 98:103.0 99:405.0 100:1535.0 101:1642.0 102:691.0 103:27499.0 104:2545.0 105:1508.0 106:130.0 108:1.0 109:574.0 110:112.0 111:141.0 112:249.0 113:203.0 114:318.0 115:670.0 116:1151.0 117:9467.0 118:1055.0 119:812.0 124:39.0 126:395.0 127:497.0 128:415.0 129:10332.0 130:1317.0 131:2651.0 132:350.0 133:5084.0 134:685.0 135:521.0 137:21…	441432	C08250	HIWPGCMGAMJNRG-BTLHAWITSA-N	30264	13626	47933	6248	33771	31701	11649	18772	21384	26608	5216	11841	47972	12497	10982	12356	8796	16904	14729	59980	21322	23251
serotonin	863824	174	364413	86:4107.0 88:265.0 89:507.0 99:113.0 100:836.0 101:537.0 102:87.0 105:231.0 106:150.0 115:184.0 116:354.0 122:106.0 123:35.0 128:209.0 129:489.0 131:657.0 138:69.0 140:59.0 142:417.0 144:225.0 146:183.0 156:136.0 158:66.0 162:90.0 164:50.0 166:73.0 172:44.0 174:17886.0 175:3422.0 176:1438.0 177:194.0 178:69.0 180:20.0 187:100.0 188:94.0 189:77.0 193:213.0 199:82.0 200:82.0 202:366.0 203:60.0 204:…	5202	C00780	QZAYGJVTTNCVMB-UHFFFAOYSA-N	993	806	1244	1109	1115	918	1166	1556	1230	1533	405	1142	1342	624	1193	720	677	692	707	843	1232	1250
serine	395020	218	25	85:536.0 86:1604.0 87:945.0 88:1874.0 89:1384.0 90:199.0 91:148.0 95:84.0 97:103.0 98:189.0 99:283.0 100:23226.0 101:3557.0 102:1780.0 103:3612.0 104:267.0 105:217.0 109:46.0 110:192.0 112:43.0 113:186.0 114:2146.0 115:2068.0 116:7090.0 117:3142.0 118:630.0 119:872.0 120:104.0 122:24.0 125:17.0 128:249.0 129:255.0 130:1752.0 131:2506.0 132:2800.0 133:5975.0 134:1177.0 135:499.0 141:90.0 142:206.0…	5951	C00065	MTCFGRXMJLQNBG-REOHCLBHSA-N	225695	370976	371068	559656	444814	323305	331675	581893	235801	297085	337573	348444	404087	413667	470109	345412	247861	443010	312338	251027	337287	388527
ribulose-5-phosphate	735908	357	42027	85:312.0 86:310.0 87:77.0 88:272.0 89:2115.0 90:271.0 96:12.0 99:105.0 100:160.0 101:1037.0 102:89.0 103:1721.0 104:95.0 105:109.0 107:84.0 108:34.0 110:262.0 111:56.0 112:122.0 114:472.0 116:326.0 117:494.0 126:132.0 127:336.0 128:150.0 129:548.0 130:484.0 131:650.0 133:1471.0 134:596.0 135:26.0 137:39.0 139:9.0 140:48.0 142:152.0 143:193.0 144:59.0 146:124.0 147:3134.0 148:114.0 149:256.0 151:8…	439184	C00199	FNZLKVNUWIIPSJ-UHNVWZDZSA-N	992	3323	4082	3982	1977	3877	2021	5472	976	3903	917	2027	3816	2075	1665	2277	954	1898	3186	6185	3174	3371
ribose	553071	217	384948	85:2399.0 86:4146.0 87:4454.0 88:2826.0 89:34609.0 90:2597.0 91:2045.0 92:163.0 94:644.0 95:196.0 98:1411.0 99:4110.0 100:15150.0 101:12241.0 102:6329.0 103:304794.0 104:27717.0 105:21890.0 106:994.0 107:606.0 111:503.0 112:1835.0 113:3282.0 114:5374.0 115:4289.0 116:6441.0 117:21019.0 118:2794.0 119:3780.0 120:825.0 121:607.0 124:60.0 125:88.0 126:744.0 127:1902.0 129:28456.0 130:5612.0 131:1305…	10975657		SRBFZHDQGSBBOR-SOOFDHNKSA-N	498850	491905	646585	775256	698916	274281	595775	837018	506183	544301	249306	536633	620522	508774	470223	456179	523942	875812	598647	764020	525450	595973
raffinose	1120886	361	3190	85:33.0 86:57.0 89:118.0 97:9.0 99:119.0 101:141.0 103:2918.0 104:200.0 109:167.0 113:29.0 115:39.0 116:161.0 117:590.0 119:118.0 127:20.0 129:3784.0 130:442.0 131:389.0 132:40.0 133:755.0 139:34.0 141:95.0 142:74.0 143:448.0 144:16.0 145:42.0 147:2732.0 148:202.0 149:232.0 150:2.0 153:60.0 155:407.0 156:35.0 157:463.0 158:48.0 159:18.0 161:17.0 162:10.0 163:129.0 169:2550.0 170:335.0 171:169.0 1…	439242	C00492	MUPFEKGTMRGPLJ-ZQSKZDJDSA-N	3496	18483	56056	2360	16526	13883	8557	12456	7985	10816	4125	8449	18815	17419	24495	12947	6536	7876	9710	65481	3710	8154
pyruvic acid	211668	174	583	86:1271.0 87:3393.0 88:4939.0 89:36864.0 90:3575.0 91:1545.0 99:11670.0 100:9133.0 101:3760.0 102:2314.0 111:260.0 112:118.0 114:1389.0 115:16515.0 116:2607.0 117:44546.0 118:6205.0 119:2711.0 128:303.0 129:840.0 131:2446.0 133:6730.0 143:730.0 144:225.0 145:87.0 149:5066.0 150:761.0 154:28.0 157:97.0 158:2571.0 159:990.0 160:146.0 168:28.0 169:66.0 174:40280.0 175:5050.0 176:1835.0 181:83.0 182:…	1060	C00022	LCTONWCANYUPML-UHFFFAOYSA-N	734646	991334	539851	832607	1105399	588235	691523	1715377	846986	825048	416141	888432	1099774	735944	925806	1063163	368486	974394	1042740	1872300	744331	869727
pyrrole-2-carboxylic acid	394886	240	483	85:197.0 86:123.0 87:373.0 88:254.0 92:277.0 93:53.0 94:332.0 96:322.0 98:159.0 99:30.0 101:198.0 102:209.0 105:114.0 106:250.0 107:47.0 108:1034.0 109:208.0 110:50.0 111:112.0 113:272.0 114:245.0 117:297.0 118:440.0 119:305.0 120:140.0 121:17.0 122:88.0 123:107.0 124:325.0 125:87.0 126:128.0 128:224.0 131:462.0 132:437.0 134:339.0 135:95.0 136:231.0 137:168.0 142:216.0 143:18.0 144:112.0 145:145…	12473	C05942	WRHZVMBBRYBTKZ-UHFFFAOYSA-N	14069	4792	6892	4757	3633	2647	7877	13056	11023	11674	1320	5310	8122	2435	2811	3500	4698	6880	1545	2828	4399	8933
pyrophosphate	338514	110	85002	86:217.0 88:243.0 89:91.0 91:220.0 93:147.0 95:23.0 97:50.0 100:539.0 101:119.0 102:212.0 103:814.0 105:1043.0 107:149.0 109:279.0 110:5268.0 111:233.0 115:256.0 116:4734.0 117:624.0 118:302.0 119:103.0 121:74.0 123:22.0 127:101.0 129:55.0 130:404.0 131:306.0 132:2638.0 133:1414.0 134:288.0 135:845.0 137:201.0 144:405.0 145:78.0 146:116.0 147:3594.0 148:594.0 149:229.0 151:15.0 159:151.0 166:21.0…	1023	C00013	XPPKVPWEQAFLFU-UHFFFAOYSA-N	7210	8653	7441	5535	6590	6665	8600	12791	7037	2247	7259	9799	7182	10317	18135	10178	5789	9360	8503	4560	8961	10534
putrescine	588119	174	21703	85:624.0 86:17614.0 87:1954.0 88:701.0 95:37.0 96:1.0 97:93.0 98:646.0 99:2310.0 100:8640.0 101:1171.0 102:973.0 103:9.0 110:382.0 111:26.0 112:811.0 113:463.0 114:1772.0 115:664.0 116:1599.0 117:894.0 118:197.0 124:16.0 125:39.0 126:2092.0 127:226.0 128:1088.0 129:243.0 130:4521.0 131:1582.0 132:862.0 140:655.0 141:77.0 142:1872.0 143:265.0 144:500.0 145:66.0 146:2422.0 153:32.0 156:175.0 158:65…	1045	C00138	KIDHWZJUCRJVML-UHFFFAOYSA-N	147418	168860	188662	227733	184141	120041	160933	314452	221898	230052	156322	251523	264857	192746	224987	246101	129902	234183	206422	227201	179322	214769
pseudo-uridine	815904	217	47203	86:60.0 88:24.0 90:11.0 94:5.0 100:294.0 101:36.0 103:300.0 112:4.0 116:171.0 117:130.0 125:8.0 127:32.0 128:92.0 129:141.0 131:111.0 133:215.0 135:26.0 140:69.0 142:105.0 143:160.0 147:725.0 148:105.0 149:41.0 154:37.0 156:1300.0 157:487.0 158:96.0 168:13.0 170:11.0 174:19.0 185:14.0 187:13.0 188:4.0 189:41.0 191:20.0 215:90.0 216:7.0 217:2216.0 218:409.0 219:218.0 220:22.0 229:11.0 230:38.0 239…	15047	C02067	PTJWIQPHWPFNBW-GBNDHIKLSA-N	9471	11134	5026	13058	12379	11655	7708	17396	12953	11636	15650	27711	35460	47963	28833	12349	17841	12153	25437	41779	17143	18654
proline	364523	142	171970	85:1055.0 86:1908.0 87:916.0 88:634.0 95:165.0 96:356.0 97:345.0 99:1005.0 100:3118.0 101:1393.0 103:251.0 106:185.0 107:211.0 108:134.0 113:1037.0 114:294.0 115:1417.0 118:96.0 121:64.0 126:275.0 128:58.0 131:365.0 133:1875.0 140:1177.0 142:96461.0 143:13706.0 144:4081.0 145:234.0 147:1734.0 148:505.0 155:204.0 170:1119.0 174:120.0 175:34.0 176:111.0 181:141.0 184:74.0 196:36.0 204:70.0 215:33.0…	145742	C00148	ONIBWKKTOPOVIA-BYPYZUCNSA-N	12287635	5867671	5700855	7746453	8632184	9437774	6893478	1978727	12040092	8661323	4155499	6050434	2333665	8588570	4225615	10055615	9664400	2906315	6775456	277285	5477340	3754378
pipecolinic acid	404121	156	2448	85:187.0 88:116.0 99:41.0 100:66.0 101:16.0 103:96.0 109:24.0 110:3.0 113:34.0 114:48.0 116:62.0 117:22.0 126:6.0 127:56.0 128:38.0 130:33.0 134:136.0 147:48.0 151:152.0 152:36.0 156:4170.0 157:475.0 158:163.0 168:30.0 171:57.0 181:23.0 184:125.0 186:10.0 193:50.0 216:8.0 227:24.0 230:88.0 231:22.0 299:135.0 300:78.0 304:20.0 318:8.0 363:26.0 391:1.0 400:3.0 407:6.0 410:5.0 435:5.0 467:3.0 487:21…	6931662		HXEACLLIILLPRG-RXMQYKEDSA-N	2037	5148	1109	4643	3077	4655	4172	3094	1975	1452	6986	7704	5014	9225	11876	7518	7643	3379	4542	3272	3211	4625
pinitol	622466	260	16544	85:9395.0 86:1247.0 87:3795.0 88:1582.0 89:101591.0 90:8600.0 91:6349.0 92:451.0 93:526.0 94:227.0 95:1533.0 96:175.0 97:1364.0 98:1082.0 99:8159.0 100:1129.0 101:11924.0 102:3254.0 103:78294.0 104:7604.0 105:5939.0 106:408.0 107:576.0 108:301.0 109:3162.0 110:453.0 111:5748.0 112:942.0 113:3906.0 114:782.0 115:5105.0 116:17470.0 117:11099.0 118:1686.0 119:8789.0 120:980.0 121:694.0 122:26.0 123:…	164619	C03844	DSCFFEYYQKSRSV-FEPQRWDDSA-N	652	676	721	573	657	173	831	1062	729	1060	460	299	1069	186	3856	646	552	809	833	746	609	921
phosphogluconic acid	847013	299	103827	85:61.0 88:86.0 89:226.0 91:16.0 92:32.0 97:29.0 98:38.0 99:84.0 101:1723.0 102:712.0 103:861.0 104:36.0 105:137.0 111:65.0 113:119.0 114:23.0 115:257.0 116:953.0 117:669.0 119:99.0 120:13.0 121:84.0 123:70.0 125:26.0 129:2231.0 130:390.0 131:1021.0 132:137.0 133:2149.0 134:305.0 135:431.0 136:60.0 139:35.0 141:68.0 142:12.0 143:766.0 144:105.0 145:162.0 146:82.0 147:7630.0 148:1224.0 149:886.0 1…	91493	C00345	BIRSGZKFKXLSJQ-SQOUGZDYSA-N	4606	5541	18992	6692	10355	9278	1902	15258	1668	3032	5099	4808	5624	1335	4731	3272	3741	3948	3522	2212	6306	5529
phosphoethanolamine	604335	299	41988	85:4482.0 86:63617.0 87:12014.0 88:3644.0 89:3383.0 90:821.0 91:1349.0 92:430.0 93:340.0 94:5.0 95:45.0 96:789.0 97:261.0 98:2892.0 99:2491.0 100:203982.0 101:23440.0 102:10502.0 103:8600.0 104:1871.0 105:4659.0 106:990.0 107:3114.0 108:204.0 109:543.0 111:145.0 112:388.0 113:3848.0 114:98861.0 115:59768.0 116:15091.0 117:9619.0 118:1800.0 119:8190.0 120:1538.0 121:5493.0 122:606.0 123:1961.0 124…	1015	C00346	SUHOOTKUPISOBE-UHFFFAOYSA-N	31369	18020	26049	32753	20377	18757	38114	33124	53198	35848	23045	39520	42153	35897	37072	23012	41558	35249	27915	10239	42340	62317
phosphoenolpyruvate	518184	211	1685	85:722.0 87:475.0 88:135.0 89:540.0 91:470.0 92:190.0 93:453.0 94:75.0 95:114.0 98:478.0 99:505.0 100:235.0 101:256.0 102:52.0 103:1316.0 104:188.0 105:852.0 106:273.0 107:249.0 108:154.0 109:372.0 111:44.0 112:32.0 113:98.0 114:132.0 115:2290.0 116:478.0 117:879.0 118:282.0 119:1600.0 120:274.0 121:1440.0 122:140.0 123:412.0 124:34.0 126:75.0 128:64.0 129:1559.0 130:357.0 131:2281.0 132:277.0 13…	58114173	C00074	DTBNBXWJWCWCIK-UHFFFAOYSA-N	1543	1995	3486	910	626	2736	2042	2543	1758	2063	9483	4925	5033	6142	3912	3343	1800	1911	5410	6145	3649	4086
phosphate	345365	314	4	85:2157.0 86:4845.0 87:5305.0 88:1544.0 89:6178.0 90:913.0 91:5486.0 92:639.0 93:1090.0 94:256.0 95:178.0 96:901.0 97:221.0 98:1216.0 99:626.0 100:3524.0 103:17906.0 104:4250.0 105:12326.0 106:1911.0 107:7514.0 108:751.0 109:2429.0 110:239.0 112:225.0 113:1044.0 114:607.0 115:23611.0 116:3246.0 117:2166.0 118:1082.0 119:15220.0 120:2183.0 121:11456.0 122:1330.0 123:5152.0 124:478.0 125:397.0 126:…	1004	C00009	NBIIXXVUZAFLBC-UHFFFAOYSA-N	871784	658511	672803	910257	1018202	654112	916085	1179818	917903	888674	45414	867453	1123212	667541	671969	916952	811602	1152770	771708	872550	849136	1016559
phenylethylamine	513300	174	16890	86:5896.0 87:600.0 88:548.0 90:188.0 91:2636.0 92:206.0 93:1.0 97:1.0 98:48.0 99:129.0 100:2765.0 101:192.0 102:109.0 103:2633.0 104:279.0 107:378.0 108:74.0 110:55.0 113:65.0 114:106.0 116:481.0 121:196.0 122:31.0 124:2.0 127:165.0 128:135.0 129:158.0 130:745.0 134:29.0 135:9.0 139:10.0 143:120.0 144:297.0 146:47.0 155:163.0 158:53.0 160:164.0 161:9.0 162:213.0 172:80.0 174:6708.0 175:987.0 176:…	1001	C05332	BHHGXPLMPWCGHP-UHFFFAOYSA-N	6038	9973	12169	10862	7524	7077	9563	14540	8048	13444	8891	13822	13054	11581	11064	12981	7725	12264	10689	11631	7939	11324
phenylalanine	537804	218	33	85:116.0 86:960.0 87:386.0 88:130.0 89:524.0 90:333.0 91:7394.0 92:957.0 93:245.0 95:80.0 97:48.0 98:130.0 99:52.0 100:9746.0 101:1177.0 102:805.0 103:1034.0 104:243.0 105:388.0 107:71.0 113:39.0 114:39.0 115:219.0 116:165.0 117:780.0 118:464.0 119:424.0 120:416.0 121:430.0 122:59.0 123:39.0 129:97.0 130:1679.0 131:1133.0 132:1341.0 133:1146.0 134:336.0 135:293.0 136:49.0 138:34.0 139:49.0 140:25…	6140	C00079	COLNVLDHVKWLRT-QMMMGPOBSA-N	24283	85490	67338	150525	86133	86140	106961	123938	77596	82986	315408	91892	119758	83378	203499	21680	56967	132291	81514	88862	103550	114901
pentitol	563801	307	3469	88:123.0 89:928.0 90:108.0 98:69.0 99:137.0 100:7.0 101:8.0 102:154.0 103:5399.0 104:501.0 105:177.0 111:32.0 113:1.0 115:213.0 116:137.0 117:1282.0 118:98.0 119:45.0 120:2.0 123:3.0 127:233.0 130:1217.0 131:731.0 132:207.0 133:669.0 134:177.0 135:78.0 136:8.0 141:13.0 142:18.0 143:369.0 146:76.0 147:4380.0 148:590.0 149:104.0 150:28.0 151:35.0 157:1254.0 158:93.0 159:28.0 161:15.0 163:15.0 168:3…	827	D00061	HEBKCHPVOIAQTA-UHFFFAOYSA-N	15559	17723	23020	14943	15801	13010	13705	25633	15519	21297	2008	11324	21260	13554	11194	18418	6986	7474	16535	30005	14742	8336
parabanic acid	464991	100	4944	86:184.0 100:2598.0 101:191.0 102:43.0 107:53.0 110:113.0 132:10.0 180:10.0 184:81.0 185:1.0 215:53.0 216:3.0 243:231.0 258:5.0 312:3.0 349:7.0 360:7.0 402:7.0 409:10.0 429:9.0 433:1.0 447:3.0 480:21.0 483:7.0 496:10.0	67126	C00802	ZFLIKDUSUDBGCD-UHFFFAOYSA-N	3750	3732	3512	3643	3214	1410	3118	4093	3277	3579	7834	11727	5332	3070	6875	7938	3340	9423	17697	1708	4914	6826
pantothenic acid	690887	291	31356	86:142.0 87:115.0 88:61.0 89:123.0 91:147.0 93:29.0 97:25.0 98:459.0 100:211.0 101:202.0 102:407.0 103:6738.0 104:460.0 105:272.0 106:32.0 114:19.0 115:305.0 116:236.0 117:4122.0 118:351.0 119:205.0 120:33.0 121:29.0 122:19.0 124:194.0 128:128.0 129:1113.0 130:360.0 131:394.0 132:39.0 133:428.0 134:46.0 135:88.0 143:489.0 144:621.0 145:402.0 146:236.0 147:1702.0 148:191.0 149:222.0 156:34.0 157:2…	6613	C12276	GHOKWGTUZJEAQD-ZETCQYMHSA-N	17054	18106	27947	17691	15701	15480	20706	30023	20932	28477	15720	23038	25787	22709	18207	3057	18778	25904	17555	23410	20520	21807
panose	1187262	204	363862	89:5907.0 97:1579.0 100:1739.0 101:3018.0 102:1310.0 103:39216.0 104:3218.0 105:2159.0 109:1802.0 113:625.0 115:1053.0 116:1699.0 117:15172.0 118:1407.0 119:1562.0 129:22227.0 130:3082.0 131:3148.0 133:7918.0 134:513.0 142:1141.0 143:3580.0 144:805.0 145:595.0 146:168.0 147:32110.0 148:5609.0 149:3933.0 153:688.0 155:3128.0 157:4926.0 158:839.0 159:1031.0 160:6336.0 161:1182.0 163:1566.0 169:1856…	94448		ZCLAHGAZPPEVDX-MQHGYYCBSA-N	12118	4704	12178	3288	11345	7934	8918	18474	7720	10426	4326	5246	20839	7912	14746	4836	4179	5718	10040	14360	12962	11857
palmitoleic acid	706259	311	391898	85:1496.0 86:829.0 87:93.0 88:604.0 89:2639.0 91:2359.0 92:589.0 93:1186.0 94:1017.0 95:4116.0 96:10440.0 97:4769.0 98:6471.0 99:1836.0 100:297.0 109:2479.0 110:2255.0 111:2107.0 112:1313.0 113:388.0 114:74.0 115:242.0 116:1244.0 117:21340.0 118:3682.0 119:2510.0 120:457.0 121:957.0 122:400.0 123:1856.0 125:765.0 129:22844.0 130:2618.0 131:4312.0 132:3154.0 133:3019.0 134:720.0 135:538.0 136:409.…	445638	C08362	SECPZKHBENQXJG-FPLPWBNLSA-N	3938	2575	3617	2904	3922	3147	2888	4790	3246	4653	3573	4567	4728	6817	3327	2618	472	4771	6117	5539	3639	4283
palatinitol	996670	204	114235	85:1438.0 86:273.0 87:1813.0 88:733.0 89:6635.0 90:399.0 91:388.0 93:109.0 94:150.0 95:115.0 96:113.0 97:842.0 98:166.0 99:1256.0 100:130.0 101:11391.0 102:1556.0 103:55817.0 104:5311.0 105:2423.0 106:169.0 107:87.0 108:33.0 109:860.0 110:75.0 111:921.0 112:147.0 113:1878.0 114:285.0 115:2015.0 116:5670.0 117:33819.0 118:3257.0 119:2166.0 120:33.0 121:50.0 123:26.0 125:156.0 127:969.0 128:223.0 1…	88735		SERLAGPUMNYUCK-DCUALPFSSA-N	2123	1391	3173	959	1617	1365	764	2897	1474	1821	900	989	2238	1090	1200	1145	569	2388	1483	3567	1428	1419
oxoproline	485935	156	10	85:3305.0 86:3646.0 88:224.0 89:349.0 92:90.0 93:31.0 94:268.0 97:300.0 98:1005.0 99:1224.0 100:2213.0 101:88.0 102:773.0 103:769.0 104:198.0 105:507.0 106:72.0 108:279.0 109:95.0 110:674.0 111:220.0 112:3321.0 113:1081.0 114:1752.0 115:792.0 116:101.0 117:1281.0 118:207.0 119:332.0 122:383.0 123:65.0 124:48.0 126:536.0 127:49.0 128:356.0 129:115.0 130:114.0 131:2158.0 132:618.0 133:4526.0 134:75…	7405	C01879	ODHCTXKNWHHXJC-VKHMYHEASA-N	304065	249997	296061	343563	311884	285084	354907	361516	326403	323072	279370	402437	470464	368831	671037	375854	360353	455314	413019	227744	359885	424222
oxalic acid	260513	190	4923	85:642.0 86:564.0 88:852.0 89:2725.0 90:394.0 91:354.0 92:72.0 93:452.0 95:374.0 99:782.0 100:169.0 101:3135.0 102:7162.0 103:10813.0 104:1629.0 105:3087.0 106:416.0 107:839.0 108:169.0 109:471.0 110:173.0 111:137.0 113:787.0 114:94.0 115:3681.0 116:1325.0 117:6042.0 118:1002.0 119:1067.0 120:91.0 121:33.0 122:65.0 123:314.0 124:97.0 125:300.0 129:68.0 130:184.0 131:11895.0 132:2017.0 133:14362.0…	971	C00209	MUBZPKHOEPUJKR-UHFFFAOYSA-N	685	715	240	707	727	452	966	507	427	649	1661	1056	1043	529	1142	454	1251	662	1216	118	542	806
ornithine	527113	142	1821	85:252.0 86:569.0 87:548.0 88:467.0 89:1118.0 90:393.0 94:104.0 95:111.0 96:181.0 97:341.0 98:542.0 99:225.0 100:4351.0 101:232.0 102:4646.0 103:662.0 104:345.0 105:178.0 106:63.0 107:181.0 108:4.0 109:6.0 110:358.0 111:16.0 112:222.0 113:200.0 114:874.0 115:3565.0 116:287.0 117:1730.0 118:380.0 119:233.0 124:193.0 125:16.0 126:683.0 128:2450.0 129:1396.0 130:1712.0 131:801.0 132:778.0 133:1042.0…	6262	C00077	AHLPHDHHMVZTML-BYPYZUCNSA-N	167751	196049	155423	269779	198247	133589	222262	357260	198178	294638	135906	262524	221798	227519	264602	242917	148183	339900	199747	299194	158397	204919
oleic acid	779120	339	43	85:2268.0 86:703.0 87:608.0 88:472.0 89:1302.0 90:134.0 91:1987.0 92:342.0 93:2662.0 94:1268.0 95:7406.0 96:10672.0 97:6738.0 98:7712.0 99:1578.0 100:201.0 101:682.0 102:145.0 103:388.0 104:124.0 105:1450.0 106:261.0 107:1323.0 108:726.0 109:3302.0 110:3665.0 111:2689.0 112:1153.0 113:264.0 114:114.0 115:259.0 116:3180.0 117:34280.0 118:3347.0 119:2670.0 120:259.0 121:1238.0 122:553.0 123:2546.0 …	445639	C00712	ZQPPMHVWECSIRJ-KTKRTIGZSA-N	2918	2512	324	2203	3007	750	2189	3764	609	3456	1738	3201	1905	2977	2993	2444	605	860	3946	3805	2675	3040
nicotinic acid	353934	180	4939	85:4579.0 86:223.0 88:8.0 90:142.0 98:8.0 99:693.0 100:10.0 101:9.0 105:21.0 106:2144.0 107:301.0 110:168.0 111:102.0 112:155.0 113:493.0 114:7.0 126:118.0 130:94.0 134:346.0 136:1703.0 137:192.0 138:3.0 140:51.0 155:100.0 161:16.0 169:48.0 180:2720.0 181:403.0 182:76.0 184:62.0 185:26.0 195:29.0 211:96.0 228:204.0 299:269.0 395:1.0	938	C00253	PVNIIMVLHYAWGP-UHFFFAOYSA-N	127390	103854	120452	145463	121181	99800	107915	184262	136489	163649	114166	140388	163837	130128	131532	140979	114935	192527	132876	174079	117354	146186
nicotinamide	469827	179	1749	85:163.0 86:62.0 88:15.0 93:250.0 94:28.0 95:14.0 99:2.0 100:441.0 102:35.0 104:246.0 105:493.0 106:197.0 107:167.0 108:39.0 110:86.0 113:68.0 114:53.0 119:38.0 122:5.0 130:17.0 131:146.0 133:48.0 136:1730.0 137:162.0 138:49.0 143:12.0 147:1383.0 148:106.0 149:87.0 151:12.0 161:6.0 162:2.0 171:59.0 174:10.0 175:40.0 179:4411.0 180:519.0 181:144.0 183:21.0 184:100.0 186:1.0 189:21.0 190:22.0 191:1…	936	C00153	DFPAKSUCGFBDDF-UHFFFAOYSA-N	5920	5755	6997	8930	6362	5921	7155	9447	7037	8108	4496	6782	9068	7631	9399	6177	4514	10096	9035	10194	5674	6410
N-acetylputrescine	595523	174	87301	85:3862.0 86:56152.0 87:6678.0 88:3311.0 89:518.0 90:72.0 93:1.0 94:49.0 95:146.0 96:2586.0 97:481.0 98:2104.0 99:2411.0 100:32618.0 101:5452.0 102:5394.0 103:1640.0 104:582.0 105:212.0 109:26.0 110:423.0 111:415.0 112:6397.0 113:2161.0 114:2504.0 115:2578.0 116:5494.0 117:3889.0 118:1034.0 119:497.0 120:23.0 122:1872.0 123:114.0 124:123.0 125:23.0 126:826.0 127:360.0 128:3154.0 129:1963.0 130:96…	122356	C02714	KLZGKIDSEJWEDW-UHFFFAOYSA-N	7513	7283	7935	6101	7142	3985	7746	7740	8509	11987	2689	9057	8126	6670	8052	7011	11945	4142	4991	9918	8360	10650
N-acetylaspartic acid	548028	158	4081	85:424.0 86:274.0 87:183.0 88:123.0 93:100.0 94:61.0 95:123.0 98:237.0 99:211.0 100:820.0 101:420.0 102:186.0 103:219.0 104:72.0 107:36.0 109:95.0 110:133.0 111:191.0 112:302.0 113:107.0 114:107.0 115:220.0 116:1962.0 117:4292.0 118:543.0 119:205.0 120:45.0 121:29.0 123:35.0 124:18.0 128:132.0 129:1942.0 130:860.0 131:1103.0 132:1033.0 133:678.0 134:131.0 135:58.0 137:52.0 138:25.0 139:83.0 141:4…	65065	C01042	OTCCIMWXFLJLIA-BYPYZUCNSA-N	6256	43711	54523	64956	53151	47533	36314	56659	44004	60369	47863	72061	96931	84480	75987	62658	61350	87189	84467	85151	56501	61752
myristic acid	634414	285	127	85:1672.0 86:922.0 87:259.0 88:617.0 89:2301.0 90:194.0 91:565.0 93:1089.0 94:262.0 95:2947.0 96:479.0 97:1977.0 98:1752.0 99:1650.0 100:382.0 101:1406.0 104:452.0 105:1305.0 106:321.0 107:394.0 108:204.0 109:725.0 110:354.0 111:699.0 112:710.0 116:3547.0 117:55137.0 118:5160.0 119:1775.0 120:155.0 121:314.0 122:68.0 123:74.0 124:132.0 125:204.0 128:186.0 129:23236.0 130:2963.0 131:10163.0 132:11…	11005	C06424	TUNFSRHWOTWDNC-UHFFFAOYSA-N	2150	2022	2279	2177	2596	2310	1821	2246	1510	1999	1358	2171	2924	2046	1441	1876	1638	1792	2972	2452	2020	1635
myo-inositol	730022	305	1741	85:113.0 86:491.0 87:31.0 88:19.0 89:298.0 90:43.0 95:6.0 99:170.0 100:411.0 101:320.0 102:164.0 103:3399.0 104:366.0 105:2.0 107:22.0 108:49.0 109:262.0 111:243.0 112:149.0 113:176.0 114:90.0 115:187.0 116:296.0 117:1042.0 118:228.0 119:212.0 121:1.0 123:6.0 124:38.0 125:22.0 126:73.0 127:67.0 128:163.0 129:4240.0 130:611.0 131:1566.0 132:262.0 133:3203.0 134:572.0 135:421.0 136:43.0 138:92.0 13…	892	C00137	CDAISMWEOUEBRE-UHFFFAOYSA-N	88386	71751	114411	87974	93348	59685	75483	170926	100400	134973	46002	77717	102642	68671	92561	63640	64002	99310	73547	111932	77804	91416
methylmaleic acid	418804	259	18026	85:31.0 86:43.0 87:102.0 89:20.0 95:378.0 97:5030.0 98:1678.0 99:1324.0 100:368.0 101:156.0 102:3.0 103:604.0 107:197.0 108:84.0 109:67.0 111:25.0 112:1290.0 113:275.0 114:181.0 115:225.0 116:191.0 117:994.0 120:3.0 122:2195.0 123:57.0 124:1.0 125:65.0 126:1.0 127:1395.0 130:76.0 131:934.0 132:22.0 133:2679.0 134:1180.0 140:595.0 141:2286.0 142:1066.0 143:47.0 144:236.0 147:31662.0 148:3930.0 149…	643798	C02226	HNEGQIOMVPPMNR-IHWYPQMZSA-N	150	129	181	299	238	177	162	539	267	217	233	312	361	248	198	277	223	349	563	433	251	182
methyl O-D-galactopyranoside	630836	204	14758	85:74.0 86:12.0 87:134.0 88:68.0 89:1655.0 90:104.0 91:27.0 95:3.0 96:6.0 97:2.0 98:9.0 99:77.0 100:29.0 101:396.0 102:59.0 103:3447.0 104:316.0 105:190.0 106:20.0 109:22.0 110:4.0 111:63.0 112:10.0 113:65.0 114:78.0 115:69.0 116:268.0 117:709.0 118:65.0 119:148.0 121:10.0 125:7.0 126:38.0 127:54.0 128:13.0 129:1102.0 130:73.0 131:445.0 132:68.0 133:2743.0 134:271.0 135:128.0 136:16.0 138:1.0 139…	94214	C03619	HOVAGTYPODGVJG-VOQCIKJUSA-N	1039	1597	791	1233	1306	1173	1213	1398	1301	1166	924	1450	1722	1219	16162	1069	1089	1390	1558	1473	1059	1348
methionine sulfoxide	588656	128	372461	85:10337.0 86:3352.0 87:1614.0 88:904.0 89:1136.0 90:1869.0 91:1993.0 95:2835.0 96:1718.0 97:437.0 98:2455.0 99:6204.0 100:10564.0 101:2950.0 102:4709.0 103:5059.0 104:470.0 105:970.0 106:210.0 107:237.0 108:232.0 109:235.0 110:13920.0 111:957.0 112:1260.0 113:904.0 114:3619.0 115:2804.0 116:1689.0 117:2458.0 118:673.0 119:1021.0 120:77.0 122:117.0 123:51.0 125:1141.0 126:1780.0 127:1993.0 128:53…	10062737	C15998	QEFRNWWLZKMPFJ-ZXPFJRLXSA-N	2009967	2821412	3430985	3030674	2568228	1730826	3126930	4414065	2654093	3901797	2304640	3926486	3552208	3238586	3091537	4277725	2138626	3649888	3194833	3195881	2599568	3127674
methionine	483560	176	45	86:209.0 87:157.0 88:89.0 92:28.0 96:49.0 98:179.0 100:943.0 101:113.0 102:175.0 103:199.0 104:109.0 105:441.0 107:31.0 114:409.0 115:107.0 117:136.0 118:21.0 122:14.0 128:6524.0 129:603.0 130:496.0 131:1184.0 132:354.0 134:118.0 144:59.0 145:49.0 146:97.0 147:486.0 148:243.0 149:200.0 151:51.0 159:53.0 160:202.0 161:47.0 162:43.0 163:30.0 164:16.0 172:30.0 174:90.0 175:14.0 176:5168.0 177:722.0 …	6137	C00073	FFEARJCKVFRZRR-BYPYZUCNSA-N	74351	95435	119777	130891	99181	73956	102728	133651	90041	147754	154244	104141	135906	90694	108693	116284	57618	175035	104094	127400	92516	110305
methanolphosphate	289520	241	5393	91:189.0 98:118.0 99:213.0 109:13.0 110:42.0 115:116.0 117:125.0 118:94.0 119:81.0 121:107.0 122:6.0 123:105.0 130:13.0 133:646.0 134:53.0 135:408.0 136:125.0 137:176.0 143:34.0 144:4.0 151:78.0 158:18.0 160:2.0 163:856.0 164:67.0 165:58.0 167:92.0 168:16.0 181:147.0 184:128.0 195:233.0 198:4.0 210:1.0 211:438.0 212:72.0 213:19.0 225:3.0 228:46.0 239:1.0 241:2338.0 242:433.0 243:249.0 244:9.0 256…	13130		CAAULPUQFIIOTL-UHFFFAOYSA-N	89874	117507	108170	126604	132093	96860	115941	162715	117786	133856	158600	140047	210801	137741	205430	130356	69040	121955	96319	205387	121466	148188
mannose	643848	205	390222	85:1023.0 86:1367.0 87:1412.0 88:910.0 89:9966.0 90:944.0 91:1078.0 92:80.0 97:270.0 98:228.0 99:839.0 100:2042.0 101:3813.0 102:1799.0 103:22002.0 104:1959.0 105:5629.0 106:414.0 107:186.0 108:168.0 109:122.0 110:144.0 111:410.0 112:227.0 113:903.0 114:2051.0 115:1515.0 116:1545.0 117:17141.0 118:1619.0 119:1737.0 120:239.0 121:354.0 122:100.0 123:59.0 124:68.0 125:140.0 126:275.0 127:393.0 128:…	18950	C00159	WQZGKKKJIJFFOK-QTVWNMPRSA-N	143086	114798	203753	47482	104832	104751	135487	114742	95318	181805	621222	101319	143625	94058	101069	106656	84057	161668	111482	237519	146571	81780
maltotriose	1176044	361	84521	85:2289.0 86:1107.0 87:1856.0 88:1048.0 89:11031.0 90:1060.0 91:652.0 92:201.0 93:121.0 94:240.0 95:525.0 96:664.0 97:2907.0 98:443.0 99:1934.0 100:3182.0 101:6896.0 102:3193.0 103:45196.0 104:4117.0 105:5028.0 106:356.0 107:488.0 108:225.0 109:2412.0 110:402.0 111:1693.0 112:454.0 113:1828.0 114:1470.0 115:2305.0 116:3828.0 117:26968.0 118:2734.0 119:2261.0 120:199.0 121:186.0 122:101.0 123:327.…	439586	C01835	FYGDTMLNYKFZSV-DZOUCCHMSA-N	28622	12724	25674	4175	20165	14598	14885	38998	19842	12333	5701	12556	50264	15768	33324	8482	10103	1435	23007	26929	25371	30637
maltotriitol	1214242	361	62691	85:85.0 97:41.0 98:6.0 101:32.0 103:684.0 108:24.0 111:32.0 113:107.0 117:244.0 118:34.0 125:19.0 127:111.0 129:522.0 131:30.0 139:20.0 143:36.0 147:594.0 149:99.0 152:3.0 155:26.0 157:77.0 160:142.0 161:36.0 168:11.0 169:243.0 173:56.0 174:74.0 189:102.0 191:253.0 192:19.0 193:102.0 194:4.0 204:719.0 205:253.0 206:77.0 216:16.0 217:450.0 218:137.0 226:13.0 228:13.0 229:10.0 232:6.0 239:34.0 243:…	3625615		XJCCHWKNFMUJFE-UHFFFAOYSA-N	1530	794	1452	547	1041	1310	767	2221	860	1104	1351	755	2145	1475	3862	1184	415	1210	832	4177	1599	1505
malonic acid	305372	233	16918	85:1026.0 86:1326.0 87:4220.0 88:2045.0 89:1145.0 90:185.0 91:256.0 93:120.0 94:177.0 95:78.0 96:135.0 97:304.0 98:370.0 99:12693.0 100:1810.0 101:5145.0 102:1329.0 103:2418.0 104:448.0 105:1540.0 107:59.0 108:167.0 109:3011.0 110:122.0 111:448.0 113:89.0 114:57.0 115:3728.0 116:2072.0 117:4257.0 118:696.0 119:863.0 120:61.0 122:131.0 124:104.0 126:90.0 127:206.0 130:370.0 131:7673.0 132:1197.0 1…	867	C00383	OFOBLEOULBTSOW-UHFFFAOYSA-N	247	235	254	307	277	281	351	365	313	338	622	42	389	368	2272	282	251	368	194	369	96	160
malic acid	463180	233	1391	85:66.0 87:316.0 88:106.0 89:148.0 90:42.0 95:37.0 99:129.0 101:4462.0 102:488.0 103:641.0 104:93.0 105:294.0 115:533.0 116:432.0 117:2305.0 118:259.0 119:501.0 120:70.0 121:62.0 124:21.0 129:385.0 131:1945.0 132:129.0 133:6850.0 134:1075.0 135:667.0 136:51.0 137:33.0 139:20.0 142:41.0 143:745.0 144:107.0 145:145.0 147:21089.0 148:2969.0 149:2528.0 150:99.0 151:286.0 153:24.0 158:12.0 159:29.0 16…	525	C00711	BJEPYKJPYRNKOW-UHFFFAOYSA-N	43142	40607	102680	52389	38969	19037	30405	53708	37476	41100	18293	34598	41708	35936	58696	23018	11582	28760	36243	74052	36708	40330
lyxitol	573587	217	233	85:649.0 86:59.0 87:142.0 88:75.0 89:607.0 95:25.0 97:25.0 99:247.0 100:57.0 101:550.0 102:92.0 103:6136.0 104:480.0 105:198.0 106:44.0 111:98.0 112:73.0 113:193.0 114:48.0 115:140.0 116:225.0 117:3144.0 118:289.0 119:258.0 120:15.0 127:102.0 129:2235.0 130:260.0 131:777.0 133:1341.0 134:87.0 135:42.0 141:89.0 143:195.0 144:16.0 145:61.0 147:6082.0 148:964.0 149:538.0 150:39.0 151:43.0 157:231.0 …	439255	C00532	HEBKCHPVOIAQTA-IMJSIDKUSA-N	44283	33389	48559	70699	59617	42492	47335	57955	47028	61374	45145	43907	70256	82008	58111	39278	37506	64194	57731	75812	51371	54674
lysine	662197	174	360160	85:4786.0 86:50806.0 87:6485.0 88:21649.0 89:2723.0 90:1721.0 94:1142.0 95:795.0 96:535.0 97:1150.0 98:3651.0 99:2928.0 100:47572.0 101:7430.0 102:13074.0 103:4519.0 104:946.0 106:143.0 107:120.0 108:162.0 109:304.0 110:594.0 111:231.0 112:11763.0 113:2727.0 114:12616.0 115:16345.0 116:6882.0 117:4303.0 118:1926.0 119:1449.0 120:195.0 121:379.0 123:316.0 124:795.0 125:493.0 126:4338.0 127:1011.0 …	5962	C00047	KDXKERNSBIXSRK-YFKPBYRVSA-N	193212	243613	185753	396753	276598	250697	301540	264193	247127	258015	345319	342935	401516	271263	622831	221658	221101	330615	323432	184046	297246	334561
linoleic acid	777414	150	165	85:1534.0 86:470.0 87:386.0 88:244.0 89:1256.0 90:176.0 91:6885.0 92:1525.0 93:8654.0 94:6153.0 95:14372.0 96:7918.0 97:3896.0 98:518.0 99:829.0 100:115.0 101:441.0 102:166.0 103:421.0 104:436.0 105:2615.0 106:995.0 107:4482.0 108:3591.0 109:5935.0 110:3865.0 111:1556.0 112:178.0 113:194.0 115:385.0 116:1903.0 117:9875.0 118:1041.0 119:1844.0 120:836.0 121:4850.0 122:2280.0 123:2389.0 124:1664.0 …	5280450	C01595	OYHQOLUKZRVURQ-HZJYTTRNSA-N	658	869	1444	674	1646	660	599	1525	812	1850	1327	2340	917	2318	948	657	1407	1184	2192	1220	1142	1316
levoglucosan	569637	204	3169	85:775.0 87:165.0 88:163.0 89:177.0 90:42.0 91:21.0 92:2.0 95:13.0 97:132.0 98:53.0 99:731.0 100:180.0 101:2830.0 102:212.0 103:5456.0 104:270.0 105:366.0 109:317.0 111:424.0 112:33.0 113:818.0 114:131.0 115:724.0 116:1575.0 117:3643.0 118:337.0 119:568.0 120:38.0 125:69.0 126:44.0 127:263.0 129:5991.0 130:703.0 131:1830.0 132:221.0 133:3867.0 134:297.0 135:293.0 136:48.0 139:2.0 140:20.0 141:67.…	2724705		TWNIBLMWSKIRAT-VFUOTHLCSA-N	3616	4943	5321	3857	3978	3196	2935	5222	3315	4590	3188	4571	5302	3935	4317	4999	2073	4431	4785	8978	3465	3977
leucrose	888639	204	17189	86:31.0 95:20.0 98:130.0 101:245.0 103:1618.0 104:9.0 106:15.0 108:14.0 110:97.0 111:73.0 117:548.0 118:85.0 127:68.0 129:1836.0 130:391.0 131:153.0 133:276.0 134:68.0 137:8.0 143:269.0 147:1873.0 155:16.0 159:6.0 163:145.0 167:53.0 169:109.0 176:36.0 177:60.0 179:26.0 180:7.0 185:48.0 189:216.0 190:32.0 191:439.0 192:60.0 193:57.0 196:14.0 203:92.0 204:3787.0 205:926.0 206:321.0 207:600.0 208:65…	165577		DXALOGXSFLZLLN-WTZPKTTFSA-N	55224	33752	23219	8109	4873	7796	12076	27958	15213	26918	15777	19533	35736	11473	21760	28145	9219	49139	32591	24285	21910	23683
leucine	346357	158	88421	85:2040.0 86:2126.0 87:2775.0 88:1401.0 89:3462.0 90:591.0 91:2381.0 92:1447.0 93:1888.0 94:327.0 95:755.0 96:903.0 97:576.0 98:1040.0 99:807.0 100:5071.0 101:1356.0 102:10051.0 103:9823.0 104:2138.0 105:4531.0 106:897.0 107:2995.0 108:268.0 109:811.0 110:613.0 111:134.0 112:235.0 113:439.0 114:344.0 115:8086.0 116:2810.0 117:3163.0 118:756.0 119:3916.0 120:691.0 121:3306.0 122:397.0 123:1227.0 1…	6106	C00123	ROHFNLRQFUQHCH-YFKPBYRVSA-N	344159	391693	202113	755454	108086	331794	459848	575732	405630	416169	603706	382958	258684	331643	893314	369292	248059	543272	330347	371315	291076	295991
lactose	935640	191	4771	86:21.0 101:156.0 103:696.0 104:4.0 112:36.0 113:18.0 117:389.0 120:17.0 127:171.0 129:837.0 130:24.0 131:125.0 133:236.0 134:94.0 136:11.0 139:3.0 142:30.0 143:176.0 145:62.0 147:1082.0 149:89.0 155:83.0 156:15.0 157:174.0 161:41.0 163:79.0 164:25.0 165:133.0 169:298.0 170:49.0 175:41.0 177:87.0 178:2.0 179:60.0 187:10.0 189:327.0 190:4.0 191:1441.0 192:295.0 193:304.0 194:86.0 197:56.0 201:17.0…	440995	C00243	GUBGYTABKSRVRQ-QKKXKWKRSA-N	11474	6842	10618	4753	6430	16588	2244	6810	2146	6132	1120	3103	8135	7120	7108	11794	2404	6203	13230	23381	6323	6679
lactitol	959541	361	62247	85:15165.0 86:3999.0 87:9771.0 88:6313.0 89:90957.0 90:7984.0 91:5304.0 92:614.0 93:862.0 94:1584.0 95:2674.0 96:1615.0 97:15793.0 98:2935.0 99:12184.0 100:25041.0 101:32274.0 102:16565.0 103:350649.0 104:34478.0 105:29796.0 106:4794.0 107:1805.0 108:900.0 109:11519.0 110:2403.0 111:9672.0 112:2642.0 113:15560.0 114:7078.0 115:12952.0 116:16047.0 117:175394.0 118:18910.0 119:17415.0 120:1844.0 12…	157355	C13542	VQHSOMBJVWLPSR-JVCRWLNRSA-N	8819	4679	11744	660	12427	12528	4932	9845	11605	10497	2181	4552	18883	4219	3297	4058	3458	4092	6627	26217	10126	5271
L-DOPA	731365	218	117313	85:1310.0 86:5460.0 87:2109.0 88:638.0 89:1728.0 90:499.0 91:2427.0 92:353.0 93:532.0 94:147.0 95:770.0 96:170.0 97:387.0 98:470.0 99:1183.0 100:57055.0 101:10110.0 102:4306.0 103:5602.0 104:2432.0 105:3818.0 106:521.0 107:332.0 108:97.0 109:388.0 110:121.0 111:166.0 112:99.0 113:460.0 114:250.0 115:3119.0 116:1362.0 117:3997.0 118:963.0 119:3010.0 120:404.0 121:660.0 122:56.0 123:201.0 124:78.0 …			WTDRDQBEARUVNC-LURJTMIESA-N	18345	46465	29005	70689	34234	22777	47676	81215	27106	51657	41511	53016	10628	78888	59025	49550	28259	66612	41354	51119	42228	33003
isothreonic acid	494605	292	16637	85:293.0 86:359.0 87:1335.0 89:3175.0 91:343.0 93:225.0 96:98.0 97:83.0 99:295.0 101:2179.0 102:8662.0 103:11823.0 104:1550.0 105:952.0 111:244.0 113:731.0 115:1142.0 116:663.0 117:11210.0 118:1257.0 119:1513.0 120:118.0 125:81.0 128:110.0 129:11850.0 130:4654.0 131:7579.0 132:585.0 133:4644.0 135:350.0 141:364.0 143:2899.0 144:66.0 147:11414.0 148:2132.0 149:1150.0 150:262.0 151:37.0 153:33.0 15…	151152	C00639	JPIJQSOTBSSVTP-GBXIJSLDSA-N	949	746	1069	1091	1037	695	869	352	995	998	1071	918	2087	3930	2293	927	1475	1049	3087	1885	1374	1560
isothreitol	464779	217	16903	85:742.0 86:140.0 87:615.0 88:393.0 89:1536.0 90:159.0 91:2061.0 92:288.0 93:1389.0 94:90.0 95:329.0 96:65.0 97:192.0 98:37.0 99:424.0 100:313.0 101:4405.0 102:291.0 103:12246.0 104:1246.0 105:918.0 106:208.0 107:485.0 108:63.0 109:226.0 110:635.0 111:67.0 113:108.0 114:27.0 115:851.0 116:2489.0 117:8732.0 118:865.0 119:715.0 121:25.0 123:33.0 125:14.0 126:111.0 127:51.0 128:16.0 129:2214.0 130:6…	169019	C16884	UNXHWFMMPAWVPI-QWWZWVQMSA-N	956	1209	1283	5151	4848	828	618	1567	1045	882	1698	1046	1833	1499	2520	987	747	1877	1459	2345	1480	1298
isomaltose	993307	204	102808	85:354.0 86:159.0 87:300.0 88:107.0 89:2566.0 90:219.0 91:69.0 94:27.0 95:98.0 96:86.0 97:217.0 98:61.0 99:317.0 100:1011.0 101:2135.0 102:674.0 103:10925.0 104:1013.0 105:1192.0 107:56.0 109:262.0 111:279.0 112:54.0 113:431.0 114:162.0 115:365.0 116:1120.0 117:4251.0 118:421.0 119:535.0 125:40.0 126:98.0 127:266.0 128:138.0 129:6215.0 130:891.0 131:1759.0 132:367.0 133:4135.0 134:423.0 135:395.0…	439193	C00252	DLRVVLDZNNYCBX-RTPHMHGBSA-N	6027	1164	11040	1609	2664	4969	2707	16528	5449	5384	2496	1068	9604	3290	23282	3223	1423	3558	2236	11396	3272	6204
isoleucine	359251	158	15	85:1549.0 86:3001.0 87:645.0 88:285.0 89:271.0 90:580.0 91:64.0 92:52.0 95:58.0 96:323.0 97:189.0 98:829.0 99:977.0 100:9875.0 101:1414.0 102:3456.0 103:1535.0 104:311.0 105:134.0 111:127.0 112:440.0 113:373.0 114:1505.0 115:765.0 116:651.0 118:274.0 119:292.0 121:53.0 123:27.0 126:183.0 128:1693.0 129:920.0 130:964.0 131:1559.0 132:2068.0 133:2024.0 135:106.0 142:989.0 143:511.0 144:398.0 145:30…	6306	C00407	AGPKZVBTJJNPAG-WHFBIAKZSA-N	382768	352842	354582	606078	374064	313986	404245	452741	433837	454931	456491	353092	524447	366602	612712	419203	254330	555189	428689	414129	377190	471678
inulotriose	1131821	361	14686	85:202.0 86:12.0 87:146.0 88:80.0 89:386.0 90:24.0 91:42.0 92:8.0 93:9.0 94:17.0 95:51.0 96:71.0 97:207.0 98:32.0 99:143.0 100:33.0 101:514.0 102:178.0 103:6796.0 104:594.0 105:250.0 108:1.0 109:400.0 110:25.0 111:112.0 112:21.0 113:215.0 114:47.0 115:200.0 116:230.0 117:1582.0 118:135.0 119:143.0 120:21.0 121:20.0 122:9.0 123:22.0 124:17.0 125:80.0 126:58.0 127:217.0 128:57.0 129:4450.0 130:610.…	22833608	C01355	AIHDCSAXVMAMJH-GFBKWZILSA-N	784	853	1763	594	1953	2533	392	2228	857	1450	1048	844	1821	2640	2342	1661	699	1091	1078	9927	1018	387
inositol-4-monophosphate	845976	315	4759	100:40.0 104:35.0 107:57.0 113:34.0 117:5.0 128:7.0 129:318.0 133:192.0 137:66.0 142:185.0 143:288.0 144:3.0 147:3716.0 148:705.0 150:3.0 151:84.0 153:82.0 155:66.0 156:40.0 158:31.0 159:5.0 163:11.0 164:91.0 166:55.0 167:35.0 168:65.0 169:49.0 173:33.0 177:50.0 178:26.0 180:12.0 181:79.0 182:9.0 183:29.0 189:11.0 190:133.0 191:543.0 192:52.0 194:70.0 195:10.0 196:25.0 201:25.0 207:133.0 209:68.0…	440043	C03546	INAPMGSXUVUWAF-GFWFORPUSA-N	201	3161	2030	7576	1599	5205	874	538	2828	5106	1127	1482	3051	2746	1962	2329	370	2067	379	1814	1441	2566
inosine 5'-monophosphate	1016811	169	31242	87:68.0 89:59.0 91:75.0 95:92.0 96:48.0 98:85.0 99:128.0 100:42.0 101:160.0 105:72.0 106:69.0 108:39.0 109:62.0 110:57.0 111:37.0 113:198.0 115:118.0 116:126.0 117:138.0 121:72.0 122:58.0 123:62.0 125:63.0 127:100.0 129:478.0 130:162.0 133:331.0 135:74.0 138:59.0 139:70.0 140:139.0 141:61.0 143:101.0 147:894.0 148:205.0 149:147.0 151:79.0 153:75.0 158:33.0 166:56.0 167:38.0 168:26.0 169:2863.0 17…	8582	C00130	GRSZFWQUAKGDAV-KQYNXXCUSA-N	22353	34735	18081	34240	38177	8488	30234	53362	32154	42482	13335	39512	41667	30351	34121	45465	20352	32056	40595	28983	30642	28515
inosine	897184	230	1728	85:163.0 86:64.0 97:4.0 99:41.0 101:305.0 103:1289.0 106:14.0 111:59.0 113:48.0 115:238.0 116:92.0 117:269.0 129:3413.0 130:316.0 131:520.0 134:189.0 142:6.0 143:110.0 144:7.0 145:89.0 147:473.0 153:24.0 157:39.0 163:23.0 166:12.0 169:201.0 171:4.0 174:37.0 189:2.0 193:773.0 194:49.0 195:1.0 201:420.0 202:29.0 203:3.0 204:4.0 207:213.0 209:266.0 215:14.0 216:5.0 217:1674.0 218:322.0 219:156.0 230…	6021	C00294	UGQMRVRMYYASKQ-KQYNXXCUSA-N	30968	53757	32821	56910	46278	28436	27430	63843	38888	42110	35238	63300	78830	55061	83299	59731	49365	64753	65070	101958	49286	52882
hypoxanthine	619128	265	1663	85:17650.0 86:12163.0 87:3151.0 88:967.0 89:1497.0 90:1362.0 91:1011.0 92:2327.0 93:2705.0 94:2109.0 95:8249.0 96:4731.0 97:4274.0 98:10523.0 99:10631.0 100:18705.0 101:4328.0 102:2856.0 103:1825.0 104:825.0 105:732.0 106:877.0 107:1246.0 108:1010.0 109:1929.0 110:7804.0 111:16720.0 112:8157.0 113:3184.0 114:2386.0 115:2768.0 116:1782.0 117:3672.0 118:1096.0 119:3047.0 120:887.0 121:1152.0 122:16…	790	C00262	FDGQSTZJBFJUBT-UHFFFAOYSA-N	206686	165160	308563	282375	196179	273989	246330	319426	172895	223172	170073	221424	270065	198278	251454	154250	207877	346012	311923	360770	214252	233916
histidine	663790	154	150	85:2111.0 91:78.0 92:216.0 93:168.0 96:546.0 97:628.0 98:534.0 99:1060.0 100:5400.0 104:467.0 105:300.0 106:130.0 110:273.0 112:1060.0 113:608.0 116:436.0 117:2105.0 118:701.0 119:507.0 120:167.0 122:47.0 125:129.0 126:813.0 127:915.0 128:1600.0 129:1815.0 130:896.0 131:728.0 132:1925.0 133:1640.0 134:509.0 135:105.0 136:198.0 137:126.0 138:252.0 139:546.0 141:244.0 143:889.0 145:717.0 148:542.0 …	6274	C00135	HNDVDQJCIGZPNO-YFKPBYRVSA-N	2020370	2384701	3095866	3088466	2233480	1659355	2486964	3491994	2657062	2808779	1904337	4021665	2965242	3336505	2649503	3180808	2368349	4130908	2574409	3333789	2527490	2927617
heptadecanoic acid	751309	117	727	86:84.0 89:126.0 93:146.0 95:297.0 97:364.0 98:171.0 99:152.0 101:71.0 105:120.0 107:47.0 109:65.0 111:142.0 112:68.0 113:69.0 116:319.0 117:6884.0 118:515.0 119:190.0 123:26.0 125:38.0 129:2928.0 130:357.0 131:779.0 132:2003.0 133:510.0 134:126.0 141:18.0 143:248.0 145:1080.0 146:130.0 149:39.0 152:19.0 153:14.0 159:91.0 163:18.0 171:63.0 174:86.0 177:28.0 182:19.0 187:82.0 189:15.0 197:18.0 201…	10465		KEMQGTRYUADPNZ-UHFFFAOYSA-N	3626	1390	3627	3831	4110	4356	3022	4918	2866	3081	10942	3444	4006	3870	1317	2418	3158	2290	2954	5194	3607	4050
guanosine	954962	324	1966	85:1543.0 86:695.0 87:960.0 88:305.0 89:2775.0 90:249.0 91:343.0 93:203.0 94:284.0 95:499.0 96:239.0 97:2078.0 98:737.0 99:4070.0 100:2326.0 101:4073.0 102:1037.0 103:34450.0 104:3406.0 105:1568.0 106:62.0 107:214.0 109:142.0 110:455.0 111:1465.0 112:454.0 113:1897.0 114:483.0 115:8354.0 116:2447.0 117:6988.0 118:924.0 119:1155.0 120:232.0 121:117.0 122:147.0 123:259.0 124:207.0 125:458.0 126:538…	6802	C00387	NYHBQMYGNKIUIF-UUOKFMHZSA-N	7774	15366	8278	14432	10721	11012	8239	19467	10398	9416	8779	14087	16875	8948	30023	18107	7150	12610	18144	21199	12894	13605
guanine	744307	352	2519	85:485.0 86:288.0 87:42.0 89:317.0 95:86.0 98:175.0 99:1474.0 100:782.0 101:980.0 102:75.0 103:1581.0 104:106.0 105:14.0 110:49.0 111:272.0 112:15.0 113:289.0 114:183.0 115:231.0 116:930.0 117:753.0 118:116.0 119:40.0 122:16.0 124:27.0 125:94.0 126:14.0 127:102.0 128:117.0 129:1922.0 130:538.0 131:1046.0 132:378.0 133:1248.0 135:247.0 137:42.0 138:19.0 139:86.0 140:23.0 141:220.0 142:118.0 143:24…	764	C00242	UYTPUPDQBNUYGX-UHFFFAOYSA-N	621	881	624	912	1107	884	847	903	689	635	3716	861	1595	663	4029	687	463	1299	1133	1157	1300	1481
glycine	368707	248	6	85:2882.0 86:87494.0 87:10917.0 88:4018.0 89:822.0 92:65.0 93:42.0 94:27.0 95:426.0 96:50.0 97:67.0 99:1489.0 100:53029.0 101:10140.0 102:5892.0 103:928.0 105:1276.0 110:146.0 113:1787.0 114:44.0 115:2820.0 116:1864.0 117:12472.0 118:47.0 119:3422.0 122:40.0 123:85.0 125:63.0 129:156.0 130:9640.0 131:7466.0 132:862.0 133:31722.0 134:5661.0 135:2633.0 144:2949.0 145:349.0 146:1208.0 147:26782.0 14…	750	C00037	DHMQDGOQFOQNFH-UHFFFAOYSA-N	191656	248022	198533	448253	309015	348462	288337	289659	198098	283332	450903	672860	356884	537108	466755	397633	304827	453394	254714	528848	219474	243274
glycerol-alpha-phosphate	590747	357	1687	85:750.0 87:846.0 88:468.0 89:1193.0 90:82.0 91:168.0 92:114.0 93:127.0 94:26.0 95:116.0 97:212.0 98:232.0 99:483.0 101:13348.0 102:1461.0 103:9463.0 104:991.0 105:689.0 106:35.0 107:239.0 108:36.0 109:51.0 111:385.0 113:2220.0 114:284.0 115:2195.0 116:2414.0 117:2066.0 118:407.0 119:755.0 120:59.0 121:349.0 122:90.0 123:101.0 125:30.0 127:73.0 129:6764.0 130:1365.0 131:6671.0 132:512.0 133:8224.…	754	C03189	AWUCVROLDVIAJX-UHFFFAOYSA-N	493904	480352	890007	454479	511890	385410	438986	784053	468624	505725	445413	592291	656176	651059	540632	455130	256170	507115	605241	865106	506163	582290
glycerol-3-galactoside	800205	204	100875	85:119.0 86:50.0 88:92.0 89:704.0 90:63.0 97:170.0 99:209.0 101:1588.0 102:180.0 103:7466.0 104:638.0 105:274.0 113:140.0 114:16.0 115:228.0 116:505.0 117:2068.0 118:19.0 119:111.0 129:3086.0 130:248.0 131:1536.0 132:221.0 133:1744.0 135:112.0 136:31.0 141:23.0 143:419.0 144:45.0 147:6254.0 148:466.0 149:464.0 150:25.0 158:13.0 159:168.0 169:405.0 172:18.0 175:156.0 189:502.0 190:237.0 191:1005.0…	16048618	C05401	NHJUPBDCSOGIKX-NTXXKDEISA-N	6299	7400	7862	4061	6900	6715	5342	5683	4456	7955	4279	7156	14333	6000	13669	6712	2266	4722	7236	18354	8038	8609
glycerol	344466	205	30	85:1069.0 86:1979.0 87:2157.0 88:1086.0 89:5466.0 90:494.0 91:283.0 94:134.0 97:170.0 99:483.0 100:547.0 101:7688.0 102:1229.0 103:30772.0 104:2994.0 105:1697.0 106:143.0 108:135.0 109:140.0 111:130.0 112:89.0 113:993.0 114:232.0 115:2539.0 116:2329.0 117:35562.0 118:3659.0 119:3831.0 120:444.0 121:441.0 122:107.0 123:185.0 124:113.0 128:225.0 129:5116.0 130:612.0 131:6207.0 132:1094.0 133:25238.…	753	C00116	PEDCQBHIVMGVHV-UHFFFAOYSA-N	733640	792332	670260	744102	503222	586700	525362	1201163	725648	655648	1088083	797041	1190520	681522	1090030	715300	488271	852552	948694	1248748	815720	957045
glyceric acid	377308	189	394878	87:1831.0 88:928.0 91:529.0 93:1041.0 95:791.0 96:1138.0 100:1947.0 101:4605.0 102:21019.0 103:23383.0 104:3795.0 105:2757.0 108:2348.0 113:722.0 114:762.0 115:3205.0 116:2271.0 117:2738.0 118:1986.0 119:2762.0 120:586.0 121:223.0 130:7187.0 131:5463.0 132:1954.0 133:25557.0 134:2586.0 135:3526.0 143:457.0 147:45511.0 148:10008.0 149:5843.0 150:825.0 152:713.0 158:59.0 159:395.0 160:155.0 163:804…	439194	C00258	RBNPOMFGQQGHHO-UWTATZPHSA-N	15876	18011	18697	20310	19915	17735	18044	40389	13659	18376	21035	20618	67299	28849	35413	18716	62948	26986	88139	56736	28494	32895
glutaric acid	421596	261	16952	85:4857.0 86:408.0 87:632.0 88:1429.0 89:752.0 92:72.0 93:162.0 94:11.0 95:581.0 97:15164.0 98:1176.0 99:2227.0 101:4169.0 102:981.0 103:27.0 106:67.0 107:367.0 110:432.0 111:140.0 113:709.0 114:83.0 115:2230.0 116:9480.0 117:5385.0 118:622.0 119:88.0 123:1269.0 124:368.0 126:294.0 127:328.0 128:231.0 129:14698.0 130:6115.0 131:3690.0 132:878.0 133:5237.0 138:106.0 140:284.0 141:16.0 142:59.0 143…	743	C00489	JFCQEDHGNNZCLN-UHFFFAOYSA-N	372	495	388	459	729	523	778	949	333	290	1057	938	886	969	1034	630	1005	224	525	513	648	606
glutamine	600000	156	171972	86:1008.0 87:256.0 88:222.0 90:245.0 94:189.0 96:280.0 97:328.0 98:717.0 100:3469.0 101:366.0 102:313.0 104:214.0 107:149.0 112:1011.0 113:678.0 114:1746.0 116:2134.0 118:20.0 119:321.0 121:86.0 126:499.0 128:4093.0 131:1699.0 132:1288.0 133:2351.0 139:1107.0 140:1327.0 141:56.0 142:377.0 144:424.0 145:1566.0 147:10332.0 148:1224.0 149:833.0 150:22.0 155:12949.0 156:35859.0 157:2758.0 158:1324.0 …	5961	C00064	ZDXPYRJPNDTMRX-VKHMYHEASA-N	52955	119648	141861	144550	77952	86212	109380	185787	68998	92239	107550	172353	58756	52353	146323	78050	40370	129942	95732	34607	80522	96488
glutamic acid	527086	246	16576	85:245.0 86:295.0 87:285.0 98:79.0 99:61.0 100:2357.0 101:271.0 102:77.0 103:118.0 105:365.0 107:114.0 110:281.0 112:55.0 113:180.0 114:317.0 115:763.0 116:106.0 117:121.0 125:9.0 128:4331.0 129:826.0 130:261.0 131:512.0 132:247.0 133:612.0 134:292.0 135:8.0 140:608.0 143:126.0 144:21.0 147:8471.0 148:873.0 149:1072.0 150:66.0 151:2.0 152:5.0 153:24.0 154:34.0 155:50.0 156:2334.0 157:559.0 158:59…	33032	C00025	WHUUTDBJXJRKMK-VKHMYHEASA-N	141545	99326	89870	186125	198474	244517	218816	155649	201946	145821	232136	286117	321854	328174	523095	339165	272201	437488	445562	101468	186403	218242
glucose-6-phosphate	808788	387	360626	85:5344.0 86:4973.0 87:3875.0 88:1564.0 89:27862.0 90:2608.0 91:2035.0 92:223.0 93:363.0 94:331.0 95:327.0 96:1058.0 97:1423.0 98:1289.0 99:4317.0 100:8178.0 101:29963.0 102:7778.0 103:23328.0 104:2845.0 105:16740.0 106:2260.0 107:1720.0 109:530.0 110:954.0 111:2033.0 112:1794.0 113:4192.0 114:7313.0 115:7360.0 116:11084.0 117:11837.0 118:1943.0 119:4329.0 120:670.0 121:2026.0 122:274.0 123:786.0…	5958	C00092	NBSCHQHZLSJFNQ-GASJEMHNSA-N	89774	67205	180217	47690	75846	58433	59990	137128	126265	120044	45823	40793	107048	54076	53640	90803	9583	47278	68666	98105	73966	81825
glucose-1-phosphate	594647	217	3167	85:385.0 86:98.0 87:248.0 88:286.0 89:468.0 90:224.0 92:20.0 95:218.0 99:284.0 101:1180.0 103:1916.0 104:47.0 107:220.0 109:96.0 110:193.0 111:260.0 112:20.0 113:386.0 114:41.0 115:209.0 116:863.0 117:2309.0 118:189.0 119:243.0 125:12.0 126:151.0 128:127.0 129:1571.0 130:306.0 131:508.0 132:123.0 133:2331.0 134:352.0 135:130.0 136:1.0 139:40.0 140:858.0 141:105.0 142:138.0 143:915.0 144:125.0 145…	65533	C00103	HXXFSFRBOHSIMQ-VFUOTHLCSA-N	27133	6558	35987	15311	21661	22905	19905	33880	27587	29065	13186	28120	20581	21554	14158	14597	17429	20361	26863	37381	17071	22345
glucose	657941	319	88048	85:202.0 86:370.0 87:15814.0 88:1126.0 89:2841.0 90:290.0 94:48.0 96:161.0 99:1499.0 100:716.0 101:1285.0 102:364.0 103:4860.0 104:294.0 105:345.0 106:230.0 107:66.0 108:14.0 109:115.0 110:221.0 111:151.0 112:87.0 113:1299.0 114:223.0 115:482.0 116:983.0 117:7481.0 118:924.0 119:347.0 120:121.0 123:14.0 125:40.0 126:47.0 127:53.0 128:778.0 129:7452.0 130:1046.0 131:1985.0 132:199.0 133:2609.0 134…	64689	C00221	WQZGKKKJIJFFOK-VFUOTHLCSA-N	1789573	1572188	2055176	1136069	1630138	1318586	1060993	2792371	1633025	1824649	722156	1093710	2222445	1367171	1074877	1488546	549211	2017940	1388958	1157449	1473166	1703117
galactose-6-phosphate	828102	387	84204	85:352.0 86:18.0 87:173.0 88:29.0 89:238.0 90:3.0 95:35.0 97:215.0 98:44.0 99:408.0 100:111.0 101:1564.0 102:235.0 103:2611.0 104:160.0 105:125.0 107:126.0 108:137.0 109:343.0 111:347.0 112:25.0 113:1282.0 114:117.0 115:510.0 116:778.0 117:1716.0 118:101.0 119:265.0 120:13.0 121:88.0 125:45.0 127:291.0 128:9.0 129:11377.0 130:1380.0 131:1525.0 132:194.0 133:3384.0 134:381.0 135:599.0 136:15.0 137…	439404	C01113	NBSCHQHZLSJFNQ-SVZMEOIVSA-N	1134	678	794	764	617	1363	506	359	401	821	262	736	541	430	474	1050	340	562	1265	666	770	773
galactonic acid	690882	292	4706	85:918.0 86:238.0 87:865.0 88:630.0 89:3376.0 90:737.0 91:316.0 95:57.0 96:68.0 97:1011.0 98:413.0 99:1406.0 100:448.0 101:4514.0 102:3806.0 103:26292.0 104:2417.0 105:1403.0 106:36.0 107:255.0 108:13.0 109:160.0 110:149.0 111:353.0 112:80.0 113:956.0 114:440.0 115:1587.0 116:1106.0 117:12863.0 118:1333.0 119:1189.0 124:209.0 125:121.0 126:8.0 127:610.0 128:752.0 129:11296.0 130:3317.0 131:4665.0…	128869	C00880	RGHNJXZEOKUKBD-MGCNEYSASA-N	24264	35079	49227	42450	39600	20603	34459	37424	21676	26379	17806	26469	22751	33613	23944	27260	32423	29865	21651	46817	30223	24642
fumaric acid	390016	245	14755	85:387.0 86:38.0 87:9.0 88:13.0 89:36.0 91:8.0 92:19.0 93:21.0 94:2.0 95:36.0 96:23.0 97:35.0 98:167.0 99:149.0 100:30.0 101:19.0 102:3.0 103:106.0 104:6.0 105:54.0 106:32.0 108:1.0 109:14.0 111:16.0 113:179.0 114:8.0 115:714.0 116:73.0 117:197.0 118:25.0 119:46.0 120:15.0 121:3.0 122:5.0 123:4.0 125:11.0 126:132.0 127:348.0 128:131.0 129:57.0 130:40.0 131:175.0 132:35.0 133:1168.0 134:224.0 135:…	444972	C00122	VZCYOOQTPOCHFL-OWOJBTEDSA-N	42670	27171	52722	31376	29016	16336	23744	42403	30315	28999	17240	30435	39071	29926	41925	16783	27311	20191	39409	56202	28452	35535
fructose-6-phosphate	804279	315	6431	85:175.0 86:55.0 87:366.0 88:157.0 89:2236.0 90:436.0 92:4.0 94:18.0 96:197.0 98:32.0 99:369.0 100:408.0 101:1519.0 102:775.0 103:257.0 104:1131.0 105:281.0 106:108.0 109:60.0 111:305.0 113:195.0 114:242.0 115:86.0 116:26.0 117:911.0 118:370.0 120:83.0 121:101.0 122:34.0 124:89.0 126:163.0 128:84.0 129:4295.0 130:1211.0 131:850.0 132:289.0 133:2271.0 134:314.0 135:693.0 136:141.0 137:22.0 138:85.…	440641	C05345	BGWGXPAPYGQALX-ARQDHWQXSA-N	24117	16992	40181	11496	9560	21538	23667	43234	29767	46731	15080	20676	26909	25500	27246	30226	1825	18131	23131	36156	18918	21925
fructose	639442	307	21	85:1065.0 86:372.0 87:1570.0 88:1347.0 89:11886.0 90:1027.0 91:450.0 94:125.0 95:108.0 96:150.0 97:341.0 98:337.0 99:854.0 100:2150.0 101:3537.0 102:951.0 103:87115.0 104:8453.0 105:4107.0 106:219.0 110:160.0 111:332.0 112:91.0 113:824.0 114:1370.0 115:1277.0 116:899.0 117:11742.0 118:1067.0 119:1473.0 120:185.0 121:95.0 124:47.0 125:43.0 126:175.0 127:390.0 129:7908.0 130:1485.0 131:4620.0 132:6…	439709	C02336	RFSUNEUAIZKAJO-ARQDHWQXSA-N	282067	117040	603234	73451	86863	53547	78224	1138990	378928	48119	41996	53663	139234	179511	333063	47910	33443	490499	55749	94058	188377	213172
ethanolamine	340131	174	34038	85:2177.0 86:29106.0 87:32519.0 88:1763.0 89:1613.0 90:563.0 91:615.0 92:128.0 93:152.0 94:199.0 95:194.0 96:507.0 97:186.0 98:1830.0 99:14682.0 100:37802.0 101:6581.0 102:5163.0 103:2970.0 104:502.0 105:2720.0 106:493.0 107:437.0 108:11.0 109:129.0 110:300.0 111:398.0 112:749.0 113:1377.0 114:5154.0 115:2452.0 116:3224.0 117:4523.0 118:1766.0 119:1509.0 120:325.0 122:183.0 123:81.0 124:175.0 125…	700	C00189	HZAXFHJVJLSVMW-UHFFFAOYSA-N	501	171962	768	218076	280584	703	227760	350392	304734	332255	943860	616504	593297	617421	1525	206619	552024	302979	468587	426835	474075	863
digitoxose	521798	117	102873	85:457.0 86:163.0 87:659.0 88:339.0 89:921.0 90:74.0 94:67.0 95:60.0 99:309.0 100:148.0 101:4639.0 102:631.0 103:5163.0 104:482.0 105:273.0 110:87.0 113:223.0 114:101.0 115:234.0 116:1535.0 117:20276.0 118:1905.0 119:936.0 120:45.0 122:44.0 129:2434.0 130:445.0 131:2119.0 132:181.0 133:2098.0 134:427.0 135:93.0 137:49.0 138:14.0 141:34.0 145:96.0 147:6482.0 148:1156.0 149:564.0 150:124.0 151:105.…	94168		JWFRNGYBHLBCMB-NGJCXOISSA-N	5569	4955	7311	3523	3263	2442	2036	2997	1701	3307	5879	3713	8635	1854	5221	9128	9221	6413	9059	7299	4622	5949
dehydroascorbic acid	633423	173	3163	85:4938.0 86:2632.0 87:3842.0 88:1599.0 89:36445.0 90:4196.0 91:3962.0 92:500.0 94:671.0 95:633.0 96:448.0 97:1730.0 98:1823.0 99:5999.0 100:7321.0 101:16741.0 102:6187.0 103:11081.0 104:1207.0 105:674.0 106:1178.0 108:899.0 109:458.0 110:290.0 111:2948.0 112:1836.0 113:6752.0 114:2900.0 115:4370.0 116:6371.0 117:18187.0 118:3044.0 119:4528.0 120:1247.0 121:273.0 124:120.0 126:1913.0 127:3252.0 1…	440667	C05422	SBJKKFFYIZUCET-JLAZNSOCSA-N	3276	2661	3593	2562	2300	735	1912	3418	2668	2502	1178	1374	2391	1575	2073	2714	1034	2792	1509	3225	2413	2019
cytidine-5-monophosphate	700635	243	2246	85:144.0 86:125.0 87:68.0 95:74.0 97:27.0 99:140.0 100:73.0 101:52.0 102:63.0 103:170.0 105:12.0 107:4.0 111:73.0 113:108.0 114:60.0 115:113.0 116:36.0 117:50.0 119:18.0 121:11.0 123:12.0 125:20.0 129:308.0 130:71.0 131:47.0 133:687.0 135:189.0 137:50.0 140:12.0 141:91.0 142:23.0 143:12.0 144:18.0 147:1244.0 148:217.0 149:105.0 151:75.0 152:6.0 153:132.0 154:7.0 157:15.0 162:14.0 164:23.0 167:29.…	6131	C00055	IERHLVCPSMICTF-XVFCMESISA-N	5030	4266	6231	6001	5212	3333	5814	6426	5602	4778	4042	5672	8871	6955	7452	5370	4302	8295	7482	7888	5022	5378
cysteine-glycine	715335	220	2787	85:185.0 86:404.0 88:100.0 90:67.0 91:332.0 92:34.0 94:53.0 97:57.0 98:151.0 99:49.0 100:1375.0 101:377.0 102:262.0 103:390.0 104:15.0 105:20.0 107:142.0 110:50.0 112:23.0 113:69.0 114:78.0 115:367.0 116:813.0 118:39.0 126:62.0 129:25.0 130:279.0 131:65.0 132:916.0 134:134.0 135:1.0 141:102.0 142:99.0 144:44.0 146:198.0 147:351.0 148:451.0 154:30.0 155:46.0 157:102.0 158:256.0 159:18.0 160:51.0 1…	439498	C01419	ZUKPVRWZDMRIEO-VKHMYHEASA-N	1289	1578	1261	1671	1572	1228	1381	1796	1575	1912	1190	1382	1706	1414	1750	1278	698	1614	1749	3259	1526	1604
cysteine	500158	220	65	86:175.0 90:83.0 91:341.0 97:81.0 98:68.0 100:3118.0 101:289.0 102:126.0 103:157.0 104:40.0 106:71.0 111:61.0 112:46.0 113:48.0 115:193.0 116:681.0 117:121.0 119:107.0 120:61.0 130:238.0 132:808.0 133:307.0 135:39.0 146:182.0 147:1274.0 149:187.0 163:84.0 172:22.0 204:108.0 217:15.0 218:2544.0 219:362.0 220:2803.0 221:383.0 222:297.0 223:28.0 231:29.0 232:38.0 262:21.0 287:23.0 301:27.0 304:25.0 …	5862	C00097	XUJNEKJLAYXESH-REOHCLBHSA-N	48999	39105	32186	49127	42763	36502	40388	59305	41397	50871	36907	55087	59119	56840	55675	48068	28565	68252	60281	83227	36206	46445
cyanoalanine	404807	141	107144	86:1241.0 88:94.0 89:166.0 90:394.0 91:1170.0 94:55.0 95:85.0 96:6.0 97:265.0 98:1353.0 99:179.0 100:4140.0 101:369.0 102:641.0 103:2034.0 104:258.0 106:65.0 107:4456.0 108:489.0 109:498.0 110:1469.0 111:245.0 112:325.0 113:38.0 114:1063.0 115:472.0 116:337.0 118:1446.0 119:282.0 120:39.0 122:52.0 125:199.0 126:273.0 128:1168.0 129:240.0 130:2245.0 132:421.0 133:293.0 134:1843.0 136:161.0 138:37.…	18647689		ADGFNXYXROZUOG-VKHMYHEASA-N	873	1240	1184	1962	1520	985	1165	2637	895	1132	1551	1175	1164	927	1159	1058	901	1922	595	1034	819	1191
citrulline	621404	157	1712	85:138.0 86:318.0 89:143.0 90:82.0 91:114.0 92:81.0 95:62.0 97:103.0 98:473.0 99:700.0 100:1254.0 101:216.0 102:109.0 103:52.0 104:50.0 107:195.0 108:36.0 109:94.0 110:101.0 111:43.0 113:64.0 114:128.0 115:311.0 116:35.0 117:38.0 118:54.0 120:48.0 122:24.0 124:39.0 126:87.0 127:262.0 128:173.0 129:140.0 130:668.0 132:139.0 133:229.0 134:91.0 138:26.0 140:306.0 141:1077.0 142:2134.0 143:284.0 144:…	9750	C00327	RHGKLRLOHDJJDR-BYPYZUCNSA-N	161292	145083	184555	164578	139125	104281	176946	234844	166832	228745	79617	179498	197168	145086	179499	151809	130485	182350	148092	162983	145896	174446
citric acid	615341	273	17009	85:2393.0 86:978.0 87:2429.0 88:1804.0 89:1356.0 90:269.0 91:265.0 92:123.0 93:1479.0 94:388.0 95:3177.0 96:317.0 97:3468.0 98:1136.0 99:10581.0 100:1312.0 101:3988.0 102:873.0 103:4853.0 104:705.0 105:1579.0 106:439.0 107:609.0 108:188.0 109:207.0 110:271.0 111:6132.0 112:678.0 113:1528.0 114:581.0 115:12445.0 116:5413.0 117:10497.0 118:1457.0 119:2797.0 120:408.0 121:459.0 122:64.0 123:190.0 12…	311	C00158	KRKNYBCHXYNGOX-UHFFFAOYSA-N	79272	71345	193633	115249	64562	62936	57760	106213	89748	84660	87731	90971	121846	135760	130357	56167	101657	57211	131197	132672	89350	100172
cellobiose	932179	204	1373	85:169.0 86:40.0 87:224.0 89:1164.0 93:16.0 95:81.0 96:78.0 97:144.0 99:39.0 100:142.0 101:420.0 102:239.0 103:2566.0 104:303.0 105:530.0 107:39.0 108:20.0 113:215.0 114:2.0 115:122.0 116:171.0 117:1882.0 119:55.0 123:25.0 125:56.0 127:215.0 129:1861.0 130:230.0 131:535.0 132:80.0 133:993.0 141:125.0 142:21.0 143:419.0 144:69.0 145:87.0 146:72.0 147:5903.0 148:921.0 149:340.0 155:337.0 156:102.0 …	6255	C01971	GUBGYTABKSRVRQ-QUYVBRFLSA-N	207063	173800	225848	84486	203494	224136	147408	314858	145330	209736	70994	145241	339051	168351	293104	175095	75492	141922	179106	395017	183919	194999
butyrolactam	277199	142	2047	85:20.0 86:58.0 88:236.0 89:101.0 99:89.0 100:965.0 101:112.0 102:36.0 107:15.0 108:64.0 110:113.0 112:60.0 113:20.0 114:80.0 115:83.0 116:36.0 134:97.0 140:21.0 142:4184.0 143:458.0 144:89.0 155:31.0 156:217.0 157:779.0 158:23.0 173:153.0 184:27.0 185:7.0 199:33.0 213:132.0 302:10.0 306:2.0 314:3.0	12025		HNJBEVLQSNELDL-UHFFFAOYSA-N	8821	8264	8292	11106	8985	9556	7395	11683	8551	12893	7983	14493	9546	12348	12440	12441	7223	16124	12517	14111	7625	9393
butane-2,3-diol	205778	117	485	86:129.0 87:1127.0 88:621.0 94:64.0 101:985.0 102:817.0 103:711.0 104:132.0 105:215.0 106:25.0 110:70.0 113:133.0 115:634.0 116:608.0 117:34024.0 118:3483.0 119:1369.0 120:52.0 125:36.0 127:157.0 129:384.0 131:1115.0 132:285.0 133:2648.0 135:67.0 138:16.0 139:52.0 141:34.0 142:52.0 144:30.0 145:56.0 147:9540.0 148:2021.0 149:1454.0 150:98.0 157:44.0 161:36.0 166:51.0 167:48.0 170:14.0 171:19.0 17…	262	C03046	OWBTYPJTUOEWEK-UHFFFAOYSA-N	18237	32197	14301	23599	19367	29720	24293	52971	24718	35636	7616488	79724	109083	91881	74423	58770	48921	90759	83721	75764	672772	768973
beta-glycerolphosphate	574470	243	22021	85:37.0 101:553.0 102:50.0 103:684.0 106:24.0 112:8.0 113:19.0 115:137.0 117:69.0 129:971.0 130:171.0 131:352.0 133:740.0 134:41.0 135:156.0 137:89.0 139:3.0 147:979.0 148:10.0 149:98.0 155:36.0 179:29.0 181:96.0 183:49.0 191:186.0 192:18.0 193:100.0 195:81.0 207:280.0 208:22.0 209:15.0 211:1590.0 212:184.0 213:144.0 217:86.0 218:77.0 225:19.0 227:200.0 228:29.0 234:34.0 243:1830.0 244:286.0 245:…	2526	C02979	DHCLVCXQIBBOPH-UHFFFAOYSA-N	8523	9271	13758	11075	11182	8042	9861	14538	8939	11205	7926	11498	12076	13453	11788	8933	6358	10260	10865	16139	11073	12086
beta-gentiobiose	974676	204	2869	85:44.0 89:323.0 90:45.0 97:66.0 100:143.0 101:357.0 102:11.0 103:1389.0 104:109.0 105:182.0 110:62.0 113:26.0 115:97.0 116:294.0 117:441.0 119:7.0 126:3.0 127:8.0 128:78.0 129:1394.0 131:462.0 133:305.0 135:120.0 139:40.0 140:34.0 141:46.0 142:4.0 143:242.0 144:126.0 145:53.0 147:941.0 148:198.0 149:93.0 155:142.0 157:186.0 158:93.0 160:512.0 161:351.0 162:45.0 163:74.0 169:617.0 170:35.0 171:47…	441422	C08240	DLRVVLDZNNYCBX-LIZSDCNHSA-N	1454	1852	610	336	2179	1695	1359	4795	3117	1910	2553	2150	1905	1917	3195	1993	1566	2381	2744	3595	1817	1624
beta-alanine	435564	248	148	85:228.0 86:3117.0 87:240.0 90:32.0 93:32.0 95:19.0 99:386.0 100:1891.0 101:337.0 102:313.0 103:237.0 104:118.0 107:63.0 113:116.0 114:91.0 117:236.0 119:17.0 120:39.0 129:105.0 130:635.0 133:1533.0 134:301.0 135:92.0 137:24.0 142:51.0 146:224.0 147:2196.0 148:431.0 160:346.0 161:56.0 162:41.0 164:29.0 168:16.0 170:19.0 172:67.0 173:3.0 174:3380.0 175:583.0 176:292.0 181:27.0 187:19.0 188:94.0 18…	239	C00099	UCMIRNVEIXFBKS-UHFFFAOYSA-N	323137	243921	350571	238931	224252	214026	277825	333514	379149	388753	208117	317225	372976	310975	257645	311292	203384	393087	273503	391265	297247	378237
aspartic acid	480387	232	79	87:91.0 96:51.0 97:57.0 98:86.0 99:100.0 100:3071.0 101:325.0 102:140.0 103:85.0 115:76.0 117:579.0 118:67.0 129:72.0 130:177.0 132:82.0 133:399.0 134:83.0 142:92.0 147:1028.0 148:289.0 149:74.0 160:33.0 163:47.0 164:28.0 173:22.0 174:51.0 188:319.0 189:76.0 190:42.0 202:314.0 203:31.0 204:79.0 216:94.0 218:511.0 219:116.0 220:18.0 232:2572.0 233:417.0 234:183.0 235:21.0 267:39.0 291:15.0 306:42.…	5960	C00049	CKLJMWTZIZZHCS-REOHCLBHSA-N	33915	59354	9759	8158	20039	49391	25155	29182	13799	30213	58557	45825	64258	15232	352551	20418	8727	27659	33968	14709	35018	40750
asparagine	552557	188	391852	86:1081.0 87:550.0 92:66.0 97:74.0 98:583.0 100:6558.0 102:1361.0 115:1130.0 116:23899.0 118:1445.0 125:632.0 127:167.0 128:1069.0 130:655.0 131:3973.0 132:10802.0 133:1124.0 134:592.0 141:4650.0 142:647.0 143:578.0 144:904.0 146:503.0 150:151.0 153:93.0 156:609.0 159:1735.0 161:68.0 169:484.0 170:66.0 172:629.0 188:5138.0 189:439.0 190:1078.0 199:157.0 202:526.0 203:375.0 204:905.0 213:220.0 215…	6267	C00152	DCXYFEDJOCDNAF-REOHCLBHSA-N	14478	14415	19363	33393	31484	16483	24898	39971	17169	15600	29904	14780	20588	13209	17652	16006	11485	33787	10931	12021	19136	20659
arabitol	570685	217	17001	85:1293.0 86:336.0 87:2250.0 88:1800.0 89:10668.0 90:944.0 91:389.0 93:11.0 94:91.0 97:229.0 98:214.0 99:1575.0 100:556.0 101:9601.0 102:1764.0 103:111243.0 104:10199.0 105:5343.0 106:115.0 107:87.0 108:59.0 109:95.0 110:79.0 111:829.0 112:123.0 113:2239.0 114:485.0 115:2683.0 116:4353.0 117:51800.0 118:5071.0 119:3906.0 120:387.0 121:197.0 123:19.0 125:110.0 127:622.0 128:411.0 129:46607.0 130:5…	94154	C01904	HEBKCHPVOIAQTA-QWWZWVQMSA-N	80522	106539	57580	128471	109567	116911	115593	174878	114803	153506	110636	114930	189981	171298	61058	101109	70169	169022	144803	122910	127186	136473
aminomalonate	455754	218	413	86:2942.0 88:141.0 89:112.0 91:83.0 95:21.0 96:52.0 99:117.0 100:1404.0 101:500.0 102:258.0 103:262.0 105:161.0 113:119.0 114:63.0 115:110.0 116:295.0 117:454.0 119:188.0 120:63.0 121:40.0 122:45.0 131:1530.0 132:103.0 133:2100.0 134:376.0 143:19.0 144:92.0 147:5888.0 148:433.0 149:305.0 152:37.0 154:11.0 158:171.0 160:45.0 161:81.0 164:29.0 167:17.0 173:76.0 174:1023.0 175:272.0 176:72.0 178:67.…	100714	C00872	JINBYESILADKFW-UHFFFAOYSA-N	6032	5615	6271	7484	6514	6158	9627	1408	5978	6320	6896	14305	12141	8321	8743	6556	8381	7601	5211	3002	3807	6489
alpha-ketoglutarate	507392	198	294	85:208.0 87:154.0 89:4657.0 90:84.0 91:201.0 94:49.0 98:155.0 99:133.0 101:112.0 102:113.0 103:234.0 110:90.0 112:1654.0 113:180.0 114:75.0 115:296.0 118:19.0 125:56.0 126:615.0 128:246.0 129:323.0 131:331.0 133:422.0 135:87.0 142:51.0 143:95.0 144:23.0 145:67.0 147:7768.0 148:1161.0 149:693.0 152:14.0 154:243.0 155:35.0 156:3139.0 157:398.0 158:205.0 159:36.0 160:14.0 161:16.0 163:100.0 170:1125…	51	C00026	KPGXRSRHYNQIFN-UHFFFAOYSA-N	42906	34036	29094	47457	40726	58387	37722	54110	47587	53479	20937	76855	89271	71603	53439	41300	71740	88558	89795	60264	45609	53352
allantoic acid	722792	259	390545	85:2943.0 86:4097.0 87:2851.0 88:948.0 89:1316.0 90:330.0 93:237.0 97:300.0 98:504.0 99:5074.0 100:36197.0 101:13885.0 102:4561.0 103:1873.0 104:217.0 105:413.0 110:203.0 111:166.0 112:123.0 113:753.0 114:834.0 115:4207.0 116:9092.0 117:6847.0 118:1085.0 119:478.0 120:203.0 121:104.0 122:74.0 125:164.0 126:161.0 128:1004.0 129:4992.0 130:3228.0 131:2906.0 132:4782.0 133:2290.0 134:656.0 136:100.0…	203	C00499	NUCLJNSWZCHRKL-UHFFFAOYSA-N	1065	1000	2281	2966	1463	2483	2504	3559	653	581	2572	10485	6774	3267	5298	6021	2426	5048	6177	1067	2433	2564
alanine	244189	116	2	85:3158.0 86:13644.0 87:4068.0 88:3439.0 89:983.0 90:196.0 91:253.0 93:372.0 94:6680.0 95:665.0 97:207.0 98:1020.0 99:805.0 100:24444.0 101:7141.0 102:7827.0 103:18348.0 104:1762.0 105:2019.0 107:860.0 110:602.0 112:751.0 113:917.0 114:4190.0 115:4871.0 116:395401.0 117:48488.0 118:16494.0 119:2692.0 120:172.0 127:1339.0 128:5915.0 129:862.0 130:2771.0 131:6829.0 132:2965.0 133:10359.0 134:1720.0…	5950	C00041	QNAYBMKLOCPYGJ-REOHCLBHSA-N	7669859	11814582	9736008	6229264	9487332	13311604	11635231	3474650	5812585	7484899	7343668	7162687	8825712	6345485	6039698	2860780	13930331	6686402	8202861	10375728	11322521	10241538
adenosine-5-monophosphate	1038688	169	1726	89:44.0 90:17.0 95:28.0 99:134.0 100:1.0 101:125.0 103:17.0 109:23.0 111:98.0 113:1.0 114:17.0 115:10.0 121:48.0 125:109.0 129:374.0 133:166.0 137:3.0 140:48.0 141:68.0 142:69.0 143:116.0 147:698.0 151:31.0 153:46.0 156:6.0 157:17.0 158:16.0 162:7.0 164:3.0 165:144.0 169:2803.0 170:341.0 171:190.0 178:12.0 181:16.0 184:73.0 189:15.0 192:650.0 193:195.0 195:98.0 197:2.0 206:112.0 207:185.0 208:286…	6083	C00020	UDMBCSSLTHHNCD-KQYNXXCUSA-N	225591	207003	215036	226238	205822	111298	192973	305103	269776	357568	105085	297990	272653	245005	203497	288964	133378	228524	196294	278758	217103	205254
adenosine	918039	236	290	85:353.0 86:112.0 89:208.0 95:41.0 98:54.0 99:460.0 100:35.0 101:439.0 102:88.0 103:2553.0 104:236.0 105:110.0 109:159.0 111:217.0 113:236.0 115:473.0 116:284.0 117:469.0 119:106.0 120:28.0 126:71.0 129:719.0 130:43.0 131:300.0 132:124.0 133:869.0 134:103.0 135:182.0 136:60.0 137:23.0 138:121.0 139:38.0 142:46.0 143:329.0 144:32.0 145:58.0 147:1456.0 148:317.0 149:320.0 151:23.0 153:75.0 155:49.0…	60961	C00212	OIRDTQYFTABQOQ-KQYNXXCUSA-N	3186	7942	4611	4691	5359	4046	4804	3128	5807	5121	5360	5583	11187	5689	23963	5829	3337	5204	4761	12290	6254	6539
adenine	646534	264	1764	85:258.0 92:26.0 93:169.0 98:13.0 99:241.0 100:98.0 102:99.0 104:48.0 110:149.0 111:262.0 112:6.0 116:64.0 122:1.0 124:60.0 126:21.0 129:21.0 130:276.0 137:10.0 138:43.0 139:12.0 144:218.0 148:39.0 149:1110.0 150:48.0 152:17.0 153:364.0 157:26.0 158:2.0 160:15.0 162:52.0 164:56.0 165:208.0 166:57.0 167:27.0 180:42.0 192:582.0 202:3.0 205:36.0 206:131.0 219:65.0 221:9.0 223:14.0 225:69.0 226:52.0 …	190	C00147	GFFGJBXGBJISGV-UHFFFAOYSA-N	13048	11470	10355	12708	13298	6271	11926	16803	12560	14770	6543	13682	13858	11113	16606	13449	7509	14949	12296	26498	10681	14122
5'-deoxy-5'-methylthioadenosine	967036	236	21821	85:99.0 86:132.0 94:26.0 96:62.0 99:123.0 100:70.0 101:24.0 105:120.0 111:44.0 112:105.0 113:82.0 114:27.0 115:34.0 121:46.0 122:14.0 123:36.0 126:141.0 129:197.0 130:26.0 134:23.0 137:43.0 138:17.0 141:16.0 142:14.0 143:9.0 145:27.0 147:46.0 149:28.0 151:2.0 155:2.0 157:5.0 162:54.0 163:36.0 164:9.0 165:196.0 167:14.0 169:374.0 170:80.0 171:39.0 173:30.0 175:661.0 176:140.0 177:69.0 179:27.0 185…	439176	C00170	WUUGFSXJNOTRMR-IOSLPCCCSA-N	538	702	551	766	670	530	526	727	390	636	882	722	753	558	942	579	538	822	713	1079	637	650
4-hydroxybutyric acid	325027	233	85123	85:1473.0 86:1030.0 88:1141.0 90:78.0 97:88.0 99:1509.0 100:534.0 101:1470.0 102:152.0 103:1274.0 104:135.0 105:287.0 109:555.0 110:127.0 111:131.0 113:83.0 115:915.0 116:653.0 117:10011.0 118:922.0 119:717.0 129:821.0 130:174.0 131:930.0 132:466.0 133:1873.0 134:148.0 143:2878.0 144:298.0 147:42121.0 148:6583.0 149:3200.0 150:406.0 151:85.0 157:102.0 187:41.0 192:99.0 204:836.0 205:197.0 222:17.…	10413	C00989	SJZRECIVHVDYJC-UHFFFAOYSA-N	9082	4553	9716	10186	7560	7191	5761	11976	11789	15573	4127	8693	9919	8448	9198	13691	7814	17983	14337	18118	9232	10866
4-aminobutyric acid	488730	304	1842	85:2931.0 86:36127.0 88:1868.0 89:824.0 90:367.0 91:21.0 92:27.0 93:383.0 94:61.0 95:474.0 96:289.0 97:896.0 98:1926.0 99:2673.0 100:23284.0 101:4921.0 102:4701.0 103:1487.0 104:675.0 105:715.0 106:24.0 107:184.0 108:203.0 109:406.0 110:716.0 111:335.0 112:2089.0 113:1884.0 114:3527.0 115:3212.0 116:3300.0 117:5040.0 118:1020.0 119:1376.0 120:195.0 121:54.0 122:39.0 123:55.0 124:233.0 125:201.0 1…	119	C00334	BTCSSZJGUNDROE-UHFFFAOYSA-N	34643	26135	34432	29245	30388	32999	30539	42848	31333	41254	21066	46312	64949	40092	51335	33880	46686	42955	54347	23588	41074	45684
3-phosphoglycerate	610734	227	1667	85:3431.0 86:914.0 87:3880.0 88:915.0 89:5026.0 90:691.0 91:1326.0 92:1132.0 93:2666.0 94:226.0 95:1037.0 96:384.0 97:379.0 98:1535.0 99:3192.0 100:1292.0 101:64790.0 102:7687.0 103:9445.0 104:1320.0 105:3744.0 106:1380.0 107:1485.0 108:512.0 109:573.0 110:30.0 111:263.0 112:119.0 113:943.0 114:479.0 115:8290.0 116:19606.0 117:11090.0 118:1967.0 119:6002.0 120:1081.0 121:3497.0 122:403.0 123:1251…	724	C00597	OSJPPGNTCRNQQC-UHFFFAOYSA-N	8612	11423	18864	11344	11875	12901	10183	23557	6849	9862	33677	19919	22389	28303	26634	22012	13167	12046	22830	34178	17729	18547
3-hydroxybutyric acid	278829	191	46	85:450.0 87:771.0 88:5166.0 89:671.0 90:145.0 94:224.0 95:75.0 97:109.0 98:70.0 99:1234.0 101:2196.0 102:582.0 103:2032.0 105:352.0 109:157.0 113:55.0 115:2782.0 116:646.0 117:17448.0 118:1693.0 119:885.0 129:133.0 130:3251.0 131:2461.0 132:429.0 133:4316.0 134:935.0 135:236.0 136:26.0 139:19.0 141:18.0 142:263.0 143:1572.0 144:186.0 145:164.0 147:38986.0 148:6470.0 149:3551.0 150:327.0 151:91.0 …	92135	C01089	WHBMMWSBFZVSSR-GSVOUGTGSA-N	11435	4069	3727	7811	7288	5901	10218	7579	8245	10002	28627	23392	27261	25109	21183	10266	26592	25525	20467	31149	12525	18349
3-arylcarbonyl-alanine	826372	323	62338	86:1766.0 87:861.0 88:231.0 89:1083.0 90:286.0 92:510.0 93:300.0 94:247.0 96:104.0 97:333.0 98:618.0 100:6422.0 101:1461.0 102:1302.0 103:1638.0 104:895.0 105:709.0 107:1905.0 108:734.0 109:740.0 110:154.0 111:395.0 114:2212.0 115:1577.0 116:884.0 118:291.0 119:658.0 120:507.0 121:434.0 122:388.0 123:16.0 124:73.0 125:237.0 128:256.0 130:2164.0 131:1937.0 132:1377.0 133:1929.0 134:1293.0 135:2066…	412786	C03450	QXRCVKLRAOSZCP-UHFFFAOYSA-N	552	262	255	613	483	308	463	671	73	514	192	442	741	459	289	636	192	212	486	675	376	605
3-aminoisobutyric acid	309837	102	10827	85:1011.0 86:1106.0 87:43.0 88:268.0 92:7.0 95:929.0 98:283.0 99:453.0 100:470.0 101:495.0 102:18966.0 103:1967.0 104:794.0 105:126.0 107:32.0 110:167.0 112:59.0 113:388.0 114:529.0 115:1463.0 116:356.0 117:661.0 118:53.0 128:34.0 129:195.0 130:1046.0 131:6450.0 132:1141.0 133:780.0 134:21.0 142:82.0 143:147.0 144:13.0 146:151.0 147:9196.0 148:1484.0 149:882.0 150:44.0 157:66.0 158:10.0 160:11.0 …	64956	C05145	QCHPKSFMDHPSNR-UHFFFAOYSA-N	34257	29522	31777	67180	54465	4125	68693	71986	57750	66594	33418	65766	61886	42069	48271	37928	45160	55054	34242	35687	35689	39967
3-(4-hydroxyphenyl)propionic acid	598147	179	110341	85:576.0 87:354.0 88:431.0 89:1639.0 90:679.0 91:2659.0 92:227.0 93:254.0 95:404.0 97:47.0 99:124.0 101:578.0 102:306.0 104:649.0 105:1003.0 107:471.0 110:63.0 115:641.0 116:1512.0 117:868.0 118:186.0 119:494.0 120:81.0 121:377.0 123:164.0 124:62.0 127:41.0 131:1081.0 133:818.0 134:134.0 135:1445.0 136:155.0 137:195.0 140:1363.0 141:53.0 145:234.0 147:1204.0 148:168.0 149:1752.0 150:374.0 151:130…	10394	C01744	NMHMNPHRMNGLLB-UHFFFAOYSA-N	3713	3776	3100	4313	3995	3786	3659	5136	2583	3688	2570	5012	4860	1828	4782	4116	4041	4075	4579	5314	3681	4135
2,6-diaminopimelic acid	686035	200	133922	86:650.0 90:154.0 96:107.0 97:67.0 98:89.0 99:196.0 100:2211.0 102:795.0 107:185.0 108:159.0 109:165.0 110:472.0 111:139.0 113:71.0 114:584.0 115:245.0 117:308.0 122:203.0 125:42.0 126:1004.0 128:5835.0 129:1002.0 130:287.0 131:610.0 133:758.0 134:76.0 140:163.0 142:619.0 143:229.0 144:338.0 146:199.0 147:3426.0 148:745.0 154:766.0 155:977.0 160:71.0 166:60.0 170:89.0 171:393.0 172:253.0 177:34.0…	865		GMKMEZVLHJARHF-UHFFFAOYSA-N	2297	2400	2723	2086	2766	1711	1721	1682	2224	3089	2578	1954	2844	3158	2253	2372	1514	3679	1720	3925	2547	2943
2-picolinic acid	381532	180	389051	86:1588.0 89:896.0 90:862.0 91:2690.0 92:11318.0 93:47849.0 94:9518.0 95:7006.0 97:2828.0 98:4678.0 99:2164.0 100:1232.0 104:1893.0 105:1287.0 106:88612.0 107:16043.0 108:16176.0 109:14782.0 110:5927.0 117:554.0 118:578.0 119:716.0 120:11516.0 121:2595.0 122:19965.0 123:3095.0 124:1799.0 125:683.0 128:408.0 132:949.0 133:534.0 134:3032.0 135:1736.0 136:373174.0 137:50656.0 138:16721.0 139:1071.0 …	1018	C10164	SIOXPEMLGUPBBT-UHFFFAOYSA-N	1437	1460	1418	1772	1683	1507	1469	1942	1193	1739	1154	1942	2217	1451	1294	1695	1523	1653	1691	1350	1422	2172
2-monoolein	941794	129	84531	85:232.0 87:211.0 88:58.0 89:445.0 91:823.0 92:128.0 93:916.0 94:354.0 95:1224.0 96:388.0 97:243.0 98:63.0 99:217.0 101:1656.0 102:154.0 103:14217.0 104:1223.0 105:902.0 107:335.0 108:145.0 109:395.0 110:153.0 111:102.0 112:25.0 113:248.0 114:23.0 115:284.0 116:221.0 117:652.0 119:259.0 120:34.0 121:300.0 122:28.0 123:125.0 124:65.0 125:21.0 128:32.0 129:8919.0 130:1155.0 131:1582.0 132:109.0 133…	5319879		UPWGQKDVAURUGE-KTKRTIGZSA-N	9302	20139	28279	15228	20549	10948	12640	23654	21125	35702	4580	11669	11864	6260	11237	16454	15422	13359	10793	11397	9527	16709
2-hydroxyglutaric acid	506306	247	2000	85:987.0 86:115.0 99:30.0 101:119.0 103:121.0 105:91.0 115:9.0 116:84.0 117:39.0 129:3826.0 130:487.0 131:370.0 132:6.0 133:412.0 134:38.0 146:11.0 147:1685.0 148:252.0 149:537.0 150:24.0 157:1113.0 158:97.0 159:129.0 163:13.0 172:4.0 184:12.0 203:612.0 204:140.0 217:9.0 218:20.0 231:219.0 247:1048.0 248:174.0 249:17.0 349:124.0 350:3.0 354:11.0 477:11.0 479:1.0	43	C02630	HWXBTNAVRSUOJR-UHFFFAOYSA-N	85256	60022	75275	94028	73380	37004	73135	71758	109288	78551	91333	92099	183746	178744	117564	104084	133497	152761	88598	79059	90156	97356
2-aminobutyric acid	285825	130	160842	85:2349.0 86:7340.0 87:2626.0 88:1175.0 89:967.0 93:154.0 94:231.0 95:643.0 96:816.0 98:6012.0 99:1182.0 100:17704.0 101:5509.0 102:2953.0 103:8799.0 104:770.0 105:1178.0 107:62.0 109:384.0 111:91.0 112:296.0 113:378.0 114:7166.0 115:3812.0 116:1978.0 117:3932.0 118:356.0 119:558.0 120:162.0 126:773.0 128:1855.0 129:1466.0 130:243176.0 131:34789.0 132:12476.0 133:8893.0 134:1271.0 135:699.0 136:8…	6657	C02721	QWCKQJZIFLGMSD-UHFFFAOYSA-N	11908	12490	4916	27081	15771	13601	16937	23673	16251	19842	10687	26538	17945	17216	21484	13208	15708	18019	14747	13095	9834	13719
1-monopalmitin	900644	371	391871	85:3051.0 86:1.0 87:217.0 88:553.0 89:1186.0 90:64.0 94:336.0 95:2990.0 96:87.0 97:1809.0 98:645.0 99:1106.0 101:5698.0 102:617.0 103:4448.0 104:447.0 105:471.0 109:1280.0 111:804.0 113:313.0 115:292.0 116:2917.0 117:3820.0 118:377.0 121:148.0 122:78.0 123:492.0 124:109.0 125:482.0 128:132.0 129:4579.0 130:808.0 131:2381.0 132:1264.0 133:2875.0 134:541.0 135:93.0 137:479.0 138:41.0 139:102.0 140:…	14900		QHZLMUACJMDIAE-UHFFFAOYSA-N	584	514	766	432	600	600	499	507	698	654	346	560	776	489	432	661	422	640	549	880	653	648
395904	222102	121	395904	85:4310.0 86:3532.0 87:3259.0 89:2643.0 90:590.0 91:3887.0 92:2873.0 93:2543.0 97:1744.0 99:709.0 100:30505.0 101:4344.0 102:7018.0 103:3325.0 104:930.0 105:810.0 111:4408.0 112:1947.0 113:1699.0 116:2300.0 117:2403.0 118:1736.0 119:597.0 120:8128.0 121:18579.0 122:1242.0 123:397.0 129:2737.0 132:6860.0 133:4848.0 135:2251.0 136:1607.0 140:3744.0 141:4093.0 142:278.0 143:1497.0 144:2557.0 146:949…				21571	34240	60367	84987	95963	68317	11689	73043	90919	111602	70409	93606	75351	92327	74663	85753	20001	138529	71273	168055	77686	92778
395849	413337	172	395849	85:655.0 86:892.0 87:180.0 91:1025.0 100:974.0 101:1476.0 102:9168.0 103:1272.0 104:136.0 105:571.0 112:532.0 114:944.0 126:287.0 128:339.0 130:189.0 131:484.0 132:101.0 133:414.0 142:183.0 143:276.0 144:35.0 150:144.0 151:149.0 152:57.0 156:1581.0 160:142.0 165:63.0 170:91.0 171:151.0 172:8374.0 173:1215.0 174:549.0 187:96.0 188:51.0 196:69.0 200:36.0 202:176.0 203:66.0 219:416.0 229:37.0 233:34…				3239	7133	2397	7695	6091	3269	6726	13537	7611	11986	7839	11240	6174	8927	6691	11254	4030	16077	7864	9605	3517	5635
395848	605681	250	395848	85:6760.0 86:3118.0 87:2671.0 88:2176.0 89:3100.0 90:1482.0 91:4316.0 92:1994.0 93:1617.0 94:2871.0 95:3576.0 96:2091.0 97:3167.0 98:2045.0 99:6152.0 101:1907.0 102:5070.0 104:3059.0 105:1370.0 106:2491.0 107:655.0 108:1247.0 109:802.0 110:1824.0 111:2781.0 112:2173.0 113:4340.0 114:3672.0 115:2254.0 116:2144.0 117:3126.0 118:927.0 119:1856.0 120:1010.0 121:1511.0 122:791.0 123:592.0 124:1147.0 1…				22140	26350	37638	28393	24945	11745	35263	49436	22450	39009	19258	38864	47872	27695	31054	35789	23482	37458	37229	18639	24207	35754
395832	938973	413	395832	86:630.0 89:3487.0 93:764.0 94:3056.0 95:994.0 96:769.0 97:432.0 98:1113.0 99:538.0 100:5801.0 101:576.0 102:458.0 105:980.0 106:174.0 107:970.0 108:1029.0 109:1104.0 110:890.0 112:615.0 113:450.0 114:228.0 115:573.0 116:260.0 117:788.0 118:405.0 119:259.0 120:339.0 121:1169.0 122:1226.0 123:6548.0 124:670.0 125:88.0 130:1360.0 131:471.0 132:1005.0 133:4106.0 134:999.0 135:1099.0 136:148.0 137:31…				1070	3649	617	2895	1250	870	3211	4279	3695	3575	1374	11470	4827	7027	3684	5067	1964	5686	20631	7747	4602	3886
395821	551595	234	395821	85:10114.0 86:2864.0 87:15970.0 88:6163.0 89:76897.0 90:13755.0 91:1441.0 94:3198.0 98:8733.0 100:36643.0 101:22949.0 102:11123.0 103:317531.0 104:40643.0 105:31478.0 106:3162.0 111:3110.0 112:6293.0 113:2122.0 114:9103.0 115:11676.0 117:53972.0 118:3563.0 119:20596.0 120:3356.0 121:1511.0 122:325.0 126:3064.0 127:6459.0 128:41377.0 129:40951.0 130:20454.0 131:28453.0 132:8088.0 133:46365.0 135:7…				20021	25963	30850	20903	29252	23765	28540	40927	22723	33006	21478	30964	34520	31818	32918	37130	19825	31317	27250	34126	28153	31476
391901	652665	179	391901	90:4551.0 91:5834.0 92:649.0 96:775.0 98:487.0 104:5206.0 106:1471.0 107:463.0 112:849.0 118:5200.0 119:6052.0 120:399.0 123:230.0 124:158.0 126:1234.0 134:4129.0 135:3982.0 136:480.0 140:652.0 143:6022.0 144:974.0 145:2406.0 146:3247.0 150:1021.0 151:1013.0 152:313.0 153:238.0 154:425.0 155:631.0 156:2223.0 158:4153.0 159:1895.0 160:29357.0 161:6190.0 162:1774.0 163:5289.0 164:1100.0 165:1661.0 …				147139	176344	262790	219717	166368	142492	113834	167486	103594	58777	176725	127032	213939	154391	184716	302187	96469	155825	165862	170023	234988	184863
391889	787019	373	391889	85:14392.0 86:4374.0 87:3070.0 88:1793.0 89:22133.0 90:1632.0 91:583.0 94:1280.0 96:1361.0 99:3130.0 100:3565.0 101:4798.0 102:2340.0 103:98308.0 104:9321.0 105:4875.0 106:1078.0 108:1195.0 110:1049.0 111:4734.0 112:1472.0 113:3079.0 114:2978.0 115:462.0 118:3550.0 119:3242.0 120:555.0 121:605.0 122:795.0 123:2957.0 124:768.0 126:1384.0 127:1051.0 128:2162.0 130:2923.0 133:15944.0 134:2736.0 135:…				435	455	421	450	415	418	429	621	400	566	581	514	789	519	1718	373	217	574	644	766	553	544
391868	640877	179	391868	87:504.0 89:1209.0 93:119.0 100:605.0 102:422.0 105:1303.0 106:169.0 114:141.0 116:486.0 117:2391.0 118:527.0 119:105.0 122:37.0 129:377.0 130:551.0 131:1324.0 132:111.0 133:1054.0 134:410.0 135:57.0 140:71.0 141:112.0 144:19.0 146:86.0 147:4913.0 148:1318.0 149:313.0 153:52.0 159:278.0 160:1426.0 161:1008.0 162:241.0 163:383.0 164:227.0 165:142.0 166:23.0 174:131.0 175:350.0 176:75.0 177:235.0 1…				24310	51261	33005	44336	38973	26773	33702	47570	30431	25789	50749	35046	32247	45724	65307	56299	12158	64266	25607	66376	38139	42354
391856	673668	158	391856	86:1909.0 87:164.0 89:2622.0 91:2157.0 94:528.0 96:1049.0 98:443.0 99:2391.0 100:3537.0 101:2619.0 102:578.0 103:4627.0 104:1382.0 105:1654.0 106:441.0 107:397.0 108:484.0 109:1443.0 112:579.0 114:253.0 115:1311.0 116:3664.0 117:11073.0 118:1060.0 119:799.0 120:270.0 128:435.0 129:7824.0 130:1275.0 131:4548.0 132:5313.0 134:807.0 135:616.0 136:405.0 140:646.0 141:855.0 142:8733.0 143:1973.0 144:5…				25817	21455	28269	2738	20476	13434	23118	37834	24908	27702	9329	20982	23095	14422	14012	19209	14916	25254	20877	25250	20269	21729
391328	614394	140	391328	90:944.0 91:888.0 110:734.0 112:583.0 121:235.0 134:262.0 135:303.0 140:21748.0 141:1182.0 152:516.0 189:936.0 202:875.0 212:347.0 219:73.0 227:226.0 243:958.0 254:187.0 258:161.0 269:72.0 299:310.0 300:366.0 302:425.0 316:57.0 317:54.0 371:367.0				5917	12176	9516	8882	8000	4419	13542	15966	9463	17762	9383	17667	16802	14621	12754	17760	9521	17412	24521	24879	11346	11532
390961	826225	204	390961	89:552.0 90:77.0 93:146.0 101:867.0 102:364.0 103:2211.0 104:345.0 105:91.0 111:50.0 112:66.0 113:184.0 114:107.0 115:62.0 116:726.0 119:194.0 127:89.0 128:240.0 129:1708.0 130:855.0 131:493.0 132:96.0 133:1361.0 134:138.0 142:575.0 143:533.0 146:117.0 147:4656.0 148:875.0 149:477.0 151:115.0 153:87.0 154:83.0 155:127.0 156:222.0 157:325.0 161:158.0 162:41.0 163:117.0 165:49.0 168:98.0 169:119.0 …				4651	4546	5218	6310	5860	5879	3039	4113	3603	5387	2398	1407	5504	3058	4438	7478	3179	5626	6536	4997	4215	4679
390546	623908	160	390546	85:1925.0 86:3468.0 87:1206.0 88:961.0 89:10530.0 90:675.0 91:847.0 93:521.0 94:408.0 95:807.0 96:3018.0 97:2151.0 98:1038.0 99:465.0 100:4071.0 101:3656.0 102:1642.0 103:23550.0 104:2504.0 105:4521.0 106:524.0 107:563.0 109:280.0 110:1691.0 111:1227.0 112:1606.0 113:759.0 114:2818.0 115:1502.0 116:2240.0 117:23327.0 118:2479.0 119:2030.0 120:241.0 121:1422.0 122:311.0 123:273.0 124:646.0 125:533…				3825	2590	3660	2530	2864	2539	2687	6024	1241	3932	1395	3041	2799	2693	3149	808	1991	3239	3523	3881	2742	3316
390218	673852	361	390218	86:734.0 87:808.0 88:212.0 89:6146.0 90:503.0 91:255.0 93:95.0 94:179.0 101:2312.0 102:412.0 103:13219.0 104:110.0 105:1113.0 109:136.0 110:392.0 111:586.0 112:345.0 113:146.0 114:486.0 115:1108.0 116:1267.0 117:7622.0 118:146.0 119:353.0 120:157.0 121:90.0 125:188.0 127:297.0 129:6528.0 130:1974.0 131:3516.0 133:3904.0 135:624.0 138:153.0 143:1356.0 144:589.0 146:332.0 147:17228.0 148:4092.0 149…				24520	17363	26240	13014	19368	14225	8944	42341	19292	23307	8428	13709	24878	14962	13820	17521	6624	24120	14148	39604	18085	19115
390198	459090	155	390198	85:327.0 86:922.0 87:525.0 89:229.0 90:81.0 93:232.0 94:105.0 95:206.0 97:269.0 98:716.0 99:549.0 100:2474.0 101:419.0 102:299.0 103:1732.0 105:355.0 106:197.0 108:147.0 110:339.0 111:559.0 112:936.0 113:515.0 114:454.0 115:522.0 116:279.0 117:539.0 118:206.0 119:304.0 123:77.0 128:232.0 129:176.0 130:657.0 131:1174.0 132:380.0 133:1495.0 134:145.0 136:109.0 137:82.0 138:78.0 139:4704.0 140:579.0…				1795	2362	4767	3291	2120	2095	3167	4470	1572	2813	2561	4913	2120	1435	2694	1815	1362	2776	1912	1031	1698	2289
390194	514902	142	390194	86:74.0 96:158.0 98:130.0 99:376.0 100:289.0 106:106.0 114:46.0 115:115.0 117:432.0 124:41.0 131:182.0 133:230.0 137:42.0 142:9942.0 143:1423.0 144:418.0 145:74.0 147:2771.0 148:467.0 149:83.0 170:211.0 171:91.0 186:6454.0 187:985.0 188:239.0 198:26.0 214:39.0 216:1837.0 218:61.0 235:19.0 244:72.0 245:28.0 257:36.0 288:624.0 289:129.0 290:49.0 297:22.0 303:12.0 337:16.0 391:21.0 440:17.0 442:22.0…				50334	24288	243315	8091	10792	17693	29089	31649	24174	48348	12104	17289	63179	22564	19795	30338	16498	30518	30803	49820	46423	55232
390185	361861	212	390185	85:480.0 86:757.0 87:491.0 88:1976.0 89:545.0 90:558.0 91:494.0 92:127.0 93:262.0 96:673.0 97:174.0 98:176.0 99:760.0 100:2853.0 101:1926.0 102:330.0 103:16670.0 104:2344.0 105:1143.0 106:390.0 107:181.0 108:112.0 109:39.0 113:155.0 114:331.0 115:710.0 116:2524.0 117:892.0 118:491.0 119:631.0 120:1150.0 121:275.0 122:87.0 129:382.0 131:686.0 133:2259.0 134:1772.0 135:309.0 136:144.0 137:431.0 138…				1624	3084	2724	3783	3914	2393	2607	3704	2180	3430	3517	2630	2860	3474	2536	2574	1323	4780	1469	3657	2777	2850
390179	802240	246	390179	89:129.0 101:160.0 114:145.0 117:173.0 128:182.0 129:183.0 182:48.0 205:95.0 207:211.0 226:29.0 230:46.0 239:31.0 246:4231.0 247:1056.0 248:393.0 256:32.0 258:22.0 303:43.0 342:231.0 343:78.0 376:29.0				2771	1434	2790	1266	1510	1340	1492	4015	2280	2513	1135	1965	3421	2211	3114	1643	1008	2270	3107	2594	2586	3474
390144	570168	304	390144	85:1057.0 86:360.0 87:1124.0 88:265.0 89:7311.0 90:3551.0 91:1074.0 92:402.0 93:123.0 94:831.0 95:147.0 98:2284.0 99:1398.0 100:1553.0 101:355.0 102:253.0 103:252.0 105:6022.0 106:579.0 108:152.0 110:99.0 112:370.0 113:515.0 114:737.0 115:5507.0 116:2493.0 117:1962.0 118:375.0 119:704.0 120:77.0 124:186.0 126:170.0 127:317.0 128:892.0 130:1004.0 131:4637.0 132:703.0 133:4616.0 134:495.0 135:417.0…				54630	80659	29135	48861	63925	34304	48531	151436	72624	74837	15211	57349	86632	52837	50416	88172	19691	81318	130701	207864	65075	68627
390143	470113	184	390143	87:430.0 88:428.0 89:1009.0 90:110.0 91:306.0 96:844.0 99:565.0 100:285.0 101:1687.0 102:206.0 103:6205.0 104:563.0 105:354.0 106:176.0 110:1174.0 111:217.0 112:230.0 113:659.0 114:225.0 115:574.0 116:1096.0 117:4384.0 118:939.0 119:314.0 120:30.0 121:81.0 124:68.0 125:89.0 126:130.0 127:481.0 128:373.0 129:2876.0 130:212.0 131:1031.0 132:75.0 133:2536.0 134:3348.0 135:491.0 136:188.0 138:62.0 14…				1536	1766	1579	1552	3207	1381	2584	4926	508	812	1173	3696	3793	392	851	1079	5518	524	942	752	1582	2701
390140	652561	273	390140	85:2030.0 86:3702.0 87:3093.0 88:1974.0 89:24416.0 90:2306.0 91:1859.0 92:287.0 94:52.0 95:648.0 96:807.0 97:863.0 98:1345.0 99:1718.0 100:5802.0 101:12721.0 102:2278.0 103:24750.0 104:2608.0 105:7229.0 106:1111.0 107:93.0 110:293.0 111:1278.0 112:1618.0 113:1988.0 114:5274.0 115:3854.0 116:4894.0 117:42514.0 118:3762.0 119:4906.0 120:292.0 121:222.0 122:48.0 124:479.0 125:177.0 126:1784.0 127:32…				6599	3711	8310	16976	27526	6007	5220	8172	4568	7798	2026	5065	8196	4015	6993	5651	4254	8887	4980	5595	7398	7974
390135	628121	214	390135	87:188.0 89:2734.0 91:6304.0 92:815.0 93:6789.0 94:3810.0 97:93.0 99:143.0 100:645.0 101:395.0 103:8639.0 104:713.0 105:871.0 106:57.0 107:1544.0 112:221.0 113:217.0 114:109.0 115:411.0 116:208.0 117:3285.0 118:420.0 119:810.0 120:9008.0 121:7743.0 122:645.0 126:72.0 128:142.0 129:2689.0 130:1094.0 131:730.0 132:117.0 133:1634.0 134:206.0 135:281.0 137:88.0 142:30.0 143:279.0 144:66.0 145:91.0 14…				5351	4497	2092	2217	4132	1800	3032	2070	2307	2849	2015	4026	4357	1568	2156	3778	1175	2991	1986	6397	1317	2669
390122	699375	204	390122	85:164.0 86:422.0 87:338.0 88:44.0 89:4052.0 90:109.0 97:105.0 99:148.0 100:2592.0 101:1284.0 102:884.0 103:2651.0 104:572.0 105:517.0 108:66.0 110:135.0 111:203.0 112:113.0 113:312.0 114:62.0 115:404.0 116:677.0 117:1221.0 118:276.0 119:65.0 124:54.0 125:63.0 127:206.0 128:181.0 129:2141.0 130:94.0 131:1252.0 132:399.0 133:1148.0 134:355.0 135:201.0 136:30.0 137:83.0 142:271.0 143:691.0 147:6049…				27469	16099	33525	11075	19819	14701	1857	44743	22599	18557	7148	14127	30522	15424	14095	15556	7418	20727	20484	31155	21321	11068
390000	699247	217	390000	89:5258.0 90:804.0 91:848.0 94:132.0 95:200.0 97:460.0 99:448.0 100:1960.0 101:1053.0 103:388.0 104:397.0 105:207.0 109:125.0 113:446.0 116:517.0 117:1864.0 118:386.0 119:648.0 125:26.0 126:198.0 128:344.0 129:3664.0 130:1223.0 132:551.0 135:343.0 136:72.0 138:51.0 139:68.0 141:199.0 142:143.0 149:1020.0 150:372.0 151:256.0 155:439.0 156:183.0 158:280.0 160:62.0 161:107.0 163:562.0 168:51.0 169:4…				23891	17419	29929	18972	17965	18458	12760	40709	14960	21019	7008	12485	28038	16053	15242	14166	6852	23401	18431	29783	18953	24124
389988	827217	204	389988	86:199.0 88:120.0 89:217.0 100:56.0 103:715.0 104:185.0 105:148.0 107:103.0 114:89.0 115:202.0 116:212.0 117:693.0 118:93.0 119:119.0 120:56.0 122:43.0 128:182.0 129:241.0 130:147.0 131:262.0 133:831.0 134:120.0 144:70.0 147:3003.0 148:246.0 149:405.0 152:46.0 155:79.0 159:232.0 163:139.0 169:35.0 174:109.0 180:48.0 181:22.0 188:58.0 189:56.0 191:394.0 193:169.0 199:49.0 202:54.0 203:82.0 204:721…				5000	5299	5218	6455	6102	5879	3039	4231	3571	5361	2184	3763	4728	3058	3523	7478	3179	6010	6536	4997	4692	4679
389986	423678	188	389986	85:1117.0 86:377.0 98:612.0 99:300.0 100:1366.0 101:410.0 102:176.0 103:540.0 107:84.0 110:135.0 112:226.0 113:441.0 115:101.0 117:1167.0 118:99.0 120:90.0 127:515.0 130:419.0 144:81.0 154:18.0 155:237.0 156:137.0 160:97.0 169:116.0 170:80.0 172:1673.0 173:272.0 181:100.0 188:7348.0 189:1082.0 190:26.0 199:126.0 216:56.0 243:3.0 244:259.0 245:99.0 247:29.0 258:83.0 262:37.0 263:101.0 276:33.0 278…				1739	1337	2454	1442	1517	795	1808	2699	2183	2364	755	1666	2455	1258	1097	2002	1307	1161	1792	1381	1535	2367
387860	398436	109	387860	86:1896.0 90:96.0 91:242.0 92:69.0 94:2120.0 96:721.0 98:5978.0 99:5210.0 101:1815.0 103:2634.0 107:725.0 108:1058.0 109:195374.0 110:15962.0 117:3160.0 124:1104.0 125:174.0 126:4908.0 127:273.0 128:426.0 132:882.0 142:1477.0 143:4807.0 144:170.0 150:212.0 154:433.0 156:493.0 160:212.0 167:276.0 168:1992.0 169:116.0 170:6710.0 171:1563.0 172:612.0 186:354.0 195:188.0 211:5093.0 212:977.0 213:413.…				29800	25949	20636	29462	31890	22024	26991	56700	33863	31224	11258	23449	32851	21412	18680	24762	18865	30946	26252	57565	22829	28813
387842	282853	168	387842	85:2651.0 93:532.0 94:8597.0 95:651.0 96:227.0 97:13813.0 98:3307.0 99:2431.0 100:21647.0 101:2677.0 102:1430.0 109:364.0 111:210.0 112:388.0 113:1521.0 124:3031.0 125:265.0 130:22542.0 131:3106.0 132:1250.0 138:429.0 142:565.0 143:1118.0 154:195.0 156:100.0 168:38643.0 169:5183.0 170:1151.0 183:1204.0 185:156.0 187:142.0 204:684.0 205:299.0 207:629.0 209:96.0 218:204.0 233:22.0				2770	2154	1885	3040	2160	1544	2661	6135	2035	3285	923	2501	3038	2627	1638	2043	1940	3224	3785	9002	1914	2838
385941	683529	187	385941	85:270.0 86:655.0 87:300.0 88:234.0 89:3254.0 90:324.0 91:402.0 94:224.0 95:257.0 96:497.0 98:250.0 99:698.0 100:1609.0 101:2026.0 102:472.0 103:4137.0 104:476.0 105:456.0 110:288.0 111:634.0 112:416.0 113:386.0 114:1032.0 115:531.0 116:682.0 117:3891.0 118:376.0 119:455.0 120:152.0 123:152.0 124:254.0 125:148.0 126:484.0 128:354.0 129:1465.0 130:1129.0 131:2950.0 132:495.0 133:4533.0 134:665.0 1…				1541	1467	1236	5228	4965	1893	1705	1860	2128	1709	829	1448	2250	1036	2235	1521	1318	2654	1153	1923	1857	2086
384990	941150	201	384990	85:3507.0 86:1738.0 88:1942.0 89:1778.0 97:6827.0 98:5132.0 101:4616.0 102:573.0 103:14774.0 105:3024.0 111:2750.0 112:1151.0 113:374.0 114:519.0 115:1318.0 116:737.0 117:5107.0 118:641.0 121:568.0 124:849.0 125:577.0 127:260.0 128:330.0 130:5921.0 131:5713.0 132:1124.0 133:2829.0 135:1004.0 139:509.0 142:378.0 143:2249.0 144:233.0 145:5780.0 146:653.0 147:24374.0 148:4593.0 149:2683.0 151:1451.0…				1355	1172	1462	1149	1358	1164	1037	2595	1551	1947	541	1349	1775	1016	1025	854	1178	1693	1138	2010	1401	959
384923	742969	156	384923	85:1335.0 87:333.0 88:291.0 89:5360.0 90:417.0 91:173.0 92:125.0 93:171.0 94:334.0 95:1025.0 96:2138.0 97:590.0 98:1048.0 99:368.0 100:1193.0 101:1114.0 102:305.0 103:12966.0 104:1041.0 105:1651.0 106:87.0 107:159.0 108:223.0 109:400.0 110:979.0 111:504.0 113:385.0 114:1786.0 115:343.0 116:1598.0 117:15865.0 118:1616.0 119:1299.0 120:52.0 121:153.0 126:46.0 127:116.0 129:12837.0 130:1953.0 131:30…				741	930	939	1040	478	650	636	1069	369	366	345	600	420	472	3784	848	205	508	628	1347	667	629
384832	1139033	204	384832	85:493.0 86:156.0 88:167.0 91:132.0 93:351.0 95:245.0 99:1569.0 100:336.0 101:531.0 102:157.0 103:6576.0 104:865.0 107:188.0 108:70.0 111:370.0 114:80.0 116:511.0 118:194.0 120:122.0 123:78.0 126:152.0 128:153.0 129:2056.0 131:1572.0 132:258.0 133:355.0 138:130.0 140:104.0 141:370.0 142:315.0 143:1251.0 145:287.0 146:144.0 147:4702.0 148:735.0 149:731.0 153:44.0 154:46.0 156:285.0 157:294.0 158:1…				5273	3752	5824	3027	6910	5784	4223	8826	4804	6269	3732	4562	8126	3528	7554	4081	1611	2498	2843	12399	4105	4632
382917	624083	204	382917	89:5673.0 90:504.0 91:1114.0 93:66.0 99:2135.0 101:6339.0 102:1427.0 103:21570.0 104:3242.0 109:1173.0 110:355.0 111:911.0 113:1330.0 114:657.0 115:1367.0 116:12549.0 117:10905.0 118:2517.0 119:4318.0 120:681.0 121:424.0 129:17693.0 131:5124.0 133:5780.0 134:1009.0 135:963.0 138:197.0 141:98.0 143:6923.0 144:879.0 145:1945.0 146:358.0 147:26796.0 148:6092.0 149:6133.0 151:421.0 153:314.0 155:1474…				1430	1407	1354	1020	931	741	2056	5652	1236	1363	289	2211	1326	1182	2721	1279	2676	1593	1496	3317	1376	4707
381735	565046	204	381735	85:1801.0 87:2086.0 88:450.0 89:2297.0 99:2220.0 101:11564.0 102:1810.0 103:25518.0 104:2809.0 105:1048.0 113:645.0 115:11790.0 116:3103.0 117:11917.0 118:1135.0 119:2321.0 120:309.0 129:13658.0 130:9420.0 131:16590.0 132:1667.0 133:20248.0 134:3105.0 136:253.0 137:400.0 141:1739.0 143:7428.0 144:1305.0 145:1225.0 146:571.0 147:60822.0 148:12090.0 149:9432.0 155:3921.0 157:4342.0 159:889.0 172:87…				13912	16182	20195	14013	14113	12088	12393	22514	14512	19098	7705	11748	18969	12520	10800	17074	6550	17840	13496	27853	13860	15501
379171	800013	225	379171	88:527.0 89:5221.0 90:571.0 92:349.0 98:585.0 99:695.0 100:1324.0 103:11608.0 104:1532.0 106:433.0 107:284.0 109:127.0 111:338.0 112:238.0 113:931.0 114:823.0 115:1149.0 116:947.0 117:3530.0 118:267.0 121:450.0 127:233.0 128:514.0 129:4296.0 131:1798.0 132:216.0 133:4370.0 138:202.0 141:180.0 142:3882.0 143:1280.0 144:600.0 145:295.0 147:9561.0 149:1352.0 157:411.0 158:527.0 159:250.0 160:97.0 16…				671	977	853	932	932	245	826	1481	614	607	783	1248	672	582	1032	1176	447	843	1072	2649	925	481
378798	666204	233	378798	85:347.0 89:4086.0 101:1296.0 103:20429.0 104:2345.0 107:51.0 117:19575.0 118:2174.0 121:277.0 129:11555.0 131:6861.0 133:10233.0 136:245.0 147:13901.0 149:4911.0 157:4197.0 158:82.0 159:940.0 160:1438.0 169:218.0 178:398.0 183:482.0 187:214.0 189:3830.0 191:3579.0 201:126.0 204:3980.0 205:13740.0 206:2811.0 207:2059.0 217:15226.0 218:1793.0 219:2187.0 230:414.0 233:2604.0 235:86.0 264:90.0 265:2…				4255	1937	4785	1383	1864	1175	1303	4435	2170	2776	1363	1169	2464	1871	1370	2065	735	4466	1930	3389	2292	2493
378658	292413	189	378658	87:1199.0 89:5500.0 101:267.0 103:653.0 106:289.0 114:114.0 117:163.0 129:693.0 140:458.0 156:374.0 157:180.0 162:32.0 165:77.0 173:254.0 187:136.0 189:1012.0 201:50.0 242:176.0 277:54.0 312:19.0 333:22.0 407:23.0 437:31.0 452:20.0				963	1029	689	1286	1076	1270	813	1123	945	1505	1184	1769	1611	1545	1238	1139	1283	1643	1185	1844	884	1248
378590	593476	174	378590	86:2598.0 100:1151.0 142:376.0 146:800.0 147:10056.0 153:38.0 157:389.0 159:313.0 172:345.0 174:5153.0 175:1219.0 184:63.0 186:1030.0 200:166.0 202:43.0 210:64.0 216:276.0 218:800.0 229:90.0 236:42.0 240:36.0 244:158.0 295:77.0 304:39.0 311:48.0 326:166.0 339:35.0 348:166.0 369:85.0 384:49.0 399:43.0 401:76.0 403:34.0 405:34.0 433:27.0 434:29.0 450:24.0 471:26.0 472:41.0 476:37.0 478:39.0 489:44.0				15298	7276	12383	9663	8029	4979	10575	10701	9138	10400	6589	6988	12181	10288	15199	8491	10854	8942	9178	7243	12725	18640
377655	537390	102	377655	85:1234.0 86:1490.0 87:1344.0 90:264.0 92:375.0 93:142.0 100:7207.0 101:1966.0 102:3467.0 103:1819.0 109:245.0 114:122.0 119:737.0 120:1228.0 121:613.0 122:60.0 125:103.0 129:803.0 130:367.0 131:1607.0 132:435.0 133:2292.0 134:363.0 141:52.0 144:270.0 147:5668.0 149:694.0 156:149.0 158:279.0 160:1046.0 161:149.0 163:583.0 165:94.0 174:292.0 177:538.0 179:92.0 183:611.0 188:115.0 191:314.0 192:926…				3359	3395	3104	6327	3561	3992	4269	5096	3352	3736	10816	4361	1544	3483	7637	3640	2342	5166	3415	3843	1648	4524
377373	726585	174	377373	86:357.0 89:190.0 103:1239.0 125:74.0 129:455.0 130:119.0 141:120.0 144:151.0 174:973.0 188:47.0 232:69.0 243:92.0 247:38.0 260:52.0 263:32.0 301:44.0 316:89.0 363:46.0 474:23.0 483:35.0				4215	4740	6366	10911	4678	3106	5322	6821	5789	5856	19938	3048	4274	2573	2927	2857	2454	4555	2796	2382	7163	8210
377250	855649	131	377250	86:234.0 89:313.0 91:851.0 95:1112.0 96:281.0 97:640.0 98:375.0 105:473.0 109:586.0 111:587.0 113:177.0 115:200.0 116:516.0 118:484.0 127:209.0 128:372.0 131:5148.0 134:355.0 147:725.0 151:130.0 152:180.0 156:70.0 157:346.0 166:72.0 167:296.0 174:102.0 177:109.0 178:115.0 181:64.0 187:852.0 192:185.0 199:53.0 209:140.0 210:56.0 211:75.0 216:92.0 225:381.0 227:95.0 228:34.0 244:141.0 251:87.0 256:…				4316	4744	4570	4870	5463	4911	3408	6815	4011	4522	2501	4919	5254	4312	4658	5001	3955	4289	4248	5290	3836	4318
377139	241597	228	377139	85:1701.0 87:1782.0 92:195.0 95:361.0 96:237.0 98:549.0 105:68.0 106:1005.0 107:2487.0 108:166.0 121:694.0 123:45.0 124:46.0 134:1104.0 143:903.0 144:777.0 146:85.0 150:1059.0 158:247.0 162:138.0 170:77.0 171:102.0 172:152.0 180:80.0 184:191.0 201:135.0 220:147.0 223:88.0 227:46.0 228:1756.0 236:54.0 261:36.0 277:66.0 279:45.0 294:37.0 297:39.0 299:73.0 301:38.0 315:82.0 316:18.0 320:33.0 322:50.…				859	1480	1763	2442	1830	2136	1316	1344	949	1311	2375	2029	1932	2906	1593	1797	1507	2179	1077	3290	2089	1695
376963	452165	252	376963	95:655.0 99:652.0 103:2063.0 114:818.0 117:4764.0 118:1065.0 120:344.0 121:755.0 122:142.0 129:1544.0 131:3630.0 133:1996.0 135:402.0 137:575.0 142:644.0 144:215.0 150:170.0 173:626.0 174:1112.0 176:187.0 179:84.0 180:60.0 181:335.0 182:94.0 194:112.0 195:627.0 196:108.0 197:90.0 201:116.0 209:544.0 210:250.0 211:1125.0 212:101.0 213:105.0 224:45.0 225:47.0 226:552.0 229:1548.0 234:42.0 236:97.0 …				1987	1667	2391	2813	2195	1480	2062	2659	3171	2721	1508	2498	2948	2718	2214	2711	1597	2712	2004	3668	2183	2263
375697	282539	174	375697	88:988.0 89:581.0 90:166.0 98:106.0 100:1286.0 104:116.0 115:94.0 173:24.0 174:2131.0 175:343.0 176:146.0 182:19.0				3216	1160	2083	1358	1717	979	2149	3366	3470	2666	531	1806	3290	1273	1288	792	1708	1439	1788	1184	2583	4005
372464	673547	256	372464	85:1950.0 86:917.0 89:6363.0 90:1254.0 95:444.0 98:895.0 99:5976.0 100:3339.0 103:13587.0 104:888.0 105:1857.0 107:285.0 109:477.0 111:725.0 112:781.0 113:1004.0 114:1904.0 115:1762.0 116:2314.0 117:7744.0 118:1170.0 119:1316.0 120:190.0 124:187.0 125:121.0 126:849.0 127:933.0 128:1283.0 129:8745.0 130:3580.0 131:3552.0 132:2603.0 133:7353.0 135:749.0 136:369.0 139:244.0 140:1331.0 141:4575.0 142…				8018	5894	8239	6328	5964	4075	8358	9159	7546	8968	2721	6569	8953	4580	7586	5991	4962	7163	5946	6428	6594	2571
372462	451624	86	372462	85:11641.0 86:13709.0 87:1945.0 88:741.0 89:1557.0 90:416.0 91:351.0 94:100.0 95:840.0 97:243.0 98:1747.0 99:514.0 100:10588.0 101:2063.0 102:1387.0 103:2745.0 104:823.0 105:1195.0 106:305.0 107:627.0 109:291.0 112:363.0 114:450.0 115:8315.0 116:2135.0 117:10341.0 118:1159.0 119:788.0 120:283.0 121:1007.0 122:183.0 123:351.0 126:491.0 128:11350.0 129:4220.0 130:2060.0 131:3721.0 132:2372.0 133:48…				3159	4960	3225	3115	2093	1657	4811	4054	3275	3104	5861	2587	4596	2028	3915	1941	2899	3141	1515	1914	4052	6622
372458	674706	142	372458	85:4648.0 86:8395.0 87:6475.0 88:3947.0 89:51303.0 90:3179.0 91:5526.0 94:672.0 95:1469.0 96:2053.0 97:2323.0 98:1400.0 99:4967.0 100:23039.0 101:20166.0 102:13816.0 103:104930.0 104:12148.0 105:13423.0 107:427.0 108:688.0 109:3947.0 110:3160.0 111:5122.0 112:4804.0 113:6188.0 114:7876.0 115:15622.0 116:8576.0 117:50407.0 118:7285.0 119:11215.0 120:2781.0 122:645.0 123:784.0 125:1944.0 126:5051.0…				25271	17417	24868	17948	18593	12752	22398	35639	19125	26362	9624	17535	26475	15193	23542	18778	12724	23098	19282	17802	18095	17243
372455	487349	211	372455	88:6936.0 89:2325.0 90:1703.0 91:2950.0 92:5362.0 93:5180.0 94:911.0 96:2083.0 98:5138.0 102:10172.0 105:2275.0 106:3559.0 109:17705.0 110:3549.0 116:10935.0 119:2739.0 120:2276.0 121:6944.0 125:2961.0 126:13213.0 130:7172.0 135:20784.0 136:1504.0 137:10721.0 138:2682.0 139:11786.0 151:2204.0 153:1437.0 155:11151.0 157:28327.0 161:390.0 163:941.0 164:1719.0 165:1942.0 166:508.0 167:2260.0 168:355…				3562	4140	4503	7967	4117	5886	5674	5175	7015	6375	7475	5277	4754	9584	7308	6052	5499	9379	4860	5595	5460	5569
372453	636661	174	372453	85:4110.0 86:21828.0 87:3495.0 88:3530.0 89:12169.0 94:821.0 98:643.0 100:10065.0 101:3836.0 102:2903.0 105:3916.0 106:365.0 112:1177.0 113:1836.0 114:16909.0 115:2702.0 116:3089.0 119:1675.0 124:222.0 130:5317.0 137:204.0 141:634.0 142:3278.0 144:938.0 146:1859.0 150:277.0 153:260.0 154:380.0 155:224.0 156:10474.0 157:3280.0 158:1153.0 162:294.0 166:337.0 167:259.0 168:2564.0 169:295.0 170:1901.…				44032	48724	68591	54154	51048	41706	54580	91970	54723	59386	49995	66313	79621	60600	78947	62280	47992	72178	60133	50644	58965	62456
371571	399076	188	371571	85:829.0 86:897.0 87:815.0 88:451.0 89:608.0 90:204.0 93:97.0 94:114.0 95:445.0 96:368.0 97:670.0 98:213.0 99:592.0 100:26078.0 101:3331.0 102:1154.0 105:1292.0 106:79.0 111:295.0 112:195.0 113:257.0 114:4918.0 115:1232.0 116:2014.0 117:18591.0 118:1946.0 119:1090.0 121:129.0 129:7696.0 130:2042.0 131:6596.0 132:4847.0 133:5190.0 134:751.0 135:408.0 139:106.0 142:42.0 143:3554.0 144:203.0 145:206…				18933	7158	10460	10640	10817	5893	11003	16117	13067	11746	4942	11358	20608	11449	11364	7483	10024	9917	12775	6194	16564	34632
371558	644873	278	371558	85:3612.0 86:870.0 87:2989.0 88:1476.0 89:20555.0 90:1557.0 91:1461.0 92:642.0 93:996.0 94:416.0 95:842.0 96:1719.0 97:1117.0 98:1435.0 99:2502.0 100:5353.0 101:7469.0 102:3721.0 103:79153.0 104:9870.0 105:11717.0 106:1494.0 107:1140.0 108:1076.0 109:1318.0 110:961.0 111:2413.0 112:1313.0 113:2018.0 114:7509.0 115:4722.0 116:4409.0 117:43055.0 118:5671.0 119:6478.0 120:1445.0 121:1015.0 122:197.0…				49967	68340	76834	74493	61577	52525	62499	73868	33467	76187	52335	90327	70574	87024	63213	68297	56336	112058	50502	94904	67341	74497
371554	707188	257	371554	85:2962.0 86:3915.0 87:3274.0 88:2362.0 89:10845.0 90:1042.0 91:2655.0 92:656.0 93:5461.0 94:4577.0 95:5231.0 96:4680.0 97:2425.0 98:7854.0 99:5489.0 100:20877.0 101:17558.0 102:4905.0 103:11784.0 105:764.0 106:872.0 107:2712.0 108:3629.0 109:8475.0 110:2311.0 111:1538.0 112:1156.0 114:1475.0 115:2234.0 116:3779.0 117:11948.0 118:1232.0 120:355.0 121:950.0 122:675.0 123:768.0 124:746.0 125:1460.0…				5540	7550	2148	5321	5469	6910	4497	15048	5211	9300	12159	10100	7841	12445	12154	8732	5665	10232	15432	23757	9825	11014
371544	935900	289	371544	85:1079.0 87:1286.0 88:546.0 89:7419.0 90:694.0 91:653.0 92:122.0 93:189.0 94:244.0 95:268.0 96:497.0 97:1151.0 98:598.0 100:1016.0 101:4310.0 102:1351.0 103:35358.0 104:3340.0 105:2635.0 106:147.0 107:66.0 108:83.0 109:1883.0 111:1045.0 112:318.0 113:1164.0 114:326.0 115:1017.0 116:3451.0 117:16380.0 118:1466.0 119:1356.0 122:55.0 123:289.0 124:210.0 125:214.0 126:275.0 127:1072.0 128:474.0 129:…				458	1357	1201	740	1537	1999	483	1258	572	1288	670	719	1253	1692	1451	1516	329	536	745	8984	604	284
371543	926974	436	371543	85:894.0 86:1164.0 87:1328.0 88:1071.0 89:11491.0 90:981.0 91:626.0 92:158.0 94:156.0 95:461.0 96:481.0 97:836.0 98:512.0 99:1564.0 100:1959.0 101:7690.0 102:1846.0 103:36620.0 104:3786.0 105:4227.0 106:369.0 107:111.0 108:161.0 109:1071.0 110:535.0 111:1320.0 112:661.0 113:1643.0 114:1230.0 115:1075.0 116:4551.0 117:18647.0 118:1780.0 119:1305.0 120:118.0 121:91.0 124:236.0 125:213.0 126:698.0 1…				437	1031	733	738	1829	456	579	2982	708	1367	522	720	1621	928	635	1391	492	1238	841	6616	646	429
371541	936994	436	371541	85:7260.0 86:2221.0 87:5595.0 88:3320.0 89:43147.0 90:4140.0 91:3939.0 92:644.0 93:708.0 94:933.0 95:1825.0 96:2001.0 97:8942.0 98:1539.0 99:5634.0 100:9338.0 101:18576.0 102:6332.0 103:107833.0 104:10730.0 105:15275.0 106:2576.0 107:718.0 108:442.0 109:3322.0 110:1384.0 111:6249.0 112:981.0 113:6235.0 114:3474.0 115:6241.0 116:10954.0 117:51051.0 118:5079.0 119:6275.0 120:669.0 121:756.0 122:131…				249	2321	1770	1284	2442	3157	623	1534	643	1220	355	976	1773	2288	2859	1716	436	1586	1133	12045	720	411
371280	906952	204	371280	85:2345.0 86:755.0 87:2705.0 88:1453.0 89:10631.0 90:914.0 91:582.0 94:344.0 95:391.0 96:196.0 97:945.0 98:420.0 99:2124.0 100:1023.0 101:9853.0 102:1741.0 103:61747.0 104:5757.0 105:3305.0 106:255.0 108:84.0 109:1070.0 110:135.0 111:1321.0 112:335.0 113:3369.0 114:893.0 115:2311.0 116:4009.0 117:31529.0 118:3250.0 119:2555.0 120:207.0 121:206.0 122:73.0 123:96.0 124:82.0 125:254.0 126:267.0 127:…				2176	905	2760	1756	3558	3282	1992	2749	1750	3072	1875	2384	2466	1128	4052	1350	1038	2163	1813	641	2802	2780
371262	773095	195	371262	85:3346.0 86:2172.0 87:2767.0 88:1248.0 89:7232.0 90:802.0 91:2250.0 92:606.0 93:3278.0 94:3150.0 95:3757.0 96:852.0 97:764.0 98:3943.0 99:3102.0 100:8658.0 101:2912.0 102:1637.0 103:9006.0 104:1205.0 105:1328.0 106:1066.0 107:1502.0 108:1185.0 109:16302.0 110:1915.0 111:2624.0 112:873.0 113:3092.0 114:1702.0 115:3165.0 116:2733.0 117:2529.0 118:596.0 119:1649.0 120:555.0 121:1478.0 122:470.0 123…				42753	63145	25819	37258	43835	17305	42494	65565	62916	62328	18786	37414	68645	45761	35223	78606	21104	69864	80851	147185	46323	51802
370904	885204	361	370904	85:930.0 86:341.0 88:559.0 89:5490.0 90:456.0 91:378.0 94:94.0 95:327.0 96:307.0 97:684.0 98:286.0 99:740.0 101:3743.0 102:655.0 103:26278.0 104:2256.0 105:1083.0 109:487.0 111:717.0 112:130.0 113:929.0 114:794.0 115:818.0 116:1581.0 117:16684.0 118:1716.0 119:1343.0 120:61.0 121:123.0 125:151.0 126:278.0 127:546.0 128:184.0 129:19368.0 130:2383.0 131:3582.0 132:481.0 133:6455.0 134:806.0 135:489…				341	407	623	373	585	591	395	974	429	692	211	337	670	470	459	296	206	440	383	1114	436	498
370223	773174	227	370223	85:2111.0 86:1654.0 87:1789.0 88:1245.0 89:2565.0 90:476.0 91:1360.0 92:383.0 93:1514.0 94:800.0 95:1372.0 96:438.0 97:912.0 98:1854.0 99:2007.0 100:4892.0 101:3095.0 102:1048.0 103:5417.0 104:559.0 105:1396.0 106:803.0 107:1281.0 108:663.0 109:8044.0 110:929.0 111:2940.0 112:889.0 113:3439.0 114:1312.0 115:2603.0 116:2148.0 117:2323.0 118:354.0 119:2058.0 120:315.0 121:1052.0 122:272.0 123:773.0…				11066	30855	32244	34335	27687	21860	26669	47056	40647	28063	15473	31791	39628	28713	21034	29560	24477	22537	27194	44551	29444	32748
370221	433055	211	370221	87:1242.0 88:1120.0 89:5326.0 90:1284.0 91:4080.0 92:665.0 93:908.0 94:291.0 95:160.0 97:221.0 98:2525.0 102:2211.0 103:8526.0 104:443.0 105:5106.0 106:1805.0 107:4122.0 108:522.0 109:1882.0 113:181.0 114:86.0 115:8969.0 116:7081.0 117:7549.0 118:2138.0 119:6507.0 120:986.0 121:6240.0 122:915.0 123:3891.0 124:312.0 125:535.0 126:106.0 130:4751.0 131:2859.0 132:679.0 133:44063.0 134:6025.0 135:254…				1385	1683	4574	2789	2413	3028	1939	1778	1801	2185	1507	2500	2917	4720	1705	3518	3912	3689	731	2723	3040	1261
370185	531772	167	370185	92:76.0 94:1231.0 95:1711.0 97:949.0 106:187.0 120:303.0 123:92.0 124:176.0 126:2897.0 138:211.0 139:102.0 151:1243.0 152:208.0 153:5085.0 154:2124.0 165:285.0 166:11028.0 167:8009.0 168:1461.0 179:47.0 182:236.0 194:225.0 210:1130.0 279:1344.0 280:165.0 299:90.0				2308	2422	2809	2803	1682	2098	1924	2683	238	1945	1204	2652	2601	2009	2525	2763	2096	2152	2017	1496	1705	2287
370184	539644	326	370184	86:271.0 87:287.0 88:128.0 89:2057.0 97:558.0 99:243.0 101:1278.0 103:3548.0 111:120.0 113:539.0 114:128.0 115:684.0 116:976.0 117:6562.0 118:647.0 119:621.0 125:81.0 129:1316.0 130:376.0 131:1112.0 132:139.0 133:3599.0 134:451.0 135:907.0 140:160.0 141:258.0 143:784.0 144:51.0 145:398.0 146:159.0 147:9757.0 148:1403.0 149:1636.0 154:289.0 155:130.0 157:198.0 160:143.0 163:361.0 164:95.0 169:168.…				556	1076	686	1232	942	805	943	1004	719	1031	841	1109	796	1255	1030	902	795	1167	608	1394	963	526
370174	600599	318	370174	85:1565.0 86:436.0 87:1163.0 88:277.0 89:5076.0 90:240.0 91:241.0 92:67.0 94:116.0 96:959.0 98:315.0 99:964.0 100:1912.0 101:2238.0 102:676.0 105:1609.0 106:148.0 107:232.0 108:283.0 109:932.0 110:247.0 111:199.0 112:265.0 113:429.0 114:1271.0 115:6014.0 116:1671.0 117:2947.0 118:160.0 119:401.0 121:58.0 122:56.0 124:1543.0 125:168.0 126:342.0 128:477.0 129:2076.0 130:685.0 131:2478.0 132:759.0 1…				7769	6079	4024	9822	11237	6957	6531	5898	10118	12475	2441	13653	10013	5797	8031	11655	9043	19416	24887	17835	9545	10561
370168	473068	288	370168	85:23235.0 86:1801.0 87:3356.0 88:3429.0 89:41630.0 90:2519.0 91:2220.0 92:589.0 94:426.0 96:937.0 97:1616.0 99:1708.0 100:3253.0 101:10978.0 102:2153.0 103:5612.0 105:3714.0 106:430.0 107:252.0 108:2765.0 109:9927.0 111:514.0 112:10371.0 114:4320.0 116:11263.0 117:7568.0 118:3241.0 119:1010.0 120:139.0 122:36.0 123:54.0 125:320.0 126:363.0 128:3106.0 129:56471.0 130:5651.0 131:4298.0 132:976.0 1…				4195	9733	2001	5200	5435	6010	681	9788	8085	9666	1336	8134	2172	7476	5964	9848	5852	31229	33651	16601	8805	4552
370160	924574	204	370160	85:2309.0 86:350.0 87:2499.0 88:1108.0 89:6987.0 90:636.0 91:572.0 94:231.0 97:827.0 98:212.0 99:1505.0 101:16087.0 102:2156.0 103:60909.0 104:4810.0 105:2147.0 106:154.0 109:888.0 110:31.0 111:1071.0 112:162.0 113:2205.0 114:515.0 115:1697.0 116:9236.0 117:35261.0 118:3653.0 119:2730.0 120:130.0 121:148.0 122:84.0 123:75.0 127:447.0 128:25.0 129:52898.0 130:6838.0 131:7933.0 132:1130.0 133:11934…				3719	6511	10956	3558	8636	8083	3083	11817	4174	7355	2923	4154	8358	5682	5585	8599	2210	6775	10556	25363	6332	7148
369586	575920	180	369586	85:3454.0 86:2541.0 87:3891.0 88:2767.0 89:7755.0 96:811.0 98:1994.0 100:8036.0 101:4937.0 102:4215.0 103:73529.0 104:7709.0 106:113.0 110:1113.0 111:970.0 112:1324.0 115:3289.0 116:976.0 117:33173.0 118:10588.0 119:26.0 120:915.0 121:222.0 123:374.0 126:4734.0 129:33233.0 130:8099.0 131:10795.0 132:3772.0 133:23270.0 134:877.0 135:1970.0 137:1361.0 140:881.0 141:905.0 143:2982.0 146:713.0 147:92…				9258	15855	8389	22422	14851	13578	17038	13446	12072	16541	22899	17621	15712	17846	33190	12104	8656	23991	12991	16839	13890	16195
366259	202720	136	366259	91:3079.0 94:1283.0 95:9892.0 96:1120.0 97:10424.0 98:647.0 102:287.0 105:152.0 106:2810.0 107:902.0 108:1788.0 109:3953.0 110:5588.0 111:13689.0 112:3745.0 118:164.0 120:1307.0 121:170.0 123:4337.0 124:146.0 125:12617.0 126:781.0 136:17614.0 137:1737.0 139:234.0 149:312.0 150:9704.0 151:4966.0 152:411.0 153:372.0 155:236.0 157:153.0 168:1756.0 169:261.0 170:126.0 174:84.0 175:70.0 177:143.0 180:…				1108	1030	1411	1387	1420	916	709	1030	282	1400	4128	952	1531	653	1148	1231	806	1207	1699	1322	1190	956
366131	460770	244	366131	85:12876.0 86:22688.0 87:9346.0 88:3822.0 89:2714.0 90:12638.0 91:11670.0 92:3288.0 94:1245.0 95:986.0 96:5363.0 97:2730.0 99:2534.0 100:29700.0 101:4442.0 102:9126.0 104:32250.0 105:7419.0 106:2496.0 108:1254.0 109:2767.0 112:15808.0 113:2904.0 114:2190.0 116:12590.0 117:7375.0 118:2354.0 119:3830.0 120:14549.0 121:6709.0 122:1976.0 124:11195.0 125:1358.0 129:21894.0 130:5563.0 131:5472.0 132:38…				781	553	500	559	428	554	344	508	338	508	301	635	783	697	583	696	295	688	547	1552	601	484
365122	277531	101	365122	85:1055.0 87:161.0 88:174.0 89:1093.0 92:1089.0 97:559.0 98:744.0 99:7647.0 101:24330.0 102:2221.0 103:4467.0 104:517.0 105:564.0 110:1359.0 111:424.0 113:501.0 116:6195.0 117:2305.0 118:359.0 120:215.0 124:79.0 128:243.0 129:9530.0 130:2583.0 131:11339.0 132:3780.0 138:60.0 139:179.0 141:73.0 143:2349.0 144:564.0 145:2031.0 146:865.0 151:318.0 159:85.0 160:2763.0 161:368.0 162:193.0 170:143.0 17…				4002	3024	2344	4212	3487	3518	3739	3665	3012	4075	8489	7644	7622	7630	6020	5765	8049	7881	5743	3813	5418	5505
361256	411381	100	361256	85:798.0 87:375.0 89:401.0 90:53.0 91:274.0 92:281.0 94:100.0 96:162.0 98:99.0 99:109.0 100:22473.0 101:3676.0 102:942.0 103:739.0 104:1317.0 105:2012.0 106:388.0 107:171.0 108:382.0 109:178.0 110:124.0 111:132.0 112:152.0 113:291.0 114:224.0 115:252.0 118:254.0 119:398.0 120:1109.0 121:397.0 123:156.0 124:183.0 125:269.0 126:216.0 131:1801.0 132:654.0 133:9242.0 134:657.0 135:348.0 136:153.0 137…				8932	4056	1955	4321	8383	4919	8349	7355	5947	3705	8178	15849	6119	11456	22722	3600	4645	10368	7129	6323	2712	3515
360155	887974	387	360155	85:26705.0 86:2946.0 87:345345.0 88:28070.0 89:29304.0 90:2228.0 91:2502.0 93:5497.0 94:1942.0 95:14205.0 96:4350.0 97:39694.0 98:15796.0 99:7232.0 100:8837.0 101:54301.0 102:8054.0 103:61210.0 104:6469.0 105:8450.0 106:1732.0 107:4632.0 108:1313.0 109:6207.0 110:2947.0 111:15664.0 112:2674.0 113:6279.0 114:7407.0 115:16075.0 116:11340.0 117:15286.0 118:1732.0 119:5829.0 120:433.0 121:5289.0 122:…				3074	25505	61287	20661	30176	22496	24965	47883	49022	47798	11816	19460	34859	22791	14335	24457	8251	22381	38434	48203	29084	31962
360154	545613	99	360154	85:296.0 88:59.0 89:1934.0 90:173.0 99:24212.0 101:520.0 102:1718.0 103:18494.0 104:1670.0 105:1368.0 111:485.0 112:270.0 117:1506.0 118:234.0 122:229.0 125:1322.0 126:142.0 129:1254.0 133:3558.0 137:800.0 147:8408.0 148:1624.0 155:3513.0 160:1818.0 161:363.0 163:192.0 176:41.0 189:1521.0 190:198.0 198:220.0 203:122.0 204:418.0 205:462.0 206:254.0 216:164.0 217:7319.0 218:1334.0 219:484.0 222:101…				10851	15970	42005	9544	38171	29063	24472	21647	21953	14429	12940	27999	24937	19824	11170	19811	13018	32776	16492	28362	13818	11649
360148	470717	179	360148	87:452.0 88:665.0 89:2180.0 90:188.0 92:235.0 96:626.0 99:595.0 101:2726.0 103:14717.0 104:4840.0 105:7450.0 106:1308.0 109:139.0 110:633.0 112:167.0 113:576.0 115:900.0 116:1204.0 117:11287.0 118:1539.0 119:1290.0 120:458.0 122:528.0 127:328.0 129:4327.0 130:411.0 131:1716.0 133:5428.0 134:3427.0 135:825.0 136:13707.0 137:1522.0 138:640.0 143:1342.0 147:24658.0 148:4258.0 149:3070.0 150:248.0 15…				5998	4992	6818	7489	6362	4592	7155	6357	4388	8285	4505	6782	9881	7846	9710	7518	902	10319	9240	10307	6336	1106
360147	572384	218	360147	85:4717.0 86:733.0 87:7505.0 88:434.0 89:1466.0 90:260.0 91:1424.0 94:255.0 95:831.0 99:2290.0 100:31327.0 101:4862.0 102:3741.0 103:14172.0 104:1453.0 105:733.0 109:96.0 111:145.0 112:683.0 113:1012.0 114:1668.0 115:1579.0 116:2488.0 117:5658.0 118:666.0 119:785.0 121:252.0 126:267.0 127:564.0 128:2724.0 129:10851.0 130:324.0 131:2583.0 132:275.0 133:3444.0 134:809.0 135:450.0 136:177.0 137:326.…				29909	29520	29767	17492	13571	24275	23463	40944	31759	34964	16834	29656	46427	29264	33932	37811	11753	40685	34472	67871	15628	17163
360104	1123257	204	360104	85:9593.0 86:3467.0 87:6168.0 88:3526.0 89:36464.0 90:2778.0 91:3278.0 92:702.0 94:1705.0 95:2793.0 96:1975.0 97:9964.0 98:1963.0 99:7515.0 100:11572.0 101:26197.0 102:10016.0 103:114654.0 104:11332.0 105:18129.0 106:2471.0 107:1409.0 108:592.0 109:3958.0 110:1212.0 111:9203.0 112:1738.0 113:7313.0 114:5224.0 115:27779.0 116:14367.0 117:180783.0 118:19885.0 119:11726.0 120:1086.0 121:1054.0 122:3…				8714	8927	16279	2749	9987	11406	4636	21635	5794	12752	46350	8553	19123	15753	13881	17888	3099	8760	15081	73774	12418	7508
359808	529995	319	359808	86:109.0 88:248.0 94:34.0 95:118.0 99:340.0 101:225.0 103:1566.0 109:122.0 111:177.0 112:45.0 113:108.0 114:34.0 115:191.0 116:90.0 117:222.0 118:97.0 119:205.0 121:66.0 125:78.0 127:101.0 129:15610.0 130:1771.0 131:1125.0 132:119.0 133:1299.0 134:138.0 135:329.0 140:102.0 141:190.0 143:222.0 147:5476.0 148:1040.0 149:378.0 150:69.0 153:163.0 155:523.0 157:459.0 169:86.0 170:49.0 188:33.0 191:264…				851	802	1135	567	1046	1275	868	1359	880	1164	741	795	1024	978	1130	777	635	748	1210	1886	924	987
358243	284775	215	358243	85:382.0 99:2098.0 100:844.0 104:420.0 107:182.0 114:42.0 115:121.0 128:71.0 131:1414.0 139:26.0 141:89.0 151:68.0 153:39.0 155:271.0 157:188.0 159:84.0 171:3421.0 172:467.0 173:292.0 175:65.0 177:102.0 178:41.0 186:483.0 187:1483.0 188:220.0 189:67.0 198:31.0 199:102.0 203:86.0 214:35.0 215:4736.0 216:903.0 217:361.0 218:57.0 220:153.0 231:26.0 250:23.0 252:97.0 253:14.0 296:30.0 315:31.0 370:41…				2536	1235	2047	2276	1419	2253	2532	3114	1670	2430	1146	2198	2752	1962	2594	1631	2457	2629	2214	2322	606	1716
357445	1172956	361	357445	85:541.0 88:305.0 89:457.0 91:244.0 95:241.0 97:255.0 98:99.0 99:240.0 101:459.0 102:435.0 103:10610.0 104:851.0 105:292.0 109:835.0 111:411.0 112:112.0 113:580.0 115:422.0 116:155.0 117:1459.0 118:125.0 119:275.0 120:101.0 123:113.0 125:162.0 127:405.0 129:7958.0 130:973.0 131:938.0 132:238.0 133:1538.0 135:155.0 138:55.0 139:124.0 140:174.0 141:360.0 142:540.0 143:1975.0 144:88.0 147:8648.0 148…				28644	12724	25674	3846	20165	15326	14885	38998	19153	19216	6034	13138	50372	16645	33324	9078	10697	8224	22598	28237	25371	29666
357049	762311	243	357049	85:1862.0 86:674.0 87:2478.0 88:874.0 89:7939.0 90:788.0 97:591.0 98:490.0 99:1644.0 101:3603.0 102:4389.0 103:30066.0 104:3069.0 105:1816.0 111:912.0 112:367.0 113:914.0 115:1171.0 116:1079.0 117:28479.0 118:2850.0 119:2463.0 120:345.0 121:263.0 125:294.0 127:346.0 129:42191.0 130:7485.0 131:7148.0 132:636.0 133:15819.0 134:1975.0 135:2045.0 137:204.0 141:915.0 142:875.0 143:6792.0 144:850.0 145…				4252	2665	5152	3730	3274	3606	2082	6446	4276	4304	1372	2862	6166	2015	3811	1717	2009	3877	4263	8846	3867	5180
356932	628655	205	356932	86:428.0 88:225.0 89:2614.0 90:489.0 91:207.0 94:82.0 96:156.0 97:39.0 98:186.0 99:285.0 100:1642.0 101:570.0 103:5616.0 104:327.0 105:472.0 106:127.0 110:475.0 111:126.0 112:1113.0 113:159.0 115:79.0 116:241.0 117:4698.0 118:596.0 119:355.0 120:51.0 121:218.0 123:65.0 124:149.0 126:546.0 127:352.0 128:99.0 129:830.0 131:943.0 132:184.0 133:2524.0 134:671.0 135:257.0 136:83.0 137:94.0 138:257.0 1…				11613	7110	16690	6381	10777	8406	7595	22120	12262	15495	5351	8510	14619	9729	10300	10115	3467	18523	9068	38278	7949	12653
356364	595518	244	356364	86:492.0 89:1556.0 90:61.0 91:270.0 103:1691.0 104:266.0 105:705.0 114:220.0 115:163.0 117:710.0 118:248.0 119:99.0 121:145.0 127:219.0 128:138.0 129:669.0 130:251.0 131:420.0 132:114.0 133:1610.0 134:146.0 135:147.0 137:92.0 139:191.0 141:79.0 145:270.0 147:4491.0 148:680.0 149:354.0 151:494.0 152:465.0 153:274.0 154:123.0 155:792.0 157:34.0 160:3442.0 161:477.0 162:74.0 163:98.0 164:19.0 165:14…				1422	1656	1824	1258	1699	1267	1290	3111	1641	1923	1008	1406	2448	1838	1665	1513	1011	2443	1613	1924	1719	2045
356291	371317	194	356291	85:2152.0 88:824.0 89:18144.0 90:3144.0 91:735.0 92:142.0 93:1946.0 94:459.0 95:2583.0 96:5516.0 97:1445.0 98:1397.0 102:803.0 104:1192.0 105:266.0 108:142.0 109:382.0 111:263.0 114:915.0 118:3240.0 119:4204.0 120:970.0 121:106.0 122:467.0 123:195.0 124:14732.0 125:909.0 126:927.0 128:2046.0 129:891.0 130:917.0 131:632.0 133:1103.0 136:1089.0 137:876.0 138:3345.0 139:290.0 141:527.0 142:288.0 143…				2289	2237	2223	1703	2531	2677	2209	1252	2175	2668	1416	2879	2201	2381	2306	2403	2360	2985	2706	2733	2024	1853
355746	592864	268	355746	86:1448.0 89:665.0 90:840.0 91:636.0 94:192.0 95:5345.0 96:3542.0 98:1530.0 99:8617.0 100:4059.0 104:727.0 106:229.0 107:278.0 113:3898.0 114:6080.0 115:4564.0 122:366.0 123:289.0 124:424.0 125:2175.0 126:1698.0 127:6773.0 128:1416.0 129:2327.0 130:552.0 132:752.0 133:1576.0 135:141.0 136:143.0 137:131.0 138:270.0 139:713.0 140:1506.0 141:4574.0 142:925.0 143:2195.0 144:646.0 145:804.0 146:1538.0…				1384	1591	1775	1382	1866	1073	1696	2052	2206	3000	885	1680	1765	1352	1203	1401	1059	2687	1061	2683	1530	1989
355602	322963	212	355602	85:8315.0 86:43319.0 90:3732.0 91:28489.0 92:17171.0 93:4154.0 94:3783.0 95:16187.0 96:14481.0 97:12610.0 98:9168.0 99:11322.0 102:19387.0 104:8944.0 105:7880.0 106:7604.0 107:17188.0 108:809.0 109:850.0 110:1594.0 111:2121.0 112:8164.0 113:4112.0 114:6909.0 116:3704.0 117:6152.0 118:5124.0 119:2492.0 120:62644.0 121:22553.0 122:2755.0 123:763.0 124:2262.0 125:7988.0 126:13596.0 128:19922.0 129:6…				1446	2454	1414	3215	2288	1531	2356	1720	2043	2694	4573	2006	2458	1929	4470	1843	983	3953	1386	3090	2373	2513
355454	599480	152	355454	86:396.0 89:385.0 90:109.0 92:161.0 94:267.0 95:121.0 97:285.0 98:462.0 99:286.0 100:38178.0 101:3826.0 102:2405.0 103:768.0 104:441.0 105:206.0 106:229.0 107:99.0 108:96.0 109:328.0 110:375.0 112:312.0 113:161.0 114:886.0 115:867.0 116:151.0 117:685.0 118:453.0 120:340.0 121:146.0 122:85.0 124:141.0 126:541.0 128:1501.0 129:254.0 130:948.0 131:1010.0 132:1086.0 133:1306.0 134:333.0 135:163.0 136…				4517	12353	3506	10666	10061	11490	10948	8690	7005	9595	10042	9380	10010	4810	16428	6648	4562	13357	8195	7282	6558	9784
353595	721158	326	353595	86:335.0 88:138.0 89:143.0 92:102.0 98:63.0 99:245.0 100:317.0 101:2744.0 102:243.0 103:6246.0 104:549.0 105:340.0 106:94.0 114:86.0 115:244.0 116:248.0 117:418.0 119:391.0 120:95.0 121:311.0 122:58.0 128:94.0 129:2720.0 130:392.0 131:1937.0 133:2703.0 134:406.0 135:966.0 136:111.0 137:262.0 138:60.0 147:5781.0 148:977.0 149:888.0 150:79.0 151:251.0 152:72.0 161:64.0 163:197.0 164:74.0 166:98.0 1…				4629	5571	6672	1600	7170	3694	5795	6648	5572	8280	1886	4706	4850	6034	4187	3203	3022	4664	3567	12521	4606	3167
353342	311099	231	353342	85:13254.0 86:36483.0 87:16438.0 88:3979.0 89:4311.0 90:12244.0 91:14959.0 92:4029.0 94:5481.0 95:2283.0 96:1948.0 97:3006.0 98:2545.0 99:31324.0 100:433141.0 101:44667.0 102:22158.0 103:8990.0 104:23469.0 105:7438.0 106:1681.0 107:2022.0 108:1173.0 111:744.0 112:593.0 113:4671.0 114:5134.0 115:17509.0 116:170140.0 117:31982.0 118:8503.0 119:3540.0 120:162305.0 121:15446.0 122:9643.0 123:1959.0 1…				975	2551	348	1502	2136	2262	9658	513	351	383	1848	18160	1204	6294	4724	4189	9188	430	683	418	2598	3130
351511	880956	169	351511	85:3576.0 86:887.0 87:1127.0 89:507.0 94:259.0 95:551.0 96:807.0 98:105.0 99:2473.0 100:9026.0 101:3680.0 102:1314.0 103:786.0 104:176.0 105:248.0 106:286.0 108:202.0 109:392.0 112:138.0 113:1216.0 115:1393.0 116:472.0 118:222.0 119:1745.0 120:70.0 121:4775.0 123:417.0 126:276.0 127:337.0 129:5866.0 131:3603.0 132:877.0 133:6691.0 134:2006.0 135:917.0 138:260.0 139:372.0 140:803.0 141:1391.0 142:…				4816	3682	2222	3651	4186	1775	4632	7085	5450	6811	1436	5421	6011	3669	3686	2408	2941	3868	3121	2659	3881	4650
351271	686323	156	351271	86:579.0 92:202.0 98:146.0 107:461.0 112:143.0 120:68.0 123:118.0 125:218.0 126:92.0 133:551.0 140:617.0 141:736.0 147:1629.0 148:295.0 154:257.0 156:17234.0 157:2513.0 170:96.0 174:1765.0 175:169.0 177:119.0 188:110.0 207:696.0 208:405.0 209:268.0 212:81.0 221:2807.0 222:699.0 223:635.0 224:70.0 242:159.0 249:94.0 251:49.0 252:78.0 253:55.0 266:26.0 267:49.0 281:162.0 282:169.0 285:72.0 295:397.…				2997	3726	3779	6057	3675	3463	4553	5190	3605	4448	2995	4190	4558	4826	8160	2926	2637	4043	4944	6006	4274	4671
350337	598599	289	350337	85:1732.0 87:688.0 88:1680.0 89:29749.0 90:2645.0 91:3308.0 92:232.0 93:417.0 95:812.0 97:1946.0 98:1892.0 99:3373.0 101:3042.0 103:37899.0 104:3666.0 105:3085.0 106:266.0 107:1007.0 109:817.0 110:427.0 111:2727.0 112:260.0 113:3008.0 114:523.0 115:3487.0 116:3101.0 117:17186.0 118:1092.0 119:4103.0 120:841.0 121:906.0 122:115.0 123:2593.0 125:617.0 126:1267.0 127:3088.0 128:607.0 129:17150.0 131…				74	684	89	115	187	160	146	79	113	140	50	87	2345	131	28190	89	95	145	277	221	610	1255
348773	368714	112	348773	87:675.0 90:231.0 91:314.0 92:202.0 93:120.0 94:310.0 95:200.0 96:280.0 97:1492.0 98:1116.0 99:1465.0 101:891.0 102:865.0 104:379.0 105:196.0 106:304.0 107:3888.0 109:125.0 112:20905.0 113:1081.0 116:1633.0 117:10384.0 118:4459.0 119:674.0 120:758.0 121:441.0 125:161.0 126:5314.0 129:945.0 130:1444.0 131:958.0 132:3984.0 134:3105.0 137:487.0 138:330.0 139:664.0 140:464.0 143:879.0 144:262.0 145:1…				9699	8046	9134	8640	6453	9004	7863	12177	7445	12968	7042	11569	12538	11096	13313	9553	9813	15470	10542	11462	9707	8724
347424	758120	202	347424	85:1971.0 89:2040.0 90:1097.0 91:4269.0 100:8082.0 101:3306.0 102:2346.0 105:1035.0 115:2826.0 117:2535.0 118:985.0 120:3008.0 129:4453.0 130:10115.0 131:2849.0 134:904.0 140:1379.0 141:1387.0 145:1624.0 146:2977.0 147:4618.0 150:839.0 154:1995.0 168:616.0 169:663.0 170:1201.0 171:1018.0 173:761.0 183:998.0 184:776.0 185:1121.0 186:842.0 187:839.0 188:1229.0 189:942.0 192:14144.0 193:3220.0 194:4…				1385	2307	1506	2416	2196	1295	1662	2362	1641	2534	2055	1596	2097	2040	2119	2021	1127	3455	1580	3687	1930	2467
347168	309214	126	347168	90:131.0 92:10.0 94:454.0 95:874.0 96:1152.0 97:3226.0 98:394.0 106:3900.0 109:945.0 115:171.0 117:872.0 122:143.0 126:34000.0 127:22770.0 131:2804.0 138:931.0 139:21916.0 140:6871.0 141:84.0 149:145.0 155:760.0 181:125.0 183:2080.0 197:521.0 298:104.0 307:86.0 369:121.0 386:58.0 468:60.0				751	32163	33194	810	35509	34338	34211	664	547	893	441	621	913	366	535	567	33722	698	797	904	707	619
346922	455271	139	346922	85:1090.0 86:2899.0 89:596.0 90:1393.0 91:1660.0 94:460.0 95:989.0 96:1549.0 97:2541.0 98:2192.0 99:1183.0 100:6461.0 103:1005.0 104:1155.0 106:490.0 107:528.0 108:393.0 110:298.0 112:1071.0 114:2573.0 118:620.0 119:261.0 120:5871.0 121:992.0 122:619.0 123:601.0 124:541.0 125:177.0 126:1441.0 130:5062.0 131:883.0 134:493.0 138:3618.0 139:21093.0 140:2060.0 141:4315.0 142:2640.0 143:2690.0 147:551…				2810	4874	3396	4700	4527	3002	2967	510	4610	7072	3208	2231	3604	3166	3160	1797	2443	2685	2290	6668	4090	3855
342919	845201	387	342919	85:2125.0 86:857.0 87:6051.0 88:2211.0 89:3872.0 90:5381.0 91:7206.0 92:1519.0 93:2952.0 94:1917.0 95:137.0 96:283.0 97:447.0 98:983.0 99:3163.0 100:803.0 101:4791.0 102:4079.0 103:20927.0 104:12813.0 105:12361.0 106:39433.0 107:8472.0 108:1984.0 109:2594.0 110:229.0 111:2656.0 112:670.0 113:3152.0 114:813.0 115:7102.0 116:4605.0 117:8308.0 118:3715.0 119:11673.0 120:5667.0 121:21068.0 122:8698.0…				879	2986	16684	1149	8882	5571	1601	7846	261	601	2910	2362	2565	1505	2031	497	1563	1705	2977	5174	3727	4424
342183	1167063	361	342183	89:1011.0 100:214.0 102:200.0 103:5294.0 104:564.0 105:598.0 109:91.0 111:88.0 113:207.0 115:255.0 117:2015.0 118:199.0 129:3260.0 130:304.0 131:571.0 133:1198.0 142:183.0 143:536.0 144:104.0 145:145.0 147:6115.0 148:785.0 149:524.0 153:86.0 155:496.0 156:143.0 157:503.0 158:135.0 159:89.0 160:2243.0 161:378.0 163:128.0 166:47.0 168:71.0 169:2202.0 170:296.0 171:107.0 173:151.0 177:157.0 182:52.0…				5145	1263	3195	769	2198	1457	1755	5789	2006	2482	5912	1741	7607	1630	2394	1710	922	1551	4851	6957	4675	7052
342012	734146	245	342012	87:274.0 89:995.0 94:63.0 96:603.0 99:1525.0 101:1873.0 102:1713.0 103:3776.0 105:110.0 111:96.0 112:51.0 114:2253.0 115:1539.0 116:5678.0 117:3187.0 122:147.0 126:202.0 128:331.0 129:3289.0 130:107.0 131:2957.0 132:587.0 133:1277.0 134:796.0 135:252.0 141:381.0 145:197.0 146:202.0 147:14289.0 148:2560.0 149:1016.0 150:196.0 151:167.0 153:190.0 154:438.0 155:506.0 156:2158.0 157:638.0 159:221.0 1…				1705	1530	1169	2151	446	2221	1651	2415	2001	2205	985	4128	4103	3541	690	1886	3608	3869	5460	2988	2399	2447
342001	1024682	333	342001	87:383.0 89:588.0 90:407.0 91:434.0 99:946.0 101:902.0 103:847.0 104:282.0 111:524.0 112:181.0 113:835.0 114:174.0 116:880.0 117:481.0 119:614.0 121:270.0 123:226.0 127:540.0 129:4025.0 131:1469.0 133:3604.0 135:351.0 141:514.0 142:151.0 143:910.0 144:272.0 145:869.0 147:5698.0 148:766.0 149:709.0 151:409.0 153:367.0 154:87.0 155:920.0 158:228.0 160:223.0 161:244.0 163:411.0 169:4197.0 170:531.0 …				140	122	137	94	130	134	153	123	108	132	283	346	519	629	476	140	218	226	559	468	358	330
342000	509805	203	342000	87:2932.0 88:2481.0 89:3579.0 90:6066.0 91:2529.0 92:722.0 93:1023.0 94:10400.0 95:1287.0 97:400.0 99:1187.0 101:3677.0 102:9984.0 103:6509.0 104:1362.0 105:1495.0 106:1681.0 108:479.0 109:139.0 116:2885.0 117:5054.0 118:2161.0 119:989.0 120:912.0 121:1162.0 123:380.0 124:254.0 129:20144.0 130:1834.0 132:1901.0 141:285.0 142:1074.0 143:2795.0 144:1160.0 145:1383.0 146:1454.0 155:560.0 156:1226.0 …				447	398	452	705	544	476	727	660	583	524	3210	3713	4837	4643	1573	534	2312	1499	8337	5393	2547	3307
335967	879159	204	335967	87:599.0 88:380.0 89:1511.0 90:199.0 97:659.0 99:1089.0 100:331.0 101:5176.0 102:127.0 103:3596.0 104:281.0 105:173.0 109:1412.0 111:428.0 113:1587.0 114:280.0 115:2645.0 116:2711.0 117:4024.0 118:145.0 119:682.0 124:107.0 127:234.0 128:220.0 129:13553.0 130:1750.0 131:3568.0 132:465.0 133:4625.0 136:183.0 137:174.0 139:76.0 140:624.0 141:4127.0 142:937.0 143:3865.0 144:542.0 145:6874.0 146:879.0…				61802	32583	57931	38079	29162	13008	2481	9222	4577	12375	31540	44892	81420	3904	36275	63569	43364	148470	36446	107039	39239	41513
327614	485859	211	327614	86:4522.0 90:614.0 92:2005.0 93:964.0 96:1742.0 97:804.0 103:1935.0 104:636.0 105:1229.0 106:582.0 107:840.0 108:858.0 109:15466.0 110:1809.0 111:862.0 115:1987.0 119:1935.0 120:1331.0 121:1251.0 122:665.0 123:895.0 125:570.0 126:2326.0 132:864.0 133:16743.0 134:2689.0 135:6342.0 136:629.0 137:3221.0 138:601.0 139:4250.0 140:7801.0 142:2145.0 145:196.0 147:34778.0 148:8480.0 149:5674.0 150:1245.0…				3348	3790	3372	7525	3234	5704	4672	4356	6489	6216	8640	6086	5020	9407	6728	5625	4146	8187	4334	3005	5393	2319
327545	400159	240	327545	85:3440.0 86:3809.0 87:1880.0 89:258.0 90:307.0 92:180.0 93:2196.0 94:340.0 95:409.0 96:679.0 97:1652.0 98:2589.0 99:4097.0 101:1353.0 102:2721.0 103:1303.0 104:399.0 105:7826.0 106:916.0 109:258.0 110:948.0 111:1432.0 112:946.0 113:1831.0 115:1380.0 117:2458.0 119:275.0 120:239.0 121:228.0 122:99.0 123:197.0 124:522.0 125:4723.0 126:799.0 127:254.0 128:200.0 130:3086.0 131:8745.0 132:2425.0 137:…				982	625	804	1948	852	824	1399	1683	720	1174	598	863	1121	881	1617	731	990	964	967	1006	685	825
327452	760871	389	327452	86:104.0 91:534.0 95:260.0 96:917.0 97:2176.0 98:342.0 103:18984.0 104:4651.0 105:2614.0 106:66.0 108:614.0 109:442.0 111:2298.0 112:324.0 113:1868.0 118:475.0 120:185.0 121:372.0 122:57.0 123:292.0 124:223.0 125:741.0 126:1096.0 127:1636.0 128:931.0 129:18351.0 130:3049.0 134:1096.0 136:335.0 137:310.0 139:2305.0 140:248.0 142:289.0 143:1097.0 144:118.0 145:360.0 148:2668.0 149:1960.0 152:65.0 1…				1481	1156	2685	1479	1715	1141	898	714	1760	910	621	1256	2433	806	1170	1212	896	1579	1100	2547	1494	1695
326263	597093	243	326263	85:6446.0 86:3762.0 90:441.0 91:1914.0 95:631.0 97:461.0 98:2043.0 99:12036.0 100:83993.0 101:9636.0 102:5088.0 103:8578.0 104:2074.0 111:3067.0 113:863.0 115:3120.0 116:1211.0 119:1666.0 124:425.0 125:644.0 129:1065.0 130:2270.0 132:996.0 133:3939.0 135:971.0 137:455.0 139:561.0 141:3011.0 143:465.0 144:416.0 145:675.0 147:10689.0 148:2131.0 151:888.0 154:287.0 155:4673.0 156:1206.0 157:4893.0 1…				536	789	782	867	695	751	916	1444	608	588	780	2830	2296	946	4897	1797	856	1768	1585	976	882	1052
321802	316952	126	321802	92:48.0 94:25.0 97:239.0 106:250.0 107:24.0 117:56.0 122:27.0 126:1704.0 127:1036.0 128:40.0 139:992.0 140:314.0 151:41.0 254:26.0 271:32.0 272:27.0 333:22.0 393:22.0 426:19.0 454:21.0 475:22.0				33756	32163	33194	43250	36453	1542	34211	43368	23862	38295	24781	37333	42163	36966	35207	34583	1621	37350	31073	40544	36213	36464
321064	290892	98	321064	90:9.0 91:283.0 92:83.0 93:24.0 96:102.0 97:134.0 98:4294.0 99:211.0 100:153.0 102:70.0 103:141.0 104:88.0 105:109.0 106:66.0 107:263.0 115:69.0 117:22.0 118:30.0 120:106.0 121:273.0 122:38.0 126:368.0 128:38.0 129:4906.0 130:367.0 131:102.0 135:49.0 136:29.0 138:53.0 139:535.0 140:61.0 143:141.0 144:64.0 146:82.0 149:57.0 150:56.0 152:26.0 161:19.0 163:25.0 167:294.0 168:169.0 170:27.0 172:24.0 …				28429	30864	30603	27653	26885	18259	22698	40826	38104	45524	36485	18422	47887	26540	43879	38590	12375	45749	26633	61656	31607	40486
320876	719962	173	320876	89:155.0 98:125.0 99:52.0 103:606.0 111:47.0 115:164.0 122:220.0 129:294.0 130:119.0 131:874.0 132:428.0 133:594.0 134:148.0 135:104.0 138:73.0 139:35.0 140:29.0 141:55.0 143:117.0 144:147.0 145:115.0 148:200.0 149:264.0 153:32.0 154:77.0 155:103.0 157:88.0 158:415.0 160:81.0 162:27.0 163:54.0 164:37.0 167:21.0 168:77.0 169:117.0 170:191.0 171:82.0 172:47.0 173:3528.0 175:154.0 177:68.0 181:21.0 …				3870	3099	4636	8163	4018	3036	6019	6657	4612	7008	1688	3104	3990	2346	3882	4195	3908	4264	3946	6384	3902	3078
320842	846181	280	320842	85:43.0 88:132.0 90:81.0 91:75.0 101:72.0 102:133.0 106:194.0 109:57.0 121:39.0 135:185.0 136:135.0 137:87.0 147:354.0 148:447.0 150:129.0 159:24.0 162:86.0 164:223.0 165:49.0 166:33.0 173:22.0 175:60.0 176:101.0 177:40.0 178:37.0 180:56.0 187:36.0 189:84.0 190:1006.0 192:384.0 193:73.0 195:27.0 196:18.0 202:205.0 206:125.0 207:101.0 208:214.0 209:104.0 215:38.0 216:49.0 217:171.0 218:370.0 219:3…				3703	3575	3638	5063	4117	2515	3271	5385	1839	2939	2567	3638	4221	3629	4433	5420	3262	3925	3710	2368	4305	4403
320305	803797	218	320305	85:205.0 86:401.0 87:266.0 88:168.0 89:137.0 90:117.0 91:251.0 92:91.0 93:56.0 96:39.0 97:28.0 98:43.0 99:136.0 100:3805.0 101:1427.0 102:2740.0 103:776.0 104:241.0 105:143.0 106:58.0 107:85.0 111:69.0 114:66.0 115:261.0 116:615.0 117:2068.0 118:677.0 119:276.0 120:273.0 121:42.0 126:20.0 129:47.0 130:415.0 131:759.0 132:1053.0 133:782.0 134:967.0 135:259.0 136:68.0 137:45.0 142:36.0 144:104.0 14…				7649	7218	13119	6956	7797	5818	6309	11435	10301	10867	4480	2985	10256	7624	3543	4122	3051	6030	7327	13909	6542	8305
318427	454801	147	318427	85:43.0 87:184.0 88:221.0 89:146.0 100:472.0 101:314.0 102:62.0 103:627.0 104:208.0 105:115.0 113:20.0 115:53.0 117:307.0 118:66.0 120:58.0 128:17.0 129:25.0 131:240.0 132:555.0 133:572.0 134:392.0 135:52.0 144:261.0 145:72.0 146:77.0 147:3320.0 148:416.0 149:274.0 150:12.0 159:76.0 161:212.0 166:30.0 175:52.0 176:15.0 177:94.0 188:21.0 191:22.0 206:28.0 220:544.0 221:162.0 235:32.0 236:194.0 237…				21110	16709	11988	16667	20092	19669	25033	26971	20788	23268	7314	37995	36370	21588	25817	20676	24230	24429	24109	18106	20923	27514
253514	286755	129	253514	87:52.0 88:139.0 90:58.0 96:88.0 98:1730.0 99:58.0 106:57.0 111:22.0 116:16.0 120:10.0 121:64.0 129:1986.0 139:209.0 140:38.0 146:49.0 147:84.0 149:92.0 150:47.0 167:88.0 168:78.0 242:426.0 243:82.0 244:38.0 334:28.0 389:37.0 391:45.0 401:28.0 417:27.0 451:34.0 453:18.0				25507	24674	37689	19512	19160	22562	22610	25979	30359	37199	21600	22987	31115	30405	23540	29566	16047	39224	19536	46792	24320	27443
253509	238417	106	253509	85:253.0 87:232.0 88:339.0 92:185.0 97:510.0 99:56.0 100:242.0 101:258.0 104:2034.0 106:5436.0 107:7765.0 112:32.0 117:303.0 121:1006.0 126:1183.0 127:208.0 130:2116.0 142:51.0 143:944.0 147:1630.0 149:655.0 150:2369.0 158:111.0 161:32.0 162:96.0 169:8.0 170:153.0 171:111.0 172:43.0 180:191.0 188:30.0 192:9.0 195:50.0 196:37.0 199:312.0 200:44.0 204:81.0 209:73.0 211:61.0 212:13.0 214:89.0 218:18…				1872	1533	1688	1641	901	3817	816	783	1986	2716	3003	2765	2606	3854	2519	3122	981	3368	1994	2265	2323	2404
253506	221343	121	253506	85:234.0 86:310.0 87:415.0 90:378.0 91:462.0 92:1245.0 93:1223.0 94:95.0 95:69.0 96:319.0 97:333.0 99:75.0 100:2500.0 101:489.0 102:1838.0 104:758.0 105:190.0 106:105.0 108:60.0 109:41.0 112:27.0 113:189.0 115:118.0 116:324.0 118:719.0 120:3467.0 121:9033.0 122:642.0 123:122.0 126:166.0 128:32.0 129:1236.0 131:476.0 138:88.0 139:118.0 140:1666.0 141:119.0 143:788.0 144:978.0 145:138.0 147:3956.0 …				54330	72837	60367	33619	95963	68317	57592	101457	67978	36036	40842	34998	86596	47113	20550	41119	52625	139811	52322	168055	47522	46409
250811	642967	204	250811	85:4806.0 86:1602.0 87:6937.0 88:1922.0 89:62768.0 90:4961.0 91:3297.0 94:670.0 95:669.0 97:1409.0 98:718.0 99:5459.0 101:22611.0 102:3589.0 103:43025.0 104:4046.0 105:3983.0 106:588.0 107:159.0 109:1858.0 110:319.0 111:4046.0 112:107.0 113:4116.0 115:6038.0 116:24589.0 117:50345.0 118:6022.0 119:7551.0 120:752.0 121:244.0 123:100.0 125:515.0 127:2169.0 128:783.0 129:63270.0 130:7879.0 131:39584.…				299716	270213	375004	204292	336758	214600	315975	533720	310203	334006	128819	155064	405812	197436	231390	193245	84876	199617	114529	483840	239209	276094
230854	736420	217	230854	85:63.0 88:45.0 89:374.0 90:46.0 101:55.0 102:52.0 103:961.0 104:174.0 105:406.0 113:19.0 117:467.0 118:62.0 119:36.0 120:41.0 121:38.0 128:29.0 129:427.0 130:156.0 131:49.0 133:328.0 140:18.0 142:91.0 143:83.0 144:49.0 145:68.0 147:923.0 148:247.0 149:74.0 150:62.0 153:20.0 155:29.0 157:98.0 160:575.0 161:138.0 162:25.0 163:39.0 164:29.0 168:30.0 170:37.0 172:37.0 175:44.0 176:31.0 183:16.0 189:…				303	1281	4034	2736	1407	2738	739	2777	3295	2016	3006	2020	4878	3024	1644	3254	1716	4091	944	6405	2320	3535
229428	512212	98	229428	97:47.0 98:1041.0 99:103.0 134:41.0 141:513.0 145:12.0 146:53.0 160:33.0 172:67.0 175:21.0 190:24.0 204:44.0 217:115.0 221:63.0 232:125.0 237:24.0 248:22.0 249:25.0 334:188.0 335:41.0 336:31.0 371:16.0 380:23.0 451:24.0 455:19.0 499:14.0				4668	3235	5338	2562	2416	2295	4589	4888	5329	5296	2336	2018	7597	2880	2669	3444	3035	4148	4185	3033	4083	5239
228307	815271	343	228307	85:352.0 87:196.0 88:262.0 89:1578.0 90:381.0 91:386.0 92:49.0 93:236.0 94:144.0 95:172.0 96:1170.0 97:284.0 98:697.0 99:209.0 102:312.0 103:3619.0 104:321.0 105:311.0 106:131.0 107:406.0 109:51.0 113:198.0 116:246.0 117:2113.0 118:291.0 119:282.0 121:52.0 123:326.0 124:63.0 126:324.0 127:238.0 131:701.0 133:1187.0 134:156.0 135:467.0 136:61.0 137:18.0 138:49.0 140:187.0 141:116.0 142:563.0 143:2…				609	360	1380	892	726	673	737	788	633	740	440	753	884	672	938	425	1003	896	1313	692	720	1287
228119	467113	191	228119	87:223.0 95:79.0 99:89.0 101:241.0 103:2089.0 104:197.0 112:47.0 113:449.0 115:146.0 119:188.0 129:436.0 130:169.0 131:797.0 133:1263.0 134:237.0 135:143.0 136:48.0 139:68.0 141:159.0 142:340.0 143:705.0 144:123.0 145:74.0 147:7552.0 148:1022.0 149:1050.0 150:151.0 154:252.0 155:1527.0 156:300.0 157:211.0 158:56.0 159:48.0 161:59.0 163:118.0 165:21.0 170:90.0 173:23.0 177:195.0 184:104.0 187:59.0…				427	415	441	1539	1523	426	325	551	418	532	1177	1356	1363	816	924	1053	620	874	1711	1114	777	891
225143	660983	208	225143	91:1266.0 122:120.0 208:1695.0 209:426.0 210:372.0 257:1383.0 270:504.0 280:91.0 282:194.0 285:71.0 287:344.0 311:157.0 325:21.0 333:225.0 334:54.0 346:26.0 348:105.0 354:35.0 371:53.0 379:45.0 381:29.0 384:52.0 387:147.0 401:238.0 402:102.0 403:75.0 406:31.0 427:32.0 440:23.0 447:27.0 459:29.0 464:39.0 472:21.0 479:41.0 480:29.0 481:25.0 487:33.0 493:22.0 498:33.0 500:27.0				7583	5982	9111	7059	5596	4607	8289	10891	6931	8793	4172	10202	10505	7244	6638	7048	7813	10090	4974	6547	7476	9995
223148	581091	174	223148	99:249.0 101:428.0 105:56.0 110:773.0 114:95.0 118:133.0 126:81.0 128:127.0 130:730.0 131:201.0 132:41.0 134:97.0 139:25.0 141:36.0 148:198.0 152:41.0 155:49.0 157:126.0 163:51.0 170:93.0 173:97.0 174:3338.0 175:418.0 176:296.0 178:32.0 184:35.0 185:25.0 186:1865.0 187:61.0 188:45.0 199:81.0 202:704.0 203:125.0 219:125.0 246:25.0 253:1095.0 254:180.0 255:62.0 257:22.0 286:13.0 301:596.0 302:125.0…				6801	7516	12439	11184	9593	6100	10807	13670	8986	13046	8101	12435	13588	11393	11303	15776	7847	12895	10001	11052	9317	10657
223120	580388	218	223120	85:90.0 87:1299.0 88:119.0 90:32.0 99:49.0 100:4950.0 101:159.0 103:34.0 113:38.0 114:134.0 116:64.0 118:30.0 126:175.0 129:442.0 134:32.0 144:1016.0 145:66.0 156:187.0 161:1024.0 162:186.0 163:103.0 167:26.0 170:47.0 174:164.0 175:91.0 177:375.0 179:52.0 186:354.0 190:45.0 202:214.0 216:20.0 218:4652.0 219:631.0 220:347.0 240:28.0 242:30.0 243:29.0 254:35.0 255:11.0 277:18.0 278:32.0 287:34.0 29…				1631	2951	3315	3283	2952	2375	3155	5104	3101	4194	1442	3915	4603	3513	3438	4715	2016	4054	3716	4982	3233	3549
223108	562175	149	223108	101:1708.0 102:813.0 104:67.0 105:1697.0 106:96.0 107:73.0 112:57.0 116:854.0 117:265.0 118:184.0 119:433.0 120:185.0 121:167.0 125:152.0 128:629.0 130:1521.0 131:625.0 132:381.0 133:893.0 134:209.0 144:696.0 145:68.0 147:4549.0 148:1090.0 149:13100.0 150:1398.0 151:900.0 152:99.0 163:190.0 173:191.0 174:570.0 190:259.0 198:132.0 202:404.0 203:238.0 212:20.0 214:428.0 215:236.0 216:333.0 218:4435…				28346	41188	53581	50460	40559	27559	47742	67358	33748	58334	35687	63085	62781	53085	47698	63568	35158	63677	51391	52092	41011	42428
222303	505938	212	222303	85:228.0 86:691.0 88:328.0 89:9733.0 90:840.0 91:693.0 93:249.0 94:875.0 96:1979.0 97:587.0 98:3049.0 99:3070.0 103:1086.0 104:155.0 107:81.0 110:258.0 111:194.0 113:210.0 114:431.0 117:1020.0 118:136.0 123:200.0 124:566.0 125:450.0 126:10518.0 127:405.0 128:592.0 130:659.0 131:1355.0 133:2189.0 134:1079.0 135:216.0 136:159.0 137:87.0 138:88.0 139:270.0 140:2953.0 141:484.0 142:407.0 143:1511.0 1…				5820	6549	2969	8957	7247	4725	7418	9320	1845	6067	6881	18117	17718	33236	8920	11411	8580	11934	67807	30641	13010	14871
222298	521849	94	222298	85:651.0 86:422.0 87:444.0 89:5200.0 90:287.0 91:50.0 93:344.0 94:13464.0 95:964.0 96:149.0 97:2381.0 98:569.0 99:593.0 100:2043.0 103:316.0 111:170.0 112:216.0 113:849.0 114:322.0 117:201.0 120:1463.0 124:1009.0 125:295.0 131:1158.0 132:271.0 133:1116.0 138:280.0 139:159.0 140:543.0 141:128.0 142:634.0 147:7923.0 148:872.0 149:1136.0 150:170.0 151:138.0 152:145.0 153:67.0 154:129.0 156:318.0 165…				5964	6555	2649	3759	6131	3433	3687	13566	6227	6292	1442	3800	7961	3798	5061	7836	1052	6946	8250	19099	5500	6000
222288	278956	168	222288	86:523.0 89:221.0 94:3548.0 95:25.0 97:8353.0 98:1001.0 99:1348.0 100:861.0 101:667.0 102:447.0 104:86.0 107:496.0 108:60.0 112:170.0 113:592.0 117:300.0 118:110.0 123:24.0 124:1214.0 125:211.0 126:388.0 128:25.0 131:449.0 139:222.0 141:508.0 146:46.0 147:3754.0 148:1162.0 149:477.0 150:102.0 157:97.0 168:20567.0 169:2142.0 170:751.0 171:85.0 177:167.0 225:28.0 233:134.0 265:66.0 467:35.0				40166	30343	27063	43769	24088	18002	36858	76330	37891	47429	12107	38681	45890	40273	28504	38345	28125	50333	63773	135628	28239	42376
219979	735093	245	219979	89:335.0 96:48.0 99:164.0 100:46.0 108:49.0 113:69.0 115:73.0 116:94.0 124:66.0 128:43.0 129:143.0 131:124.0 133:282.0 134:58.0 135:31.0 136:22.0 138:26.0 142:74.0 143:54.0 144:19.0 147:1360.0 148:188.0 149:260.0 157:272.0 159:32.0 163:58.0 164:17.0 165:15.0 171:45.0 173:81.0 185:55.0 195:29.0 196:200.0 199:37.0 206:21.0 240:11.0 245:407.0 246:151.0 248:31.0 256:12.0 259:33.0 260:41.0 262:20.0 26…				1177	1408	1169	2151	1501	1901	1095	2289	1717	2169	698	4053	3777	3541	1724	1886	3388	3511	5391	3153	2249	1444
219407	979252	174	219407	85:106.0 86:1707.0 87:146.0 88:102.0 99:80.0 100:769.0 101:268.0 102:198.0 103:142.0 106:75.0 109:74.0 113:61.0 114:126.0 116:405.0 118:63.0 122:38.0 128:256.0 129:72.0 130:259.0 132:116.0 139:28.0 141:115.0 142:231.0 144:119.0 145:58.0 147:830.0 149:289.0 154:27.0 155:70.0 156:145.0 157:48.0 158:229.0 159:57.0 160:36.0 161:37.0 162:38.0 165:52.0 166:37.0 168:30.0 169:24.0 170:47.0 171:55.0 172:1…				883	1203	933	1695	1230	783	1191	2538	1724	1844	651	596	2228	966	3217	869	841	1390	456	1288	1410	1611
217691	269320	177	217691	107:188.0 125:94.0 129:246.0 138:67.0 140:150.0 143:80.0 151:260.0 177:1660.0 178:281.0 179:120.0 185:40.0 199:26.0 219:887.0 257:18.0 258:41.0 433:16.0 485:31.0 493:31.0 498:20.0				12135	6922	9468	15343	11219	13621	13404	13161	9795	15979	23713	23245	23912	28306	17954	22685	25365	22937	23060	29232	10077	20067
215683	257267	168	215683	94:561.0 95:75.0 97:505.0 99:101.0 114:118.0 124:252.0 141:20.0 150:78.0 160:42.0 164:18.0 168:1966.0 169:254.0 170:72.0 175:32.0 177:74.0 183:21.0 191:70.0 193:34.0 219:38.0 222:35.0 223:19.0 234:19.0 235:23.0 237:22.0 260:23.0 268:22.0 295:23.0 296:19.0 315:21.0 319:33.0 320:22.0 347:24.0 348:23.0 365:17.0 382:27.0 408:19.0 420:26.0 422:22.0 442:19.0 450:17.0 462:24.0 464:18.0 468:31.0 472:16.0…				44622	37925	34635	42596	35733	25189	37515	85229	54395	60954	15137	50073	54766	45232	23673	54456	29394	59107	69937	112730	39969	53130
214112	785619	179	214112	86:27.0 89:40.0 91:90.0 95:209.0 96:83.0 97:89.0 100:47.0 101:65.0 109:63.0 110:62.0 111:27.0 116:76.0 123:38.0 124:43.0 131:1142.0 132:208.0 137:28.0 138:23.0 145:91.0 159:37.0 164:25.0 169:28.0 177:21.0 179:582.0 180:99.0 199:23.0 222:26.0 254:23.0 278:22.0 374:24.0 376:14.0 405:19.0 431:15.0 453:23.0				1579	1513	1062	2338	1650	1576	1935	2654	1599	1205	1211	2238	1955	1665	2481	1794	1319	1854	1782	1120	1590	1796
210993	877833	217	210993	85:1874.0 86:6086.0 87:3720.0 89:1248.0 92:221.0 93:195.0 97:335.0 98:786.0 100:982.0 101:1917.0 102:586.0 103:11469.0 105:642.0 111:583.0 113:1097.0 114:601.0 115:1017.0 116:1214.0 117:6498.0 118:1024.0 120:197.0 124:170.0 125:122.0 127:248.0 128:696.0 129:763.0 130:447.0 131:236.0 132:968.0 133:4900.0 135:521.0 141:66.0 142:2643.0 143:1684.0 145:366.0 146:1190.0 147:27126.0 148:4249.0 149:2761.…				3154	6328	10467	6795	6320	3009	1247	2897	1272	3246	5767	7548	15063	1226	6255	11346	7417	26995	7091	20679	7195	7354
210986	558826	252	210986	85:117.0 86:542.0 87:262.0 89:210.0 90:118.0 91:210.0 93:50.0 94:38.0 95:59.0 98:452.0 99:83.0 100:8691.0 101:677.0 102:467.0 103:531.0 104:45.0 105:224.0 107:208.0 108:147.0 109:51.0 111:55.0 112:65.0 113:155.0 114:3708.0 115:10528.0 116:1387.0 117:1106.0 118:104.0 119:33.0 120:50.0 121:33.0 122:1104.0 123:119.0 124:118.0 127:219.0 128:276.0 129:195.0 131:427.0 132:589.0 133:2209.0 135:780.0 136…				579	407	414	483	452	314	393	671	474	675	362	693	631	263	621	423	488	610	297	877	393	518
210697	435928	205	210697	85:735.0 86:666.0 87:1369.0 88:1035.0 89:17233.0 90:1425.0 91:700.0 94:34.0 97:87.0 98:230.0 99:554.0 100:4075.0 101:4261.0 102:2070.0 103:13757.0 104:1299.0 105:1684.0 106:61.0 111:156.0 112:219.0 113:427.0 114:529.0 115:1620.0 116:965.0 117:32021.0 118:2988.0 119:2810.0 120:228.0 121:119.0 126:386.0 128:280.0 129:2963.0 130:5476.0 131:4075.0 132:759.0 133:9576.0 134:1134.0 135:837.0 136:85.0 14…				3022	2127	4102	2762	1853	2165	2374	2936	2833	3335	1944	3328	4112	2885	2552	2231	2956	3442	3117	3528	2943	4136
210694	658195	160	210694	86:21484.0 88:10164.0 89:143067.0 90:11266.0 91:6923.0 96:1177.0 97:5851.0 98:4019.0 99:10049.0 100:42615.0 101:40736.0 102:31076.0 105:89108.0 106:9887.0 107:3746.0 108:577.0 110:2886.0 112:6307.0 114:32079.0 115:19443.0 117:326196.0 118:35429.0 119:27623.0 120:2768.0 122:690.0 123:435.0 124:1228.0 126:5211.0 127:11731.0 128:16490.0 129:345972.0 130:76225.0 131:81479.0 132:15134.0 133:196482.0 1…				1610126	1358081	1785210	1037789	1421370	1201519	920296	2418083	1408000	1608404	634075	948886	1943102	1177607	919138	1306023	489974	1719541	1271234	1956787	1268894	1482656
210457	584161	205	210457	205:138.0				6123	5664	7423	3769	6311	4373	3922	10173	5221	7588	3336	4738	8485	5463	5541	5805	2218	8057	4920	13697	5183	5830
210313	565988	217	210313	88:83.0 89:337.0 95:106.0 99:68.0 100:88.0 103:2325.0 104:193.0 116:75.0 117:950.0 129:803.0 130:183.0 133:510.0 134:58.0 139:25.0 141:26.0 142:7.0 146:56.0 157:80.0 170:16.0 183:59.0 189:98.0 191:97.0 204:81.0 205:456.0 217:1739.0 218:249.0 219:24.0 221:37.0 243:100.0 307:24.0 319:23.0				104028	112861	150050	100379	104027	89129	89276	166197	101321	139676	55687	84725	134994	90370	68879	121338	46777	125517	104562	193650	77387	108492
210297	931518	217	210297	85:265.0 87:206.0 88:190.0 89:2271.0 90:198.0 91:122.0 93:56.0 95:65.0 96:137.0 99:253.0 100:339.0 101:896.0 102:192.0 103:11470.0 104:1100.0 105:698.0 108:51.0 111:255.0 113:386.0 114:444.0 115:115.0 116:237.0 117:3166.0 118:411.0 119:419.0 120:71.0 121:55.0 123:46.0 124:55.0 125:82.0 126:153.0 127:181.0 128:260.0 129:3381.0 130:472.0 131:1121.0 132:175.0 133:2484.0 134:227.0 135:142.0 136:55.0 …				2748	46222	69839	58248	16916	11346	11814	28946	9384	11093	8822	7378	36986	30580	14650	1925	9063	21408	21689	12863	21263	24301
210233	227850	173	210233	85:11347.0 86:2897.0 87:1201.0 88:4278.0 89:2345.0 91:1295.0 92:536.0 93:620.0 97:628.0 98:948.0 99:2364.0 101:11603.0 103:1437.0 105:1173.0 111:152.0 112:70.0 113:262.0 116:9451.0 117:43751.0 118:4910.0 119:2429.0 121:65.0 122:913.0 123:2144.0 124:316.0 125:259.0 127:150.0 129:10504.0 130:3027.0 131:21349.0 132:10771.0 135:201.0 137:61.0 138:223.0 139:2097.0 140:234.0 141:179.0 142:100.0 143:656…				32116	13673	26512	21264	8678	20290	3051	21591	18983	18065	2882	1908	46023	3340	17578	15873	3196	3383	3140	3841	2403	2889
191801	469696	217	191801	85:32.0 87:6.0 88:71.0 89:203.0 91:8.0 94:1.0 96:6.0 98:6.0 99:13.0 100:23.0 101:242.0 102:15.0 103:1515.0 104:107.0 105:28.0 106:17.0 110:57.0 111:2.0 113:5.0 115:82.0 116:267.0 117:1222.0 118:94.0 119:56.0 122:1.0 126:4.0 127:16.0 129:407.0 131:151.0 132:25.0 133:447.0 134:104.0 135:31.0 136:4.0 137:4.0 139:11.0 147:2205.0 148:344.0 149:238.0 150:9.0 152:1.0 154:7.0 155:5.0 162:8.0 163:9.0 164:…				6373	13750	6892	31956	13974	12226	5034	3091	8023	2790	3885	13423	15105	5085	89595	3436	1843	8533	9533	5299	11106	12528
189391	568027	212	189391	88:202.0 89:50.0 91:337.0 92:88.0 93:96.0 94:2325.0 95:145.0 97:1.0 103:15.0 104:7.0 106:14.0 122:20.0 126:2.0 127:2.0 128:25.0 133:10.0 134:83.0 140:1.0 152:21.0 153:58.0 155:112.0 165:62.0 171:1.0 173:2.0 177:80.0 179:100.0 180:27.0 181:7.0 189:10.0 190:1.0 191:10.0 193:524.0 194:51.0 196:57.0 197:159.0 204:22.0 205:11.0 208:19.0 209:2.0 212:3563.0 213:477.0 214:102.0 219:9.0 232:2.0 233:1.0 23…				3176	1876	3008	1623	1354	1682	1884	2567	2111	2384	808	1283	3367	1624	2109	2433	1423	1962	2427	3566	2721	2601
187819	695362	245	187819	87:272.0 88:366.0 94:66.0 96:244.0 100:744.0 101:714.0 102:456.0 103:2567.0 104:178.0 113:200.0 114:988.0 115:825.0 116:3193.0 117:1605.0 119:260.0 122:144.0 123:34.0 128:134.0 129:1013.0 130:1092.0 131:489.0 132:309.0 133:1932.0 141:25.0 142:162.0 144:373.0 145:234.0 146:123.0 147:6947.0 148:880.0 149:1059.0 154:85.0 155:62.0 156:1238.0 157:475.0 158:290.0 159:68.0 161:200.0 170:81.0 171:83.0 17…				1350	1201	1670	2318	1439	1346	2476	2178	1539	2099	811	1415	1317	1472	1791	1291	1178	1617	1437	2348	1454	854
187055	960733	307	187055	85:895.0 88:713.0 89:7097.0 90:557.0 96:175.0 97:660.0 98:317.0 99:541.0 100:589.0 101:2903.0 102:761.0 103:47049.0 104:4654.0 105:2056.0 106:279.0 108:231.0 109:116.0 111:496.0 112:274.0 113:875.0 114:807.0 115:1088.0 116:973.0 117:10397.0 118:802.0 119:1704.0 121:67.0 128:484.0 129:12251.0 130:1188.0 131:3461.0 132:641.0 133:7415.0 134:1260.0 135:787.0 140:214.0 141:85.0 142:3492.0 143:2946.0 1…				11470	4218	29004	2045	10763	10281	3905	39854	12866	8661	466	4019	16089	4177	4040	4100	2852	7569	4987	20340	8300	9062
171968	653378	179	171968	85:1507.0 86:1521.0 87:4319.0 88:2093.0 89:12609.0 90:4181.0 91:4234.0 94:504.0 98:472.0 100:2678.0 102:2226.0 103:21896.0 104:1743.0 105:6241.0 106:981.0 111:611.0 115:2493.0 117:19570.0 118:3178.0 119:4061.0 120:327.0 123:52.0 124:273.0 129:17344.0 130:4798.0 131:6663.0 132:934.0 133:13339.0 134:2333.0 135:2390.0 143:2515.0 146:2535.0 147:56280.0 148:9449.0 149:6284.0 150:1042.0 151:767.0 156:3…				145514	169737	262790	218688	174733	142175	113834	167486	103594	58777	172590	127032	219434	160816	183660	301519	96469	153469	166030	170023	232681	184863
171564	664278	319	171564	85:2761.0 86:3346.0 87:4228.0 88:2103.0 89:31879.0 90:2123.0 91:1214.0 92:322.0 94:363.0 97:1045.0 98:901.0 99:2436.0 100:6060.0 101:8894.0 102:4115.0 103:50203.0 104:4606.0 105:11919.0 106:1065.0 107:316.0 108:116.0 110:513.0 111:514.0 112:1021.0 113:2200.0 114:4299.0 115:3545.0 116:2488.0 117:38102.0 118:4525.0 119:4119.0 120:510.0 123:43.0 124:103.0 126:858.0 127:1005.0 128:1579.0 129:38424.0 …				390497	143742	367461	99760	126134	79927	82214	336943	155860	202975	110701	72281	187828	134060	98751	153271	40118	367753	156604	218504	156400	179524
171002	435752	201	171002	85:814.0 86:291.0 87:981.0 88:319.0 89:3174.0 90:226.0 91:665.0 94:72.0 95:23.0 97:82.0 98:563.0 99:298.0 100:223.0 101:2429.0 102:486.0 103:7999.0 104:2514.0 105:1017.0 110:106.0 111:97.0 112:29.0 113:254.0 114:654.0 115:1239.0 116:926.0 117:14935.0 118:1530.0 119:1075.0 120:145.0 124:40.0 126:532.0 128:396.0 129:1943.0 130:429.0 131:3627.0 132:805.0 133:6175.0 134:1057.0 135:545.0 136:178.0 139…				2766	2229	4882	3604	2235	3968	3349	3413	2759	3576	2168	612	3464	3506	1166	2682	3672	4945	4622	4868	3110	3771
170314	534376	299	170314	86:934.0 87:278.0 103:777.0 104:126.0 105:656.0 107:250.0 109:50.0 110:220.0 114:9035.0 116:5638.0 117:1232.0 118:272.0 119:793.0 120:114.0 121:475.0 123:137.0 129:3682.0 130:5144.0 131:1118.0 132:583.0 133:5027.0 134:419.0 135:1933.0 136:171.0 137:851.0 138:49.0 147:4309.0 149:301.0 151:331.0 153:64.0 163:134.0 165:274.0 166:19.0 167:293.0 168:34.0 179:225.0 180:32.0 181:1012.0 182:80.0 183:389.…				828	555	358	500	729	610	769	1266	1594	1592	107	579	864	1280	1522	1389	357	741	1340	1478	650	787
170252	564910	311	170252	85:761.0 86:469.0 87:385.0 88:290.0 89:1025.0 90:55.0 91:782.0 97:170.0 98:326.0 99:485.0 100:628.0 101:9117.0 102:1032.0 103:5609.0 104:449.0 105:652.0 106:96.0 107:515.0 108:62.0 109:319.0 111:146.0 112:154.0 113:695.0 114:146.0 115:1348.0 116:1929.0 117:1776.0 118:310.0 119:445.0 120:86.0 121:678.0 123:447.0 125:176.0 126:136.0 129:3011.0 130:735.0 131:3688.0 132:551.0 133:4442.0 134:863.0 135…				762	803	702	848	1070	650	762	1035	808	922	277	650	833	561	580	625	429	831	659	802	721	786
170242	641280	179	170242	85:170.0 87:84.0 88:233.0 89:614.0 90:475.0 91:101.0 98:51.0 102:175.0 103:7017.0 104:702.0 105:877.0 107:132.0 109:45.0 110:100.0 112:49.0 113:85.0 114:528.0 115:299.0 116:599.0 117:2636.0 118:203.0 123:38.0 126:101.0 129:590.0 130:316.0 132:110.0 134:255.0 135:263.0 140:91.0 145:126.0 146:67.0 147:1637.0 148:1413.0 149:763.0 150:141.0 151:93.0 152:47.0 157:361.0 162:40.0 163:302.0 165:127.0 166…				24045	51261	33005	43232	38106	26773	32101	47570	30431	25590	56169	34991	33668	45724	65307	56150	12158	64266	26297	66761	38139	42354
170223	400340	102	170223	86:236.0 87:305.0 88:166.0 90:98.0 91:165.0 98:163.0 99:89.0 101:131.0 102:7960.0 103:904.0 104:324.0 108:46.0 110:150.0 116:293.0 117:160.0 118:54.0 119:131.0 120:375.0 122:52.0 123:85.0 124:102.0 128:230.0 129:110.0 130:233.0 132:130.0 133:432.0 136:49.0 138:56.0 140:56.0 141:48.0 142:35.0 148:414.0 155:42.0 158:43.0 160:69.0 162:24.0 165:60.0 167:88.0 170:91.0 179:40.0 180:40.0 181:245.0 182:1…				1847	2343	2345	3898	3292	2198	2479	2867	3489	3826	6338	2718	3817	2689	2581	3704	2382	3852	3417	3101	2588	3461
160463	649838	204	160463	92:1054.0 96:1025.0 97:15759.0 99:6670.0 109:581.0 113:3374.0 120:1130.0 122:196.0 123:707.0 124:421.0 128:4589.0 129:157284.0 136:1797.0 138:3253.0 139:776.0 140:3845.0 141:4809.0 142:22205.0 143:53978.0 144:13992.0 145:31231.0 146:9946.0 147:959441.0 152:1564.0 153:1555.0 156:1893.0 157:68803.0 172:12566.0 179:1431.0 182:1447.0 183:921.0 189:17152.0 191:23997.0 192:3474.0 193:1102.0 195:808.0 1…				265978	326051	479595	327288	318362	250783	255948	290470	185074	298348	159693	287152	571272	462704	250982	263627	401755	289147	533106	560006	279156	434897
146585	348125	124	146585	85:21115.0 86:596.0 91:384.0 92:116.0 93:1588.0 94:6754.0 95:671.0 96:845.0 97:1038.0 103:18551.0 104:1725.0 105:380.0 108:1386.0 110:1261.0 112:688.0 124:29360.0 125:3609.0 126:2523.0 129:806.0 142:589.0 143:215.0 145:342.0 150:39.0 152:218.0 154:221.0 155:160.0 156:438.0 157:523.0 158:2999.0 159:913.0 168:9693.0 169:1302.0 170:682.0 171:458.0 183:4268.0 184:1387.0 186:7576.0 187:1222.0 197:104.…				2630	1406	3259	1330	1178	1198	1624	2074	2764	2771	508	1438	2723	914	916	1857	1159	1907	1339	1465	1742	2178
134887	938551	370	134887	85:649.0 86:171.0 87:1002.0 88:418.0 89:2529.0 90:314.0 91:753.0 92:78.0 95:118.0 97:206.0 99:1049.0 100:105.0 101:2420.0 103:24263.0 104:2997.0 105:1219.0 106:56.0 107:223.0 109:1109.0 110:91.0 111:619.0 112:41.0 113:785.0 114:226.0 115:1414.0 116:799.0 117:6693.0 118:719.0 119:1152.0 120:92.0 121:74.0 123:82.0 125:130.0 127:531.0 128:162.0 129:16034.0 130:1923.0 131:4475.0 132:707.0 133:5676.0 …				427	675	776	945	415	271	288	591	1204	460	520	1524	1022	697	633	918	432	493	603	853	685	679
133504	690756	109	133504	85:246.0 87:112.0 89:247.0 90:130.0 91:62.0 92:341.0 96:47.0 101:2564.0 102:267.0 103:3553.0 104:252.0 109:4544.0 110:247.0 113:394.0 116:546.0 117:1271.0 119:110.0 120:187.0 121:177.0 122:40.0 123:75.0 129:1339.0 131:1420.0 133:917.0 134:83.0 135:333.0 137:127.0 139:1050.0 140:724.0 142:23.0 145:139.0 147:2238.0 148:140.0 149:233.0 154:52.0 163:70.0 168:17.0 181:30.0 183:7.0 185:58.0 193:72.0 19…				14765	12685	22248	17950	24038	16980	6194	9221	19543	22472	4376	12562	8903	14898	11403	10001	10288	18676	12451	35973	16903	17047
133502	675977	211	133502	85:1151.0 86:187.0 87:851.0 88:338.0 89:335.0 90:78.0 92:43.0 93:131.0 94:129.0 96:93.0 97:150.0 98:282.0 101:8715.0 102:1401.0 103:8660.0 104:1146.0 105:834.0 107:737.0 108:105.0 109:193.0 111:271.0 112:99.0 114:175.0 115:1734.0 116:517.0 117:1720.0 118:314.0 120:328.0 121:1289.0 122:209.0 123:730.0 127:266.0 129:5285.0 130:1203.0 131:4026.0 132:569.0 133:10230.0 134:1163.0 135:3024.0 136:96.0 1…				2757	2449	3776	3693	3364	944	1943	3984	1615	2673	589	2008	2178	2175	1754	1528	966	2645	2009	3028	2315	2273
133468	712025	310	133468	85:805.0 86:825.0 87:588.0 88:764.0 89:826.0 93:91.0 99:636.0 101:17006.0 103:11271.0 104:646.0 113:1209.0 114:424.0 119:559.0 121:612.0 123:208.0 129:7533.0 130:1787.0 131:7441.0 133:6609.0 134:1124.0 135:1999.0 136:411.0 137:864.0 139:498.0 140:118.0 141:26.0 142:525.0 144:970.0 147:15183.0 148:1400.0 149:2081.0 150:343.0 151:477.0 153:279.0 156:444.0 160:283.0 162:352.0 163:781.0 165:408.0 166…				6959	7596	9922	9988	10504	7151	7097	11200	11388	12409	3272	6961	8581	5257	5020	6160	4153	9628	7377	14638	6335	1494
133001	875608	361	133001	85:1225.0 86:251.0 87:1129.0 88:623.0 89:2893.0 90:445.0 91:352.0 92:90.0 93:81.0 95:306.0 97:996.0 98:144.0 99:1173.0 100:149.0 101:4135.0 102:1341.0 103:36742.0 104:3956.0 105:1969.0 106:136.0 109:2195.0 110:93.0 111:1105.0 112:164.0 113:1224.0 114:206.0 115:1381.0 116:2445.0 117:10909.0 118:1126.0 119:1264.0 120:193.0 121:101.0 123:58.0 124:67.0 125:275.0 127:1233.0 128:289.0 129:28125.0 130:3…				1414	1057	1800	1021	2023	278	1137	3020	869	231	763	1181	1793	813	1195	886	1183	1741	1045	3436	1227	1644
131446	294458	172	131446	85:2183.0 86:7574.0 87:1686.0 88:1675.0 89:1172.0 90:91.0 91:563.0 92:240.0 93:228.0 94:594.0 95:661.0 96:2900.0 97:811.0 98:3012.0 99:3472.0 100:4041.0 101:1931.0 102:2501.0 103:152037.0 104:12489.0 105:5892.0 106:155.0 111:219.0 112:390.0 113:1568.0 114:1203.0 115:1356.0 116:1957.0 117:2535.0 118:421.0 119:149.0 122:65.0 124:749.0 125:125.0 126:3527.0 127:497.0 128:1140.0 129:2557.0 130:3742.0 …				239347	200279	357378	128115	107927	146083	150068	164216	126614	264482	103570	95469	250703	160059	122535	248395	137590	189319	195136	361649	254995	208495
131421	199094	117	131421	85:9730.0 86:3219.0 87:83890.0 88:33574.0 89:16022.0 90:1943.0 91:3345.0 93:591.0 94:4635.0 95:1757.0 96:650.0 97:2092.0 98:1236.0 99:9349.0 100:2118.0 101:93946.0 102:67184.0 103:50521.0 104:7440.0 105:21650.0 106:2231.0 107:1746.0 108:136.0 109:107.0 111:2526.0 112:1662.0 113:11949.0 114:1698.0 115:64639.0 116:76217.0 117:3132380.0 118:335530.0 119:144153.0 120:8664.0 121:1829.0 122:95.0 125:16…				31685	50427	36286	28048	32323	44540	40862	67546	41596	54985	3331862	83443	131752	143752	110293	88552	84669	160502	86491	94234	290044	324907
131168	963702	117	131168	85:502.0 86:611.0 87:5721.0 88:2070.0 89:3587.0 90:282.0 91:207.0 93:89.0 94:63.0 95:180.0 97:130.0 99:442.0 100:54.0 101:5304.0 102:718.0 103:11365.0 104:770.0 105:1096.0 106:166.0 107:217.0 109:209.0 110:80.0 111:227.0 112:37.0 113:398.0 114:79.0 115:831.0 116:7144.0 117:21506.0 118:2544.0 119:1522.0 120:157.0 122:52.0 123:43.0 124:41.0 127:137.0 129:2717.0 130:457.0 131:1894.0 132:234.0 133:25…				6879	9289	25156	7619	3198	982	4206	34935	15343	4185	2397	4265	11704	2072	14602	4325	1711	8683	2235	12335	5755	7490
131166	783427	204	131166	86:66.0 87:120.0 91:105.0 99:43.0 101:273.0 102:51.0 103:3002.0 104:273.0 105:126.0 115:95.0 116:98.0 117:649.0 127:139.0 129:496.0 133:330.0 143:271.0 144:54.0 145:45.0 147:1619.0 149:160.0 159:801.0 160:107.0 161:40.0 163:40.0 169:110.0 177:40.0 189:293.0 190:111.0 191:387.0 203:96.0 204:6909.0 205:1333.0 206:467.0 217:867.0 218:287.0 219:57.0 231:52.0 233:54.0 243:49.0 277:375.0 278:91.0 305:4…				13552	11118	17361	5288	13615	14548	9398	33452	10851	15057	22482	9627	34311	10124	10243	9955	5647	9066	13152	42201	14400	16104
130717	502102	116	130717	85:477.0 86:620.0 88:187.0 89:159.0 91:259.0 92:78.0 93:86.0 95:49.0 96:171.0 97:71.0 99:127.0 100:16.0 101:251.0 103:251.0 104:259.0 108:17.0 114:165.0 116:3897.0 117:615.0 120:164.0 124:26.0 129:120.0 130:234.0 131:80.0 132:115.0 133:395.0 134:47.0 136:23.0 140:87.0 141:40.0 144:66.0 147:197.0 149:262.0 152:983.0 153:95.0 156:350.0 157:26.0 158:224.0 159:29.0 160:198.0 161:184.0 162:43.0 163:22…				9996	8331	6404	10110	8584	1607	8650	12287	2534	10961	4109	12139	7312	4820	7014	3757	6893	16486	16507	17577	2404	4192
127978	498785	247	127978	85:5483.0 86:568.0 87:2214.0 88:417.0 89:567.0 95:1473.0 96:170.0 97:695.0 98:37.0 99:1868.0 101:4209.0 102:745.0 103:33613.0 104:3185.0 105:1665.0 109:98.0 111:522.0 112:270.0 113:2296.0 114:334.0 115:16246.0 116:2635.0 117:6276.0 118:603.0 119:1368.0 121:170.0 125:354.0 127:1200.0 128:94.0 129:1684.0 131:4149.0 132:507.0 133:10660.0 134:1361.0 135:1202.0 136:100.0 137:60.0 139:32.0 141:1296.0 1…				1634	3951	5580	3642	2615	3120	2480	3078	3746	5153	3482	3176	801	6329	7352	7911	5065	9739	16508	5851	4741	5237
127629	975202	169	127629	85:2803.0 86:1129.0 87:1996.0 88:625.0 89:8123.0 90:1653.0 91:3342.0 92:2109.0 93:1874.0 94:330.0 95:868.0 96:676.0 97:1452.0 98:895.0 99:3636.0 100:608.0 101:7675.0 102:991.0 103:41935.0 104:6269.0 105:3996.0 106:204.0 107:1703.0 108:1015.0 109:2973.0 110:352.0 111:2683.0 112:229.0 113:2465.0 114:571.0 115:3543.0 116:3863.0 117:14776.0 118:1574.0 119:4943.0 120:1981.0 121:2987.0 122:3215.0 123:1…				2874	404	745	604	385	1386	268	1571	1162	408	826	704	1216	766	1694	1401	623	1277	3177	548	1006	1049
127359	966286	217	127359	89:143.0 90:32.0 93:46.0 94:44.0 99:50.0 101:255.0 103:2286.0 104:159.0 105:72.0 111:36.0 113:52.0 114:30.0 116:45.0 117:927.0 118:17.0 119:40.0 129:827.0 130:98.0 131:183.0 133:420.0 134:33.0 135:79.0 136:12.0 141:41.0 143:131.0 145:20.0 147:2326.0 148:345.0 149:288.0 151:40.0 152:22.0 155:71.0 156:31.0 157:156.0 159:25.0 162:24.0 164:29.0 165:37.0 167:30.0 168:29.0 169:298.0 170:28.0 171:22.0 1…				1535	2840	7152	2159	4245	5130	2479	11213	3525	4800	1340	2832	1768	2433	6033	2798	1708	445	3230	10556	3925	4170
125898	1138330	361	125898	85:701.0 86:75.0 87:296.0 88:295.0 89:670.0 90:40.0 91:66.0 93:26.0 95:122.0 97:375.0 98:29.0 99:440.0 100:66.0 101:2402.0 102:515.0 103:17178.0 104:1420.0 105:668.0 106:56.0 108:26.0 109:1105.0 111:355.0 113:626.0 115:743.0 116:942.0 117:4571.0 118:368.0 119:354.0 121:72.0 124:27.0 125:108.0 127:273.0 128:120.0 129:17235.0 130:1804.0 131:2423.0 132:274.0 133:3796.0 134:398.0 135:398.0 137:44.0 1…				692	734	442	890	932	1130	579	1226	698	843	416	596	1190	587	855	585	302	416	470	1894	735	648
125802	891034	204	125802	85:128.0 86:55.0 87:241.0 88:172.0 89:1092.0 90:81.0 91:84.0 94:58.0 99:68.0 101:1298.0 102:235.0 103:10107.0 104:763.0 105:383.0 111:90.0 113:255.0 114:101.0 115:413.0 116:605.0 117:4206.0 118:405.0 119:364.0 120:62.0 121:61.0 126:54.0 127:256.0 128:61.0 129:11444.0 130:1321.0 131:1687.0 132:167.0 133:2588.0 134:303.0 135:151.0 137:29.0 139:75.0 140:44.0 141:160.0 142:89.0 143:1116.0 144:58.0 14…				60286	42158	21618	8435	2606	7022	11097	35779	14842	24661	3334	18461	39921	11134	27201	9017	7656	55514	28763	24076	23355	25887
125788	977394	204	125788	85:169.0 87:493.0 89:135.0 99:226.0 101:1387.0 103:5976.0 104:55.0 105:180.0 113:216.0 114:30.0 116:421.0 117:1633.0 118:18.0 126:69.0 128:67.0 129:6878.0 130:750.0 131:2201.0 132:291.0 133:2262.0 134:32.0 135:74.0 138:17.0 140:50.0 142:140.0 143:997.0 144:24.0 147:8926.0 148:1653.0 149:749.0 154:36.0 155:199.0 157:627.0 161:244.0 165:35.0 167:31.0 169:882.0 171:122.0 172:24.0 174:47.0 175:140.0 …				2295	1953	3322	556	1768	2008	1015	1953	1233	2015	573	1629	2408	1295	5412	1069	464	1886	1919	2817	1904	1955
125784	935579	361	125784	85:3522.0 86:809.0 87:4108.0 88:1090.0 89:9099.0 90:1025.0 91:6047.0 92:1727.0 93:9767.0 94:1870.0 95:3182.0 96:5368.0 97:3207.0 98:920.0 99:4108.0 100:605.0 101:15243.0 102:2921.0 103:95805.0 104:10140.0 105:12625.0 106:1226.0 107:1083.0 108:281.0 109:9985.0 110:749.0 111:5252.0 112:682.0 113:8744.0 114:1092.0 115:4289.0 116:10580.0 117:30929.0 118:3654.0 119:5025.0 120:624.0 121:5170.0 122:631.…				5728	9300	9298	6007	9027	13997	2992	7786	3916	6331	5141	4752	8519	10410	11751	1176	2724	7456	5375	43820	5197	2839
124996	505556	166	124996	98:24.0 105:35.0 110:69.0 117:122.0 119:16.0 126:27.0 133:136.0 134:66.0 140:2595.0 141:97.0 147:67.0 165:60.0 166:2605.0 167:69.0 176:20.0 184:342.0 200:80.0 209:1286.0 210:37.0 223:202.0 268:72.0 313:178.0				9164	6199	7224	5466	5811	9078	6242	7101	6302	7359	3859	5290	8226	5630	5538	3332	6137	7644	9111	6566	8570	8273
124976	966058	205	124976	85:378.0 86:23.0 87:285.0 88:216.0 89:1012.0 90:153.0 91:146.0 92:68.0 94:40.0 95:55.0 96:43.0 97:252.0 98:91.0 99:270.0 100:86.0 101:838.0 102:170.0 103:9518.0 104:657.0 105:309.0 106:15.0 107:58.0 108:35.0 109:99.0 110:36.0 111:338.0 112:85.0 113:282.0 114:59.0 115:318.0 116:298.0 117:6648.0 118:645.0 119:371.0 120:76.0 121:51.0 122:39.0 123:59.0 124:59.0 125:86.0 126:70.0 127:96.0 128:53.0 129…				4458	1780	5949	1116	3374	3729	937	8422	2477	3060	1183	1482	5778	1271	4415	1933	581	2862	2585	7362	2818	2648
124564	838561	204	124564	85:291.0 86:129.0 87:478.0 88:78.0 89:1021.0 90:66.0 91:106.0 93:71.0 94:75.0 95:86.0 97:81.0 98:95.0 99:453.0 100:99.0 101:3371.0 102:429.0 103:5817.0 104:481.0 105:336.0 109:138.0 110:38.0 111:219.0 112:29.0 113:352.0 115:756.0 116:1150.0 117:6773.0 118:636.0 119:524.0 120:84.0 122:32.0 123:25.0 124:37.0 126:73.0 128:53.0 129:10655.0 130:1293.0 131:3775.0 132:529.0 133:2861.0 134:392.0 135:297.…				845	1050	1072	2156	1382	384	311	976	428	962	998	604	2604	456	923	1301	1010	2412	1398	1663	944	1320
122191	286291	187	122191	85:1365.0 86:1735.0 87:501.0 88:1264.0 89:1213.0 90:270.0 91:407.0 93:794.0 95:6639.0 96:513.0 97:544.0 99:1392.0 100:205.0 101:2510.0 102:402.0 105:3672.0 106:267.0 110:94.0 111:372.0 112:646.0 113:431.0 115:387.0 116:4334.0 117:46601.0 118:4453.0 119:1949.0 120:107.0 123:19.0 125:39.0 128:247.0 129:13878.0 131:16378.0 132:12189.0 133:2234.0 134:518.0 141:100.0 143:2895.0 144:360.0 145:3226.0 14…				4920	2084	3784	3671	2148	2709	2010	3590	3400	3409	1104	1906	6464	1617	2823	502	1586	613	2120	2468	1582	1903
120582	210298	174	120582	86:106.0 87:254.0 88:108.0 89:3290.0 90:42.0 91:168.0 93:3389.0 95:1244.0 98:98.0 99:718.0 101:539.0 103:904.0 105:59.0 109:20.0 110:72.0 114:172.0 118:77.0 123:3424.0 124:277.0 125:1165.0 130:140.0 134:77.0 136:11.0 143:72.0 144:32.0 150:25.0 153:33.0 158:318.0 159:145.0 165:225.0 167:55.0 174:4465.0 175:563.0 176:33.0 186:21.0 190:25.0 202:12.0 206:27.0 208:553.0 210:77.0 214:21.0 215:16.0 230:…				742696	985540	537097	839372	1117724	585113	696257	1729318	850054	829087	412599	894511	1091053	738340	928676	1059118	373516	1085576	1036753	1862372	748469	866595
119129	750680	103	119129	85:168.0 86:286.0 88:467.0 89:644.0 90:85.0 91:64.0 94:39.0 95:120.0 96:90.0 99:47.0 101:213.0 102:104.0 103:5514.0 104:326.0 105:253.0 106:49.0 107:79.0 108:38.0 110:40.0 111:60.0 114:165.0 115:131.0 116:204.0 118:63.0 119:164.0 120:26.0 121:24.0 122:18.0 123:31.0 125:51.0 126:73.0 128:74.0 130:231.0 131:171.0 133:734.0 134:124.0 137:13.0 139:46.0 140:39.0 141:55.0 142:405.0 143:241.0 144:53.0 1…				5191	3129	4342	1348	3089	3092	2090	4764	3542	2575	6679	3692	4885	2391	4442	3813	1669	4026	5975	7868	3349	1159
119025	775246	319	119025	85:531.0 86:150.0 87:449.0 88:375.0 89:2250.0 90:189.0 91:82.0 97:938.0 98:145.0 99:546.0 101:1167.0 102:295.0 103:15796.0 104:1544.0 105:722.0 111:218.0 113:444.0 115:118.0 116:264.0 117:7054.0 118:718.0 119:392.0 120:37.0 126:90.0 127:127.0 128:64.0 129:4618.0 130:724.0 131:1463.0 132:190.0 133:3921.0 134:566.0 135:73.0 137:39.0 138:44.0 139:23.0 140:65.0 141:153.0 142:168.0 143:914.0 144:70.0 …				1303	1814	340	1207	1536	1120	1137	1850	1341	2256	1451	1183	3295	1111	4678	1313	510	1053	1715	4091	1732	1877
119023	873486	103	119023	85:1196.0 86:984.0 87:1252.0 88:897.0 89:11086.0 90:889.0 91:655.0 94:448.0 95:879.0 96:13146.0 97:3627.0 98:6149.0 99:1476.0 100:1406.0 101:3508.0 102:1399.0 103:54929.0 104:5536.0 105:2860.0 106:592.0 107:1813.0 108:507.0 109:259.0 110:240.0 111:499.0 112:780.0 113:1463.0 114:1084.0 115:955.0 116:1138.0 117:11584.0 118:1226.0 119:1397.0 120:276.0 121:171.0 122:266.0 123:2227.0 124:287.0 125:248…				1239	1742	1986	1434	1083	1714	1460	2098	1769	1774	1219	1065	1989	2002	4640	1373	1367	2444	3183	2301	2332	1672
118043	576777	174	118043	85:70.0 86:477.0 88:321.0 89:2150.0 90:301.0 91:166.0 94:35.0 97:384.0 99:573.0 100:1584.0 101:600.0 102:503.0 103:2268.0 104:187.0 105:275.0 110:887.0 111:143.0 112:101.0 113:361.0 114:183.0 115:437.0 117:1514.0 119:175.0 121:71.0 125:50.0 126:120.0 128:344.0 130:1508.0 131:1036.0 132:598.0 133:1187.0 134:899.0 135:87.0 141:51.0 142:152.0 143:33.0 144:152.0 146:49.0 147:3836.0 148:1182.0 149:333…				10881	16387	17346	16755	15375	8793	14937	24963	14456	22127	11664	22016	19116	16913	16619	24356	11499	19709	14559	17549	14567	16291
117998	554418	102	117998	85:408.0 86:428.0 87:334.0 88:601.0 90:186.0 91:377.0 92:83.0 94:97.0 96:200.0 99:165.0 100:524.0 101:606.0 102:15593.0 103:1938.0 104:894.0 106:163.0 108:103.0 110:3828.0 111:219.0 112:118.0 113:30.0 118:172.0 120:44.0 121:33.0 125:133.0 127:468.0 129:271.0 130:1188.0 131:284.0 134:261.0 136:35.0 140:108.0 141:395.0 142:133.0 144:535.0 145:90.0 146:1130.0 149:946.0 154:66.0 156:327.0 157:121.0 1…				25352	42790	88888	32474	46536	17749	29293	41722	41548	45441	64298	45784	61790	49541	23984	70105	37732	33924	59384	51530	47007	40023
117986	993221	154	117986	86:39.0 87:60.0 89:660.0 90:70.0 93:53.0 94:44.0 95:478.0 96:100.0 97:21.0 98:55.0 99:76.0 100:129.0 101:278.0 102:99.0 103:2915.0 104:283.0 105:204.0 110:89.0 111:77.0 113:103.0 115:175.0 116:189.0 117:958.0 118:73.0 122:204.0 123:55.0 124:20.0 125:58.0 126:70.0 127:99.0 129:771.0 130:118.0 131:313.0 132:84.0 133:705.0 134:100.0 136:17.0 137:35.0 138:15.0 139:46.0 140:59.0 141:68.0 142:136.0 143…				1614	1917	3774	1018	939	1114	1387	4420	1176	2485	1335	2768	3015	1418	847	2258	1085	3842	2306	5254	1861	453
117790	840637	246	117790	86:105.0 89:1022.0 90:53.0 99:24.0 100:301.0 101:335.0 103:2498.0 104:269.0 105:156.0 113:142.0 114:131.0 115:163.0 116:165.0 117:1185.0 118:91.0 119:31.0 128:123.0 129:953.0 130:232.0 131:277.0 132:87.0 133:719.0 135:77.0 139:41.0 140:7.0 141:90.0 142:160.0 143:149.0 144:53.0 145:116.0 146:108.0 147:3344.0 148:409.0 149:166.0 152:9.0 153:63.0 154:66.0 157:106.0 158:269.0 161:61.0 163:37.0 166:60…				548	585	1033	428	431	448	429	680	452	719	463	664	935	914	454	647	344	887	764	1283	611	534
117750	772275	195	117750	86:1153.0 87:674.0 88:261.0 89:2569.0 90:237.0 91:297.0 92:165.0 93:1489.0 94:1188.0 95:1183.0 98:1326.0 99:349.0 100:2778.0 101:477.0 102:376.0 103:1716.0 104:190.0 105:154.0 106:160.0 107:71.0 108:574.0 109:5783.0 110:632.0 112:47.0 114:447.0 116:345.0 117:476.0 119:86.0 120:183.0 121:352.0 122:91.0 123:212.0 124:46.0 125:293.0 126:192.0 128:347.0 129:7989.0 130:1077.0 131:997.0 132:142.0 134:9…				44070	65973	25866	37258	51242	33489	43754	72131	57543	62908	18786	48568	72871	46822	36217	75565	22005	70277	80674	149881	50213	53170
117745	512352	98	117745	85:294.0 86:1735.0 87:352.0 88:161.0 91:67.0 96:75.0 98:5397.0 99:442.0 100:3984.0 101:459.0 102:234.0 103:583.0 105:124.0 115:191.0 116:163.0 117:585.0 118:68.0 119:186.0 128:254.0 129:597.0 130:387.0 131:1305.0 132:350.0 133:1566.0 134:146.0 135:96.0 137:22.0 142:47.0 143:26.0 144:92.0 145:110.0 147:11065.0 148:1784.0 149:1022.0 150:87.0 160:139.0 163:124.0 167:19.0 172:620.0 173:73.0 174:915.0…				4648	3446	5073	2716	2917	2993	3905	3162	4636	4083	2199	3925	5210	3277	3106	3529	2036	4148	3722	2442	3325	3790
117245	835888	218	117245	91:66.0 100:503.0 101:75.0 102:64.0 104:59.0 105:56.0 126:42.0 132:47.0 133:109.0 135:62.0 147:181.0 149:102.0 174:39.0 179:46.0 209:69.0 211:53.0 218:2910.0 219:497.0 220:250.0 283:180.0 284:65.0 285:29.0 370:20.0 371:149.0 372:93.0 373:55.0 384:49.0 385:32.0 471:27.0 472:70.0				6428	23187	9794	32293	14581	9692	10204	26145	18714	18013	6903	8992	17747	13274	15666	24857	11905	20494	8356	17349	13940	15924
117241	976526	218	117241	86:433.0 87:275.0 88:68.0 90:18.0 91:177.0 93:56.0 98:74.0 100:6890.0 101:987.0 102:495.0 103:664.0 104:31.0 105:220.0 114:964.0 115:649.0 116:92.0 118:27.0 119:107.0 130:821.0 132:466.0 133:962.0 134:219.0 135:265.0 137:53.0 143:12.0 146:180.0 147:5214.0 148:959.0 149:619.0 150:16.0 151:76.0 159:45.0 160:32.0 161:71.0 163:185.0 164:17.0 165:32.0 166:47.0 167:31.0 172:138.0 174:87.0 175:28.0 177:…				6143	14821	6164	15985	9110	5904	6075	18838	11006	11540	3065	4897	13395	7853	9459	12511	5669	18539	4080	6709	9134	8950
117201	724951	153	117201	85:46.0 86:204.0 89:227.0 93:365.0 94:218.0 95:467.0 97:34.0 98:88.0 99:74.0 100:220.0 101:134.0 102:113.0 103:53.0 109:99.0 110:68.0 113:48.0 114:41.0 116:188.0 121:45.0 123:72.0 126:58.0 128:23.0 130:95.0 138:50.0 141:26.0 143:32.0 144:88.0 145:27.0 149:86.0 152:31.0 153:2919.0 154:283.0 155:32.0 156:65.0 158:47.0 165:29.0 166:56.0 168:270.0 169:22.0 176:24.0 180:25.0 181:741.0 182:99.0 183:78.…				20192	36638	6459	24044	40300	20975	32033	50220	26332	18777	12159	49214	45407	28081	23665	43842	15023	37910	45015	59457	31160	20108
117190	1125277	204	117190	87:115.0 89:158.0 96:43.0 97:239.0 101:612.0 103:4158.0 104:298.0 105:166.0 109:347.0 110:51.0 111:177.0 113:123.0 115:188.0 116:564.0 117:1538.0 118:164.0 119:204.0 127:217.0 128:68.0 129:3045.0 130:383.0 131:742.0 132:237.0 133:771.0 135:50.0 139:64.0 140:45.0 141:93.0 143:402.0 145:234.0 147:3924.0 148:458.0 149:513.0 150:48.0 151:82.0 153:77.0 155:524.0 156:86.0 157:573.0 158:68.0 159:90.0 16…				11456	8640	15232	2749	9987	12485	4636	16549	3904	11743	46858	8553	14699	10732	13034	13726	3099	11416	15281	86781	10806	6372
117182	837408	438	117182	85:326.0 86:112.0 87:77.0 88:68.0 89:257.0 91:60.0 93:57.0 94:25.0 97:40.0 98:47.0 99:84.0 100:185.0 101:127.0 102:80.0 103:849.0 104:82.0 105:105.0 107:21.0 108:32.0 110:63.0 111:36.0 113:50.0 114:116.0 115:288.0 116:444.0 117:399.0 118:133.0 119:110.0 120:19.0 126:45.0 127:101.0 128:106.0 129:207.0 130:186.0 131:191.0 132:88.0 133:370.0 134:50.0 135:93.0 136:14.0 137:26.0 138:23.0 140:43.0 141:…				1458	4369	363	2622	1359	2192	2615	8514	2925	2819	1991	3519	5416	4541	4174	5661	1129	5974	3191	4538	3240	3606
114258	1034498	117	114258	87:1142.0 88:220.0 89:680.0 95:33.0 101:740.0 102:93.0 103:1399.0 105:67.0 112:50.0 115:92.0 116:1064.0 117:4404.0 118:338.0 119:207.0 121:30.0 122:41.0 124:20.0 131:154.0 133:216.0 135:68.0 136:23.0 139:42.0 142:37.0 145:53.0 146:48.0 147:336.0 152:36.0 154:19.0 161:617.0 163:53.0 177:52.0 179:22.0 185:35.0 186:22.0 190:18.0 195:48.0 196:35.0 198:18.0 200:18.0 201:27.0 202:18.0 205:54.0 210:37.0…				1251	9349	876	1175	872	5049	3146	1486	1829	943	659	7552	9703	1597	84762	987	1594	1322	2889	1979	4037	6803
113562	476798	187	113562	85:261.0 86:938.0 87:400.0 88:129.0 89:1522.0 90:435.0 92:43.0 94:116.0 95:68.0 97:77.0 98:1789.0 101:250.0 102:291.0 103:693.0 104:58.0 105:80.0 106:42.0 110:48.0 111:76.0 112:500.0 113:239.0 114:1398.0 117:256.0 118:83.0 119:276.0 120:357.0 121:22.0 124:113.0 125:164.0 129:3238.0 130:645.0 131:560.0 132:460.0 133:478.0 134:202.0 135:79.0 136:26.0 139:699.0 140:755.0 141:465.0 143:67.0 144:178.0…				4607	2220	5050	2346	4896	4510	1682	3095	8264	6915	1084	1163	1483	1043	1449	1144	1748	2640	2181	1061	2757	3273
113534	336933	231	113534	86:4993.0 87:603.0 88:297.0 89:2283.0 90:209.0 91:148.0 92:396.0 96:82.0 97:461.0 98:244.0 99:356.0 100:2707.0 101:472.0 102:510.0 106:315.0 108:913.0 109:182.0 111:75.0 113:230.0 114:884.0 115:168.0 117:617.0 120:64.0 126:3324.0 127:2498.0 128:28.0 129:55.0 130:466.0 131:151.0 134:383.0 138:11.0 139:1981.0 140:673.0 141:35.0 143:41.0 155:27.0 158:323.0 159:387.0 160:154.0 161:32.0 173:28.0 174:1…				798	904	1270	1495	714	1588	2069	988	787	1294	2894	1846	1965	1865	1814	832	1695	915	1570	2558	1520	1449
113510	236275	105	113510	105:6536.0 106:266.0 115:36.0 118:77.0 120:1575.0 121:88.0 134:208.0 462:18.0				15535	14755	13902	13986	14124	10345	13123	15314	6167	9830	9051	10078	15289	11724	10477	10948	10770	9151	8320	10569	11855	14425
111253	455057	133	111253	86:390.0 87:262.0 88:210.0 89:736.0 90:291.0 91:694.0 92:126.0 94:32.0 95:40.0 99:46.0 102:180.0 103:2182.0 104:379.0 105:1270.0 106:307.0 107:1132.0 108:119.0 109:506.0 110:70.0 111:50.0 112:71.0 113:72.0 115:2837.0 116:451.0 117:909.0 118:209.0 119:1366.0 120:263.0 121:1367.0 122:130.0 123:619.0 124:10.0 125:67.0 127:275.0 129:79.0 130:104.0 131:991.0 132:191.0 133:13792.0 134:1695.0 135:7110.0…				6799	6180	7510	10815	1983	8005	3803	8117	8183	8681	6346	9980	11176	9613	3402	4425	1462	9736	9045	7138	4581	1001
111076	291834	99	111076	99:3876.0 105:17.0 133:119.0 144:14.0 166:13.0 198:11.0 206:128.0 214:12.0 274:15.0				9915	16746	28014	12939	10710	6034	11038	14978	10745	9300	5321	15438	16174	9445	7136	8063	12828	10645	19971	28379	10143	15093
110657	697681	220	110657	85:388.0 86:328.0 87:705.0 88:353.0 89:10873.0 90:752.0 91:1562.0 92:110.0 93:49.0 95:36.0 96:210.0 97:154.0 98:88.0 99:365.0 100:4114.0 101:3818.0 102:913.0 103:7340.0 104:1126.0 105:2656.0 106:330.0 108:23.0 109:131.0 111:585.0 112:155.0 113:672.0 114:368.0 115:515.0 116:4209.0 117:4896.0 118:875.0 119:1122.0 122:31.0 123:15.0 124:116.0 125:26.0 126:240.0 127:230.0 128:315.0 129:13410.0 130:212…				4567	3573	6355	2441	3602	2494	2733	8678	4125	4554	1554	2839	6318	2924	2514	3137	1607	5158	3881	1617	4121	5080
110518	799349	103	110518	86:95.0 88:117.0 89:1953.0 90:119.0 91:86.0 93:28.0 94:98.0 96:195.0 97:69.0 99:54.0 100:235.0 101:613.0 102:67.0 103:6308.0 104:525.0 105:358.0 106:67.0 109:47.0 113:35.0 114:176.0 115:177.0 116:265.0 117:1473.0 118:481.0 119:170.0 124:59.0 126:17.0 129:1555.0 131:411.0 133:1673.0 134:232.0 135:241.0 137:65.0 141:68.0 142:864.0 143:270.0 144:92.0 147:5229.0 148:402.0 149:446.0 153:42.0 158:106.0…				8113	13696	9966	13469	9515	9300	12028	20393	6358	10935	16405	16038	14056	13744	22134	18677	6068	12891	15376	7786	11989	15247
110413	468213	89	110413	85:412.0 86:918.0 87:1231.0 88:236.0 89:19764.0 90:1081.0 91:817.0 97:98.0 98:1017.0 99:154.0 100:186.0 101:4195.0 102:119.0 103:1190.0 105:32.0 109:111.0 112:926.0 113:130.0 116:1743.0 117:22270.0 118:2413.0 119:1094.0 126:342.0 128:131.0 129:1948.0 130:835.0 132:149.0 133:2812.0 139:253.0 140:1552.0 142:289.0 143:215.0 144:197.0 145:53.0 146:59.0 148:508.0 149:263.0 154:1145.0 155:127.0 156:382…				1378	987	1444	795	1445	599	1479	1235	1250	1360	6339	6732	3905	6119	1722	2781	3587	6983	6932	4544	2669	3146
110328	389635	166	110328	86:334.0 89:65.0 90:62.0 91:1163.0 92:48.0 94:151.0 96:2187.0 97:399.0 98:621.0 100:840.0 101:52.0 103:159.0 104:915.0 105:109.0 109:50.0 110:844.0 111:50.0 114:88.0 116:518.0 118:96.0 120:398.0 121:162.0 122:51.0 124:48.0 125:37.0 128:254.0 130:78.0 134:92.0 137:124.0 139:139.0 140:26.0 142:494.0 143:423.0 144:325.0 145:66.0 146:1318.0 147:1049.0 151:40.0 155:164.0 166:4486.0 167:314.0 170:2273.…				10420	6775	9122	6937	5280	5665	6173	8730	9321	10414	3758	5608	10089	5414	4636	7964	5548	9331	6359	13149	7973	8412
110170	995815	218	110170	85:158.0 86:459.0 87:291.0 88:173.0 89:477.0 90:122.0 91:229.0 93:55.0 95:151.0 96:169.0 97:127.0 98:392.0 99:67.0 100:383.0 101:873.0 102:363.0 103:3484.0 104:115.0 105:264.0 108:56.0 110:106.0 113:95.0 114:294.0 115:209.0 116:3970.0 117:2215.0 118:526.0 119:78.0 120:42.0 124:27.0 125:275.0 127:169.0 128:648.0 129:911.0 130:483.0 131:279.0 133:1002.0 134:94.0 137:59.0 138:128.0 139:41.0 140:109.…				497	417	489	316	425	320	284	564	386	454	476	396	638	485	695	382	284	452	258	249	315	347
109386	542775	204	109386	85:154.0 86:147.0 89:833.0 91:127.0 94:33.0 95:40.0 98:183.0 99:112.0 100:268.0 101:919.0 102:125.0 103:4123.0 104:411.0 105:159.0 110:296.0 113:77.0 114:97.0 115:131.0 116:352.0 117:3335.0 118:304.0 119:258.0 129:917.0 130:319.0 131:918.0 132:80.0 133:1729.0 134:292.0 144:52.0 147:5348.0 148:1055.0 149:274.0 151:36.0 157:297.0 158:223.0 159:40.0 163:57.0 168:35.0 172:786.0 173:181.0 175:93.0 177…				2025	3836	4112	5019	2240	1332	2054	2690	1931	2526	1394	3958	4732	2065	13248	4551	1083	3310	7056	5306	1751	3595
106931	1119813	204	106931	85:80.0 89:53.0 95:124.0 96:117.0 98:161.0 101:319.0 102:43.0 103:719.0 104:98.0 109:104.0 111:56.0 113:67.0 116:125.0 117:333.0 121:57.0 122:29.0 129:1398.0 130:167.0 131:403.0 143:120.0 145:58.0 147:811.0 148:135.0 149:131.0 159:27.0 160:20.0 167:23.0 169:222.0 171:27.0 175:71.0 177:51.0 189:209.0 193:66.0 194:97.0 203:85.0 204:3935.0 205:827.0 206:341.0 207:400.0 208:44.0 217:939.0 218:241.0 2…				19409	24474	43244	11956	42573	47913	16167	47347	17886	30019	22308	21950	43582	43925	53050	28647	6828	22847	29247	162555	21315	9615
106686	711365	116	106686	85:390.0 86:671.0 87:534.0 88:197.0 89:736.0 90:80.0 91:93.0 92:69.0 93:58.0 94:44.0 98:262.0 99:274.0 100:12242.0 101:7183.0 102:7993.0 103:10774.0 104:972.0 105:510.0 106:134.0 107:125.0 109:75.0 111:71.0 112:39.0 113:578.0 114:994.0 115:21343.0 116:20047.0 117:3374.0 118:651.0 119:435.0 120:72.0 121:380.0 128:40.0 129:5549.0 130:675.0 131:3290.0 132:299.0 133:5621.0 134:544.0 135:1361.0 136:11…				154133	140639	202724	201247	226938	157508	151028	227423	253742	246125	63441	140232	181470	195513	121472	121722	83430	184980	136568	392697	124615	82271
106488	353911	130	106488	85:1558.0 86:507.0 87:190.0 88:196.0 89:238.0 90:57.0 91:57.0 98:70.0 99:256.0 100:658.0 101:335.0 102:300.0 103:491.0 104:48.0 112:25.0 113:192.0 114:45.0 115:150.0 116:323.0 117:223.0 118:27.0 121:28.0 122:13.0 125:15.0 126:91.0 127:76.0 128:37.0 130:7953.0 131:914.0 132:259.0 134:31.0 141:33.0 142:84.0 144:1818.0 145:146.0 146:5126.0 147:1910.0 148:283.0 149:97.0 153:73.0 155:78.0 156:16.0 159…				6705	7018	10623	8334	6933	9268	6224	6706	6649	7534	4975	6539	11320	8161	6890	9143	7196	9328	9703	8871	10171	8239
104976	441607	185	104976	85:233.0 87:139.0 88:63.0 90:42.0 93:88.0 94:47.0 95:229.0 96:275.0 97:860.0 98:781.0 99:500.0 100:101.0 101:100.0 102:100.0 103:158.0 104:38.0 105:65.0 106:80.0 112:83.0 113:60.0 115:187.0 117:342.0 119:71.0 122:253.0 123:27.0 125:163.0 127:320.0 131:619.0 132:47.0 133:1534.0 134:86.0 135:108.0 141:240.0 142:263.0 147:14263.0 148:2328.0 149:1398.0 150:67.0 157:58.0 159:25.0 169:1655.0 170:248.0 …				3912	4303	1344	2412	3090	2007	2388	9531	4972	4228	546	1056	5105	681	3054	7260	633	866	1488	11284	2815	3106
104955	707006	375	104955	85:338.0 86:733.0 89:2001.0 90:83.0 91:71.0 92:125.0 93:263.0 94:334.0 95:132.0 96:334.0 97:84.0 98:381.0 99:524.0 100:531.0 106:35.0 107:252.0 108:195.0 109:3026.0 110:419.0 111:68.0 112:38.0 114:1157.0 115:435.0 116:260.0 117:2826.0 118:323.0 119:184.0 120:50.0 121:29.0 122:24.0 123:28.0 124:16.0 126:149.0 130:560.0 132:50.0 135:89.0 136:82.0 137:66.0 138:114.0 139:134.0 140:114.0 141:227.0 142…				5666	8579	1933	4876	10080	2607	4185	16464	6808	6149	1375	3324	4421	5079	2197	9550	1127	8361	10987	13133	1606	5694
104936	704786	375	104936	85:267.0 86:581.0 87:169.0 92:129.0 93:237.0 94:224.0 95:66.0 96:270.0 97:83.0 98:274.0 99:301.0 100:444.0 107:132.0 108:188.0 109:2260.0 110:342.0 111:89.0 112:60.0 114:896.0 115:407.0 116:257.0 117:1929.0 118:244.0 119:140.0 120:63.0 122:34.0 124:31.0 126:64.0 128:57.0 130:391.0 135:120.0 136:50.0 137:128.0 138:100.0 139:68.0 140:54.0 141:200.0 142:110.0 143:202.0 144:207.0 145:167.0 150:42.0 1…				5769	10886	1762	7303	10201	4413	5259	21066	6708	8211	1751	6809	10072	6691	6025	12719	2236	8579	9214	13505	5900	8627
104933	554163	94	104933	85:200.0 86:287.0 87:286.0 88:120.0 89:11420.0 90:823.0 91:490.0 92:121.0 93:227.0 94:8324.0 95:488.0 96:300.0 97:948.0 98:519.0 99:237.0 100:1473.0 103:1565.0 104:99.0 105:364.0 106:100.0 107:108.0 108:121.0 110:86.0 112:66.0 113:252.0 120:599.0 121:99.0 122:41.0 124:591.0 127:281.0 129:169.0 130:533.0 131:718.0 135:105.0 137:47.0 138:251.0 139:152.0 140:475.0 141:1776.0 147:3167.0 148:460.0 149…				23579	30213	11023	13120	27303	15127	17103	56020	27241	27956	7542	18134	39367	18795	22087	34899	5347	35122	47317	106673	23938	26409
104931	723203	167	104931	86:369.0 91:72.0 92:53.0 93:421.0 94:175.0 95:45.0 98:103.0 99:114.0 100:508.0 107:85.0 108:197.0 109:561.0 113:37.0 114:94.0 115:115.0 118:34.0 120:25.0 124:22.0 126:34.0 128:89.0 130:419.0 134:40.0 135:69.0 136:85.0 137:135.0 138:40.0 140:35.0 142:19.0 143:97.0 144:170.0 152:30.0 156:35.0 158:41.0 159:19.0 161:18.0 162:24.0 164:21.0 166:56.0 167:3360.0 168:509.0 169:71.0 170:49.0 171:22.0 172:6…				13359	21255	4235	14675	26793	9572	12249	33563	15329	16636	3783	15891	19277	12076	13158	23050	6503	22410	28209	35236	17292	10651
104928	630631	310	104928	85:185.0 86:266.0 87:244.0 88:116.0 90:897.0 91:1180.0 92:361.0 93:344.0 94:168.0 95:121.0 96:303.0 97:266.0 98:120.0 99:157.0 102:162.0 105:615.0 106:281.0 107:571.0 108:528.0 109:210.0 110:176.0 111:34.0 112:77.0 114:272.0 115:172.0 118:718.0 119:293.0 120:286.0 121:497.0 122:184.0 123:209.0 124:75.0 125:112.0 126:432.0 132:246.0 133:1241.0 134:538.0 135:180.0 136:159.0 137:79.0 138:101.0 139:5…				2106	3068	613	3313	3098	1310	1697	1023	2199	2270	1578	5493	4301	5879	824	4663	2452	4564	18567	9699	3521	4405
104918	515952	214	104918	85:138.0 86:168.0 87:168.0 88:11.0 89:3474.0 90:294.0 91:311.0 92:31.0 93:171.0 94:4181.0 95:287.0 96:169.0 97:1632.0 98:384.0 99:411.0 100:213.0 101:70.0 102:112.0 103:219.0 104:15.0 105:308.0 108:15.0 109:44.0 110:137.0 111:112.0 112:62.0 113:158.0 114:34.0 115:56.0 117:57.0 120:80.0 122:20.0 124:446.0 126:87.0 127:30.0 128:9.0 129:57.0 131:305.0 132:43.0 133:652.0 134:36.0 137:37.0 138:111.0 1…				79169	110807	31577	62437	90170	47831	67044	166313	90265	97843	29659	62954	144788	67155	87574	123679	16612	124469	183711	318833	85533	95456
104915	507585	213	104915	85:628.0 86:1045.0 87:368.0 88:212.0 89:9381.0 90:751.0 91:685.0 92:141.0 93:133.0 94:319.0 95:182.0 96:88.0 97:388.0 98:1242.0 99:718.0 100:6219.0 101:730.0 102:513.0 103:477.0 104:66.0 105:412.0 106:25.0 107:59.0 108:39.0 109:17598.0 110:1361.0 111:340.0 112:1989.0 113:1681.0 114:978.0 115:682.0 116:216.0 117:612.0 118:38.0 119:148.0 121:26.0 122:50.0 124:123.0 125:265.0 126:1350.0 127:733.0 12…				9513	13516	4880	13614	14320	7835	14553	19753	11337	12873	12378	21780	22447	17799	10695	18897	10439	16716	31185	32225	16029	17362
104663	718360	173	104663	89:193.0 99:18.0 103:291.0 115:46.0 117:153.0 129:94.0 131:74.0 141:382.0 142:195.0 143:35.0 147:740.0 149:110.0 155:17.0 157:71.0 171:44.0 173:2686.0 174:294.0 175:37.0 194:18.0 205:67.0 221:17.0 256:12.0 321:47.0 335:27.0 346:18.0 348:21.0 377:26.0 407:16.0				3279	2773	4636	7947	4219	3424	5671	5826	726	6630	2716	3491	3990	4182	3969	4195	4166	4830	3844	5005	4016	3078
103821	496534	89	103821	86:659.0 88:212.0 89:22097.0 90:1615.0 91:1178.0 92:50.0 95:78.0 100:634.0 101:421.0 102:384.0 103:971.0 104:119.0 105:300.0 106:44.0 109:58.0 112:4206.0 115:824.0 116:132.0 117:671.0 118:58.0 119:540.0 120:38.0 125:56.0 126:2153.0 127:274.0 128:457.0 129:924.0 130:253.0 131:521.0 133:1581.0 135:147.0 142:61.0 143:130.0 144:36.0 145:73.0 147:13887.0 148:2197.0 149:1413.0 150:30.0 151:70.0 154:131…				2171	745	2519	2802	2507	3503	3309	835	2238	1481	1868	2923	8129	3432	2703	2174	6128	4808	6132	503	3072	3632
103208	411061	142	103208	85:249.0 86:373.0 87:105.0 89:2666.0 90:146.0 95:99.0 98:85.0 100:4730.0 101:407.0 102:184.0 108:30.0 113:137.0 115:1080.0 116:158.0 118:71.0 124:99.0 130:112.0 131:241.0 140:284.0 141:144.0 142:8206.0 143:882.0 144:265.0 147:1334.0 148:170.0 152:41.0 153:13.0 155:22.0 165:27.0 166:33.0 167:3983.0 168:553.0 169:172.0 170:34.0 171:22.0 182:46.0 213:82.0 216:133.0 219:26.0 234:30.0 251:26.0 257:304…				1577	1505	909	1676	935	902	1315	1062	1341	2152	1949	1591	1832	1386	3349	1298	970	1295	1317	1503	1151	1409
102246	471608	117	102246	85:949.0 86:473.0 87:1132.0 88:455.0 89:3473.0 90:244.0 91:230.0 98:528.0 99:529.0 100:164.0 101:3001.0 102:622.0 103:884.0 111:79.0 112:566.0 113:252.0 114:167.0 115:182.0 116:1336.0 117:13646.0 118:1354.0 119:482.0 125:39.0 126:374.0 127:200.0 128:651.0 129:642.0 130:383.0 131:255.0 132:105.0 133:1144.0 139:115.0 140:325.0 142:483.0 143:163.0 144:32.0 147:4260.0 148:350.0 149:96.0 154:1055.0 15…				3378	20000	20138	12412	22708	22880	23210	3752	24352	3776	19253	27695	36295	30335	90391	5772	23689	47067	25971	34978	14715	21050
101742	885481	117	101742	85:126.0 86:156.0 88:1151.0 89:1253.0 90:154.0 91:56.0 92:49.0 100:69.0 101:2030.0 102:399.0 103:4219.0 104:396.0 105:303.0 106:47.0 107:42.0 110:28.0 112:41.0 113:57.0 114:39.0 115:337.0 116:3218.0 117:9363.0 118:1058.0 119:572.0 120:59.0 121:56.0 123:39.0 124:22.0 125:71.0 127:84.0 129:75.0 130:59.0 131:470.0 132:76.0 133:423.0 134:128.0 135:76.0 136:39.0 138:43.0 140:41.0 145:272.0 146:141.0 1…				10550	4696	19887	8600	10218	5063	8908	17093	14656	15784	5549	4879	7549	9130	26916	9733	2966	10483	13859	17690	10523	10618
100947	962330	307	100947	86:242.0 88:61.0 89:4923.0 91:364.0 95:81.0 97:466.0 100:475.0 101:1678.0 102:364.0 103:17372.0 104:2571.0 105:585.0 107:174.0 109:221.0 116:1185.0 117:3159.0 118:265.0 119:365.0 121:163.0 123:23.0 127:382.0 129:2461.0 130:998.0 131:2067.0 133:1182.0 134:406.0 135:721.0 140:69.0 141:274.0 142:769.0 143:2011.0 146:104.0 147:8087.0 148:990.0 149:2844.0 150:128.0 151:84.0 152:108.0 153:27.0 158:205.…				2408	278	20627	2045	315	263	270	22109	10613	397	134	247	779	498	483	248	216	3489	4987	690	2487	2846
100727	932912	142	100727	85:94.0 86:307.0 87:145.0 88:74.0 90:35.0 93:113.0 94:82.0 95:67.0 96:176.0 97:102.0 98:266.0 99:650.0 100:1987.0 101:493.0 102:264.0 103:864.0 104:181.0 105:128.0 106:130.0 107:262.0 111:38.0 112:48.0 113:192.0 114:234.0 115:752.0 116:268.0 117:605.0 118:144.0 119:97.0 121:109.0 122:234.0 125:231.0 126:336.0 127:203.0 128:687.0 129:430.0 130:299.0 131:380.0 132:259.0 133:624.0 135:170.0 136:50.0…				2424	3174	783	3647	2829	1386	1243	1990	2367	2712	1998	3103	2911	1728	2834	705	815	2607	1441	4170	2516	1924
99881	350111	127	99881	88:90.0 90:51.0 96:447.0 97:433.0 99:5044.0 100:195.0 101:56.0 106:59.0 112:57.0 114:69.0 118:17.0 124:110.0 126:553.0 127:16274.0 128:874.0 129:65.0 139:94.0 140:254.0 149:327.0 153:204.0 166:32.0 168:32.0 170:42.0 178:36.0 182:43.0 189:60.0 196:43.0 205:41.0 209:45.0 210:49.0 220:16.0 226:16.0 227:92.0 242:21.0 244:13.0 245:15.0 251:16.0 254:18.0 255:18.0 259:61.0 260:20.0 264:19.0 266:12.0 269…				1796	1214	946	1135	1376	1062	1318	2291	1781	1122	2910	5421	3773	6365	4251	3324	2858	4612	3144	8536	2900	4066
95422	572506	100	95422	86:145.0 87:2004.0 88:102.0 89:132.0 91:169.0 93:43.0 100:8922.0 101:637.0 102:535.0 103:403.0 112:84.0 114:281.0 115:115.0 116:177.0 117:611.0 118:75.0 119:77.0 126:109.0 128:223.0 129:1192.0 130:121.0 133:271.0 134:25.0 135:35.0 144:213.0 146:10.0 147:327.0 161:1435.0 162:127.0 172:206.0 177:430.0 178:34.0 179:22.0 184:31.0 188:28.0 190:40.0 202:843.0 203:151.0 204:79.0 218:5600.0 219:677.0 220…				36788	21473	38489	39660	33309	20841	29047	22960	36396	40363	21702	34600	17750	40559	31761	45094	18990	29581	42126	88513	37141	34952
94586	566715	228	94586	85:37.0 86:136.0 89:2046.0 90:136.0 91:62.0 93:65.0 94:55.0 95:51.0 98:297.0 99:245.0 100:169.0 101:76.0 103:270.0 104:30.0 105:109.0 108:14.0 110:78.0 111:23.0 113:20.0 114:19.0 115:609.0 116:40.0 117:336.0 118:31.0 119:115.0 129:127.0 130:55.0 131:252.0 132:40.0 133:662.0 134:101.0 135:63.0 138:31.0 139:3.0 140:297.0 141:17.0 142:70.0 143:29.0 144:31.0 145:133.0 146:9.0 147:3455.0 148:535.0 149…				3771	5342	1998	3547	3935	2522	3403	9768	5052	5263	1224	2449	2425	3018	3499	5448	1394	5178	5847	14627	4273	4609
94582	545119	214	94582	85:51.0 87:53.0 89:1362.0 90:157.0 92:44.0 93:32.0 94:1729.0 95:45.0 96:72.0 97:421.0 98:129.0 99:170.0 100:34.0 103:26.0 105:69.0 106:13.0 107:86.0 109:54.0 110:64.0 112:10.0 113:67.0 114:20.0 120:138.0 121:1.0 123:16.0 124:190.0 125:33.0 126:31.0 130:61.0 133:26.0 138:34.0 139:40.0 140:211.0 141:47.0 142:30.0 143:23.0 148:97.0 149:81.0 154:20.0 155:25.0 158:7.0 166:18.0 167:17.0 168:1116.0 169:…				64934	86791	25452	44101	75417	37460	45902	147766	70332	78288	18121	44937	109254	50091	60112	98026	12481	90882	134285	283682	68263	73009
91421	280725	86	91421	86:8339.0 87:744.0 89:227.0 90:94.0 91:188.0 96:110.0 102:223.0 103:203.0 104:202.0 105:83.0 108:46.0 117:805.0 119:126.0 125:37.0 127:324.0 132:100.0 133:362.0 142:104.0 145:2.0 146:1045.0 147:6209.0 171:95.0 177:124.0 179:87.0 188:190.0 189:78.0 191:333.0 192:122.0 193:292.0 194:58.0 195:32.0 203:116.0 204:29.0 205:70.0 207:354.0 220:136.0 249:419.0 250:149.0 251:84.0 252:38.0 265:319.0 266:81.…				44584	77433	79293	82478	71530	63482	56012	48554	33032	45121	118480	33764	72886	51290	84419	76587	43337	63030	74895	63653	100379	89648
89221	403834	117	89221	85:335.0 87:407.0 101:992.0 102:247.0 103:414.0 113:228.0 115:865.0 116:2811.0 117:11308.0 118:1144.0 119:719.0 128:58.0 129:514.0 130:142.0 131:802.0 133:2635.0 134:351.0 135:308.0 143:2019.0 144:444.0 145:525.0 147:6916.0 149:2206.0 150:73.0 175:99.0 176:47.0 185:26.0 193:73.0 202:55.0 203:276.0 204:94.0 212:41.0 213:8.0 217:268.0 218:181.0 219:110.0 220:48.0 221:340.0 222:19.0 223:62.0 233:510…				7308	8930	1793	4686	8328	4616	5092	16329	6268	5285	34035	10207	9635	8409	4800	10308	3533	11035	15060	24975	10865	11063
88910	442160	216	88910	85:372.0 86:15.0 91:12.0 103:1.0 106:207.0 107:206.0 108:19.0 109:4.0 110:552.0 115:1.0 119:72.0 128:31.0 130:87.0 131:19.0 132:202.0 135:2.0 136:5.0 137:100.0 142:1.0 147:1196.0 148:99.0 151:41.0 160:28.0 162:9.0 170:157.0 174:39.0 182:22.0 184:464.0 188:15.0 199:383.0 214:19.0 216:2825.0 217:541.0 218:188.0 221:691.0 222:99.0 223:102.0 228:38.0 232:28.0 243:1.0 244:8.0 248:23.0 288:6.0 290:10.0…				1968	1210	2257	1508	983	877	1015	1549	1538	1398	777	1088	2758	1200	681	1857	1131	1417	1670	2180	1445	1155
88909	541929	246	88909	85:430.0 87:547.0 88:182.0 89:195.0 90:186.0 91:23.0 94:27.0 95:31.0 98:137.0 99:189.0 100:679.0 101:461.0 102:52.0 103:1928.0 104:132.0 105:1.0 107:394.0 109:88.0 110:1342.0 111:97.0 114:154.0 116:221.0 117:634.0 118:116.0 119:270.0 127:421.0 128:939.0 129:370.0 130:207.0 131:764.0 132:444.0 133:2447.0 134:1170.0 135:246.0 142:667.0 143:218.0 144:334.0 146:43.0 147:13905.0 148:2049.0 149:1589.0 …				883	574	658	449	498	510	505	763	574	782	474	508	1019	681	559	568	474	795	698	584	512	616
88847	927039	217	88847	89:3.0 99:8.0 100:13.0 101:182.0 103:2816.0 104:149.0 105:95.0 115:42.0 117:341.0 126:1.0 129:637.0 133:426.0 140:32.0 142:101.0 144:6.0 147:554.0 156:20.0 157:115.0 160:8.0 163:138.0 165:14.0 169:276.0 172:29.0 173:91.0 177:16.0 179:123.0 189:226.0 190:4.0 191:176.0 192:33.0 194:12.0 204:15.0 205:234.0 215:21.0 217:3737.0 218:620.0 219:288.0 222:38.0 223:15.0 230:101.0 231:31.0 243:43.0 244:9.0 …				44372	51788	70928	60488	19074	16462	10527	30712	9971	12039	12071	5482	39194	33956	16030	8904	1975	24140	25146	43555	25397	25361
88786	477848	174	88786	85:138.0 86:6616.0 87:454.0 88:214.0 89:510.0 90:55.0 91:61.0 96:958.0 97:60.0 98:50.0 99:331.0 100:3362.0 101:188.0 102:971.0 107:803.0 111:32.0 112:238.0 113:200.0 114:286.0 116:230.0 117:165.0 121:13.0 123:143.0 125:140.0 126:176.0 128:451.0 129:93.0 130:585.0 131:490.0 132:81.0 134:447.0 135:248.0 136:77.0 137:38.0 138:31.0 139:93.0 140:81.0 142:32.0 144:421.0 146:60.0 151:26.0 153:102.0 155:…				2239	4376	5116	5570	4210	2560	4769	6742	3959	5763	3402	6576	6166	5011	16696	6389	3690	5920	4078	4571	893	3807
84566	579218	159	84566	85:51.0 89:2299.0 90:127.0 91:142.0 92:36.0 101:448.0 103:86.0 105:237.0 106:50.0 115:94.0 117:91.0 131:189.0 133:1046.0 134:121.0 135:356.0 147:312.0 159:3327.0 160:389.0 161:164.0 162:27.0 167:40.0 181:74.0 193:52.0 195:205.0 197:24.0 207:95.0 209:26.0 211:1426.0 212:208.0 225:262.0 226:56.0 227:1343.0 228:187.0 229:130.0 253:160.0 298:27.0 299:730.0 300:166.0 301:103.0 315:260.0 316:36.0 341:1…				663	1306	839	752	949	829	709	1819	788	844	2522	1058	1470	1482	896	1120	761	994	1632	2886	1170	1554
84544	412557	116	84544	86:827.0 89:81.0 90:62.0 100:2610.0 101:310.0 102:1928.0 103:169.0 104:585.0 115:1094.0 116:8349.0 117:1003.0 118:283.0 119:73.0 120:70.0 122:676.0 123:29.0 124:24.0 128:38.0 132:55.0 133:388.0 135:198.0 137:861.0 138:50.0 139:45.0 147:1894.0 149:255.0 176:273.0 191:70.0 210:41.0 238:35.0				1595	1890	822	5931	2166	3839	3197	2018	1815	2134	2905	5187	1760	3873	2065	4230	2114	6638	2561	3011	1683	1463
84193	995012	204	84193	86:38.0 87:39.0 89:81.0 91:408.0 92:3.0 93:430.0 94:47.0 95:1875.0 96:149.0 97:291.0 99:108.0 101:192.0 102:9.0 103:2005.0 104:235.0 105:439.0 106:17.0 107:883.0 108:125.0 109:714.0 111:125.0 113:138.0 115:390.0 116:183.0 117:2113.0 118:158.0 119:621.0 120:71.0 121:279.0 122:18.0 123:219.0 124:18.0 125:18.0 127:62.0 129:1749.0 130:423.0 131:546.0 133:1573.0 134:123.0 135:1043.0 136:251.0 137:26.0…				1404	1135	3293	959	1172	1365	764	3437	1474	2312	900	989	2238	1090	1200	1145	569	2388	1483	3567	1428	1149
84187	622711	117	84187	85:116.0 86:492.0 87:120.0 88:77.0 89:5486.0 90:369.0 91:145.0 93:126.0 95:98.0 98:69.0 99:146.0 100:1871.0 101:512.0 102:306.0 103:2762.0 104:203.0 105:856.0 107:50.0 108:2.0 109:77.0 111:321.0 112:172.0 113:200.0 114:541.0 115:158.0 116:187.0 117:7301.0 118:566.0 119:430.0 121:17.0 123:157.0 125:260.0 126:324.0 127:245.0 128:563.0 129:372.0 130:504.0 131:936.0 132:344.0 133:5647.0 134:725.0 135…				4704	5168	6261	2575	4632	4521	6117	9279	5004	7980	3700	5575	6467	2245	7345	5851	3932	2575	6751	8670	4793	4914
64556	850625	280	64556	86:10337.0 88:2711.0 89:6889.0 90:4583.0 100:202823.0 101:28393.0 102:23886.0 103:27007.0 104:10822.0 105:9901.0 106:8993.0 107:4298.0 108:984.0 109:6354.0 114:4054.0 115:12175.0 118:3305.0 119:7236.0 120:4775.0 121:3873.0 122:1843.0 123:1217.0 130:56243.0 131:34604.0 132:35607.0 133:42378.0 134:20875.0 135:15684.0 136:36743.0 137:19543.0 138:3288.0 144:25785.0 145:11752.0 146:15310.0 147:131127.…				31750	29219	34538	44118	32286	19320	32896	44249	27295	44005	20042	33969	39641	25016	34615	44245	20781	41337	31672	45670	29719	32570
62840	573246	102	62840	87:4057.0 88:5525.0 89:765.0 90:1543.0 100:11890.0 102:55390.0 103:29217.0 104:5247.0 105:1184.0 108:67.0 119:1008.0 122:2.0 130:2463.0 131:2300.0 132:711.0 144:5821.0 146:14115.0 157:175.0 158:635.0 159:780.0 160:704.0 161:2919.0 162:993.0 172:1593.0 173:925.0 174:1148.0 175:3732.0 176:3110.0 177:1335.0 186:207.0 188:282.0 194:20.0 199:114.0 200:1506.0 201:794.0 206:1987.0 207:1193.0 208:260.0 2…				44406	45727	109186	53380	52797	37098	45426	59241	49893	56884	43481	54310	94186	66588	46721	80295	54517	53571	66460	63439	76025	64244
62409	303304	170	62409	96:159.0 112:88.0 113:3085.0 124:857.0 141:2814.0 142:1001.0 156:64.0 170:7862.0 171:1188.0 200:96.0 257:1.0 274:3.0 288:7.0 308:8.0 333:1.0 346:1.0 375:9.0 425:2.0 448:14.0 462:2.0 487:1.0				19235	13075	1547	12152	8492	9947	9561	16262	13828	20536	4472	11685	19438	10218	11039	15095	9555	17714	11500	4551	10827	13719
62284	855250	409	62284	85:975.0 87:382.0 88:14.0 98:285.0 99:2614.0 100:1383.0 101:669.0 103:204.0 105:12.0 106:5.0 108:18.0 109:87.0 110:213.0 111:410.0 113:125.0 114:129.0 115:414.0 117:11391.0 118:1086.0 119:548.0 121:79.0 122:67.0 123:44.0 124:206.0 125:220.0 126:193.0 130:371.0 131:1869.0 133:2631.0 134:360.0 135:267.0 136:104.0 137:62.0 138:94.0 139:74.0 140:140.0 141:53.0 142:59.0 144:34.0 147:8833.0 148:1248.0 …				5780	4695	5057	10866	4638	3379	5509	6248	6319	5963	3392	10220	10489	4580	4600	7160	4434	6185	8147	6145	5498	6174
62264	891987	387	62264	85:5107.0 86:1823.0 87:1615.0 88:1854.0 89:29642.0 90:1523.0 91:1952.0 92:10.0 96:284.0 97:1337.0 98:1030.0 99:3130.0 100:6011.0 101:19418.0 102:2779.0 103:42565.0 104:3784.0 105:7687.0 106:458.0 107:581.0 109:405.0 110:337.0 111:1299.0 112:558.0 113:2675.0 114:11398.0 115:4878.0 116:6433.0 117:11784.0 118:2166.0 119:4727.0 120:760.0 121:1444.0 122:267.0 123:452.0 124:77.0 125:230.0 126:1094.0 12…				1645	2319	3190	2771	2245	2049	2226	4495	1179	2704	645	2333	3473	2390	2215	1451	747	2922	2815	4453	2374	3015
51242	673823	256	51242	85:2193.0 99:768.0 142:684.0 153:28.0 155:141.0 157:350.0 170:44.0 172:179.0 173:41.0 214:17.0 245:42.0 256:265.0 257:72.0 258:22.0 259:8.0 277:159.0 297:1.0 309:24.0 396:2.0 449:9.0 451:1.0 476:3.0 479:1.0 496:2.0				8610	7017	7362	6328	6566	4075	5734	11143	7546	9229	2721	6569	8953	5179	7879	5991	4816	7163	5946	6428	6594	7632
46292	296272	211	46292	92:40.0 106:18.0 108:21.0 121:28.0 124:33.0 133:180.0 134:35.0 135:111.0 137:91.0 181:101.0 182:6.0 183:9.0 200:14.0 211:965.0 212:157.0 213:58.0 225:83.0 226:10.0 227:103.0 228:9.0 237:99.0 238:17.0 245:7.0 246:7.0 253:202.0 254:27.0 259:1.0 268:20.0 328:1.0 375:1.0 397:1.0 435:1.0 450:9.0 471:9.0 499:9.0				2720	2875	2450	3378	3419	3820	3815	4138	2704	3177	2017	4517	3428	1192	3140	3990	3891	4608	3265	2218	3504	3760
42446	283709	216	42446	85:4045.0 86:770.0 87:1140.0 90:8.0 91:53.0 95:189.0 96:520.0 99:750.0 101:339.0 102:46.0 103:16.0 106:101.0 107:797.0 108:380.0 109:111.0 110:235.0 111:147.0 113:163.0 114:2957.0 115:230.0 116:391.0 117:2262.0 118:70.0 126:640.0 129:1179.0 131:758.0 132:488.0 133:1754.0 134:2164.0 136:126.0 142:87.0 143:1238.0 144:332.0 145:326.0 147:15160.0 148:1316.0 149:527.0 150:67.0 157:21.0 159:119.0 160:8…				1269	1050	566	2182	834	570	1383	2380	1321	1708	129	1781	1037	1544	601	879	1121	1790	1005	1132	580	211
42445	693710	230	42445	85:195.0 86:7.0 88:230.0 92:1.0 97:6.0 99:171.0 100:147.0 101:780.0 102:135.0 103:514.0 106:55.0 107:915.0 111:65.0 113:56.0 116:524.0 117:116.0 123:26.0 128:344.0 129:546.0 130:140.0 133:174.0 134:120.0 139:80.0 140:8.0 142:109.0 143:341.0 144:119.0 146:191.0 147:3779.0 148:363.0 149:201.0 150:252.0 155:110.0 156:57.0 157:72.0 158:96.0 161:1.0 163:147.0 168:119.0 169:56.0 170:167.0 171:2829.0 17…				2339	3758	5596	4535	4235	2023	276	7928	3409	4687	2262	2921	2829	3151	3207	3686	2058	3555	2756	5305	2513	4686
42424	453012	252	42424	85:68.0 86:3403.0 87:563.0 88:95.0 89:586.0 90:172.0 91:252.0 92:23.0 98:1314.0 99:167.0 100:2870.0 101:360.0 102:470.0 103:598.0 104:124.0 105:327.0 106:162.0 107:348.0 109:120.0 114:388.0 115:600.0 116:304.0 117:139.0 119:500.0 120:36.0 121:1166.0 122:126.0 123:107.0 128:10.0 130:1009.0 131:412.0 132:436.0 133:3907.0 134:827.0 135:2578.0 136:251.0 137:1384.0 141:3.0 142:36.0 146:232.0 147:1479.…				1987	1588	2391	2399	1864	1857	1935	2390	2686	2701	1446	1985	2948	3421	1841	2711	1642	741	1726	2377	2011	2263
42007	783777	188	42007	85:117.0 86:2411.0 87:208.0 88:21.0 89:1.0 92:3.0 93:5.0 94:7.0 95:13.0 96:36.0 97:27.0 98:20.0 100:10948.0 101:3782.0 102:668.0 103:3118.0 104:152.0 105:3.0 108:2.0 109:6.0 110:68.0 111:10.0 112:4.0 113:168.0 114:3871.0 115:2182.0 116:1044.0 117:294.0 118:8.0 119:8.0 121:1.0 122:1.0 123:7.0 124:2.0 125:2.0 129:994.0 130:1010.0 131:833.0 132:32.0 133:1128.0 134:69.0 135:215.0 137:5.0 138:4.0 139:…				204708	73118	155297	88568	118794	58013	133668	171871	214343	159893	20407	81378	179446	75360	72316	40048	75719	70718	104384	84845	150009	221079
41914	336050	116	41914	85:3164.0 86:4323.0 87:150.0 89:7455.0 90:1417.0 91:299.0 92:3.0 93:96.0 94:424.0 95:263.0 96:11726.0 97:1216.0 98:5265.0 99:1371.0 100:5603.0 101:2138.0 102:499.0 103:2.0 104:223.0 105:15.0 106:456.0 107:9.0 108:360.0 110:468.0 111:79.0 112:1084.0 113:320.0 114:2202.0 115:843.0 116:85276.0 117:8903.0 118:3368.0 119:579.0 120:18.0 123:1.0 124:8.0 126:600.0 127:720.0 128:1435.0 129:44.0 130:897.0 …				2392	982	1349	1627	2082	1579	1500	2841	1810	2134	6562	2930	3278	2748	2436	9461	2014	2559	2562	1452	1842	2336
34181	661198	208	34181	86:76.0 88:45.0 89:170.0 90:21.0 91:4.0 93:66.0 97:1.0 98:48.0 99:142.0 100:369.0 102:4.0 103:46.0 104:49.0 105:60.0 106:5.0 107:2.0 109:36.0 110:35.0 112:27.0 114:3.0 116:44.0 117:48.0 118:4.0 120:30.0 121:11.0 122:24.0 124:10.0 127:7.0 128:15.0 129:32.0 130:13.0 133:272.0 135:16.0 136:43.0 141:20.0 143:15.0 144:28.0 145:26.0 147:1172.0 149:156.0 150:96.0 153:335.0 154:1471.0 156:11.0 158:18.0 1…				5885	5305	9321	7393	5596	4607	9032	9843	6931	8793	4172	9755	10505	7657	6638	6086	7197	8943	7484	49313	7476	11184
34097	991529	174	34097	85:24.0 86:450.0 98:7.0 99:4.0 100:362.0 103:324.0 112:57.0 115:615.0 116:11.0 126:3.0 128:177.0 129:264.0 130:114.0 133:75.0 142:8.0 143:48.0 154:78.0 156:103.0 158:96.0 159:28.0 169:40.0 174:4347.0 175:702.0 176:262.0 186:12.0 194:12.0 200:122.0 204:117.0 207:214.0 217:226.0 218:51.0 219:345.0 220:33.0 221:65.0 243:11.0 244:21.0 249:29.0 251:21.0 258:91.0 267:45.0 271:26.0 272:109.0 281:200.0 3…				494	669	774	607	696	554	805	1047	616	613	518	812	1681	657	2293	776	2509	653	746	761	1175	1040
34059	717756	174	34059	86:1027.0 87:668.0 88:29.0 89:200.0 90:16.0 93:13.0 100:919.0 101:32.0 102:172.0 103:369.0 106:32.0 107:1.0 111:10.0 112:34.0 114:60.0 115:422.0 116:187.0 118:8.0 128:369.0 129:649.0 130:203.0 131:174.0 132:52.0 133:222.0 134:32.0 136:36.0 143:64.0 144:78.0 146:32.0 147:2375.0 148:293.0 149:150.0 152:6.0 154:155.0 157:130.0 158:44.0 160:21.0 161:14.0 169:21.0 171:26.0 172:162.0 173:119.0 174:6595…				989	1383	1358	2117	1273	1293	1251	1230	1167	1655	1514	1213	1387	1138	3198	868	742	1486	1429	1169	1402	1498
34017	499126	129	34017	85:769.0 86:134.0 88:12.0 90:14.0 91:69.0 94:86.0 95:568.0 96:28.0 99:211.0 100:482.0 101:294.0 104:20.0 106:71.0 111:109.0 113:756.0 114:175.0 115:178.0 116:268.0 117:972.0 118:112.0 121:24.0 124:4.0 126:2.0 127:182.0 129:4009.0 130:283.0 131:680.0 134:55.0 139:167.0 141:8.0 143:252.0 146:32.0 147:2205.0 151:17.0 155:2359.0 156:302.0 157:1219.0 158:164.0 159:21.0 162:1.0 163:1.0 164:1.0 165:1.0 …				3477	8971	10930	10235	7765	5277	5013	13622	10150	15049	7833	8077	10635	8787	19219	17329	13880	21766	43839	10274	9621	14989
34014	492173	247	34014	85:5465.0 86:1702.0 87:1219.0 88:560.0 89:2174.0 90:127.0 91:190.0 92:108.0 95:288.0 97:161.0 98:383.0 99:6061.0 100:4863.0 101:14911.0 102:2014.0 103:7069.0 104:705.0 105:338.0 109:3.0 110:149.0 111:671.0 112:656.0 113:3210.0 114:626.0 115:5610.0 116:7789.0 117:9850.0 118:1227.0 119:883.0 120:57.0 123:2.0 124:2.0 125:444.0 126:216.0 127:225.0 128:1374.0 129:30644.0 130:5716.0 131:7674.0 132:844.…				608	992	1648	1192	762	277	826	1189	1038	1134	1224	960	1243	1052	1571	1838	918	2181	3506	1677	1149	1515
33415	319800	156	33415	85:267.0 89:21.0 93:14.0 99:165.0 100:724.0 101:142.0 102:178.0 103:1125.0 104:18.0 105:49.0 112:9.0 113:129.0 114:55.0 115:177.0 117:260.0 118:45.0 119:134.0 127:79.0 129:309.0 130:565.0 131:355.0 132:67.0 133:838.0 139:23.0 143:675.0 144:290.0 145:37.0 146:436.0 147:6772.0 148:971.0 149:793.0 150:25.0 156:1889.0 157:445.0 158:185.0 160:387.0 171:229.0 172:101.0 173:126.0 174:7.0 177:664.0 178:7…				9290	4229	5595	6627	4198	5136	5655	8042	7656	7441	218	5473	7694	3829	5852	3708	4878	5993	4642	2458	1755	6622
32247	253754	245	32247	85:590.0 86:265.0 87:27.0 88:35.0 89:14.0 91:283.0 92:223.0 93:28.0 95:59.0 96:64.0 99:959.0 100:1001.0 105:175.0 106:20.0 107:1302.0 108:229.0 109:161.0 110:490.0 111:40.0 112:53.0 113:131.0 114:201.0 115:3650.0 116:1533.0 117:384.0 118:361.0 119:329.0 120:65.0 124:1.0 125:11.0 126:146.0 128:208.0 129:91.0 130:1184.0 132:374.0 134:607.0 136:95.0 137:2.0 139:249.0 140:32.0 141:178.0 142:158.0 143…				1281	1477	1447	1936	1701	1342	1687	2084	1371	1510	854	1837	2033	1664	1454	961	1870	1419	1545	1319	1299	1860
31554	722563	174	31554	86:745.0 88:20.0 99:22.0 100:1558.0 101:436.0 102:81.0 112:84.0 114:6.0 115:299.0 116:292.0 117:42.0 124:17.0 127:62.0 128:150.0 130:202.0 131:327.0 132:112.0 133:67.0 140:16.0 142:48.0 143:21.0 144:46.0 145:5.0 146:72.0 147:988.0 149:25.0 154:10.0 155:17.0 157:12.0 170:3.0 171:26.0 172:92.0 173:33.0 174:2844.0 175:504.0 176:220.0 177:26.0 186:43.0 188:37.0 189:478.0 190:95.0 200:2.0 201:59.0 205…				852	920	1401	1655	1113	1079	1019	1218	985	922	352	2278	1542	558	2127	1373	1324	860	1798	922	1575	1515
31224	508782	299	31224	86:729.0 87:92.0 89:1249.0 90:182.0 91:121.0 97:67.0 98:105.0 100:7105.0 101:480.0 102:3768.0 103:711.0 104:146.0 105:176.0 107:77.0 109:62.0 114:481.0 115:7156.0 116:4509.0 117:863.0 118:169.0 119:249.0 120:19.0 121:216.0 123:73.0 131:88.0 133:2429.0 134:286.0 135:620.0 136:34.0 137:233.0 140:21.0 147:1426.0 149:154.0 151:84.0 153:64.0 163:66.0 167:422.0 177:45.0 181:352.0 182:61.0 189:68.0 190:…				7626	13477	11011	33123	15780	20380	17255	19647	24463	24181	32586	30854	15729	38718	23884	30978	18121	41390	18437	29487	11353	7990
30962	600399	129	30962	86:543.0 87:409.0 88:82.0 89:1943.0 94:89.0 96:50.0 97:198.0 98:94.0 100:540.0 101:2864.0 102:269.0 103:3101.0 104:325.0 105:383.0 108:110.0 111:280.0 112:288.0 114:477.0 115:457.0 116:694.0 117:1517.0 118:211.0 119:260.0 121:62.0 124:179.0 125:45.0 126:124.0 127:373.0 128:283.0 129:5324.0 130:1061.0 131:3386.0 132:303.0 133:3084.0 134:289.0 135:372.0 137:28.0 138:175.0 139:58.0 140:115.0 141:104…				7311	8060	13538	7625	7428	6341	7400	15020	2005	4512	7061	9906	8854	5951	9775	7672	3618	8039	8965	8586	6887	8365
26892	372257	140	26892	86:3008.0 88:1042.0 94:944.0 95:225.0 96:4548.0 97:1374.0 98:24640.0 100:1961.0 102:360.0 104:1121.0 107:42.0 108:95.0 110:2045.0 112:349.0 114:700.0 118:227.0 121:4.0 122:14.0 124:3365.0 125:1552.0 126:326.0 127:227.0 131:2244.0 138:2322.0 140:23614.0 141:1980.0 143:1498.0 146:395.0 147:43577.0 148:4691.0 149:1944.0 152:6071.0 153:509.0 154:527.0 155:137.0 158:5236.0 159:682.0 160:244.0 162:516.…				2886	3453	1923	9336	2276	1406	3835	9446	3326	8232	1532	6686	3931	2041	2454	3989	2048	10066	1764	3396	1578	3869
21709	986764	204	21709	85:21.0 87:38.0 89:470.0 90:32.0 91:8.0 97:100.0 99:68.0 101:826.0 102:68.0 103:4041.0 104:260.0 105:131.0 111:80.0 113:93.0 115:15.0 116:388.0 117:2770.0 118:164.0 119:107.0 127:56.0 129:2683.0 130:217.0 131:373.0 133:754.0 134:56.0 135:141.0 142:30.0 143:453.0 145:31.0 147:5462.0 148:645.0 149:567.0 151:47.0 155:177.0 157:723.0 159:53.0 161:256.0 163:18.0 169:884.0 170:45.0 171:30.0 175:125.0 1…				2409	1807	3513	783	2280	2479	1028	3957	2290	2507	9834	1490	980	1739	964	1912	516	2067	2842	1725	2058	1698
21683	524126	211	21683	87:11.0 89:26.0 95:4.0 96:8.0 97:20.0 101:12.0 103:211.0 105:40.0 106:5.0 107:257.0 108:132.0 109:14.0 113:145.0 115:42.0 121:59.0 123:54.0 126:8.0 129:434.0 131:20.0 133:310.0 134:44.0 135:114.0 137:199.0 139:11.0 147:74.0 148:27.0 171:5.0 181:104.0 182:53.0 183:28.0 184:25.0 197:20.0 211:1751.0 212:215.0 213:114.0 225:26.0 227:229.0 228:2.0 243:1.0 269:14.0 273:17.0 283:204.0 284:34.0 327:8.0 3…				12089	9615	12212	11479	14061	9601	11386	16183	16790	17764	4472	6769	12947	10232	7506	7998	7122	12039	9592	16135	10152	12427
20903	483273	131	20903	85:42.0 87:52.0 88:22.0 91:18.0 98:13.0 100:756.0 102:105.0 103:115.0 107:22.0 112:33.0 114:169.0 115:256.0 117:45.0 127:65.0 128:268.0 129:76.0 130:147.0 131:5490.0 132:669.0 133:372.0 142:30.0 147:316.0 148:172.0 149:90.0 156:36.0 160:51.0 161:16.0 165:14.0 174:93.0 177:45.0 178:166.0 181:20.0 188:8.0 189:31.0 200:90.0 202:94.0 213:22.0 216:21.0 218:100.0 219:171.0 221:38.0 222:19.0 228:22.0 22…				19882	21568	11798	29830	23448	8858	17923	22692	13365	27158	16791	20297	18479	15620	18748	19542	8878	24170	22160	17922	14535	19179
18488	456907	232	18488	86:22.0 100:1553.0 101:64.0 102:107.0 114:209.0 115:180.0 116:59.0 117:118.0 129:57.0 131:327.0 132:50.0 133:290.0 143:35.0 144:89.0 147:2258.0 148:448.0 149:339.0 150:28.0 163:133.0 172:18.0 174:243.0 188:40.0 189:23.0 190:37.0 232:1491.0 233:316.0 234:93.0 247:19.0 306:56.0 334:36.0 335:34.0				7732	4651	5951	3257	6471	4330	8470	9335	7635	7762	3105	7145	12200	6204	6171	5554	5585	6472	8495	4038	7849	11715
18402	578286	89	18402	85:171.0 86:364.0 87:77.0 88:55.0 89:8849.0 90:668.0 91:307.0 96:21.0 97:21.0 98:164.0 99:105.0 100:463.0 101:751.0 102:36.0 103:1915.0 104:59.0 105:555.0 110:18.0 111:30.0 112:212.0 113:104.0 114:423.0 115:287.0 116:197.0 117:1046.0 118:65.0 119:28.0 125:1.0 126:417.0 127:84.0 128:2074.0 129:1001.0 130:167.0 131:631.0 132:159.0 133:1641.0 134:174.0 135:79.0 138:12.0 139:28.0 140:225.0 141:32.0 1…				2498	3897	3417	3942	2851	2596	2063	4751	3656	5286	3243	2543	4278	1515	2591	3457	1324	3438	2456	5179	2829	2732
18386	727163	174	18386	86:335.0 89:231.0 100:275.0 102:4.0 103:234.0 116:6.0 117:258.0 119:61.0 129:27.0 130:59.0 131:12.0 132:8.0 143:82.0 147:453.0 148:3.0 173:66.0 174:1718.0 175:288.0 176:62.0 179:67.0 189:10.0 191:5.0 204:124.0 205:276.0 206:19.0 217:117.0 288:212.0				4624	4529	6366	9584	4160	2532	5318	6821	5343	6568	19349	3048	3617	2331	2927	2733	2454	4422	2855	2382	6881	7894
18266	426098	269	18266	85:126.0 86:374.0 89:37.0 92:26.0 97:100.0 98:458.0 99:78.0 100:691.0 101:14.0 102:44.0 111:54.0 112:204.0 113:184.0 114:137.0 115:32.0 120:809.0 122:11.0 124:45.0 125:1.0 126:109.0 127:41.0 131:81.0 134:72.0 138:2.0 140:54.0 141:16.0 142:70.0 143:39.0 147:268.0 148:13.0 153:84.0 154:489.0 155:209.0 156:54.0 157:16.0 158:74.0 163:6.0 167:24.0 168:13.0 170:75.0 171:12.0 174:26.0 179:8.0 180:16.0 1…				342	321	196	886	313	454	606	389	879	349	303	535	628	724	963	713	196	622	310	667	245	523
18257	266850	156	18257	97:11.0 98:56.0 102:2.0 103:29.0 110:69.0 111:6.0 116:7.0 117:41.0 120:10.0 126:82.0 127:54.0 128:13.0 130:69.0 131:92.0 134:81.0 135:23.0 145:123.0 147:1646.0 148:242.0 156:4479.0 157:377.0 158:164.0 173:66.0 178:3.0 184:178.0 189:194.0 190:12.0 191:51.0 219:1.0 292:16.0 303:13.0 323:8.0 336:1.0 374:18.0 405:3.0 416:11.0 467:12.0 473:4.0 494:18.0 500:7.0				3245	2679	2237	3979	2690	4157	3314	5514	3194	4123	2030	5121	5254	4376	3317	2932	5727	7140	9932	5814	2778	4265
18177	319915	160	18177	85:36.0 86:63.0 87:44.0 88:144.0 89:390.0 90:55.0 91:288.0 93:20.0 99:51.0 100:423.0 101:38.0 102:146.0 103:212.0 107:53.0 112:31.0 114:476.0 115:429.0 116:423.0 117:462.0 118:110.0 126:63.0 127:13.0 128:13.0 130:4655.0 131:636.0 132:200.0 133:209.0 134:53.0 135:5.0 142:15.0 143:26.0 144:447.0 145:105.0 146:4646.0 147:1802.0 148:278.0 149:132.0 150:16.0 156:120.0 158:776.0 159:104.0 160:4028.0 16…				438	732	1403	1270	1589	960	760	898	1012	1247	819	617	1518	1196	1206	645	553	1217	838	1249	1272	1196
17830	802398	204	17830	86:26.0 88:120.0 95:75.0 99:2.0 103:1945.0 108:94.0 109:48.0 110:168.0 117:2196.0 123:16.0 129:880.0 143:303.0 145:177.0 147:1120.0 157:90.0 158:2.0 169:101.0 172:20.0 173:15.0 177:41.0 179:75.0 181:1.0 186:13.0 189:258.0 191:359.0 193:46.0 194:44.0 195:16.0 196:9.0 203:100.0 204:6500.0 205:1217.0 206:495.0 207:355.0 209:97.0 217:1010.0 218:358.0 219:88.0 220:24.0 221:464.0 222:83.0 223:95.0 224:…				5186	5401	7499	3209	5088	4719	4118	11729	6282	6767	5790	4102	8773	4327	8083	4891	1802	4567	4720	10492	5287	6277
17537	437253	258	17537	85:288.0 87:433.0 94:56.0 99:160.0 100:149.0 101:1035.0 102:286.0 103:961.0 106:2.0 110:128.0 111:94.0 112:100.0 113:480.0 114:88.0 115:2572.0 116:463.0 117:74.0 122:1.0 124:90.0 127:97.0 129:83.0 130:636.0 131:442.0 133:198.0 134:310.0 140:607.0 143:25.0 147:2232.0 148:395.0 156:83.0 157:95.0 172:109.0 177:21.0 184:12.0 185:10.0 186:13.0 189:213.0 195:1.0 203:22.0 205:104.0 209:6.0 214:557.0 215…				6949	2176	4516	2269	726	1113	3924	6288	6586	6998	903	3114	6432	1622	1990	2608	1660	1833	2630	2109	2406	4131
17477	929978	217	17477	86:60.0 87:13.0 89:784.0 90:145.0 98:51.0 100:86.0 102:52.0 103:6827.0 104:363.0 105:387.0 106:122.0 111:143.0 113:365.0 117:1619.0 128:16.0 129:2298.0 130:468.0 131:265.0 133:1381.0 135:561.0 140:15.0 141:64.0 142:490.0 143:787.0 144:72.0 145:320.0 147:4973.0 149:85.0 150:10.0 153:113.0 154:6.0 155:473.0 156:42.0 157:274.0 158:114.0 159:143.0 161:2.0 163:443.0 164:63.0 165:117.0 167:119.0 168:18…				38645	49327	73495	57852	17155	9934	11448	25849	9610	9096	8471	7308	36443	31307	9811	5566	9218	21376	20197	36141	21984	23031
17252	450982	128	17252	85:149.0 86:228.0 88:126.0 95:40.0 96:24.0 97:26.0 98:232.0 99:160.0 100:2174.0 101:65.0 102:204.0 107:151.0 108:9.0 110:284.0 112:18.0 113:58.0 114:291.0 115:2315.0 116:372.0 117:1264.0 118:74.0 126:149.0 128:4043.0 129:730.0 130:178.0 131:382.0 132:540.0 140:14.0 141:1443.0 142:450.0 144:52.0 145:121.0 153:223.0 154:45.0 157:14.0 168:13.0 169:631.0 170:64.0 171:53.0 182:25.0 184:80.0 197:1.0 19…				17478	21573	11413	34559	22772	15704	25658	35788	24272	42995	12069	34453	18413	22481	25221	29401	13761	39602	19832	42256	17015	24436
17233	315594	170	17233	85:508.0 86:638.0 88:143.0 92:56.0 94:200.0 95:113.0 96:92.0 97:350.0 98:3230.0 99:3266.0 100:2039.0 101:334.0 102:238.0 103:127.0 104:34.0 106:161.0 107:493.0 110:854.0 111:22.0 113:3036.0 114:304.0 115:34.0 116:1389.0 118:34.0 124:436.0 126:1936.0 127:377.0 128:503.0 130:872.0 134:1119.0 136:2.0 138:25.0 139:115.0 140:160.0 141:183.0 142:699.0 143:120.0 144:307.0 154:13.0 155:1.0 156:1165.0 157…				14548	5246	8102	5327	3423	4139	7291	11860	11405	11067	1880	6416	9184	3701	4918	6456	4639	6810	5520	5313	6474	10039
17044	984096	204	17044	85:343.0 86:118.0 89:238.0 91:670.0 92:87.0 93:907.0 94:123.0 95:906.0 96:217.0 97:126.0 98:49.0 99:619.0 101:689.0 102:230.0 103:8861.0 104:723.0 105:562.0 107:296.0 108:13.0 109:565.0 110:97.0 111:785.0 112:12.0 113:344.0 114:62.0 115:531.0 116:1012.0 117:2297.0 118:97.0 119:561.0 120:21.0 121:1156.0 122:121.0 123:81.0 125:265.0 127:278.0 128:52.0 129:3745.0 130:838.0 131:1127.0 132:127.0 133:2…				3444	1790	5589	783	1392	2542	1028	2858	2290	3078	9696	1490	2764	1739	1751	1060	516	3620	2437	4005	2058	2477
16980	816451	223	16980	85:2637.0 86:3280.0 87:379.0 88:369.0 89:14342.0 90:1041.0 91:468.0 92:473.0 93:1330.0 94:1084.0 95:445.0 96:2404.0 97:2375.0 98:766.0 99:945.0 100:2210.0 101:2852.0 102:810.0 103:87223.0 104:8564.0 105:4134.0 106:586.0 107:2402.0 108:2437.0 109:28754.0 110:3610.0 111:602.0 112:1224.0 113:1466.0 115:407.0 116:596.0 117:13320.0 118:1278.0 119:1358.0 120:333.0 121:2675.0 122:795.0 123:631.0 124:832…				703	405	838	419	242	399	405	984	674	853	318	505	630	394	389	613	319	611	656	1144	321	562
16747	742150	319	16747	89:1131.0 90:36.0 100:226.0 101:230.0 103:6902.0 104:367.0 110:93.0 113:101.0 114:124.0 117:2265.0 118:7.0 127:16.0 129:2616.0 130:358.0 131:443.0 133:961.0 143:163.0 144:13.0 147:4944.0 148:730.0 149:198.0 157:2547.0 158:291.0 159:94.0 160:22.0 161:34.0 169:19.0 172:769.0 173:333.0 174:29.0 177:80.0 184:5.0 187:17.0 188:83.0 189:646.0 190:167.0 191:216.0 192:35.0 201:128.0 202:49.0 203:104.0 204…				9113	8359	16638	2417	6601	6250	7802	15271	9665	3480	7997	7720	12332	12528	1331	9391	3719	7772	7660	20050	10154	11190
16676	924414	217	16676	85:204.0 87:279.0 88:246.0 89:1921.0 90:98.0 91:531.0 92:12.0 94:94.0 95:40.0 96:268.0 97:24.0 98:113.0 99:370.0 100:322.0 101:1182.0 102:118.0 103:14091.0 104:1344.0 105:1045.0 107:202.0 108:101.0 109:28.0 110:84.0 111:215.0 113:409.0 114:287.0 115:135.0 116:199.0 117:3036.0 118:322.0 119:639.0 120:211.0 121:376.0 122:28.0 123:80.0 125:101.0 126:107.0 128:237.0 129:3702.0 130:516.0 131:1190.0 13…				43494	52378	74817	62671	20544	16462	573	29496	11000	11527	2153	9654	38596	31757	9960	8627	10295	26190	24824	44281	22756	23883
16645	443196	232	16645	85:71.0 88:2.0 92:3.0 97:78.0 98:102.0 99:83.0 100:1482.0 101:499.0 102:3.0 103:343.0 104:100.0 107:199.0 108:153.0 110:251.0 112:295.0 113:67.0 114:109.0 115:91.0 116:511.0 117:16217.0 118:1859.0 119:790.0 128:645.0 130:1506.0 131:139.0 132:201.0 133:707.0 136:146.0 140:15.0 141:30.0 142:405.0 143:33.0 144:360.0 145:5.0 146:9.0 147:1226.0 148:189.0 152:35.0 153:58.0 154:55.0 156:322.0 157:130.0 …				249	314	772	1079	235	367	350	782	309	1236	157	206	258	425	426	252	187	426	623	414	412	502
14765	1140925	204	14765	85:15.0 87:1.0 88:16.0 90:5.0 92:7.0 93:1.0 94:7.0 95:6.0 96:84.0 97:4.0 98:18.0 99:8.0 100:3.0 101:17.0 102:16.0 103:251.0 104:20.0 105:4.0 106:7.0 109:29.0 110:5.0 111:2.0 113:10.0 115:6.0 117:100.0 119:25.0 120:4.0 121:10.0 122:6.0 123:3.0 125:5.0 127:12.0 128:3.0 129:255.0 130:69.0 131:3.0 132:7.0 133:119.0 135:43.0 136:2.0 138:9.0 139:2.0 140:6.0 141:4.0 142:8.0 143:20.0 144:10.0 145:10.0 14…				4784	4469	5824	3027	6910	6365	4223	9198	4188	5542	3732	4562	9968	3528	7554	3664	1611	2498	3701	11339	5104	4864
13146	761091	357	13146	85:395.0 87:316.0 88:67.0 89:573.0 90:39.0 95:114.0 99:265.0 101:5820.0 102:707.0 103:9703.0 104:1076.0 105:383.0 106:76.0 107:199.0 110:25.0 111:135.0 113:760.0 114:141.0 115:983.0 116:1082.0 117:1299.0 118:200.0 119:309.0 121:149.0 122:80.0 123:297.0 124:42.0 125:59.0 127:19.0 128:131.0 129:4712.0 130:546.0 131:2802.0 132:321.0 133:2584.0 134:358.0 135:518.0 136:48.0 137:200.0 139:76.0 140:68.0…				16056	9051	20367	8434	13332	8749	7598	24473	14654	15747	4599	8478	18968	12699	9090	9160	7615	11645	8511	19517	11471	12670
12087	922490	129	12087	91:138.0 93:80.0 95:135.0 101:496.0 106:2.0 115:142.0 129:5309.0 130:786.0 131:796.0 137:21.0 144:3.0 145:138.0 146:50.0 147:6.0 162:5.0 163:8.0 165:29.0 194:10.0 201:377.0 202:52.0 204:8.0 207:58.0 208:50.0 209:76.0 211:1.0 212:8.0 221:3.0 222:12.0 228:5.0 238:9.0 244:6.0 249:13.0 257:45.0 274:1.0 281:76.0 282:3.0 283:10.0 297:2.0 327:6.0 335:2.0 341:10.0 344:4.0 368:4.0 371:1.0 391:15.0 402:1.0…				40467	42626	49667	42488	38511	30589	12664	60419	32008	59880	14401	25927	43548	29411	26100	14056	29762	31838	31358	64389	20375	34961
11303	476541	188	11303	85:313.0 86:564.0 87:164.0 88:46.0 89:126.0 91:60.0 94:22.0 98:1227.0 99:343.0 100:1138.0 101:433.0 102:499.0 103:352.0 104:34.0 105:111.0 108:15.0 110:548.0 112:91.0 113:230.0 114:465.0 115:343.0 116:191.0 117:202.0 118:58.0 126:943.0 127:68.0 128:270.0 130:570.0 131:202.0 132:162.0 133:270.0 134:181.0 135:153.0 141:51.0 142:309.0 143:55.0 144:800.0 146:87.0 147:3413.0 148:460.0 149:227.0 150:75…				1531	1261	1231	707	1716	1028	927	1531	1933	1715	776	1289	1429	949	1033	917	708	1588	1341	1005	756	1372
9489	688397	156	9489	85:196.0 86:171.0 89:166.0 94:15.0 96:127.0 97:116.0 99:143.0 100:117.0 110:27.0 112:72.0 113:59.0 114:9.0 116:168.0 117:116.0 124:22.0 125:21.0 126:15.0 130:25.0 139:28.0 140:281.0 142:31.0 149:35.0 150:14.0 152:52.0 154:15.0 156:5114.0 157:778.0 158:778.0 159:48.0 160:40.0 164:1.0 169:59.0 173:9.0 178:9.0 191:49.0 197:13.0 205:83.0 216:54.0 217:458.0 218:61.0 219:49.0 222:39.0 230:33.0 231:60.0…				3330	3726	3779	6295	3456	3615	4828	5190	3679	3955	2995	4294	4785	4826	7219	3064	2637	3174	4673	6006	4359	4671
8598	801613	204	8598	86:101.0 88:8.0 89:1252.0 90:27.0 91:4.0 94:3.0 95:679.0 96:1.0 97:96.0 98:113.0 101:638.0 103:3239.0 104:260.0 105:28.0 106:34.0 107:4.0 108:1.0 109:159.0 110:83.0 111:615.0 112:30.0 113:286.0 114:90.0 115:17.0 116:686.0 117:913.0 118:13.0 119:15.0 120:1.0 121:1.0 123:46.0 124:3.0 125:2.0 126:11.0 127:7.0 129:1288.0 130:109.0 131:874.0 132:132.0 133:1127.0 134:117.0 135:21.0 136:3.0 138:86.0 139…				5186	5401	7499	3209	5452	4719	4118	11729	6282	6767	5790	3577	10557	4327	6294	3564	1802	4567	4720	13809	5287	6277
8270	811465	246	8270	85:109.0 86:278.0 88:75.0 89:1388.0 90:138.0 93:50.0 99:89.0 100:416.0 101:442.0 102:279.0 103:5330.0 104:417.0 105:254.0 107:22.0 112:16.0 113:145.0 114:1163.0 115:85.0 116:384.0 117:2621.0 118:415.0 119:44.0 122:45.0 124:10.0 128:821.0 129:1089.0 130:505.0 131:472.0 133:771.0 134:291.0 140:91.0 141:19.0 142:371.0 143:193.0 144:1336.0 145:27.0 146:122.0 147:6477.0 148:846.0 149:483.0 150:20.0 15…				2387	1924	3667	1475	2241	1973	1476	4223	2583	3191	1798	2857	3938	4177	2743	2186	1428	3334	4128	4381	2486	2558
7490	466348	160	7490	85:108.0 86:158.0 87:54.0 92:35.0 100:64.0 103:43.0 106:11.0 107:62.0 109:16.0 114:15.0 117:92.0 118:40.0 129:2.0 130:39.0 133:17.0 134:153.0 136:8.0 142:188.0 147:484.0 149:47.0 158:8.0 160:2407.0 161:274.0 162:243.0 167:51.0 174:93.0 179:54.0 183:48.0 184:23.0 188:13.0 189:15.0 199:59.0 205:34.0 212:21.0 217:102.0 218:28.0 230:60.0 231:25.0 254:26.0 260:3.0 271:9.0 277:2.0 292:5.0 303:6.0 308:2…				1741	1454	1687	1928	1949	1124	1150	1693	1415	1737	1376	856	1299	1168	1006	947	694	1435	992	1749	856	1061
7409	540397	180	7409	100:51.0 101:68.0 103:20.0 120:28.0 126:123.0 127:98.0 130:21.0 140:25.0 152:43.0 180:2126.0 181:144.0 184:4.0 197:373.0 198:19.0 217:133.0 218:5.0 228:10.0 271:5.0 277:4.0 280:3.0 307:7.0 313:8.0 316:24.0 336:7.0 381:4.0 394:12.0 418:2.0 438:9.0 439:7.0 442:8.0 444:9.0 469:7.0 496:20.0 499:11.0				2521	5611	5515	7734	5923	7370	5050	3784	2945	3968	8617	4851	8595	6358	8447	4749	6537	6809	3689	5574	7551	5976
6646	584590	205	6646	85:237.0 86:18.0 89:620.0 90:132.0 92:138.0 93:371.0 94:23.0 95:86.0 97:26.0 99:10.0 100:277.0 101:143.0 102:54.0 103:454.0 104:12.0 105:26.0 106:26.0 107:127.0 110:127.0 111:57.0 112:23.0 113:38.0 114:215.0 115:494.0 116:29.0 117:2092.0 118:131.0 119:26.0 120:197.0 125:6.0 126:171.0 127:211.0 129:376.0 130:329.0 131:198.0 132:29.0 133:499.0 134:185.0 136:9.0 139:24.0 140:21.0 142:87.0 143:115.0 …				5703	5472	6836	3769	4983	4796	4053	9878	5380	7030	3315	4974	6256	5640	5694	5260	2529	3443	5039	12140	4476	5247
6408	1162351	204	6408	85:108.0 89:44.0 91:717.0 92:82.0 93:306.0 94:83.0 95:170.0 96:90.0 97:100.0 99:134.0 101:371.0 102:22.0 103:1514.0 104:94.0 105:287.0 107:60.0 108:167.0 109:33.0 111:243.0 112:61.0 113:142.0 115:99.0 116:108.0 117:336.0 118:49.0 119:27.0 121:301.0 125:42.0 129:3745.0 130:394.0 131:569.0 133:489.0 134:128.0 135:351.0 136:13.0 139:22.0 142:9.0 143:316.0 144:2.0 145:59.0 147:1629.0 148:172.0 149:17…				5783	2171	3894	1341	3148	2767	3212	6434	3747	4973	1385	2751	5914	2360	2269	1702	2598	1699	4574	5600	4058	4407
6066	221458	259	6066	86:312.0 87:88.0 88:529.0 89:3542.0 90:513.0 91:258.0 92:59.0 93:129.0 95:5.0 96:87.0 97:52.0 99:22.0 101:482.0 102:358.0 103:240.0 104:4214.0 105:355.0 106:117.0 107:1561.0 108:311.0 109:92.0 110:1181.0 112:7.0 113:271.0 114:72.0 115:3.0 116:199.0 117:1574.0 118:442.0 119:1756.0 120:255.0 121:623.0 122:8.0 123:24.0 124:70.0 125:11.0 127:554.0 128:72.0 130:2646.0 131:298.0 132:21.0 134:1661.0 136…				3838	4225	4491	6081	6044	5294	4303	6669	4672	5088	3463	6269	5683	5232	3960	5464	4842	7298	5570	5692	3829	4312
5990	301233	188	5990	87:330.0 88:48.0 96:22.0 98:266.0 99:67.0 100:687.0 101:200.0 102:119.0 103:20.0 108:23.0 110:168.0 112:37.0 113:88.0 114:682.0 115:365.0 116:97.0 117:318.0 118:13.0 127:10.0 128:104.0 129:168.0 130:82.0 131:428.0 132:142.0 133:149.0 134:1.0 143:137.0 144:29.0 146:34.0 147:9109.0 148:1914.0 149:731.0 150:46.0 153:155.0 172:1140.0 173:172.0 174:161.0 177:69.0 184:11.0 187:8.0 188:1845.0 189:253.0 …				5964	4467	5432	4832	5053	3709	5811	8831	5962	6919	3519	6990	8776	5230	6336	6446	5243	6265	6642	6036	5593	7506
5968	929592	129	5968	91:19.0 93:58.0 94:9.0 95:6.0 101:91.0 103:6.0 111:3.0 113:16.0 115:30.0 129:1704.0 130:235.0 131:92.0 145:38.0 151:18.0 161:7.0 163:19.0 193:10.0 201:171.0 207:88.0 208:9.0 246:4.0 257:17.0 268:3.0 281:50.0 282:25.0 301:3.0 319:8.0 341:3.0 433:4.0				29211	20101	32707	32973	31957	17466	31077	50602	21562	49995	11486	25925	34213	22696	20470	14501	26211	16298	25990	39437	20814	14941
5121	424376	100	5121	85:277.0 86:195.0 96:1.0 98:98.0 99:163.0 100:2882.0 101:551.0 102:193.0 104:20.0 110:149.0 111:77.0 112:36.0 113:32.0 114:315.0 115:250.0 116:166.0 117:517.0 118:36.0 119:25.0 126:6.0 127:61.0 128:135.0 130:31.0 132:43.0 134:1.0 140:16.0 141:23.0 142:15.0 144:80.0 147:171.0 153:9.0 158:46.0 159:1.0 171:73.0 174:60.0 184:50.0 188:9.0 199:42.0 200:9.0 208:4.0 213:8.0 215:1.0 216:2.0 226:9.0 228:71…				2309	1779	1704	4277	1561	2561	3276	2936	663	2636	1125	2494	3593	1935	3928	1768	1105	3056	1583	2004	1601	3021
4983	422308	373	4983	87:44.0 88:2.0 89:137.0 90:13.0 101:61.0 102:157.0 103:528.0 104:27.0 105:43.0 106:32.0 107:49.0 111:3.0 113:7.0 115:102.0 116:51.0 117:195.0 118:15.0 119:38.0 120:12.0 121:56.0 122:1.0 123:3.0 129:42.0 130:107.0 131:175.0 132:55.0 133:508.0 134:125.0 135:192.0 136:20.0 137:18.0 147:1087.0 148:431.0 149:149.0 151:30.0 163:86.0 164:12.0 165:69.0 167:25.0 168:8.0 175:12.0 177:25.0 179:36.0 181:87.0…				2291	346	2252	2262	2245	360	1920	2265	2835	2354	1570	3002	3461	2330	1151	2034	2422	1960	2767	2146	2694	2881
4929	624368	156	4929	86:69.0 96:28.0 98:38.0 99:51.0 100:190.0 111:2.0 112:34.0 113:33.0 114:14.0 117:92.0 129:39.0 130:116.0 140:132.0 141:157.0 142:16.0 146:61.0 147:35.0 148:17.0 156:4187.0 157:562.0 158:187.0 161:1.0 168:46.0 172:18.0 184:35.0 196:7.0 217:39.0 222:3.0 229:3.0 311:5.0 326:26.0 361:5.0 376:13.0 402:11.0 404:1.0 412:5.0 457:15.0				1949	2875	2821	6864	2084	2561	5078	3704	8906	4017	2293	3176	2811	3424	7246	1889	3965	3320	3212	4325	1884	2062
4797	320536	117	4797	85:182.0 86:267.0 89:5206.0 90:415.0 99:93.0 100:397.0 101:4762.0 102:294.0 103:30.0 106:32.0 107:4.0 109:1.0 116:919.0 117:19382.0 118:1740.0 119:629.0 121:57.0 124:4.0 125:1.0 126:5.0 127:43.0 130:93.0 137:2.0 139:42.0 141:3.0 144:5.0 145:6.0 146:168.0 156:2069.0 157:228.0 158:45.0 159:754.0 160:204.0 168:26.0 171:2.0 178:26.0 184:125.0 189:1.0 193:78.0 194:26.0 197:11.0 211:37.0 213:8.0 216:2.…				8474	4481	7556	4585	5734	3656	5615	4842	8931	8869	4271	5876	4891	4187	5031	4678	2574	5664	4338	6821	4444	6455
4744	806269	186	4744	86:369.0 87:364.0 88:1402.0 89:2503.0 90:344.0 93:50.0 94:54.0 95:250.0 96:95.0 98:30.0 99:554.0 100:84.0 101:557.0 102:822.0 103:3864.0 104:729.0 105:426.0 106:298.0 109:157.0 110:165.0 111:212.0 112:86.0 113:20.0 114:1747.0 115:2274.0 116:1780.0 117:1261.0 119:144.0 120:8.0 122:6.0 127:280.0 128:640.0 129:2164.0 130:2326.0 131:1662.0 132:1314.0 133:1229.0 134:876.0 137:21.0 138:43.0 139:31.0 14…				3328	2983	14891	3485	2937	765	1815	5487	3320	5496	3118	1526	4542	3208	4084	2976	1173	2673	5555	7196	1663	5288
4713	939939	361	4713	85:11.0 86:223.0 87:917.0 89:1458.0 90:220.0 97:214.0 98:101.0 99:151.0 100:571.0 103:2564.0 104:358.0 105:824.0 106:262.0 108:94.0 110:85.0 112:63.0 113:504.0 116:317.0 117:3692.0 118:344.0 119:626.0 120:36.0 124:92.0 125:61.0 126:14.0 127:428.0 128:93.0 131:452.0 133:1552.0 139:285.0 141:237.0 143:717.0 144:261.0 145:386.0 146:162.0 147:6274.0 148:337.0 149:508.0 153:130.0 154:218.0 155:680.0 1…				1027	878	12309	642	921	13997	645	13640	7010	744	275	566	1160	865	1850	525	387	2219	557	1066	1858	2188
4712	918468	204	4712	85:94.0 86:65.0 87:317.0 88:184.0 89:426.0 90:35.0 91:567.0 93:196.0 94:57.0 95:237.0 98:48.0 99:132.0 101:649.0 102:174.0 103:4461.0 104:491.0 107:23.0 109:98.0 111:37.0 113:140.0 114:168.0 116:337.0 117:3176.0 118:162.0 119:41.0 121:118.0 122:133.0 123:16.0 124:5.0 129:4060.0 130:292.0 131:629.0 132:50.0 133:1611.0 135:203.0 137:18.0 140:51.0 141:39.0 143:150.0 144:132.0 145:312.0 147:7124.0 14…				5186	7056	5850	3268	6639	12112	6164	6309	4754	6034	3075	4494	5861	3806	21994	9539	1123	3881	6281	10593	6111	4977
4550	447676	350	4550	86:704.0 87:1216.0 88:211.0 89:89.0 90:18.0 98:13.0 99:23.0 100:489.0 101:517.0 102:172.0 103:274.0 104:57.0 105:173.0 106:57.0 107:127.0 108:49.0 109:5.0 110:75.0 113:6.0 114:17.0 115:251.0 116:60.0 117:564.0 118:174.0 119:160.0 120:14.0 121:24.0 124:9.0 127:37.0 129:92.0 130:349.0 131:1418.0 132:536.0 133:1324.0 134:87.0 135:81.0 136:9.0 138:1.0 139:7.0 144:60.0 145:19.0 146:123.0 147:5601.0 14…				13650	13875	12135	19358	16590	12267	23417	18451	11764	21964	10149	20538	18315	14922	18234	14220	15000	16777	12397	12658	18278	18196
4548	785321	179	4548	99:15.0 100:277.0 102:268.0 108:3.0 110:41.0 117:62.0 129:112.0 145:16.0 151:1.0 179:1965.0 180:268.0 184:2.0 192:5.0 193:1.0 202:59.0 204:22.0 217:91.0 277:9.0 282:30.0 283:7.0 316:112.0 321:2.0 365:4.0 407:10.0 434:1.0 437:15.0 492:1.0 497:22.0 498:2.0 500:15.0				1579	1789	1444	2596	1650	1576	1870	2537	1441	1505	1299	1929	1955	1665	2407	1794	1319	1854	1634	1672	1590	1757
4366	451330	140	4366	85:758.0 86:790.0 87:446.0 89:16082.0 90:1041.0 91:1849.0 92:296.0 93:136.0 94:123.0 96:205.0 97:96.0 98:1180.0 100:564.0 101:206.0 102:218.0 104:133.0 105:1061.0 109:198.0 111:350.0 112:6052.0 113:615.0 114:519.0 115:763.0 116:273.0 121:143.0 123:44.0 125:42.0 127:453.0 128:609.0 129:345.0 130:555.0 131:424.0 132:136.0 133:217.0 136:60.0 138:206.0 139:162.0 140:7470.0 141:564.0 142:396.0 143:536…				1296	1226	284	960	1380	1923	954	2238	1439	1283	619	1916	1959	449	888	1227	1673	3477	1236	794	1200	1021
4292	867404	129	4292	85:281.0 93:165.0 95:102.0 98:79.0 100:75.0 101:489.0 102:66.0 109:27.0 113:89.0 114:30.0 115:495.0 116:46.0 117:135.0 121:25.0 123:25.0 129:6023.0 130:801.0 131:1064.0 132:114.0 137:37.0 141:19.0 145:331.0 146:66.0 159:38.0 164:21.0 167:23.0 171:30.0 175:41.0 181:22.0 186:34.0 193:39.0 201:1078.0 202:174.0 204:23.0 205:18.0 212:20.0 215:108.0 216:24.0 225:15.0 229:25.0 234:17.0 243:33.0 244:23.0…				25350	15975	23709	20350	23968	14801	21900	41642	21676	31678	8285	13198	23721	11528	16870	13804	14750	29445	16088	26412	16515	17757
3618	533919	328	3618	87:20.0 89:1.0 92:25.0 94:22.0 95:84.0 107:87.0 108:118.0 110:164.0 111:17.0 117:87.0 118:5.0 124:58.0 131:257.0 132:81.0 133:329.0 137:50.0 141:25.0 143:377.0 144:50.0 147:729.0 148:390.0 149:143.0 152:16.0 153:15.0 155:5.0 157:104.0 158:36.0 160:41.0 165:13.0 166:163.0 168:1.0 169:31.0 178:29.0 180:78.0 181:124.0 182:214.0 183:78.0 184:131.0 185:93.0 192:5.0 196:54.0 198:90.0 200:16.0 204:1.0 2…				4967	1165	1695	1138	949	633	1401	3320	3175	2891	280	1457	3219	604	720	1228	1609	1644	1328	709	1408	3508
3361	798572	204	3361	89:39.0 92:28.0 95:41.0 99:17.0 101:215.0 103:9.0 107:26.0 110:134.0 116:115.0 117:102.0 118:23.0 119:95.0 120:21.0 121:4.0 123:37.0 126:53.0 129:147.0 134:208.0 138:4.0 143:7.0 148:123.0 155:15.0 162:7.0 165:12.0 169:29.0 175:84.0 181:1.0 184:59.0 189:101.0 190:1.0 191:32.0 196:8.0 202:10.0 204:2402.0 205:503.0 206:215.0 207:109.0 208:49.0 216:14.0 217:365.0 218:61.0 219:376.0 226:3.0 236:20.0 2…				6272	7433	6092	4061	6900	6715	4396	12729	5991	8151	15744	6351	15607	5560	15689	7084	3163	6070	6097	19417	8038	9218
3232	952057	204	3232	85:22.0 86:82.0 87:169.0 89:720.0 90:3.0 95:73.0 96:9.0 97:123.0 99:52.0 100:55.0 101:635.0 102:95.0 103:2414.0 104:170.0 105:312.0 108:27.0 109:5.0 111:91.0 113:76.0 114:117.0 115:161.0 116:221.0 117:1229.0 118:172.0 127:31.0 128:11.0 129:2262.0 130:299.0 131:581.0 133:772.0 135:60.0 142:53.0 143:399.0 144:74.0 147:2017.0 148:508.0 149:473.0 153:67.0 154:5.0 155:144.0 157:355.0 158:9.0 159:99.0 …				84651	191745	284592	64105	213433	183894	164089	409499	135917	221675	64509	150767	485672	175738	332460	156378	81582	137888	192909	495759	213192	200709
3207	441068	117	3207	85:392.0 86:32.0 88:65.0 91:1.0 95:28.0 98:1.0 101:468.0 102:84.0 109:21.0 110:91.0 111:18.0 115:515.0 116:1.0 117:6582.0 118:744.0 119:225.0 124:9.0 126:133.0 129:98.0 130:799.0 131:494.0 132:39.0 133:522.0 134:90.0 135:118.0 137:6.0 138:8.0 141:7.0 143:166.0 145:130.0 147:3005.0 148:258.0 149:702.0 150:112.0 151:20.0 153:3.0 157:828.0 158:217.0 159:134.0 160:14.0 163:14.0 169:22.0 173:5.0 175:1…				7256	1763	4580	2085	1518	972	569	1482	782	1312	2842	2579	6455	1028	4716	5639	2657	7221	4338	8131	3288	2041
3204	362716	212	3204	85:711.0 86:364.0 87:206.0 88:975.0 89:135.0 90:256.0 91:122.0 92:99.0 93:150.0 94:15.0 95:27.0 96:246.0 97:71.0 98:62.0 99:180.0 100:1150.0 101:1197.0 102:158.0 103:8164.0 104:1154.0 105:540.0 106:200.0 107:351.0 108:107.0 109:102.0 110:1012.0 111:112.0 113:221.0 114:485.0 115:1934.0 116:1538.0 117:76.0 118:468.0 119:337.0 120:607.0 121:86.0 122:16.0 123:38.0 126:19.0 128:76.0 129:3386.0 130:446…				1624	3283	2739	4238	3929	2418	2607	4391	2492	3513	3891	2879	2883	1994	3729	2446	1667	4970	1958	3546	2646	3228
3173	517075	217	3173	85:84.0 86:33.0 88:82.0 89:182.0 97:32.0 98:150.0 99:653.0 100:70.0 101:227.0 102:112.0 103:1042.0 107:169.0 109:3.0 110:25.0 111:132.0 112:215.0 113:129.0 115:122.0 116:262.0 117:541.0 118:119.0 127:152.0 128:22.0 129:2292.0 130:601.0 131:298.0 133:684.0 134:4.0 135:31.0 143:886.0 144:57.0 147:1664.0 149:278.0 155:65.0 184:60.0 189:74.0 190:46.0 191:22.0 199:18.0 203:26.0 204:63.0 205:5.0 217:98…				2531	2994	1433	2384	2884	2840	2343	4557	2010	3180	6604	4190	4885	4799	5230	3843	2057	3191	5064	6408	3618	4188
2900	569952	156	2900	85:1329.0 86:310.0 87:60.0 88:392.0 90:157.0 92:2.0 93:10.0 94:48.0 95:100.0 98:70.0 99:90.0 100:1686.0 101:305.0 102:1931.0 103:660.0 104:115.0 105:3.0 107:24.0 108:30.0 109:7.0 110:50.0 112:15.0 113:134.0 114:378.0 115:568.0 116:423.0 117:177.0 119:1.0 120:74.0 122:1.0 126:7.0 127:140.0 128:1247.0 129:638.0 130:646.0 131:777.0 132:337.0 133:217.0 134:99.0 135:4.0 136:1.0 137:1.0 138:37.0 140:26…				1002	16075	13959	25185	16855	17141	11959	28332	4694	16672	30991	19048	15951	17471	20908	8123	6399	28660	5537	45710	13818	14232
2565	455205	171	2565	85:572.0 86:4847.0 87:129.0 89:685.0 90:25.0 92:3.0 95:54.0 98:136.0 99:463.0 100:3383.0 101:505.0 102:375.0 103:1245.0 104:107.0 105:177.0 107:145.0 109:397.0 110:302.0 112:21.0 113:154.0 114:474.0 115:245.0 116:335.0 117:1778.0 118:54.0 119:153.0 120:19.0 122:2.0 128:1307.0 129:1170.0 130:223.0 131:701.0 133:1383.0 134:555.0 135:125.0 137:18.0 138:13.0 139:132.0 140:413.0 141:168.0 142:52.0 143…				618	618	1836	889	504	1252	1346	2144	1652	1878	365	1757	1976	1695	1500	1956	595	2336	1700	2261	1759	1850
2438	492298	245	2438	86:503.0 88:17.0 89:116.0 90:4.0 93:88.0 95:113.0 96:66.0 97:168.0 98:89.0 99:8.0 100:314.0 101:247.0 102:27.0 103:1128.0 104:51.0 107:91.0 110:29.0 111:25.0 112:33.0 113:187.0 114:59.0 115:108.0 116:201.0 125:16.0 127:112.0 128:62.0 129:1199.0 130:50.0 131:268.0 132:1.0 133:674.0 136:3.0 140:734.0 141:200.0 142:241.0 143:310.0 144:116.0 146:71.0 147:4685.0 148:901.0 149:165.0 153:27.0 154:7.0 15…				233	4004	5689	461	4103	3384	3590	4062	3777	4418	3050	4630	3689	3989	6972	4009	1693	3416	3931	4885	3545	4040
2042	833664	174	2042	85:73.0 86:920.0 87:24.0 95:195.0 98:32.0 100:490.0 101:74.0 102:199.0 108:10.0 109:32.0 110:10.0 111:33.0 112:3.0 114:35.0 116:8.0 117:72.0 123:3.0 124:9.0 129:13.0 130:116.0 146:49.0 148:234.0 154:6.0 156:355.0 158:217.0 159:11.0 160:20.0 173:10.0 174:4502.0 175:677.0 176:303.0 188:8.0 202:53.0 203:26.0 204:78.0 217:15.0 222:62.0 238:91.0 239:22.0 240:78.0 259:1.0 274:9.0 308:9.0 327:13.0 351:4…				1208	1868	1391	3036	1389	1173	1683	4416	2412	2322	2279	1340	2594	1290	1191	1096	1067	1842	798	764	1823	1900
2037	756085	290	2037	85:121.0 86:638.0 87:142.0 96:326.0 97:15.0 98:306.0 99:23.0 100:11740.0 101:1420.0 102:623.0 103:937.0 105:21.0 107:74.0 109:24.0 110:282.0 111:101.0 112:733.0 113:311.0 114:394.0 115:237.0 116:491.0 117:677.0 118:98.0 119:138.0 122:223.0 124:148.0 125:19.0 126:254.0 127:304.0 128:125.0 129:1418.0 130:3076.0 131:1867.0 132:606.0 133:1085.0 134:246.0 135:57.0 137:174.0 138:488.0 139:243.0 140:185…				3724	2180	3933	2540	1958	927	3215	4423	3660	2999	924	4277	4262	2802	2976	2131	565	3253	3058	929	3651	7637
2031	632838	245	2031	85:450.0 88:80.0 91:282.0 93:226.0 94:265.0 98:42.0 99:130.0 100:823.0 101:383.0 102:309.0 103:1635.0 104:93.0 106:35.0 107:12.0 108:1.0 109:90.0 112:120.0 113:98.0 114:99.0 115:13.0 116:86.0 120:608.0 121:570.0 122:3.0 126:27.0 127:144.0 128:73.0 129:1500.0 130:726.0 131:280.0 133:690.0 134:63.0 138:12.0 139:75.0 140:21.0 141:56.0 142:36.0 143:78.0 144:3102.0 145:88.0 146:541.0 147:4354.0 148:64…				482	1711	669	3032	2393	1641	836	621	750	603	570	2193	2109	967	11043	355	358	887	1187	805	1569	1574
2017	905961	174	2017	85:567.0 86:1744.0 88:18.0 91:22.0 94:58.0 95:149.0 96:128.0 98:51.0 99:305.0 100:777.0 101:79.0 102:528.0 105:2.0 108:47.0 110:97.0 111:24.0 112:39.0 113:77.0 114:106.0 116:113.0 119:38.0 122:17.0 123:55.0 124:18.0 125:1.0 127:19.0 128:50.0 129:98.0 130:151.0 131:139.0 132:53.0 139:4.0 140:6.0 142:35.0 146:19.0 147:595.0 149:43.0 152:47.0 153:6.0 155:55.0 156:64.0 158:78.0 159:145.0 160:48.0 161…				631	2191	1142	2019	1966	1559	1472	1894	1427	1589	2537	1381	2739	1229	8248	896	893	1290	1528	1172	1980	2086
2011	609499	140	2011	87:41.0 88:1161.0 89:104.0 90:725.0 91:103.0 92:14.0 97:157.0 98:35.0 99:118.0 102:1370.0 104:71.0 108:26.0 110:247.0 112:266.0 113:54.0 116:961.0 117:111.0 124:6.0 128:89.0 130:879.0 134:7.0 140:6272.0 141:335.0 142:43.0 143:95.0 144:377.0 146:1623.0 154:3.0 156:340.0 157:16.0 158:2.0 170:25.0 172:6.0 174:38.0 176:294.0 182:3.0 184:2.0 189:483.0 190:8.0 201:1.0 204:543.0 205:15.0 206:895.0 207:5…				61523	7019	153153	70231	73421	51072	58212	89551	73076	68924	59975	72664	135654	92739	72214	114720	90892	44224	94677	76278	104583	84299
1968	544300	191	1968	85:211.0 87:304.0 91:145.0 92:66.0 93:4.0 94:4.0 95:10.0 96:10.0 97:1618.0 98:104.0 99:317.0 101:5434.0 107:8.0 108:5.0 111:213.0 113:176.0 115:817.0 116:3440.0 117:2386.0 118:267.0 119:637.0 120:98.0 121:9.0 122:1.0 123:1.0 124:3.0 125:52.0 127:165.0 129:5695.0 130:549.0 131:2903.0 132:498.0 133:6321.0 134:818.0 135:451.0 136:9.0 137:8.0 138:3.0 141:478.0 142:217.0 143:2801.0 144:218.0 145:174.0…				1644	1189	1545	4843	1215	7140	1030	423	655	1583	619	923	597	1555	846	4078	643	2633	7596	1115	1661	2065
1838	521529	174	1838	85:442.0 86:5697.0 87:476.0 88:289.0 92:30.0 96:25.0 97:52.0 98:404.0 99:466.0 100:5320.0 101:767.0 102:514.0 103:849.0 104:244.0 106:142.0 107:202.0 108:39.0 109:95.0 110:349.0 112:1118.0 113:195.0 114:813.0 115:388.0 116:2221.0 117:569.0 118:319.0 119:16.0 120:186.0 122:9.0 124:25.0 126:317.0 127:8.0 128:2520.0 129:516.0 130:1220.0 131:932.0 132:177.0 137:97.0 138:654.0 139:81.0 140:23.0 141:10…				4651	1725	1806	6640	3853	2914	3372	9316	5232	4756	3164	3552	4325	1384	6697	4593	1538	1613	4193	5320	3524	4668
1826	872787	156	1826	85:580.0 86:3251.0 87:377.0 88:1157.0 89:1437.0 90:69.0 91:439.0 92:4.0 94:235.0 95:116.0 96:651.0 97:470.0 98:4804.0 99:619.0 100:2182.0 101:804.0 102:1464.0 103:5532.0 104:601.0 105:300.0 106:72.0 107:5.0 108:24.0 109:314.0 110:72.0 111:207.0 112:460.0 113:470.0 114:521.0 115:403.0 116:590.0 117:3695.0 118:458.0 119:256.0 120:15.0 121:72.0 122:44.0 123:316.0 124:113.0 125:63.0 126:431.0 127:757…				346	329	292	415	350	387	276	422	339	261	277	511	895	483	2805	226	223	332	730	299	464	865
1801	626468	128	1801	87:193.0 90:33.0 91:5.0 93:27.0 97:23.0 98:44.0 99:135.0 100:561.0 102:243.0 103:81.0 105:123.0 106:7.0 107:24.0 109:8.0 110:62.0 112:135.0 114:336.0 115:47.0 117:114.0 121:42.0 122:25.0 123:29.0 124:17.0 126:118.0 128:9815.0 129:1441.0 130:726.0 131:69.0 132:103.0 133:2.0 134:16.0 136:49.0 137:347.0 138:53.0 139:125.0 141:48.0 142:109.0 146:19.0 147:250.0 149:71.0 152:27.0 155:27.0 162:10.0 166:…				2136	2711	2565	3077	2576	1378	3221	5923	3173	4273	1674	4905	3780	2584	2302	3561	2024	3015	3191	2658	2286	2954
1799	690729	174	1799	85:164.0 86:2486.0 87:228.0 88:171.0 91:79.0 92:9.0 93:89.0 94:34.0 95:35.0 98:127.0 99:17.0 100:1656.0 101:196.0 102:580.0 103:1802.0 104:170.0 105:18.0 109:19.0 110:18.0 111:41.0 112:49.0 113:64.0 114:108.0 115:156.0 116:221.0 117:1364.0 118:152.0 119:9.0 124:70.0 127:196.0 128:170.0 129:499.0 130:595.0 131:597.0 132:119.0 133:382.0 140:43.0 142:490.0 143:226.0 144:429.0 145:103.0 146:119.0 147…				2291	3262	3193	3747	2695	3118	2820	3940	2509	3161	3950	2501	3861	2791	7955	2215	2384	3499	2408	3241	3292	3419
1760	644092	278	1760	86:94.0 91:55.0 98:83.0 100:59.0 106:68.0 108:131.0 109:46.0 110:16.0 111:76.0 112:15.0 120:165.0 121:70.0 124:36.0 125:8.0 126:2.0 134:80.0 135:12.0 136:196.0 137:59.0 138:32.0 139:45.0 143:293.0 148:27.0 151:119.0 152:50.0 153:6238.0 154:1593.0 155:371.0 156:38.0 158:180.0 165:14.0 166:160.0 167:115.0 168:103.0 171:47.0 180:267.0 181:45.0 183:207.0 188:15.0 193:198.0 194:10.0 195:20.0 206:167.0…				49967	65591	75220	74493	63365	52863	62499	54491	69302	76187	52335	91866	69263	87024	63213	63970	56984	110911	50721	95202	67147	74664
1724	861665	129	1724	85:109.0 87:46.0 91:34.0 100:12.0 101:233.0 103:685.0 104:15.0 105:1.0 109:3.0 113:5.0 114:19.0 115:71.0 117:261.0 118:8.0 128:19.0 129:3705.0 130:537.0 131:468.0 132:311.0 134:443.0 145:195.0 147:56.0 155:5.0 158:5.0 169:34.0 173:19.0 178:7.0 190:6.0 201:438.0 206:1.0 215:17.0 217:264.0 218:26.0 219:6.0 221:28.0 222:22.0 223:27.0 227:18.0 230:18.0 234:23.0 235:5.0 243:35.0 244:4.0 257:68.0 299:4…				18480	14543	21109	20864	23107	12999	19508	38812	16061	10056	8025	13874	8995	15153	6094	12323	2904	25354	4807	20561	16384	17664
1722	710203	217	1722	86:535.0 87:182.0 88:50.0 89:968.0 90:67.0 92:37.0 94:55.0 95:314.0 96:387.0 97:5.0 98:348.0 99:204.0 100:439.0 101:574.0 102:394.0 103:7736.0 104:561.0 105:299.0 108:17.0 109:148.0 111:30.0 112:40.0 113:14.0 114:237.0 115:185.0 116:827.0 117:2918.0 118:184.0 119:62.0 123:98.0 128:317.0 129:1871.0 130:2454.0 131:590.0 132:321.0 133:672.0 134:508.0 136:16.0 138:15.0 140:3.0 141:164.0 142:789.0 143…				4774	4636	6409	6077	6993	5209	4499	7462	7874	7435	5349	5282	6547	2675	2257	4201	4349	6185	5482	12186	1310	3772
1711	555956	138	1711	85:14.0 86:269.0 88:364.0 89:861.0 90:44.0 91:102.0 93:69.0 95:105.0 96:50.0 98:109.0 99:195.0 100:11731.0 101:1584.0 102:480.0 103:214.0 104:61.0 105:89.0 107:720.0 109:87.0 111:117.0 112:42.0 113:135.0 114:187.0 115:586.0 116:279.0 117:482.0 118:196.0 119:13.0 120:44.0 121:92.0 124:27.0 125:14.0 126:458.0 127:164.0 128:319.0 129:611.0 130:711.0 131:205.0 132:27.0 133:956.0 134:1166.0 135:14.0 1…				876	1044	899	1025	1402	1296	1380	1606	1179	1294	787	1381	1426	932	1180	976	631	1771	1145	4331	697	1234
1696	564892	173	1696	85:357.0 87:66.0 88:80.0 89:2073.0 90:121.0 91:164.0 92:24.0 93:32.0 94:150.0 95:231.0 96:5.0 98:87.0 99:315.0 100:220.0 101:756.0 102:358.0 103:2325.0 104:107.0 105:262.0 107:79.0 108:178.0 109:151.0 110:81.0 113:461.0 114:180.0 115:373.0 116:3053.0 117:6870.0 118:777.0 119:416.0 120:32.0 123:3.0 126:880.0 128:479.0 129:989.0 130:280.0 131:980.0 132:233.0 133:1796.0 134:223.0 135:137.0 136:54.0 …				8022	2570	9921	7742	6072	6148	10199	8049	7489	9416	3169	5855	9544	8315	5145	2677	8917	8814	9487	10290	6441	7627
1686	1069612	119	1686	85:2130.0 86:199.0 87:189.0 88:185.0 89:1889.0 90:215.0 91:6835.0 92:578.0 93:56.0 94:1051.0 95:200.0 96:5.0 97:217.0 98:87.0 99:571.0 100:59.0 101:2048.0 102:577.0 103:10736.0 104:1827.0 105:12173.0 106:2248.0 107:3235.0 108:209.0 109:56.0 111:1377.0 112:116.0 113:395.0 114:79.0 115:1322.0 116:1005.0 117:7243.0 118:1312.0 119:37267.0 120:3977.0 121:435.0 123:4.0 124:28.0 125:78.0 128:221.0 129:4…				389	401	291	490	434	449	504	725	465	492	4995	16240	12711	9486	8086	13055	10260	9918	12006	10694	5049	4841
1684	743774	262	1684	85:4327.0 86:2186.0 87:3461.0 88:2118.0 89:32761.0 90:2625.0 91:1533.0 92:170.0 93:407.0 94:368.0 95:624.0 96:729.0 97:2507.0 98:1747.0 99:1982.0 100:6529.0 101:7703.0 102:2830.0 103:88682.0 104:8750.0 105:10214.0 106:883.0 107:193.0 108:349.0 109:388.0 110:1104.0 111:1111.0 112:417.0 113:2639.0 114:28715.0 115:5538.0 116:5143.0 117:46121.0 118:4935.0 119:5857.0 120:563.0 121:271.0 122:71.0 123:1…				1884	2030	2889	1282	1864	1745	1702	2210	1447	2191	1573	1943	2576	2568	2429	1169	1018	1992	2420	2887	1605	2013
1666	492549	174	1666	85:1225.0 86:33333.0 87:3522.0 88:1713.0 89:341.0 90:379.0 91:488.0 92:243.0 93:83.0 94:113.0 95:213.0 96:353.0 97:1092.0 98:1656.0 99:1490.0 100:26504.0 101:3551.0 102:4716.0 103:810.0 104:1465.0 105:105.0 106:1471.0 107:599.0 108:162.0 110:495.0 111:70.0 112:988.0 113:3825.0 114:1971.0 115:1587.0 116:2196.0 117:1071.0 118:921.0 119:400.0 120:3839.0 121:419.0 122:184.0 123:3.0 124:66.0 125:184.0…				13960	10668	13351	18470	11914	11965	7772	27125	15811	11306	7196	14573	23309	10202	12790	4722	7796	13965	15290	17013	3174	13159
1661	631457	174	1661	85:5066.0 86:90202.0 87:9563.0 88:12245.0 89:1089.0 90:312.0 93:5.0 95:178.0 96:159.0 97:1143.0 98:4199.0 99:4660.0 100:46278.0 101:7513.0 102:10440.0 103:2705.0 104:659.0 105:9.0 106:310.0 108:4.0 109:158.0 110:577.0 111:439.0 112:15199.0 113:4665.0 114:6934.0 115:4758.0 116:7847.0 117:7818.0 118:1746.0 119:419.0 120:50.0 122:56.0 123:104.0 124:1379.0 125:251.0 126:3955.0 127:382.0 128:4739.0 12…				1434	2417	2197	5367	4473	1883	1335	4237	2341	3480	5650	4137	4373	1863	4203	2233	1279	3786	3303	3283	3668	3488
479	472741	98	479	86:144.0 87:849.0 88:1160.0 95:25.0 96:99.0 97:138.0 98:29641.0 99:1081.0 100:626.0 101:3447.0 102:3036.0 103:8156.0 104:819.0 105:528.0 109:20.0 114:95.0 115:627.0 116:4225.0 117:7339.0 118:911.0 124:47.0 125:79.0 126:237.0 128:648.0 129:75.0 130:589.0 131:524.0 132:108.0 133:591.0 138:18.0 139:28.0 142:61.0 143:456.0 144:241.0 145:308.0 146:59.0 156:264.0 158:43.0 161:856.0 162:127.0 170:435.0 …				46804	38502	40107	46940	34557	42084	37547	46663	33462	40481	17787	32393	46940	28217	34785	32826	27753	53729	20019	38484	42892	46816
168	878989	122	168	85:766.0 91:896.0 92:145.0 93:1368.0 94:1730.0 95:1772.0 96:3618.0 97:6361.0 98:1759.0 99:131.0 103:55.0 104:23.0 105:404.0 106:247.0 107:712.0 108:1348.0 109:747.0 110:2205.0 111:2234.0 112:1302.0 114:49.0 119:229.0 120:222.0 121:306.0 122:5497.0 123:1445.0 124:1560.0 125:862.0 126:347.0 128:42.0 129:33.0 130:36.0 132:25.0 133:231.0 134:281.0 135:236.0 136:4013.0 137:1139.0 138:966.0 139:309.0 1…				731	4040	988	572	562	613	417	911	650	543	327	755	603	494	471	944	708	1474	661	544	1343	2225
134	974612	144	134	85:237.0 86:225.0 87:113.0 88:41.0 89:284.0 90:393.0 91:763.0 93:164.0 94:84.0 95:422.0 96:237.0 97:485.0 98:119.0 99:130.0 100:663.0 101:162.0 102:103.0 109:156.0 110:90.0 113:9.0 114:89.0 115:1137.0 116:5754.0 117:448.0 118:166.0 119:94.0 123:111.0 124:65.0 125:23.0 126:73.0 127:120.0 128:4434.0 129:482.0 130:423.0 131:12233.0 132:1190.0 133:272.0 134:106.0 136:146.0 137:50.0 138:74.0 139:25.0 …				4070	25999	4862	761	671	1052	448	2718	2069	1084	655	1721	888	747	844	5239	1753	9036	1630	889	9395	9805
110	298570	132	110	86:1114.0 89:7533.0 90:607.0 91:276.0 92:48.0 99:311.0 101:313.0 102:698.0 103:1249.0 104:504.0 105:206.0 115:77.0 116:132.0 119:492.0 120:57.0 130:619.0 131:393.0 132:16803.0 133:1749.0 142:27.0 146:344.0 147:371.0 162:62.0 171:110.0 173:42.0 191:127.0 205:17.0 234:13.0 253:27.0 339:38.0 363:23.0 372:13.0 383:18.0 392:17.0 394:12.0 450:35.0				9533	12276	10681	13547	11551	11723	10624	14645	13792	6456	10423	15079	15147	10141	11125	14969	10036	18566	11626	19492	8589	7717

## Sheet: Analysis information
Analysis
MiniX:	455075
Client Name:	Geoffrey Attardo
Matrix:	Mosquito Tissue
Sample Number:	20
Method:	Primary Metabolomics
Exraction Notes:
Parameters:
Instrument:	GCTOF - a
Resuspension Volume:	100 uL
Injection Volume:	0.5 uL
Start Date:	2019-06-27
Comments:
Data Processing:
Data Technician:	LMV
Comments:	normalized to average mtic of the samples.
