# Supplementary material for: Zika Virus Infection Results in Biochemical Changes Associated With RNA Editing, Inflammatory and Antiviral Responses in Aedes albopictus
Source: Front Microbiol. 2020 Oct 2;11:559035. doi: 10.3389/fmicb.2020.559035 (PMC7561680; doi:10.3389/fmicb.2020.559035)
Supplement: Supplementary File 6 — Primary metabolite GC-MS peak data formatted for Metaboanalyst submission. [file Table_6.XLSX]

## Sheet: Run Information
Analysis
MiniX:	455107
Client Name:	Geoffrey Attardo
Matrix:	Aedes albopictus
Sample Number:	20
Method:	LC QTOF CSH
Client Requests:
Exraction Notes:	Entire sample extracted
Positive Mode:
Instrument:	6530b
Resuspension Volume:	110uL
Injection Volume:	1.7uL
Start Date:	2019-05-07
Data Location:	N:\2019\455107\posCSH 6530b
Comments:
Negative Mode:
Instrument:	6530b
Resuspension Volume:	110uL
Injection Volume:	5uL
Start Date:	2019-05-08
Data Location:	N:\2019\455107\negCSH 6530b
Comments:
Data Processing:
MS-Dial Version:	3.82
Data Technician:	BSR
Comments:

## Sheet: submit
						Label	CTL #1	CTL #2	CTL #3	CTL #4	CTL #5	CTL #6	CTL #7	CTL #8	CTL #9	CTL #10	INF #1	INF #2	INF #3	INF #4	INF #5	INF #6	INF #7	INF #8	INF #9	INF #10	Biorec001	Biorec002	Biorec003	MtdBlank001	MtdBlank002	MtdBlank003	PoolQC001	PoolQC002	PoolQC003
						Sample #	1	2	3	4	5	6	7	8	9	10	11	12	13	14	15	16	17	18	19	20	QC	QC	QC	Blank	Blank	Blank	Pool	Pool	Pool
						Species	Aedes albopictus (Asian Tiger Mosquito)	Aedes albopictus (Asian Tiger Mosquito)	Aedes albopictus (Asian Tiger Mosquito)	Aedes albopictus (Asian Tiger Mosquito)	Aedes albopictus (Asian Tiger Mosquito)	Aedes albopictus (Asian Tiger Mosquito)	Aedes albopictus (Asian Tiger Mosquito)	Aedes albopictus (Asian Tiger Mosquito)	Aedes albopictus (Asian Tiger Mosquito)	Aedes albopictus (Asian Tiger Mosquito)	Aedes albopictus (Asian Tiger Mosquito)	Aedes albopictus (Asian Tiger Mosquito)	Aedes albopictus (Asian Tiger Mosquito)	Aedes albopictus (Asian Tiger Mosquito)	Aedes albopictus (Asian Tiger Mosquito)	Aedes albopictus (Asian Tiger Mosquito)	Aedes albopictus (Asian Tiger Mosquito)	Aedes albopictus (Asian Tiger Mosquito)	Aedes albopictus (Asian Tiger Mosquito)	Aedes albopictus (Asian Tiger Mosquito)	Human	Human	Human				Aedes albopictus (Asian Tiger Mosquito)	Aedes albopictus (Asian Tiger Mosquito)	Aedes albopictus (Asian Tiger Mosquito)
						Organ	Whole mosquitoes with the legs removed	Whole mosquitoes with the legs removed	Whole mosquitoes with the legs removed	Whole mosquitoes with the legs removed	Whole mosquitoes with the legs removed	Whole mosquitoes with the legs removed	Whole mosquitoes with the legs removed	Whole mosquitoes with the legs removed	Whole mosquitoes with the legs removed	Whole mosquitoes with the legs removed	Whole mosquitoes with the legs removed	Whole mosquitoes with the legs removed	Whole mosquitoes with the legs removed	Whole mosquitoes with the legs removed	Whole mosquitoes with the legs removed	Whole mosquitoes with the legs removed	Whole mosquitoes with the legs removed	Whole mosquitoes with the legs removed	Whole mosquitoes with the legs removed	Whole mosquitoes with the legs removed	Plasma	Plasma	Plasma				Whole mosquitoes with the legs removed	Whole mosquitoes with the legs removed	Whole mosquitoes with the legs removed
						Treatment	Non-Virus Infected Control	Non-Virus Infected Control	Non-Virus Infected Control	Non-Virus Infected Control	Non-Virus Infected Control	Non-Virus Infected Control	Non-Virus Infected Control	Non-Virus Infected Control	Non-Virus Infected Control	Non-Virus Infected Control	Zika Infected	Zika Infected	Zika Infected	Zika Infected	Zika Infected	Zika Infected	Zika Infected	Zika Infected	Zika Infected	Zika Infected
						File ID	Attardo020_MX455107_posCSH_CTL--1-001.d	Attardo010_MX455107_posCSH_CTL--2-002.d	Attardo008_MX455107_posCSH_CTL--3-003.d	Attardo001_MX455107_posCSH_CTL--4-004.d	Attardo021_MX455107_posCSH_CTL--5-005.d	Attardo013_MX455107_posCSH_CTL--6-006.d	Attardo023_MX455107_posCSH_CTL--7-007.d	Attardo015_MX455107_posCSH_CTL--8-008.d	Attardo002_MX455107_posCSH_CTL--9-009.d	Attardo004_MX455107_posCSH_CTL--10-010.d	Attardo007_MX455107_posCSH_INF--1-011.d	Attardo014_MX455107_posCSH_INF--2-012.d	Attardo012_MX455107_posCSH_INF--3-013.d	Attardo024_MX455107_posCSH_INF--4-014.d	Attardo011_MX455107_posCSH_INF--5-015.d	Attardo003_MX455107_posCSH_INF--6-016.d	Attardo005_MX455107_posCSH_INF--7-017.d	Attardo006_MX455107_posCSH_INF--8-018.d	Attardo022_MX455107_posCSH_INF--9-019.d	Attardo016_MX455107_posCSH_INF--10-020.d	Biorec001_MX455107_posCSH_preAttardo001.d	Biorec002_MX455107_posCSH_postAttardo010.d	Biorec003_MX455107_posCSH_postAttardo020.d	MtdBlank001_MX455107_posCSH_preAttardo001.d	MtdBlank002_MX455107_posCSH_postAttardo010.d	MtdBlank003_MX455107_posCSH_postAttardo020.d	PoolQC001_MX455107_posCSH_preAttardo001.d	PoolQC002_MX455107_posCSH_postAttardo010.d	PoolQC003_MX455107_posCSH_postAttardo020.d
Identifier	Annotation	InChI Key	Species	m/z	ESI mode	RT	Peak Height	Peak Height	Peak Height	Peak Height	Peak Height	Peak Height	Peak Height	Peak Height	Peak Height	Peak Height	Peak Height	Peak Height	Peak Height	Peak Height	Peak Height	Peak Height	Peak Height	Peak Height	Peak Height	Peak Height	Peak Height	Peak Height	Peak Height	Peak Height	Peak Height	Peak Height	Peak Height	Peak Height	Peak Height
11.82_1076.01_11.83_729.65_11.82_724.70	1_CE 22:1; iSTD	SQHUGNAFKZZXOT-JWTURFAQSA-N	[M+Chol-head-H2O+H]+_[M+Na]+_[M+NH4]+	1076.0126_729.6516_724.6954	ESI (+)	11.8233	1000789	1090735	100932	393509	721220	376403	829689	861220	999755	388900	997184	507320	326442	532533	934800	120109	1153722	930853	1165933	663661	1571147	1541741	1604827	1613002	1672524	1579808	928854	877450	1095377
6.07_552.53_6.07_534.52_6.07_574.52	1_Cer d18:1/17:0; iSTD	ICWGMOFDULMCFL-QKSCFGQVSA-N	[M+H]+_[M+H-H2O]+_[M+Na]+	552.535_534.525_574.5156	ESI (+)	6.07	95923	76745	91447	90806	84607	87115	92537	93711	98228	99940	94531	90060	92550	92019	94060	90804	95166	88663	88996	96544	87644	83425	86663	74777	69308	73447	94691	98901	104583
4.91_376.40	1_Cholesterol d7 iSTD	HVYWMOMLDIMFJA-IFAPJKRJSA-N	[M+H-H2O]+	376.395	ESI (+)	4.91	13968	11985	13747	16487	14655	14517	12523	12346	14924	15299	13483	13465	12119	13536	11419	16277	13820	13907	12806	12375	15284	13778	14360	14876	13481	13452	15363	14169	13672
0.80_341.28	1_CUDA iSTD	HPTJABJPZMULFH-UHFFFAOYSA-N	[M+H]+	341.28	ESI (+)	0.8	114764	127282	119478	135829	101499	114894	118923	123265	152301	125229	97857	95879	87717	90370	87648	101253	102388	96971	90328	96403	110152	98940	94326	106507	94191	93867	116933	106984	110863
4.32_495.35_4.32_474.42	1_DG 12:0/12:0/0:0; iSTD	OQQOAWVKVDAJOI-VWLOTQADSA-N	[M+K]+_[M+NH4]+	495.3474_474.4155	ESI (+)	4.32	49793	37849	44540	47035	41051	42747	41705	46999	53514	51884	50884	47425	48541	43645	52125	45999	48825	50811	43308	49647	31283	26597	22760	33431	29489	28215	59115	51720	49385
3.20_437.27_3.28_421.29	1_DG 18:1/2:0/0:0; iSTD	PWTCCMJTPHCGMS-YRBAHSOBSA-N	[M+K]+_[M+Na]+	437.2666_421.2925	ESI (+)	3.24	70804	56528	51961	62836	50448	58574	72184	65337	88788	78271	75568	64095	62621	56947	50837	59163	67076	70431	76187	62977	30765	25396	21184	30744	27886	25387	76245	70235	69265
1.90_510.36	1_LPC 17:0; iSTD	SRRQPVVYXBTRQK-XMMPIXPASA-N	[M+H]+	510.355	ESI (+)	1.9	72640	69764	68027	74283	71858	68123	70601	67550	74959	74454	70607	70515	68773	67611	73937	75376	70925	71458	62261	70338	81811	74102	75371	72725	67508	68142	85831	77272	76714
1.39_466.29	1_LPE 17:1; iSTD	LNJNONCNASQZOB-HEDKFQSOSA-N	[M+H]+	466.294	ESI (+)	1.39	13735	13482	13542	14274	12804	14205	14772	13658	15680	14963	15218	14522	14843	13370	14885	14056	14107	13735	14082	14482	13220	11499	11427	12348	11458	11726	14204	16162	15648
3.08_362.33_3.08_345.30_3.08_367.28	1_MG 17:0/0:0/0:0; iSTD	SVUQHVRAGMNPLW-UHFFFAOYSA-N	[M+NH4]+_[M+H]+_[M+Na]+	362.3257_345.3001_367.282	ESI (+)	3.08	162315	146746	158971	175931	156244	159777	154311	160379	172501	183737	164964	162646	161271	150130	173277	178520	159123	163508	152073	155385	193462	172997	157920	195164	174661	153337	192503	174746	173438
3.58_636.46	1_PC 12:0/13:0; iSTD	FCTBVSCBBWKZML-WJOKGBTCSA-N	[M+H]+	636.46	ESI (+)	3.58	5526	5229	4975	5307	4962	4958	5834	5740	5831	5104	5433	5177	4667	5788	5486	5322	4913	5921	5078	6042	6550	5828	6028	5650	5107	5487	5291	5524	5959
6.42_720.55	1_PE 17:0/17:0; iSTD	YSFFAUPDXKTJMR-DIPNUNPCSA-N	[M+H]+	720.553	ESI (+)	6.42	76085	69250	65411	68948	71695	70038	75885	74232	82296	78524	74559	75663	69647	67670	81081	71042	75006	73690	72308	71405	59406	57163	55004	53926	51881	51206	77247	74597	76126
5.18_717.59	1_SM d18:1/17:0; iSTD	YMQZQHIESOAPQH-JXGHDCMNSA-N	[M+H]+	717.591	ESI (+)	5.18	680418	569874	598701	575580	549102	544140	608393	674843	624889	682827	660561	614076	653152	606602	676917	542989	593269	660342	636257	601223	491589	476734	488844	252921	239169	254356	670533	664395	709196
1.19_286.27	1_Sphingosine d17:1; iSTD	RBEJCQPPFCKTRZ-LHMZYYNSSA-N	[M+H]+	286.274	ESI (+)	1.19	86492	84498	76449	76034	58418	82127	85881	83005	88285	89132	79787	86771	84189	74218	72975	73312	82245	82746	79989	78638	36595	36411	35860	41010	35427	36189	84070	93327	86427
9.57_776.67_9.57_771.72	1_TG (14:0/16:1/14:0)-d5 iSTD		[M+Na]+_[M+NH4]+	776.6747_771.7233	ESI (+)	9.57	993.34	1461.28	993.34	993.34	1533.28	993.34	993.34	1516.28	993.34	993.34	993.34	1462.28	1158.28	1125.28	993.34	993.34	1349.28	993.34	1153.28	993.34	12527	13182	12972	11358	10981	11328	1272.28	1170.28	993.34
11.14_890.76_11.16_869.83	1_TG d5 17:0/17:1/17:0; iSTD	OWYYELCHNALRQZ-ADIIQMQPSA-N	[M+K]+_[M+NH4]+	890.7599_869.8325	ESI (+)	11.15	45793	35203	75902	97635	82624	56471	32321	60616	35549	92553	61017	56079	76352	85696	96690	97502	106836	76473	20093	112296	73658	75258	76243	66277	62969	70248	65061	86967	32453
6.02_586.50_6.02_610.54	1_Ceramide d18:1/17:0; iSTD	ICWGMOFDULMCFL-QKSCFGQVSA-N	[M+Cl]-_[M+Hac-H]-	586.4973_610.5412	ESI (-)	6.02	98149	70524	85531	90521	97488	91103	83104	89097	77962	90996	88373	97792	98436	95126	99842	88518	91740	86710	74998	96664	89425	96711	104023	77102	88409	97094	85160	91474	95687
0.62_339.27	1_CUDA iSTD	HPTJABJPZMULFH-UHFFFAOYSA-N	[M-H]-	339.266	ESI (-)	0.62	9063	8227	9436	9438	10640	9831	8981	10062	8283	9139	8663	10315	11018	9977	9711	9481	10275	8884	8200	10021	9521	10558	12620	11246	12267	14497	9001	9794	10572
1.86_568.36	1_LPC 17:0; iSTD	SRRQPVVYXBTRQK-XMMPIXPASA-N	[M+HAc-H]-	568.362	ESI (-)	1.86	11187	9533	10603	12052	12911	11512	10139	10982	10240	11575	10654	12440	12544	11804	11827	11262	11723	11281	8834	12112	13046	13603	16019	13060	14176	14903	10419	11534	12918
1.35_464.28	1_LPE 17:1; iSTD	LNJNONCNASQZOB-HEDKFQSOSA-N	[M-H]-	464.279	ESI (-)	1.35	9135	7371	9153	9010	9196	8842	8753	8680	8327	9238	9152	9438	11335	9698	9032	8670	9146	8267	8464	8952	6859	7526	8176	8501	9540	9916	9192	8938	10391
3.06_403.31	1_MAG 17:0/0:0/0:0; iSTD	SVUQHVRAGMNPLW-UHFFFAOYSA-N	[M+Hac-H]-	403.309	ESI (-)	3.06	329480	230100	322743	330693	369319	324783	288338	302406	283717	339987	311708	342756	376964	343602	353463	350392	350016	320623	257287	344028	353533	374979	388040	385696	421858	434466	316714	325895	364930
3.55_694.46	1_PC 12:0/13:0; iSTD	FCTBVSCBBWKZML-WJOKGBTCSA-N	[M+Hac-H]-	694.464	ESI (-)	3.55	999	825	904	955	1127	1035	908	910	903	999	1025	1071	1048	1035	1069	1071	996	858	889	971	1021	1332	1270	1159	1228	1286	874	1069	1155
6.33_718.54	1_PE 17:0/17:0; iSTD	YSFFAUPDXKTJMR-DIPNUNPCSA-N	[M-H]-	718.537	ESI (-)	6.33	14249	11786	14140	14206	15677	14714	13014	13431	12571	14277	13555	14906	14540	15812	14987	14245	14187	14061	11897	15247	16562	18968	21648	22104	25782	27008	12862	14345	15724
5.05_749.53	1_PG 17:0/17:0; iSTD	ZBVHXVKEMAIWQQ-QPPIDDCLSA-N	[M-H]-	749.534	ESI (-)	5.05	152330	111987	143069	160968	151769	141993	133275	154514	129065	164805	156801	162841	190106	166195	187290	132281	160880	166404	119987	156922	121540	143892	163929	85689	94416	113567	154592	160907	171554
5.14_775.60	1_SM d18:1/17:0; iSTD	YMQZQHIESOAPQH-JXGHDCMNSA-N	[M+Hac-H]-	775.596	ESI (-)	5.14	10022	9274	10031	10812	13165	11132	9421	8819	9549	10697	10892	10613	10604	12050	9811	12231	10836	10500	9274	12029	13572	15022	15908	37405	42342	46710	9905	10181	11192
6.39_546.54	5-PAHSA-d9 iSTD		[M-H]-	546.544	ESI (-)	6.39	4700	3133	4277	4154	4894	4481	3813	4533	3824	4450	4094	4808	5121	5012	4934	4339	4852	4462	3717	4952	4291	4689	5656	4880	5648	6206	4841	4865	5102
5.03_544.45_5.04_568.49	Ceramide d32:1;	ZKRPGPZHULJLKJ-JHRQRACZSA-N	[M+Cl]-_[M+Hac-H]-	544.4478_568.4949	ESI (-)	5.035	3682	2701	3269	3561	3608	4162	3832	3491	3071	4625	5119	3556	5468	3944	4999	2972	4321	4318	3243	3663	169.58	220	361	36	61.58	61	3565	3731	4038
5.92_574.50	Ceramide d34:0;	GCGTXOVNNFGTPQ-JHOUSYSJSA-N	[M+Cl]-	574.496	ESI (-)	5.92	3806	3017	3926	3787	3366	2990	3547	3259	3554	3371	3311	3150	3634	5364	4507	2739	3579	3418	2879	2587	467	425	572	52	108	181	3424	3596	3861
5.70_572.48_5.72_596.53	Ceramide d34:1;	YDNKGFDKKRUKPY-TURZORIXSA-N	[M+Cl]-_[M+Hac-H]-	572.4815_596.5268	ESI (-)	5.71	119507	96158	113107	97692	93935	122562	131830	118478	99197	122326	133032	124073	153990	118187	169355	79395	112493	130659	104465	118589	2299	2358	2808	142	257	297	115910	121892	129123
6.42_600.51_6.41_624.56	Ceramide d36:1;	MJQIARGPQMNBGT-WWUCIAQXSA-N	[M+Cl]-_[M+Hac-H]-	600.5135_624.5571	ESI (-)	6.415	105643	83474	94756	81444	87242	115412	115674	107732	93119	103917	125198	120738	143084	118743	136824	80103	100747	110700	101203	123417	1061	945	1243	95	223	307	102037	117783	120347
7.08_628.54_7.08_652.59	Ceramide d38:1;	XWBWIAOWSABHFI-NUKVNZTCSA-N	[M+Cl]-_[M+Hac-H]-	628.5433_652.5864	ESI (-)	7.08	29494	26218	24162	23785	23772	26687	31046	28501	28099	28793	34238	33139	37424	32056	33505	25406	29617	26683	27056	31959	1060	1002	1011	44	168	227	27971	31679	29007
7.42_642.56	Ceramide d39:1;	WYSRACVJQVNCRW-PQPBPFPMSA-N	[M+Cl]-	642.56	ESI (-)	7.42	1015	769	821	691	770	966	1085	930	976	986	1139	1129	1149	996	1215	733	1056	982	797	1029	311	459	433	58	29	28	895	1058	977
7.74_656.57_7.74_680.62	Ceramide d40:1;	KEPQASGDXIEOIL-GLQCRSEXSA-N	[M+Cl]-_[M+Hac-H]-	656.5743_680.619	ESI (-)	7.74	4335	3995	3438	3289	2865	3750	4083	4369	3802	3932	4717	5009	5033	4354	4288	3810	4442	4033	4201	4691	6194	6643	6872	113	158	164	4193	4448	4504
7.97_1343.90	CL 64:4; CL 16:1-16:1-16:1-16:1;	UYSHBKYVDAZLKJ-ZRTCEIMWNA-N	[M-H]-	1343.9	ESI (-)	7.97	12705	10689	13294	9804	10681	12361	12458	14454	7639	10399	14110	9933	20219	19652	16341	6078	14122	12649	13350	9537	20	1.48	1.48	15	1.48	22	12081	13074	13824
8.41_1371.93	CL 66:4; CL 16:1-16:1-16:1-18:1;	RLNUSHBADPLXEA-CINDCHFTNA-N	[M-H]-	1371.93	ESI (-)	8.41	5365	4011	5064	4731	4557	4681	5575	6070	3090	5662	4636	5224	6604	5953	4813	3384	4759	5305	5174	3603	1.78	1.78	1.78	1.78	1.78	18	4087	5460	5162
8.05_1369.91	CL 66:5; CL 16:1-16:1-16:1-18:2;	WVCOJLSQRPPOKH-MEEBMPSJNA-N	[M-H]-	1369.91	ESI (-)	8.05	30103	24395	29521	20775	23849	31448	24395	32675	21602	22663	35477	24284	47240	42354	38628	16829	31956	29066	32138	28622	3.74	37	3.74	3.74	76	97	27207	29814	33000
7.71_1367.90	CL 66:6; CL 16:1-16:1-16:1-18:3;	SQYHRRSBFMGCMH-JIHJZGTJNA-N	[M-H]-	1367.9	ESI (-)	7.71	3783	3184	3884	2683	2914	4464	2804	4521	2693	2778	4952	3624	5902	5786	5852	2168	4334	3576	3936	4129	4.02	4.02	4.02	4.02	4.02	40	3758	3728	4364
8.48_1397.94	CL 68:5; CL 16:1-18:1-16:1-18:2;	HKKKKWBSSBEKDM-GKZKPMKJNA-N	[M-H]-	1397.94	ESI (-)	8.48	6982	5628	6415	4878	5910	6335	5545	7332	5049	5673	6346	5912	7014	6372	7267	4778	5933	7171	6959	7034	1.31	13	33	22	1.31	14	5890	6410	6923
8.12_1395.93	CL 68:6; CL 16:1-18:2-16:1-18:2;	BEYPDBGNUSYQIM-ALOXQOPRNA-N	[M-H]-	1395.93	ESI (-)	8.12	42982	35182	42973	31794	32029	40435	32912	42813	31175	33125	48292	39978	58068	45663	54069	29625	41583	41309	38674	44309	24	18	27	67	139	161	39576	43499	45332
7.79_1393.91	CL 68:7; CL 16:1-18:2-16:1-18:3;	OKZWIASVRLWOHV-PJOQGKBANA-N	[M-H]-	1393.91	ESI (-)	7.79	9328	7422	9415	6794	7019	9616	8169	9760	7684	7611	10551	9939	13378	11390	14066	6776	9669	8918	8989	10667	27	23	34	17	16	16	8993	10206	10793
8.04_1391.89	CL 68:8; CL 16:1-16:1-18:2-18:4;	AIEQKAHMJYXMOP-VRLCAVQCNA-N	[M-H]-	1391.89	ESI (-)	8.04	7086	6425	6970	5421	6152	7439	6019	7721	5339	5538	8004	6038	9337	8947	8156	3801	7108	6908	7556	7017	18	20	62	14	30	33	6610	7192	7554
8.56_1423.96	CL 70:6; CL 16:1-18:2-18:1-18:2;	BJHNOJXHKQLGJS-VXRRXHJONA-N	[M-H]-	1423.96	ESI (-)	8.56	6040	4793	5018	4507	4926	5238	4490	5846	5096	4910	5100	5846	5330	5079	6047	4979	4647	6175	5394	6780	19	1.5	1.5	26	15	34	4873	5567	5895
8.20_1421.94	CL 70:7; CL 16:1-18:2-18:2-18:2;	BHRHQZTYQPKZKX-UEERSGOFNA-N	[M-H]-	1421.94	ESI (-)	8.2	27287	24687	25054	24148	24179	28807	23677	32493	26492	28195	29355	36056	34057	30072	37168	27543	27171	27768	26251	31813	15	1.5	1.5	29	16	86	26773	28449	30306
7.87_1419.93	CL 70:8; CL 16:1-18:2-18:2-18:3;	VCNXSKWMEVTZNU-MWLWACEJNA-N	[M-H]-	1419.93	ESI (-)	7.87	9882	8471	9615	7905	7671	9344	8154	10284	8644	9953	11083	11533	11552	10940	13361	8628	9496	9393	8776	12528	2.15	30	31	22	27	25	8982	10590	11188
7.72_1417.91	CL 70:9; CL 16:1-18:2-16:1-20:5;	NMJZDRNYXZZGEH-HGYVHJOBNA-N	[M-H]-	1417.91	ESI (-)	7.72	5246	4025	4505	3303	4183	4215	2859	5254	3583	3617	4424	3557	4900	4310	5616	3654	4070	4004	4532	5954	3.46	3.46	35	3.46	3.46	3.46	4182	4296	4946
8.20_1443.93	CL 72:10; CL 16:1-18:2-18:2-20:5;	HVWXKQNTKANQQC-KSLVDAACNA-N	[M-H]-	1443.93	ESI (-)	8.2	6866	6328	6124	5876	6189	6793	5913	7679	6412	6610	6947	8281	7507	7450	8099	6516	6439	6618	6201	7533	21	2.13	2.13	44	40	41	6457	6945	7046
7.80_1443.92	CL 72:10; CL 16:1-20:5-18:2-18:2;	LUPRXLCNUZTIHC-KSLVDAACNA-N	[M-H]-	1443.92	ESI (-)	7.8	4598	3526	3846	3495	3409	3320	2597	4254	3423	4133	3583	3787	4032	3209	4993	4635	3418	4498	3754	5534	1.38	14	25	21	1.38	26	3521	4471	4498
8.28_1447.96	CL 72:8; CL 18:2-18:2-18:2-18:2;	LSHJMDWWJIYXEM-RGLFHLPNNA-N	[M-H]-	1447.96	ESI (-)	8.28	8960	7997	8379	8747	7276	7983	7615	9248	9004	10216	8445	12645	8983	9906	10909	10288	10062	8579	7196	11164	1.71	17	1.71	35	1.71	29	9302	9810	9880
7.95_1445.94	CL 72:9; CL 18:2-18:2-18:2-18:3;	WZRJBUOLZXYUJZ-CECSYVCNNA-N	[M-H]-	1445.94	ESI (-)	7.95	3543	3692	3431	3441	3137	3681	3302	3748	3667	4155	3577	5090	4031	4092	5244	4445	4320	3648	3199	5209	13	17	70	51	28	27	3926	4114	4287
1.29_213.19	FA 13:0; (tridecylic acid)	SZHOJFHSIKHZHA-UHFFFAOYSA-N	[M-H]-	213.186	ESI (-)	1.29	793	569	848	715	723	778	805	951	1332	1105	1169	885	906	749	1117	632	921	852	857	676	311	260	321	325	161	129	833	742	848
1.62_227.20	FA 14:0; (myristic acid)	TUNFSRHWOTWDNC-UHFFFAOYSA-N	[M-H]-	227.202	ESI (-)	1.62	35938	25835	19872	28154	24225	25076	35920	33142	31963	29816	26826	30540	26184	22140	27861	23579	36568	28427	31985	28825	9889	9593	10287	4070	2729	2924	28359	28052	30064
1.19_225.19	FA 14:1; (physeteric acid)	AFGUVBVUFZMJMX-KTKRTIGZSA-N	[M-H]-	225.186	ESI (-)	1.19	28562	14078	10633	17748	13751	14433	20653	22625	23276	10891	19555	15310	16151	8869	20865	18937	23025	20438	26830	16505	706	778	744	196	265	272	18218	18865	19959
1.47_239.20	FA 15:1;	DJCQJZKZUCHHAL-VOTSOKGWSA-N	[M-H]-	239.203	ESI (-)	1.47	1168	804	1233	1012	740	913	1344	1183	1221	953	1080	1037	1214	806	1056	1082	1510	781	1409	1063	307	103	131	48	101	81	962	1088	1173
2.46_255.24	FA 16:0; (palmitic acid)	IPCSVZSSVZVIGE-UHFFFAOYSA-N	[M-H]-	255.235	ESI (-)	2.46	1888235	1501767	1494628	1790624	1564985	1640952	2073491	2041573	1996527	2232180	1646257	1754188	1849036	1573002	1393156	1311705	2025968	1749512	1924666	1705807	518432	415166	459897	298757	357891	410851	1738185	1829106	1851458
1.79_253.22	FA 16:1; (palmitoleic acid)	SECPZKHBENQXJG-FPLPWBNLSA-N	[M-H]-	253.219	ESI (-)	1.79	2211458	1636233	1760133	1860815	1572625	1996071	2322792	2158419	2229622	2096407	2009249	2031869	2387594	1965716	1358115	1573480	2313778	1806809	2418421	1641305	13336	16549	17312	2774	4800	5788	1970902	2019374	2113794
2.21_267.23	FA 17:1;	QSBYPNXLFMSGKH-HJWRWDBZSA-N	[M-H]-	267.233	ESI (-)	2.21	20149	13981	14615	19012	12466	20139	21541	17702	23462	18091	23669	20535	23140	17230	14266	14945	24731	14429	24119	17498	1571	1376	1724	347	241	342	17311	19895	19906
1.56_281.25	FA 18:1;	ZQPPMHVWECSIRJ-KTKRTIGZSA-N	[M-H]-	281.249	ESI (-)	1.56	20424	16795	16640	14985	17769	21073	21444	21270	17247	18129	14967	20062	19778	22551	15607	15236	17979	15959	23539	18951	2588	3023	3322	2750	4055	4024	13543	18295	21415
2.68_281.25	FA 18:1; (oleic acid)	ZQPPMHVWECSIRJ-KTKRTIGZSA-N	[M-H]-	281.25	ESI (-)	2.68	1988886	1491441	1577809	1750179	1575114	1735539	2166996	1999926	2338593	2071602	2415384	2155652	2286601	1992592	1528097	1764231	2253276	1994458	2287704	1959353	228605	232854	261405	16675	19560	23683	1867002	2021278	2098797
2.03_279.24	FA 18:2; (linoleic acid)	JBYXPOFIGCOSSB-XBLVEGMJSA-N	[M-H]-	279.235	ESI (-)	2.03	2056058	1824667	1903275	2003886	1442394	2240360	2271143	2021326	2657252	2398325	2352948	2417448	2419736	2105006	1650469	2108906	2445162	2015980	2387084	2136905	193322	223732	242746	2439	4307	4674	2086275	2235056	2375345
1.57_277.22	FA 18:3; (linolenic acid)	DTOSIQBPPRVQHS-PDBXOOCHSA-N	[M-H]-	277.219	ESI (-)	1.57	213519	196094	193690	205640	140041	247443	255985	222100	311905	245908	275566	262883	290044	227810	175438	212463	288033	224365	276755	238788	10489	11140	12297	166	250	401	224949	241444	252601
1.26_275.20	FA 18:4;	JIWBIWFOSCKQMA-LTKCOYKYSA-N	[M-H]-	275.202	ESI (-)	1.26	18044	11664	11409	12171	8512	14867	15683	15100	18196	13852	19952	15950	18799	11989	17989	11723	18317	14757	16167	18122	351	422	386	54	26	38	14952	15454	16340
3.32_309.28	FA 20:1; (eicosenoic acid)	BITHHVVYSMSWAG-KTKRTIGZSA-N	[M-H]-	309.281	ESI (-)	3.32	7786	5655	6591	6598	5444	6586	7381	6833	10133	7516	10617	8138	7981	7267	6377	7516	10278	6823	8996	9286	3034	3230	3637	501	664	436	7338	7981	8583
2.88_307.26	FA 20:2; (eicosadienoic acid)	XSXIVVZCUAHUJO-HZJYTTRNSA-N	[M-H]-	307.264	ESI (-)	2.88	729	566	409	581	407	597	564	486	792	709	1058	840	628	360	563	929	768	654	859	752	1938	2426	2710	42	67	105	674	738	700
2.32_305.25	FA 20:3; (homo-gamma-linolenic acid)	HOBAELRKJCKHQD-QNEBEIHSSA-N	[M-H]-	305.251	ESI (-)	2.32	1018	681	766	781	662	729	939	622	1267	834	1796	1037	948	692	797	728	1149	795	978	818	4909	5593	6440	47	44	39	991	926	970
1.90_303.23	FA 20:4; (arachidonic acid)	YZXBAPSDXZZRGB-DOFZRALJSA-N	[M-H]-	303.234	ESI (-)	1.9	82414	44677	54168	61022	44777	53609	62163	63178	90038	66562	184695	119210	145835	77806	86082	97572	81718	78557	76750	106310	38788	43933	46797	197	158	128	81684	81339	88749
1.48_301.22	FA 20:5; (eicosapentaenoic acid)	JAZBEHYOTPTENJ-JLNKQSITSA-N	[M-H]-	301.22	ESI (-)	1.48	288156	159353	159198	183574	150154	176671	185002	209366	272627	230288	452098	330072	411598	222519	313313	265474	296738	275108	256719	326028	3132	3579	3917	207	538	554	258965	257653	270356
1.69_327.23	FA 22:6; (docosahexaenoic acid)	MBMBGCFOFBJSGT-KUBAVDMBSA-N	[M-H]-	327.234	ESI (-)	1.69	3213	2289	2230	2353	1870	2814	2566	2392	3701	2738	7395	3369	4479	2291	3466	3141	4053	3248	3026	4083	7222	8018	8644	35	62	50	3092	3098	3590
5.18_367.36	FA 24:0; (lignoceric acid)	QZZGJDVWLFXDLK-UHFFFAOYSA-N	[M-H]-	367.358	ESI (-)	5.18	29608	22705	23975	22997	21397	27372	26182	25526	25923	28031	25852	27577	27819	26624	25471	22565	29798	23918	24299	25649	5596	5898	5793	3801	3917	4245	24420	26703	27936
5.96_395.39	FA 26:0; (cerotic acid)	XMHIUKTWLZUKEX-UHFFFAOYSA-N	[M-H]-	395.39	ESI (-)	5.96	34108	19008	23622	20310	21876	25334	20704	22950	20583	20633	23832	26411	24671	23179	28258	28093	29737	21934	27816	28337	2649	2574	2856	2319	2671	2942	23221	25606	27609
6.75_423.42	FA 28:0; (montanic acid)	UTOPWMOLSKOLTQ-UHFFFAOYSA-N	[M-H]-	423.423	ESI (-)	6.75	129546	70063	91101	69589	81249	82257	73747	79809	67774	74529	80236	84559	98744	94217	105983	102061	101787	85227	104570	106540	1144	1202	1466	1224	1318	1615	86271	94706	97234
7.14_437.44	FA 29:0;	IHEJEKZAKSNRLY-UHFFFAOYSA-N	[M-H]-	437.439	ESI (-)	7.14	9229	5700	6725	6051	6871	6761	6759	7861	5749	5920	6319	5509	7994	6636	6287	5921	7258	6411	7981	9262	237	283	379	301	199	300	6558	7447	7724
7.52_451.45	FA 30:0;	VHOCUJPBKOZGJD-UHFFFAOYSA-N	[M-H]-	451.452	ESI (-)	7.52	43295	23181	33188	26133	33276	32759	32909	27085	26294	29838	30912	27191	35441	31212	36411	29680	33575	32965	38034	40824	559	653	685	509	641	788	31793	34493	37318
8.25_479.48	FA 32:0;	ICAIHSUWWZJGHD-UHFFFAOYSA-N	[M-H]-	479.483	ESI (-)	8.25	13210	8620	10390	8315	10163	10597	9150	7701	10341	9677	10765	7780	13616	10103	14835	10592	12153	13156	13881	14324	350	369	336	215	281	347	11396	12265	12235
11.33_647.67	FA 44:0;	ZMVSDJGYGGPPIZ-UHFFFAOYSA-N	[M-H]-	647.671	ESI (-)	11.33	8116	6163	8496	7268	8749	11373	9507	6333	6682	11836	9751	10830	7899	14375	10953	8138	8719	7697	10722	14505	62	38	72	2.46	25	28	8898	10362	11100
6.43_790.60	GlcCer d38:1;	DFELABABMXOKTD-IYFIADHGSA-N	[M+Cl]-	790.597	ESI (-)	6.43	1130	760	758	934	776	1043	834	1003	839	824	847	914	983	886	1010	685	785	919	1091	829	308	102	316	23	47	26	791	901	955
4.54_714.51	LNAPE 34:2; LNAPE 16:1/n-18:1;	UKPLFLOEOAJCTL-LJSPAGPLNA-N	[M-H]-	714.507	ESI (-)	4.54	3225	7970	9708	4497	4568	4172	4398	5489	2566	2536	1874	2212	5966	4035	2806	976	1377	2427	6435	1004	19	31	1.75	1.75	18	30	3928	4207	4458
1.51_554.35	LPC 16:0;	ASWBNKHCZGQVJV-HSZRJFAPSA-N	[M+Hac-H]-	554.347	ESI (-)	1.51	10661	8174	8152	9099	8879	8114	7461	11432	9145	8819	9124	10006	13781	9107	10915	9595	10992	10061	8676	9633	72058	78409	81937	120	46	69	9693	10397	10301
1.38_554.35	LPC 16:0;	ASWBNKHCZGQVJV-UHFFFAOYNA-N	[M+CH3COO]-	554.346	ESI (-)	1.38	8766	7748	7412	9109	7265	10510	9314	8100	14006	9585	6775	12413	10333	8445	6380	9895	11963	7767	10057	8843	7772	8757	9948	22	2.18	75	9160	9437	10039
1.02_552.33	LPC 16:1;	LFUDDCMNKWEORN-KHPPLWFENA-N	[M+CH3COO]-	552.331	ESI (-)	1.02	41186	26939	29385	31354	33139	30548	39366	48085	42324	39713	14870	35587	26671	28145	24272	26114	39999	25719	34536	30873	110	99	152	5.87	59	176	32110	32364	35710
1.10_552.33	LPC 16:1;	LFUDDCMNKWEORN-ZXEGGCGDSA-N	[M+Hac-H]-	552.33	ESI (-)	1.1	13403	8568	9045	10234	11071	10047	10288	14696	13440	11401	8580	12544	14557	11230	10989	10499	13591	11510	11666	11261	785	845	1065	2.33	23	53	11204	11879	12277
2.28_582.38	LPC 18:0; B	IHNKQIMGVNPMTC-RUZDIDTESA-N	[M+Hac-H]-	582.378	ESI (-)	2.28	1577	1248	1408	1654	1594	1424	1523	1595	1812	1603	1579	1848	2241	1556	1687	1840	2089	1683	1882	1646	33350	36492	40666	50	41	40	1847	1638	2025
1.66_580.36	LPC 18:1;	YAMUFBLWGFFICM-PTGWMXDISA-N	[M+Hac-H]-	580.361	ESI (-)	1.66	7617	5808	7304	8834	7853	7746	8364	8313	11531	9331	9217	10089	11834	8791	6588	10224	11037	9116	8537	10031	10799	12080	13373	15	30	67	9487	8698	9513
1.53_580.36	LPC 18:1;	YAMUFBLWGFFICM-SEYXRHQNNA-N	[M+CH3COO]-	580.363	ESI (-)	1.53	55040	43003	48521	62440	58139	57817	63733	67828	74146	67082	31821	65138	55184	57090	41815	54538	65450	50095	55128	59098	1269	1448	1428	33	103	181	55831	58575	63699
1.25_578.35	LPC 18:2;	SPJFYYJXNPEZDW-FTJOPAKQSA-N	[M+Hac-H]-	578.346	ESI (-)	1.25	6384	5011	5216	6346	5549	6633	5630	6269	9847	6031	5921	7169	7393	5370	6172	6420	8490	6288	6254	7491	14424	16412	18058	18	20	53	6460	6638	7039
1.16_578.35	LPC 18:2;	SPJFYYJXNPEZDW-UTJQPWESNA-N	[M+CH3COO]-	578.346	ESI (-)	1.16	16412	13079	14291	17369	15023	17862	17100	18876	26353	20218	11570	19296	15227	12911	14784	17785	20114	15241	18476	20337	2015	2349	2596	28	27	19	17535	17395	18448
0.93_600.33	LPC 20:5;	PDIGSOAOQOXRDU-WMPRHZDHNA-N	[M+CH3COO]-	600.331	ESI (-)	0.93	20637	19947	14343	20505	16236	23589	22548	20428	42213	28500	13884	26584	19308	18270	15229	18878	27090	19675	21292	24622	18	65	50	1.81	30	101	21311	19529	21592
1.52_452.28	LPE 16:0;	CKPBBEOJHAPPBT-HXUWFJFHSA-N	[M-H]-	452.279	ESI (-)	1.52	26814	26289	30176	23130	15119	19435	18840	26182	20006	24528	27726	22142	31699	23928	33096	16506	22241	22779	21818	21755	936	1113	1110	20	202	190	23499	23939	26045
1.03_450.27	LPE 16:1;	DSOWUEHXZJUNID-FPLPWBNLNA-N	[M-H]-	450.265	ESI (-)	1.03	436498	424432	350683	345573	302663	378127	473184	436468	416683	367816	242603	349730	411497	347276	252308	227649	363262	282253	493089	276651	76	314	377	131	818	1410	362886	359017	384561
1.56_478.30	LPE 18:1;	PYVRVRFVLRNJLY-KTKRTIGZNA-N	[M-H]-	478.297	ESI (-)	1.56	759068	677787	647708	704826	634851	814941	810188	814952	857054	850388	596039	796522	799262	779906	565343	640293	836865	689407	868036	690750	481	630	760	272	2322	2612	686241	755219	789550
1.18_476.28	LPE 18:2;	DBHKHNGBVGWQJE-HZJYTTRNNA-N	[M-H]-	476.28	ESI (-)	1.18	241975	251997	202394	227873	150119	220845	258954	255082	321910	240708	178343	251013	240283	199843	173798	196589	233962	188592	298957	214690	265	397	420	75	485	781	224940	231514	250633
1.26_476.28	LPE 18:2;	DBHKHNGBVGWQJE-USWSLJGRSA-N	[M-H]-	476.278	ESI (-)	1.26	57013	39609	36186	36316	27566	34530	36087	49189	56634	34093	51048	47136	63509	39752	58400	36018	44342	42387	48280	46345	1084	1283	1449	22	132	94	46680	45412	48279
0.96_474.26	LPE 18:3;	NTBBASCGALPTDC-PDBXOOCHNA-N	[M-H]-	474.262	ESI (-)	0.96	19269	14583	12362	15006	14302	20401	23338	25056	25196	14274	20552	21215	29177	17081	18902	11718	27806	14853	23016	20948	65	39	64	5	42	34	18878	17579	19380
0.79_472.25	LPE 18:4;	WPGYUFCFBKWCSL-LTKCOYKYNA-N	[M-H]-	472.247	ESI (-)	0.79	12673	14023	11652	12334	8348	14112	15646	13280	16989	13975	12924	13195	13920	11243	11650	11096	18348	13995	16655	14199	214	196	225	230	227	294	13235	14445	14748
1.16_500.28	LPE 20:4;	JPNPIRVRGLGTRE-LTKCOYKYNA-N	[M-H]-	500.279	ESI (-)	1.16	40890	44071	37673	41869	24729	40125	36532	40602	58824	49899	31473	55985	51744	34608	26878	39288	41901	31655	43957	40814	187	339	415	22	67	65	40079	40265	44341
0.93_498.26	LPE 20:5;	KCWGBXXAJHVZNN-JLNKQSITNA-N	[M-H]-	498.264	ESI (-)	0.93	60044	69475	54668	55663	36022	55668	50079	59932	89592	79810	47342	69457	74757	51563	43756	52155	69710	51713	67485	71143	41	37	83	3.65	69	205	60597	54316	61041
1.06_509.29	LPG 18:1;	FQQQKGAFQIIGLQ-KTKRTIGZNA-N	[M-H]-	509.288	ESI (-)	1.06	23989	24349	13174	20892	15536	15859	26576	23468	23018	18143	10491	20193	20971	14906	8380	11955	21046	22504	23861	16658	2.93	2.93	2.93	2.93	29	49	18720	17707	18846
0.81_507.27	LPG 18:2;	VEEHTGYBVMTAAF-HZJYTTRNNA-N	[M-H]-	507.273	ESI (-)	0.81	16680	23686	8915	17375	8898	16056	20735	12344	30915	15873	8687	15645	11991	8401	8479	13235	21835	20264	19286	11354	63	29	32	26	59	98	14672	18567	18846
0.75_595.29	LPI 18:2;	SAHCQBPGXQFTRA-HZJYTTRNNA-N	[M-H]-	595.289	ESI (-)	0.75	8350	8169	4092	7552	4160	6324	6516	7133	10081	6125	6066	9584	11139	8348	6533	8086	9288	9672	8005	11215	50	134	183	51	54	5.01	7008	8526	8150
0.65_617.27	LPI 20:5;	NAVULVNLGJVPQU-JLNKQSITNA-N	[M-H]-	617.272	ESI (-)	0.65	5637	5340	3460	5004	4284	4750	3830	5761	8391	6730	3901	8463	6798	6232	4405	5279	7601	5886	5704	6220	43	51	45	15	19	1.45	5387	5663	6478
5.54_792.57	PC 32:0;	KILNVBDSWZSGLL-KXQOOQHDSA-N	[M+Hac-H]-	792.574	ESI (-)	5.54	8146	7150	7473	6696	7563	7441	7073	7973	7125	7802	5584	7910	8016	8527	8781	7495	8127	7888	6951	8636	5579	5787	6584	19	129	123	6890	7234	8040
4.99_790.56	PC 32:1;	QIBZFHLFHCIUOT-NPBIGWJUSA-N	[M+Hac-H]-	790.559	ESI (-)	4.99	46104	40508	39655	37458	39717	39752	44212	49543	34311	45446	41007	44233	47054	50749	48369	31556	42211	43011	43188	40302	2306	2354	2791	27.55	276	484	39414	43630	45321
4.47_788.54	PC 32:2;	GPWHCUUIQMGELX-VHQDNGOZSA-N	[M+Hac-H]-	788.544	ESI (-)	4.47	51162	43841	44231	45538	47411	46464	54134	53108	36987	54370	45566	46757	55677	52158	51623	30639	46460	44226	52814	40961	48	142	298	77	342	268	46261	47788	51046
4.76_802.56	PC 33:2;	SBNDHGBVMZMSNL-UESLNCBNSA-N	[M+Hac-H]-	802.556	ESI (-)	4.76	1191	874	887	800	1033	1037	1015	1120	858	895	1087	1058	1287	1201	1316	765	1117	1031	1150	953	121	98	161	1.83	1.83	18	1041	989	1034
6.22_820.61	PC 34:0;	PZNPLUBHRSSFHT-RRHRGVEJSA-N	[M+Hac-H]-	820.608	ESI (-)	6.22	3066	2686	2732	2846	3366	2917	3096	2848	3001	3051	2710	3426	2933	3513	3450	3002	3034	2963	3194	3414	1699	1881	1993	74	97	90	2906	3260	3573
5.62_818.59	PC 34:1;	WTJKGGKOPKCXLL-VYOBOKEXSA-N	[M+Hac-H]-	818.59	ESI (-)	5.62	41249	36142	40551	38458	39580	39576	39130	44120	35453	38563	38472	42399	45911	45324	47077	33303	39049	43222	40035	42212	31836	34805	39377	118	561	735	37061	42391	46139
5.06_816.58	PC 34:2;	JLPULHDHAOZNQI-ZTIMHPMXSA-N	[M+Hac-H]-	816.575	ESI (-)	5.06	34057	27808	33853	32521	32127	31825	39151	39529	27170	34165	33506	36431	38440	39191	40439	23575	32181	36101	35394	33471	2937	6667	3778	11	246	415	30884	35398	38517
4.60_814.56	PC 34:3;	CNNSEHUKQJCGTE-UPPWDXJYSA-N	[M+Hac-H]-	814.558	ESI (-)	4.6	20562	15318	16677	15024	17638	18923	16453	19764	17912	18121	14933	18204	16342	17102	21198	15772	19053	16706	18071	19251	2526	2846	3181	54	147	184	16398	18369	19945
5.38_830.59	PC 35:2;	ZSKWZJYUVZYDQU-WESJWMGVSA-N	[M+Hac-H]-	830.588	ESI (-)	5.38	853	874	950	941	703	974	1161	1117	985	762	1167	1250	1049	1131	1320	874	1258	896	980	1257	1405	1290	1461	28	52	47	918	1067	1000
6.28_846.62	PC 36:1;	ATHVAWFAEPLPPQ-VRDBWYNSSA-N	[M+Hac-H]-	846.622	ESI (-)	6.28	6155	5367	6898	5926	6265	6325	6497	7134	6784	6717	5982	6767	6523	8528	7902	5476	7033	6392	6997	7155	10135	10560	11556	24	75	66	6539	7080	7332
5.69_844.60	PC 36:2;	SNKAWJBJQDLSFF-NVKMUCNASA-N	[M+Hac-H]-	844.605	ESI (-)	5.69	11551	10917	13657	12684	13667	12674	14296	13072	10648	13670	12593	13709	14112	17276	15083	10290	13048	13987	11923	14405	2456	2912	3154	51	156	244	12280	13776	14138
5.20_818.55_5.20_842.59	PC 36:3; A	YPAZQMWFRMHBBM-CLKMJQEKSA-N	[M+Cl]-_[M+Hac-H]-	818.55_842.5904	ESI (-)	5.2	12725	10447	11885	11044	13493	13547	11519	12896	13737	13204	11046	13364	11754	13817	15425	12219	14892	11867	10781	15791	12191.4	14805.4	16451.4	128	134	177.38	11267	12794	13383
4.74_840.57	PC 36:4; A	IIZPXYDJLKNOIY-JXPKJXOSSA-N	[M+Hac-H]-	840.574	ESI (-)	4.74	5409	4736	5581	4879	5956	5682	5085	5480	6601	5704	4654	6143	4938	5272	6132	6459	5846	5130	5094	6950	12030	13918	15187	51	31	109	5048	5713	5876
5.02_840.58	PC 36:4; B	IIZPXYDJLKNOIY-JXPKJXOSSA-N	[M+Hac-H]-	840.577	ESI (-)	5.02	4076	3659	3516	3146	2871	3440	3504	4407	4289	3210	3274	4250	4099	3662	4065	3559	3683	3078	3400	4273	29557	32853	33664	82	3.23	32	3412	3786	4239
4.63_838.56	PC 36:5; B	DYDDZDMJSQYFGN-OIVUZXIWSA-N	[M+Hac-H]-	838.559	ESI (-)	4.63	14546	13616	10622	10714	13250	12966	12314	14774	15482	13085	10901	13575	12123	12504	15400	12241	14189	14811	13214	15705	5678	6112	7083	61	89	57	12856	14123	14470
4.52_838.56	PC 36:5; PC 16:1-20:4;	NJKOHDXHBBUJBZ-LMRIPGBINA-N	[M+CH3COO]-	838.558	ESI (-)	4.52	6738	5283	5974	5955	5773	6576	5304	6141	6197	5220	4724	7148	6590	5391	6468	5422	5387	5110	5045	6215	590	680	813	43	44	59	5312	6180	6359
4.16_836.54	PC 36:6; PC 16:1-20:5;	IITWSVMUNFGFQI-MPAQOSGJNA-N	[M+CH3COO]-	836.543	ESI (-)	4.16	23109	18227	17881	16575	19171	20982	16691	20559	20658	18127	16596	20501	20857	19340	23317	16695	21429	20472	18074	25607	151	203	65	20	83	62	18203	21389	21111
5.67_868.61	PC 38:4; A	PSVRFUPOQYJOOZ-QNPWAGBNSA-N	[M+Hac-H]-	868.606	ESI (-)	5.67	857	831	812	961	742	930	923	797	1026	862	708	862	920	878	936	927	693	603	795	914	20839	22292	25150	101	41	4.13	796	964	932
5.09_866.59	PC 38:5; A	YLWBKBDNHWQEFU-YJXJLLHLSA-N	[M+Hac-H]-	866.588	ESI (-)	5.09	1614	1338	1680	1613	1621	1913	1681	1696	1965	1496	1487	1815	1945	1668	1855	1737	1538	1477	1470	1919	3785	4264	4737	26	1.57	16	1580	1663	1920
5.24_866.59	PC 38:5; B	YLWBKBDNHWQEFU-YJXJLLHLSA-N	[M+Hac-H]-	866.59	ESI (-)	5.24	1559	1371	1164	1292	1471	1324	1507	1345	1776	1490	1240	1215	1407	1504	1239	1364	1559	1232	1415	1858	2765	3189	3497	69	6.9	6.9	1238	1378	1630
4.69_864.58	PC 38:6; PC 18:1-20:5;	PAQLDAUPMINLDS-JDAPHBBENA-N	[M+CH3COO]-	864.576	ESI (-)	4.69	6166	5359	6026	5998	7247	7479	6264	5341	7805	6982	5650	6294	5883	6909	6322	7275	7017	5952	6023	8155	1497	1749	1862	22	39	48	6483	6677	7024
4.27_862.56	PC 38:7; PC 18:2-20:5;	HRBNRYBXXRPMKP-OMCHRGCMNA-N	[M+CH3COO]-	862.558	ESI (-)	4.27	11004	10049	9799	9430	11533	12382	9142	10776	13242	11913	9629	13412	9756	12000	14331	13884	11936	11558	10057	18972	241	309	304	14	1.35	85	11538	12255	12674
6.18_830.63	PC p-36:1; or PC o-36:2;	ZOTYCHIFTCFAHC-KOUVQCMKSA-N	[M+Hac-H]-	830.626	ESI (-)	6.18	1669	1618	1266	818	1100	1577	1287	1670	1746	1257	806	1427	1283	1253	1459	1224	1611	1258	1465	1459	991	1061	1178	24	22	2.16	1317	1492	1486
6.07_854.63	PC p-38:3; or PC o-38:4;	GWBOVQHRCURSPU-QMFAPAEZSA-N	[M+Hac-H]-	854.626	ESI (-)	6.07	984	1065	1156	1185	983	1354	1277	1037	1266	1128	1090	1259	1208	1166	1032	933	1116	1099	947	1324	2764	3197	3315	30	24	28	1089	1286	1283
5.11_688.49	PE 32:1; PE 16:0-16:1;	CZOSTDZGCCEZTJ-PEZBUJJGNA-N	[M-H]-	688.493	ESI (-)	5.11	157088	121387	125087	94883	90473	103483	122506	165292	96853	115444	136650	132003	169470	146504	181345	66249	127997	135612	133481	110009	43	183	303	114	785	1321	120616	128523	140199
4.57_686.48	PE 32:2; PE 16:1-16:1;	PGPMCWZMPPZJML-VMNXYWKNNA-N	[M-H]-	686.476	ESI (-)	4.57	67150	55510	57135	44228	47585	50688	54950	66806	37846	46476	50327	51625	77921	66507	85416	34989	49128	51851	62421	39744	46	69	82	128	532	742	53251	60267	59972
6.78_704.56	PE 34:0e; PE 18:0e/16:0;	FENSRZKRANTRCP-UHFFFAOYNA-N	[M-H]-	704.558	ESI (-)	6.78	7774	6211	8368	7686	8036	7509	8120	6791	7637	8585	8622	8548	8614	9104	8439	6942	7036	8393	7306	8365	87	53	40	27	26	92	7601	8569	8869
5.75_716.53	PE 34:1;	FHQVHHIBKUMWTI-OTMQOFQLSA-N	[M-H]-	716.525	ESI (-)	5.75	257148	193039	212479	175243	169024	203734	198031	272757	200894	221507	226027	240502	281280	261821	337961	141220	266060	240071	214540	228013	421	535	685	241	2419	3425	210205	236745	242142
6.18_702.54	PE 34:1e; PE 18:0e/16:1;	RXOCXJHJEHMYBD-PEZBUJJGNA-N	[M-H]-	702.543	ESI (-)	6.18	11720	9611	10219	9319	11768	10708	11221	11777	9313	10979	10312	12139	11865	12737	10924	10323	11689	10701	10964	11302	132	211	165	15	73	45	10528	11050	12655
5.24_714.50	PE 34:2;	HBZNVZIRJWODIB-NHCUFCNUSA-N	[M-H]-	714.503	ESI (-)	5.24	113388	78959	80056	62523	71789	74994	70142	108042	78959	69927	78803	101025	107746	98780	134345	59389	89962	87136	74911	103749	903	1131	1256	141	602	1007	79936	89534	95878
4.70_712.49	PE 34:3; PE 16:1-18:2;	SSRRIJSEUKHYFB-RUGCENDANA-N	[M-H]-	712.493	ESI (-)	4.7	85640	65119	73612	50391	57058	57112	53967	77675	52459	47666	62742	64362	87200	69654	125643	47810	55519	63560	61608	61694	52	102	101	17	422	765	62164	69393	69864
4.31_710.48	PE 34:4; PE 16:1-18:3;	BMBUWKNHXZNMFT-MVXJGUQMNA-N	[M-H]-	710.476	ESI (-)	4.31	12217	10071	9887	6110	8198	7618	7468	11311	6331	6160	8832	9249	12049	9185	15669	5348	7717	9521	8909	8920	16	28	24	13	49	1.26	8681	9029	10026
5.97_730.54	PE 35:1; PE 17:0-18:1;	UAKUCJGIIYSFFK-ZPHPHTNENA-N	[M-H]-	730.539	ESI (-)	5.97	6710	4982	5721	5424	5728	7129	6713	9146	6240	4912	7495	7881	8266	7036	9139	4904	8326	5681	6462	8905	21	2.14	2.14	33	49	29	6097	7099	7754
5.48_728.52	PE 35:2; PE 17:0-18:2;	UJCJWIHZUHMDIT-OHNCOSGTNA-N	[M-H]-	728.522	ESI (-)	5.48	8117	6133	6634	5987	6438	7132	7522	9046	5868	5545	6804	8347	8673	8485	11037	5488	7603	6768	7501	8397	16	34	47	1.62	54	71	7188	8013	8083
6.85_730.58	PE 36:1e; PE 18:0e/18:1;	CEVVUBCHWNKKNN-ZZEZOPTANA-N	[M-H]-	730.576	ESI (-)	6.85	44600	33448	37701	36993	39771	42674	39998	44099	36691	39315	38956	43182	44911	43887	41657	38218	42137	38769	40124	40410	65	112	53	38	175	279	37672	40197	42171
5.89_742.54	PE 36:2;	MWRBNPKJOOWZPW-CLFAGFIQSA-N	[M-H]-	742.537	ESI (-)	5.89	36286	32100	31295	27259	33146	33522	36810	38673	33613	30418	28221	37470	34512	38721	40278	29942	37203	33877	33395	36120	3324	3318	3265	25	190	443	32834	36951	38744
5.81_742.54	PE 36:2; PE 18:1-18:1;	MWRBNPKJOOWZPW-CLFAGFIQNA-N	[M-H]-	742.54	ESI (-)	5.81	144019	106629	132702	106664	114494	133276	121920	171550	115543	128866	127171	144695	159851	172189	197725	88226	143232	150110	134260	141560	328	429	369	158	1334	1792	133828	149531	143503
6.32_728.56	PE 36:2e; PE 18:0e/18:2;	WQEICMLVSDZVOZ-MLWYYCKJNA-N	[M-H]-	728.559	ESI (-)	6.32	23246	18741	22387	20536	23012	21802	21093	21370	20513	23531	21923	26412	24016	25425	24480	22707	23889	22511	20784	23985	162	91	128	35	56	107	21135	23423	25129
5.31_740.52	PE 36:3;	DOILLFCKSSPXMF-ZKZIFNJMSA-N	[M-H]-	740.524	ESI (-)	5.31	148898	112644	131369	98528	122653	128645	101410	167396	109366	108707	121638	146858	167082	148984	253840	108730	146546	153098	120334	183521	584	568	741	159	1110	1627	130461	148003	153779
5.14_738.51	PE 36:4;	DUQDVNACTOXOJA-KTKXOIIHSA-N	[M-H]-	738.506	ESI (-)	5.14	5635	4660	5116	4175	3498	4225	4121	5325	5010	4657	5228	5365	6158	4910	7831	3944	4768	4324	4444	5455	1846	1881	1956	13	21	45	4819	5436	5412
4.83_738.51	PE 36:4; PE 18:2-18:2;	SSCDRSKJTAQNNB-MAZCIEHSNA-N	[M-H]-	738.508	ESI (-)	4.83	43215	35207	35954	27852	34710	32495	28596	40803	30310	29771	29847	39444	40091	33874	59004	34515	32990	33580	30675	40293	16.86	16.86	16.86	16.86	169	277	34845	35167	37675
4.73_736.49	PE 36:5; PE 16:0-20:5;	KHLRCNXJXSYNCK-LPHKCNJWNA-N	[M-H]-	736.49	ESI (-)	4.73	16757	14991	15490	12548	12227	13329	13385	18687	14895	15370	14899	15010	16965	14774	22685	12155	14876	14931	15056	18147	13	42	62	37	94	62	14181	16105	16902
4.43_736.49	PE 36:5; PE 18:2-18:3;	ZOXULAUECYWFFP-DYXXURTGNA-N	[M-H]-	736.492	ESI (-)	4.43	7568	6270	6642	4271	5644	5687	4886	6138	5019	4613	5414	6525	6245	5357	10138	5566	6027	6120	5402	7713	2.67	2.67	2.67	2.67	27	54	5802	6398	6619
4.24_734.48	PE 36:6; PE 16:1-20:5;	LEBOQMHVVYOZDX-DVKFGTQTNA-N	[M-H]-	734.476	ESI (-)	4.24	14848	14394	15967	10838	12801	14266	11622	16527	11444	12419	14055	14419	19159	16820	21404	10638	14529	14345	15261	17632	3.02	3.02	3.02	3.02	34	30	13927	15285	16147
7.07_772.58	PE 38:1; PE 20:0-18:1;	VDNXNFMAFDYQSI-UZYVYHOENA-N	[M-H]-	772.584	ESI (-)	7.07	11634	9095	10966	9553	11839	10951	10848	12482	10180	10763	10208	11722	11673	13498	13783	9019	13009	10809	10607	12684	18	1.84	55	28	30	50	10730	12165	11868
5.75_770.57	PE 38:2;	CLPMAPXZURYSNH-CNBLIUODSA-N	[M-H]-	770.567	ESI (-)	5.75	2279	4046	7698	3611	3716	3180	2738	3495	2490	2042	1263	1689	3714	4725	2229	820	1126	2317	4402	1044	297	452	609	24	58	19	2740	3275	3240
5.78_766.54	PE 38:4; B	ANRKEHNWXKCXDB-BHFWLYLHSA-N	[M-H]-	766.538	ESI (-)	5.78	6078	4972	5989	5473	5161	5676	5376	5714	6447	5903	4957	6071	6330	6577	7037	4525	6395	5114	4999	5717	2419	2764	2996	18	21	72	5699	6316	6120
6.21_752.56	PE 38:4e; PE 18:0e/20:4;	RXEVLILBESBJQS-ZKVKLVECNA-N	[M-H]-	752.559	ESI (-)	6.21	17944	16665	18929	17294	16586	18208	19602	16572	18502	18344	18500	22019	21720	21841	20463	16928	17367	17004	17429	20053	785	838	918	27	46	83	17377	19795	20832
5.36_764.52	PE 38:5; PE 18:0-20:5;	MOJMRZJNAPRFBD-GLWDABGQNA-N	[M-H]-	764.523	ESI (-)	5.36	8109	7337	7451	7111	7969	7096	7748	7270	7084	7915	6086	7416	6905	7691	8296	6464	8265	6611	6790	7842	302	178	356	22	38	120	6788	7270	8023
5.20_764.52	PE 38:5; PE 18:1-20:4;	ZYMZKMQPPJPQHY-HAGCXRLMNA-N	[M-H]-	764.523	ESI (-)	5.2	9791	7918	10290	7690	7554	9296	8166	10230	9090	9104	8606	10531	11840	10720	12927	7547	9381	8352	8168	10627	447	489	502	29	53	43	8817	9942	10368
5.76_750.54	PE 38:5e; PE 18:0e/20:5;	FWURQWAWBUSJKV-GLWDABGQNA-N	[M-H]-	750.543	ESI (-)	5.76	36051	23072	28124	28107	29567	29570	26845	27783	29823	34126	32374	34142	35784	38019	41730	26842	37765	32231	28714	34075	155	149	159	39	228	244	30867	33840	34122
4.79_762.51	PE 38:6; PE 18:1-20:5;	AMKOUQLHUASJMB-HHHWHCSPNA-N	[M-H]-	762.507	ESI (-)	4.79	28364	24855	27125	22968	26175	25806	23140	28663	24555	27296	24844	27076	29286	30785	35649	23948	29030	27828	25348	34003	2.46	2.46	2.46	25	46	191	25640	28228	30571
4.36_760.49	PE 38:7; PE 18:2-20:5;	AJTJVNKPLZTLHV-WJFLDVDQNA-N	[M-H]-	760.492	ESI (-)	4.36	25154	23716	27508	18661	23919	24254	19704	25350	19038	22748	22938	26905	27189	25996	36771	23093	24978	25975	21197	39870	2.59	2.59	2.59	26	106	50	24106	25689	27600
3.93_782.48	PE 40:10; PE 20:5-20:5;	IHTIZXOEIOXSDI-LPEZNXMBNA-N	[M-H]-	782.477	ESI (-)	3.93	12181	9809	10558	9573	11002	10527	9719	10742	9308	11600	10024	10891	10252	10618	12029	9956	11493	9979	11212	12814	1.31	1.31	26	13	1.31	17	10677	10846	12035
4.26_784.50	PE 40:9; PE 20:4-20:5;	VIPNJNOYNFESAL-WMRBQUBTNA-N	[M-H]-	784.499	ESI (-)	4.26	10973	9627	11324	10823	10823	11069	10502	11127	9840	10931	10054	12455	12542	11948	12682	9913	10653	9359	10945	11479	2.84	30	28	2.84	31	69	9602	11809	11885
6.73_728.56	PE p-36:1; or PE o-36:2;	OBAAWAYLQLYWNN-KHFVPPDWSA-N	[M-H]-	728.558	ESI (-)	6.73	2601	2049	2420	2327	2266	2353	2911	2570	2447	2604	2392	2823	2867	2938	2709	2589	2827	2768	2322	2956	749	533	786	4.67	4.67	47	2494	2674	2717
6.21_726.54	PE p-36:2; or PE o-36:3;	XVXISDREVDGQPX-PISDLAQISA-N	[M-H]-	726.545	ESI (-)	6.21	1223	1187	1001	937	1099	1067	999	1042	1103	1153	992	1277	1086	1075	1216	1080	1183	1021	1085	1052	2220	2744	2795	17	1.65	1.65	1065	1105	1184
6.09_750.54	PE p-38:4; or PE o-38:5;	URPXXNCTXCOATD-FXMFQVEGSA-N	[M-H]-	750.542	ESI (-)	6.09	1199	1124	1158	881	1063	1229	1280	1103	1024	1160	1268	1292	1372	1191	1411	1130	1034	1047	1147	1153	9130	10778	10720	48	27	46	1154	1275	1157
4.90_659.51	PE-Cer d34:1;	LSRIFFWJXQGMHZ-ORIPQNMZNA-N	[M-H]-	659.513	ESI (-)	4.9	16107	12500	13851	13322	11800	13046	14179	16079	13276	15018	17473	15154	19995	17399	21622	10550	15232	14262	12911	14535	132	294	162	17	136	176	15305	17013	16723
4.67_657.50	PE-Cer d34:2;	MBXCTJSOLRPRCT-LAQVZLGFNA-N	[M-H]-	657.497	ESI (-)	4.67	8588	6146	7422	6539	5800	6197	8302	8274	6181	7164	7674	8021	9340	8335	8756	6142	7935	8305	7207	7659	38	32	37	31	14	40	7148	7854	8056
4.46_673.49	PE-Cer d34:2; PE-Cer d15:2/19:0;	TXBXASGZOKTVHY-DANSURLSNA-N	[M-H]-	673.491	ESI (-)	4.46	8153	6327	5359	5653	5733	5307	6619	9410	5855	5900	4914	6361	6657	5995	5246	5648	6260	4278	6797	4919	79	3.53	54	3.53	35	3.53	5819	6368	6595
5.58_687.54	PE-Cer d36:1; PE-Cer d22:0/14:1;	NQFQVMKOWYJNLY-BENRWUELNA-N	[M-H]-	687.544	ESI (-)	5.58	53525	45912	47735	42378	43612	49069	49025	58746	51113	51285	50805	57766	67369	59651	66812	38346	51398	49274	51995	51322	29	33	160	31	249	549	49485	56767	56892
5.32_685.53	PE-Cer d36:2;	SIZFNDWYNVFTMZ-XMMMGRSMNA-N	[M-H]-	685.528	ESI (-)	5.32	11141	9160	11119	9050	7904	8150	10683	11670	9347	11102	12119	13268	14891	14488	13705	8676	11433	11399	11237	11396	28	25	2.48	2.48	69	61	10580	12057	12076
5.07_701.52	PE-Cer d36:2;	XQPLQYLCSHCJCC-NVGBRHKGNA-N	[M-H]-	701.525	ESI (-)	5.07	6210	4260	4285	3894	3504	3569	4706	6842	4888	3563	3313	5155	4106	4186	4584	3561	4357	3669	5324	3795	5.56	5.56	5.56	5.56	5.56	56	4051	4725	4977
5.98_713.56	PE-Cer d38:2;	ONZHIIPYYNWYMJ-GZBXVASVNA-N	[M-H]-	713.559	ESI (-)	5.98	5887	4538	6071	4138	4067	4405	5300	5126	4233	5532	5530	6358	6811	6343	5581	4442	5032	5014	5038	5879	22	1.51	15	27	29	33	4613	5472	6129
4.51_721.50	PG 32:0; PG 16:0-16:0;	BIABMEZBCHDPBV-UHFFFAOYNA-N	[M-H]-	721.5	ESI (-)	4.51	4399	4044	3594	3169	2969	4003	3901	4713	3423	3972	4496	4356	6113	4840	6134	3132	4314	4016	3969	4800	25	61	43	41	83	72	4292	4345	4793
4.09_719.49	PG 32:1; PG 16:0-16:1;	NOFOTAHTYLXZNV-PEZBUJJGNA-N	[M-H]-	719.486	ESI (-)	4.09	22652	21643	22132	22823	17742	19070	22563	23547	13502	22841	30505	24144	29266	27909	29554	13589	22050	23192	25456	19412	49	1.4	14	32	70	38	21508	24069	24749
3.73_717.47	PG 32:2; PG 16:1-16:1;	GHQNERCMPIDAAU-VMNXYWKNNA-N	[M-H]-	717.47	ESI (-)	3.73	8533	8541	10115	8366	7175	9470	9796	7841	4308	11250	12223	9153	12735	11465	11160	5675	8724	9640	10815	8476	2.43	32	53	24	52	49	8500	9635	10333
4.58_747.52	PG 34:1; PG 16:0-18:1;	PAZGBAOHGQRCBP-ZCXUNETKNA-N	[M-H]-	747.518	ESI (-)	4.58	47627	43191	32168	32927	30223	28617	35027	56483	25099	31662	47700	40890	60237	43834	70076	23987	38368	55891	39843	43393	6.75	68	6.75	6.75	226	125	40918	44927	43706
4.19_745.50	PG 34:2; PG 16:0-18:2;	ATBOMIWRCZXYSZ-BCTRXSSUNA-N	[M-H]-	745.502	ESI (-)	4.19	47216	48067	34468	31710	32635	38146	33073	51012	32660	31113	38151	40302	45556	35546	61401	27250	36873	43682	41529	45838	97	15	94	26	64	144	39302	42248	46908
3.82_743.49	PG 34:3; PG 16:1-18:2;	PTJBFPPEYDFAAQ-RUGCENDANA-N	[M-H]-	743.486	ESI (-)	3.82	8614	7089	7616	6662	7722	7669	6993	9254	6419	6212	8268	7945	10173	9026	11317	6363	9232	8372	8161	8328	22	50	2.18	2.18	2.18	27	6872	8568	8651
4.64_773.53	PG 36:2; PG 18:1-18:1;	DSNRWDQKZIEDDB-CLFAGFIQNA-N	[M-H]-	773.532	ESI (-)	4.64	9776	7491	10727	9922	8429	9872	9426	9980	6452	12731	16033	9967	13267	13752	15811	5430	12827	15108	10685	12278	1.85	1.85	1.85	19	62	38	11221	11296	11427
4.26_771.52	PG 36:3; PG 18:1-18:2;	FSVTVWTVWNNIQX-RQOIEFAZNA-N	[M-H]-	771.517	ESI (-)	4.26	10703	9958	11029	8399	9048	10498	8946	11387	11128	9294	11265	12102	13306	12124	17528	8515	12910	11414	10430	14229	21	16	28	1.62	1.62	54	10599	11481	11795
3.92_769.50	PG 36:4; PG 18:2-18:2;	AKWGRDPPGYFWIW-MAZCIEHSNA-N	[M-H]-	769.499	ESI (-)	3.92	4575	4370	3828	3333	3764	4167	3916	4192	4346	3313	3914	4992	4902	4120	5147	3951	4634	3761	4063	4573	0.37	4	31	0.37	30	25	4237	4233	4588
3.85_767.48	PG 36:5; PG 16:0-20:5;	GZBZSCNQFXTELT-LPHKCNJWNA-N	[M-H]-	767.484	ESI (-)	3.85	8115	8280	6986	6595	6653	7089	6331	9191	6156	7555	8297	7780	8898	8281	12318	6967	8080	8316	8299	8535	20	21	16	13	24	57	7276	8093	8903
3.52_765.47	PG 36:6; PG 16:1-20:5;	BUFDCOQRWVWTCJ-DVKFGTQTNA-N	[M-H]-	765.471	ESI (-)	3.52	3156	3165	3166	2331	2968	2866	2647	3324	2616	2988	3547	2947	4192	3202	5082	2436	3406	3447	3423	3423	27	28	27	21	40	2.1	2970	3383	3467
3.90_793.50	PG 38:6; PG 18:1-20:5;	TUIVTKFTFGQSLC-HHHWHCSPNA-N	[M-H]-	793.501	ESI (-)	3.9	5856	5625	5930	4829	5389	5420	5183	6276	6384	6072	6047	5172	6650	6408	8781	5220	6684	7141	6024	6980	23	23	26	17	1.52	15	6100	6168	6707
3.96_807.50	PI 32:1; PI 16:0-16:1;	QAWXBJDYTIBLRK-PEZBUJJGNA-N	[M-H]-	807.502	ESI (-)	3.96	18274	16241	16473	15297	14074	12177	17433	21450	11868	15324	16859	16517	23484	22121	18503	11361	14782	17781	17951	13439	229	229	436	6.37	64	97	17219	17452	17983
3.61_805.49	PI 32:2; PI 16:1-16:1;	HBPXEBWVNAJRCA-VMNXYWKNNA-N	[M-H]-	805.486	ESI (-)	3.61	7813	8427	9696	8626	6870	6883	8822	11099	4756	8343	9455	8302	15168	11760	9702	5426	7465	10294	10428	6784	3.28	37	3.28	33	3.28	61	8338	9190	9616
4.44_835.53	PI 34:1; PI 16:0-18:1;	PDLAMJKMOKWLAJ-ZCXUNETKNA-N	[M-H]-	835.533	ESI (-)	4.44	26680	25055	22653	21520	21392	19490	25940	36872	20285	22518	23739	27915	36481	30053	30906	20181	25366	29556	29010	23415	2265	2530	2771	50	130	209	24977	27641	27969
4.06_833.52	PI 34:2; PI 16:0-18:2;	BSNJSZUDOMPYIR-BCTRXSSUNA-N	[M-H]-	833.517	ESI (-)	4.06	38887	32386	31729	26211	25563	26109	30028	42441	23236	27216	30672	31778	39222	37001	45715	22135	28705	36146	31182	33704	3214	3872	4169	6.37	162	64	30060	32765	33724
3.70_831.50	PI 34:3; PI 16:1-18:2;	OVRGKBVGFTUEIT-RUGCENDANA-N	[M-H]-	831.501	ESI (-)	3.7	9711	8684	9219	6437	6112	8710	7194	11413	6708	7497	8569	9589	11502	9097	13185	7032	8584	10059	9163	9367	1.3	48	29	13	1.3	1.3	8501	9406	9400
4.98_863.56	PI 36:1; PI 18:0-18:1;	YOBFISPJJWPPTK-ZZEZOPTANA-N	[M-H]-	863.563	ESI (-)	4.98	9104	8013	7982	6428	7056	6712	7923	12123	9151	7894	7712	9586	10981	10492	10780	7444	9422	8776	9887	8475	981	1262	1150	33	55	24	8721	8965	9384
4.50_861.55	PI 36:2; PI 18:1-18:1;	LALGUHSIWLNTNW-CLFAGFIQNA-N	[M-H]-	861.549	ESI (-)	4.5	14215	11205	13436	11238	10750	12627	13966	20090	11099	13027	14175	13774	20728	18655	18391	9263	17022	17532	17543	15008	754	1000	958	3.15	31	100	14579	15909	16427
4.13_859.53	PI 36:3; PI 18:1-18:2;	MXJMOLQIXMJUEL-RQOIEFAZNA-N	[M-H]-	859.533	ESI (-)	4.13	32678	22967	30919	19271	23328	28306	24338	34535	24611	23955	29752	30889	37846	31062	42432	23111	28142	29508	29609	36132	1171	1358	1562	15.3	153	155	26400	31150	32685
4.01_857.52	PI 36:4; PI 16:0-20:4;	VWRYMIZQLPXULA-JAXHXWBXNA-N	[M-H]-	857.518	ESI (-)	4.01	17365	14688	19174	12577	12391	16314	13791	20712	15469	15410	17941	20418	20092	17950	23491	12410	14100	16318	15840	17668	3136	3656	3666	23	42	53	15277	16624	17536
3.73_855.50	PI 36:5; PI 16:0-20:5;	FQGSWQFJOVVRRB-LPHKCNJWNA-N	[M-H]-	855.502	ESI (-)	3.73	27735	24701	26888	16078	19524	23123	22627	30622	19579	28940	29118	33548	33465	29058	37905	17826	26897	29034	27021	28512	2.17	22	2.17	22	41	107	24854	27849	29653
3.66_855.50	PI 36:5; PI 16:1-20:4;	HBRQUUCXZMGFFA-NUNQZGBLNA-N	[M-H]-	855.5	ESI (-)	3.66	8261	8130	9824	6368	5618	9180	6987	9850	6577	7723	9123	9518	12505	9400	12956	5944	8188	9592	7475	8266	2.17	22	2.17	2.17	36	2.17	8468	9212	9717
3.42_853.49	PI 36:6; PI 16:1-20:5;	RAZOMFDOIQOENS-DVKFGTQTNA-N	[M-H]-	853.486	ESI (-)	3.42	12367	12525	13954	8819	9803	13552	10951	15853	8878	13553	15624	13626	18815	15186	20321	8776	14617	14702	13841	13089	33	2.62	26	2.62	2.62	2.62	13329	13900	14651
4.49_885.55	PI 38:4; PI 18:0-20:4;	OJESNYFIPWSOPO-ZKVKLVECNA-N	[M-H]-	885.548	ESI (-)	4.49	14379	13037	13674	9481	11467	14014	12676	17540	16518	12980	11539	17227	16584	13895	19039	9586	13471	15009	14764	16190	20196	22099	24703	48	27	66	14286	15578	15526
4.17_883.53	PI 38:5; PI 18:0-20:5;	SUYDNPBYMBTSMM-GLWDABGQNA-N	[M-H]-	883.534	ESI (-)	4.17	15889	15339	13796	8842	12762	14536	13660	22689	16274	15937	15361	18872	17008	16704	20006	10491	19945	18393	15548	16971	157	907	709	16	48	27	15800	16743	17463
4.07_883.53	PI 38:5; PI 18:1-20:4;	XGZVRASBCZTHNO-HAGCXRLMNA-N	[M-H]-	883.533	ESI (-)	4.07	29372	23969	33205	22624	23832	28658	28317	32344	24873	27157	29748	30774	33530	31113	37713	20180	30070	25868	25061	30162	843	944	421	37	76	155	28259	29825	29700
3.79_881.52	PI 38:6; PI 18:2-20:4;	IDBHHLONPONREV-DMQHYRIXNA-N	[M-H]-	881.518	ESI (-)	3.79	38194	33396	37648	28562	30651	37108	34502	44296	30633	38820	43509	36076	44989	45329	50506	28040	44212	39920	37428	43065	2.15	2.15	2.15	2.15	22	103	36594	40209	40763
3.50_879.50	PI 38:7; PI 18:2-20:5;	PJGBJPJEYMOHKG-WJFLDVDQNA-N	[M-H]-	879.501	ESI (-)	3.5	9453	9320	8868	6718	8218	9684	7228	10009	9672	9957	9236	9769	9413	9787	13205	8335	10269	9521	8894	11539	1.47	1.47	17	1.47	22	15	8402	10091	10066
3.44_903.50	PI 40:9; PI 20:4-20:5;	XGDPACFJALNYGZ-WMRBQUBTNA-N	[M-H]-	903.503	ESI (-)	3.44	3157	2989	3045	2680	2395	3698	2914	3669	3205	2962	3262	3746	4445	3832	3913	2837	3450	3240	3329	3225	1.66	1.66	25	20	1.66	17	3459	3463	3430
4.64_786.52	PS 36:2; PS 18:1-18:1;	WTBFLCSPLLEDEM-CLFAGFIQNA-N	[M-H]-	786.524	ESI (-)	4.64	7783	7254	8019	5848	7089	6907	8264	8374	6064	7696	8202	8858	11392	11197	11754	6457	7905	9201	7273	9462	26	2.62	44	73	2.62	92	7218	8466	9121
3.53_828.48	PS 40:9; PS 20:4-20:5;	AKQGTVKPNFYOCX-WMRBQUBTNA-N	[M-H]-	828.479	ESI (-)	3.53	2862	2347	2458	2155	2968	2173	2528	2324	1428	2268	3070	3255	4129	4660	4304	2465	2413	3072	2305	3819	1.89	1.89	30	1.89	23	19	2396	3063	2846
4.84_761.58	SM d34:1;	RWKUXQNLWDTSLO-GWQJGLRPSA-N	[M+Hac-H]-	761.582	ESI (-)	4.84	5372	5281	4829	5343	6063	4957	5334	5435	5152	5629	5486	5605	5728	5672	6191	4452	5591	5488	4936	5377	52067	55529	62962	201	80	105	5343	5711	5756
5.51_789.61	SM d36:1;	LKQLRGMMMAHREN-YJFXYUILSA-N	[M+Hac-H]-	789.611	ESI (-)	5.51	16809	15794	15713	15387	16489	17318	15690	17244	15915	16051	11923	17701	17456	17999	19055	14289	17615	16714	16406	19247	8537	9135	10210	68	154	219	15533	16561	17598
6.17_817.64	SM d38:1;	AADLTHQNYQJHQV-SVLGDMRNSA-N	[M+Hac-H]-	817.639	ESI (-)	6.17	4475	3969	3838	3850	4390	4212	3954	4375	3980	4006	3947	4795	4197	4339	4720	3855	4625	3944	3957	5051	7650	9167	9124	15	42	22	3849	4443	4967
0.64_316.25	AC 10:0;	LZOSYCMHQXPBFU-UHFFFAOYSA-N	[M+H]+	316.252	ESI (+)	0.64	876	808	1126	996	750	981	612	702	2071	1998	2338	1721	2576	1263	1153	1150	1312	4812	2347	1396	947	1447	517	1308	534	241	1741	1893	1780
0.81_344.28	AC 12:0;	FUJLYHJROOYKRA-QGZVFWFLSA-N	[M+H]+	344.28	ESI (+)	0.81	4650	4822	5945	6369	3508	5098	4844	4916	6928	6532	6786	8759	8926	5719	6301	3621	5674	12662	7067	4815	65.91	65.91	928	65.91	65.91	659	7267	6648	6959
0.70_342.26	AC 12:1;		[M+H]+	342.265	ESI (+)	0.7	3761	3509	3945	5229	3092	4213	3637	3922	4622	4260	6787	10462	12861	8781	3574	3891	4754	12380	7152	3924	1013	858	1006	228	173	214	7110	5532	5366
0.93_370.30	AC 14:1;		[M+H]+	370.295	ESI (+)	0.93	17628	14622	19270	19947	11419	18066	17000	19683	19782	21425	25742	28299	40040	24445	21027	17130	18362	48627	27720	17171	757	854	335	166	137	116	26656	23036	24190
0.79_368.28	AC 14:2;	HXOGMKPCIDSSKJ-NKBLVAAJSA-N	[M+H]+	368.281	ESI (+)	0.79	1444	1217	1172	1895	678	1528	1327	1539	2245	944	1390	1497	4238	2661	1214	1271	909	2171	705	969	756	930	791	509	142	432	1761	1684	1399
1.49_424.34	AC 18:2;	MJLXQSQYKZWZCB-DQFWFXSYSA-N	[M+H]+	424.342	ESI (+)	1.49	34992	34896	38126	36993	22998	42325	32889	33445	62540	46594	58358	56379	80280	59087	44232	61091	38111	108812	48871	50320	4006	2893	2698	22.85	22.85	228	62210	55260	55185
1.19_422.33	AC 18:3;	DFVGGGHKDAHYIU-UHMZJXMFSA-N	[M+H]+	422.332	ESI (+)	1.19	3578	3668	5139	3139	1659	3153	1227	1552	6075	5122	7077	5523	7685	4876	5161	7010	5074	13341	3565	5781	22.67	22.67	22.67	22.67	227	22.67	6384	5841	5317
1.77_400.34	ACar 16:0;	XOMRRQXKHMYMOC-UHFFFAOYNA-O	[M]+	400.343	ESI (+)	1.77	202459	167246	204824	187328	139587	181072	221259	199933	195598	239866	267914	273339	293320	299869	299649	134950	199486	365021	295658	205970	2238	2209	2688	26.85	269	357	259406	253856	256326
1.31_398.33	ACar 16:1;	NRCCZFJHTDUMBS-SEYXRHQNNA-O	[M]+	398.327	ESI (+)	1.31	144470	98845	126456	102579	84191	100816	149227	145348	134065	142889	172900	153857	241843	154589	159773	109219	105287	281015	204340	135220	535	430	804	166	459	637	158204	155669	183314
2.63_428.37	ACar 18:0;	FNPHNLNTJNMAEE-UHFFFAOYNA-O	[M]+	428.374	ESI (+)	2.63	33777	40969	54859	70252	24417	42736	43237	44384	57655	69997	71980	50042	52676	52626	56515	36017	62650	78598	54014	34573	1235	984	725	859	488	418	76802	51852	41798
1.95_426.36	ACar 18:1;	HOAMADDCQBUDDY-KHPPLWFENA-O	[M]+	426.359	ESI (+)	1.95	168981	136685	170999	160171	117657	149047	191769	207527	166348	210219	231525	234129	283496	280431	228357	138498	168090	398796	240664	220561	3656	2621	3229	276	233	268	221402	231246	220793
1.16_446.33	ACar 20:5;	USUPQTJPNBGUSJ-WMPRHZDHNA-O	[M]+	446.326	ESI (+)	1.16	12124	14922	13605	14057	6831	14780	10641	11051	19211	17143	17402	22355	32839	31706	14153	14723	13621	41509	12244	19321	169	3.48	89	3.48	144	35	19944	19824	19731
10.46_1268.13_10.46_991.92_10.46_645.56_10.46_640.60	CE 16:1;	HODJWNWCVNUPAQ-FSAOOAOSSA-N	[2M+Na]+_[M+Chol-head-H2O+H]+_[M+Na]+_[M+NH4]+	1268.1289_991.9202_645.5596_640.6042	ESI (+)	10.46	26051	41642	92027	73632	38349	57019	57449	40045	10806.6	70789	47584	51236	70053	69848	63112	30171	47919	45262	23648	47544	20314	19120	20749	289	169.27	119.45	56851	54745	45233
11.01_668.64	CE 18:1;	RJECHNNFRHZQKU-RMUVNZEASA-N	[M+NH4]+	668.637	ESI (+)	11.01	801	1090	3454	3159	1315	1553	1148	1227	606	1823	1646	1487	2012	1633	1393	1576	2678	1570	561	1664	167171	45116	156918	37	266	3.71	1581	1362	1639
5.76_538.52_5.77_520.51_5.76_560.50	Cer d34:1;		[M+H]+_[M+H-H2O]+_[M+Na]+	538.5201_520.5097_560.5034	ESI (+)	5.76333	127930	114243	113866	101807	83921	123472	158809	133110	131991	137537	147744	130286	145313	111046	157260	83630	113629	137334	128207	112492	2487.72	1993.37	2744	193.37	83.72	229.37	140952	133812	138286
6.47_566.55_6.47_548.54_6.47_588.53	Cer d36:1;		[M+H]+_[M+H-H2O]+_[M+Na]+	566.5515_548.5403_588.5323	ESI (+)	6.47	137911	114000	124187	107408	92013	137994	174353	153852	165115	143179	160106	145779	159870	130895	163727	98156	133734	146009	153961	154089	280.6	598	369	146.36	342	260.6	153623	146457	147661
7.14_594.58_7.14_576.57_7.15_616.56	Cer d38:1;		[M+H]+_[M+H-H2O]+_[M+Na]+	594.5818_576.5743_616.5632	ESI (+)	7.14333	24271	21943	18970	18366	16932	21324	27805	24472	25649	25057	30826	25993	28328	25439	26081	22058	21428	22271	25923	24736	1058	715	663.98	136.2	173.97	240.98	25569	26754	27315
7.80_622.61_7.81_604.60	Cer d40:1;	KEPQASGDXIEOIL-GLQCRSEXSA-N	[M+H]+_[M+H-H2O]+	622.6131_604.5999	ESI (+)	7.805	3190	2816	2053	1809	2146	1974	3097	2711	2627	3345	3889	2705	3101	2876	3219	2087	2684	2996	2889	3945	4953	3745	4513	193.74	168.74	119.74	3615	2692	2963
4.94_369.35	Cholesterol	HVYWMOMLDIMFJA-DPAQBDIFSA-N	[M+H-H2O]+	369.352	ESI (+)	4.94	76336	79567	81284	91331	77373	79985	78334	75646	84749	88775	83053	78709	77510	76018	76540	86093	83466	80595	77566	76101	136126	125494	119516	447	197	19.68	88267	83222	79134
8.94_1414.98	CL 68:6; CL 32:2-36:4;	JHCBTOLAZRDHMU-CHHMXHSLNA-N	[M+NH4]+	1414.98	ESI (+)	8.94	4721	6507	6323	3757	3815	5688	5353	7058	6450	4607	8860	5967	9248	6520	11046	3716	6564	7328	7386	7139	4.18	42	57	4.18	81	4.18	8270	6439	6975
9.00_1440.99	CL 70:7; CL 34:3-36:4;	KDPKZTOUCYERDY-VIOKVHOENA-N	[M+NH4]+	1440.99	ESI (+)	9	5430	4113	4147	2944	2455	4427	3583	5660	6080	4510	6281	5196	2226	1879	7676	4492	5131	5460	5144	5748	46	108	3.14	31	56	119	5243	5498	5412
6.36_584.53	DAG 32:1; DAG 16:0-16:1;	ADLOEVQMJKYKSR-PEZBUJJGNA-N	[M+NH4]+	584.528	ESI (+)	6.36	96419	86052	30044	41163	49225	51149	110526	79400	106065	53126	53758	62408	55937	29522	53398	37959	59714	58063	92806	36747	1091	802	345	178	133	97	74345	63505	65473
5.75_582.51	DAG 32:2; DAG 16:1-16:1;	HSQHRRHRYJNSOC-VMNXYWKNNA-N	[M+NH4]+	582.514	ESI (+)	5.75	96027	82852	25360	41224	44283	57539	99862	98472	98487	68584	48590	49322	52788	25791	50673	33011	73152	61002	81223	37839	275	139	241	7.01	7.01	70	73538	65818	65619
6.42_610.54	DAG 34:2; DAG 16:1-18:1;	FWWLDEIJAPIBES-LJSPAGPLNA-N	[M+NH4]+	610.541	ESI (+)	6.42	135138	125866	43273	59758	79513	87807	177537	156408	161945	103497	75720	90850	75909	52137	85446	58070	99602	94026	133139	68365	1213	745	1089	154	92	83	110622	101625	107867
7.03_633.49_7.03_617.51_7.03_612.56	DG 34:1;	YEJYLHKQOBOSCP-OZKTZCCCSA-N	[M+K]+_[M+Na]+_[M+NH4]+	633.4889_617.5106_612.5564	ESI (+)	7.03	157090	139715	49775	73654	87051	85355	174715	126583	179126	86906	85121	118044	93517	56585	91368	77043	89779	99396	171147	66358	9061	9287	7981	553	169.28	282	114248	108634	103982
6.48_615.50_6.48_610.54	DG 34:2;	SVXWJFFKLMLOHO-YAIZGCQRSA-N	[M+Na]+_[M+NH4]+	615.4973_610.5382	ESI (+)	6.48	40326	51298	10650.4	13081.4	12594.4	17466.4	40107	44175	71479	24900	31029	17436.4	17989.4	11759	27034	20899	34157	31584	38153	19981.4	10220	8951	9477	216.41	187	261	32231	29418	25127
5.89_613.48_5.88_608.52	DG 34:3;	BHGPPCIWDXQOMA-IXDOJJAKSA-N	[M+Na]+_[M+NH4]+	613.4839_608.5244	ESI (+)	5.885	41887	40605	14118	20237	15641	30643	35450	35962	45433	24777	29688	26444	27493	15745	38005	27205	39422	34355	39147	39297	1170	1227	1309	217.95	184	188	34489	32482	33540
7.70_661.52_7.70_645.54_7.70_640.59	DG 36:1;	SAEPUUXWQQNLGN-LVVMQYBKSA-N	[M+K]+_[M+Na]+_[M+NH4]+	661.5209_645.5419_640.5865	ESI (+)	7.7	13645	16376	7219	9986	10931	10239	23836	15404	21637	12633	7657	13109	7943	8822	9026	8844	10706	10748	18664	8302	1463	1140	1450	516	294.21	374	14146	13675	12963
7.09_659.51_7.09_643.53_7.09_638.57	DG 36:2;	AFSHUZFNMVJNKX-LLWMBOQKSA-N	[M+K]+_[M+Na]+_[M+NH4]+	659.5057_643.5255_638.5719	ESI (+)	7.09	81377	68538	28447	35042	51458	49868	113435	98664	94858	57114	42990	58335	43362	38706	47862	36196	57055	55255	77146	50009	7034	7636	6159	696	212.88	514	64434	62477	63749
6.55_657.49_6.54_641.52_6.55_636.56	DG 36:3;	BLZVZPYMHLXLHG-JOBMVARSSA-N	[M+K]+_[M+Na]+_[M+NH4]+	657.4883_641.5159_636.5554	ESI (+)	6.54667	30297	27288	11798	14807	13151	19633	24656	28756	40502	20295	23524	21116	17943	12920	26835	16933	23840	22708	27914	36764	10842	11020	11508	300	210	236.82	26174	24289	24941
6.03_634.54	DG 36:4; A	MQGBAQLIFKSMEM-ZHARMHCNSA-N	[M+NH4]+	634.54	ESI (+)	6.03	1607	1897	1317	1302	866	2424	1691	2086	2847	1390	2760	2030	2252	1771	2457	2826	1976	3013	2205	3449	3818	3658	3210	83	83	8.27	2120	2293	2393
5.72_632.53	DG 36:5;	PGXBELQFNRPKBC-WBVIKXMWSA-N	[M+NH4]+	632.525	ESI (+)	5.72	3000	2507	1229	1535	407	2290	3040	2219	3847	1546	1738	1612	1738	1078	2683	1605	2520	1564	2056	1803	210	204	238	96	170	37	2482	2267	2449
5.30_635.47_5.29_630.51	DG 36:6;		[M+Na]+_[M+NH4]+	635.4692_630.5096	ESI (+)	5.295	12489	12226	4868	6580	5528	10720	12631	11687	14638	8419	10668	7197	9001	5434	13567	6555	13276	11061	11602	11444	542	112.28	401	318	254	160	11525	10297	10751
6.40_665.51_6.40_660.55	DG 38:5;	GRGDLDNREYVILP-CNWVQWJYSA-N	[M+Na]+_[M+NH4]+	665.5131_660.553	ESI (+)	6.4	4053	3390	1975	2188	1859	2582	4123	3361	5682	2030	4141	2798	2441	1941	3596	1984	2805	1942	3784	2834	1607	1548	1732	261.15	330	143.15	3778	2520	2814
5.94_679.47_5.91_663.49_5.85_658.54	DG 38:6;	YDVDXUYJFQLPEG-CTHJWPIASA-N	[M+K]+_[M+Na]+_[M+NH4]+	679.4688_663.492_658.5423	ESI (+)	5.9	4039	5217	1552.07	2052	1697	3539	5896	6456	8685	1590	2327	3599	2943	1435.07	4393	4055	5546	3717	6116	6936	2034	2364	2110.19	289.07	173.17	153.17	3877	4019	5390
4.91_862.63	GlcCer d34:1;		[M+H]+	862.625	ESI (+)	4.91	2016	2338	1894	1625	1390	1663	1582	3122	1030	2236	3890	2066	3086	2132	3106	1958	2027	2554	2505	2671	9721	9306	8318	97	99	9.75	1705	2093	1942
7.78_834.68	GlcCer d42:1;	SNVYJLGKALMFOP-MOLROICHSA-N	[M+Na]+	834.677	ESI (+)	7.78	2.02	2.02	2.02	281	2.02	177	2.02	342	2.02	2.02	2.02	2.02	351	706	423	1077	2.02	626	2.02	1315	1898	1833	2050	2.02	2.02	135	2.02	2.02	634
5.81_728.60	HexCer-NS d36:1; HexCer-NS d14:1/22:0;	DDMRYWCSBZPTJO-OWWNRXNENA-N	[M+H]+	728.602	ESI (+)	5.81	10847	8802	8026	8883	5296	8665	9620	9914	9519	10251	8382	8997	9984	7513	10902	6237	9402	12267	12185	7170	258	11.74	11.74	123	117	127	9243	9633	9945
3.11_552.40	LPC 20:0;	UATOAILWGVYRQS-HHHXNRCGSA-N	[M+H]+	552.401	ESI (+)	3.11	969	888	778	1191	973	1118	655	817	1046	908	1433	824	1084	926	1008	1404	1023	1332	838	900	882	1065	1082	370	285	101	1592	780	1230
1.19_568.34	LPC 22:6;	LSOWKZULVQWMLY-APPDJCNMSA-N	[M+H]+	568.339	ESI (+)	1.19	5139	5992	2409	4933	1381	4748	6339	4040	14020	6529	5488	7123	5732	3162	2336	4409	8259	4325	7806	5863	6162	6166	6357	151	85	126	6678	6770	6385
1.03_468.31	LPC 14:0;	VXUOFDJKYGDUJI-OAQYLSRUSA-N	[M+H]+	468.31	ESI (+)	1.03	3900	3624	2774	3596	2128	2983	4170	3697	5933	3179	2495	2992	2810	2627	1859	2675	4768	3565	4253	2777	5013	5344	5826	6.13	6.13	61	3163	4069	3746
1.24_482.33	LPC 15:0;	RJZVWDTYEWCUAR-JOCHJYFZSA-N	[M+H]+	482.327	ESI (+)	1.24	3668	3779	241	906	1396	546	599	3319	2281	1181	3783	353	3104	1252	137	2727	183	2750	522	2421	2910	2374	3259	145	6.73	6.73	1199	3769	447
1.09_480.31	LPC 15:1;	SUCJIOBGMPMVBJ-KTKRTIGZNA-N	[M+H]+	480.309	ESI (+)	1.09	53554	164232	70622	56696	26864	43927	139102	61580	124028	56503	11725	24853	60957	63694	14371	15366	30448	25796	118769	11121	167	172	75	7.53	191	7.53	69534	59870	59552
1.55_496.34	LPC 16:0;	ASWBNKHCZGQVJV-HSZRJFAPSA-N	[M+H]+	496.34	ESI (+)	1.55	160173	149031	119731	142620	95528	123004	146265	190083	195160	150264	154193	148608	174708	121655	140120	135468	172528	168900	168668	136554	676299	647632	651488	630	201	20.09	171055	164862	176673
1.04_494.33_1.04_516.31	LPC 16:1 A;	LFUDDCMNKWEORN-KHPPLWFENA-N	[M+H]+_[M+Na]+	494.3254_516.3065	ESI (+)	1.04	1726207	1383947	1196634	1267657	904537	1100369	1793619	1903494	2129181	1598024	567863	1350126	953923	1038743	714858	786573	1684926	1016687	1836382	935170	2090.78	2610.78	2847.78	1392.78	1296.78	1414.78	1401155	1368716	1423203
1.19_494.32	LPC 16:1 B;	LFUDDCMNKWEORN-ZXEGGCGDSA-N	[M+H]+	494.324	ESI (+)	1.19	70954	62551	46010	52476	29277	47327	68913	73205	93636	63295	40368	63278	57702	43534	40928	43737	72355	55421	78420	47131	2875	3372	6484	105	137	106	67247	67082	68739
2.32_524.37	LPC 18:0;	IHNKQIMGVNPMTC-RUZDIDTESA-N	[M+H]+	524.371	ESI (+)	2.32	9521	8391	8303	9791	7534	7286	9591	8017	12868	8911	9549	9099	9748	8327	7960	10778	11041	9661	11498	10710	199330	189267	201759	234	233	120	10126	9704	10066
1.57_522.36_1.56_544.34	LPC 18:1 A;	YAMUFBLWGFFICM-SEYXRHQNNA-N	[M+H]+_[M+Na]+	522.3568_544.3387	ESI (+)	1.565	1615110	1453315	1330085	1770992	1311390	1698912	2137586	2068795	2694940	2156449	1019180	1819593	1390810	1470406	1057162	1542699	1904991	1626170	1914007	1628397	11355	12162	12279	422	484	453	1885127	1867420	1942049
1.69_522.35	LPC 18:1 B;	YAMUFBLWGFFICM-PTGWMXDISA-N	[M+H]+	522.355	ESI (+)	1.69	65937	54842	58942	81254	58650	73251	84689	74374	144525	90345	104041	82948	95963	69961	49646	84962	104452	89259	88533	82306	69849	73015	72266	166	9.52	95	87780	88494	88423
1.19_520.34	LPC 18:2 A;	SPJFYYJXNPEZDW-UTJQPWESNA-N	[M+H]+	520.339	ESI (+)	1.19	467196	487897	356129	471068	213879	440014	537277	492019	1142504	589183	289569	508241	329036	269980	279077	434654	543790	386437	618513	447055	14621	16388	15318	430	469	237	561454	504603	506947
1.27_520.34	LPC 18:2 B;	SPJFYYJXNPEZDW-FTJOPAKQSA-N	[M+H]+	520.34	ESI (+)	1.27	69989	53832	51911	58058	41962	59145	55388	60445	143586	59536	66764	65353	66967	45451	54482	66121	79807	61575	79422	70138	117084	116298	113724	660	379	395	74905	70024	71673
1.04_518.32	LPC 18:3;	WKQNRCYKYCKESD-YVHLTTHBSA-N	[M+H]+	518.323	ESI (+)	1.04	27815	16238	15520	18201	15978	24524	34599	26419	49364	20045	29341	24690	31550	19191	19438	16029	41954	19807	32158	24511	2124	2614	2487	98	255	127	26768	27092	27962
1.25_544.34	LPC 20:4;	GOMVPVRDBLLHQC-VEJNOCSESA-N	[M+H]+	544.34	ESI (+)	1.25	20883	24399	15668	21877	10077	22794	22592	19160	85318	29005	25694	34000	27666	13908	11284	23761	24581	17691	29675	25726	30060	30923	30419	74	81	171	30306	28501	24351
0.93_542.32	LPC 20:5 A;	PDIGSOAOQOXRDU-WMPRHZDHNA-N	[M+H]+	542.324	ESI (+)	0.93	437792	580113	290508	420647	222167	526091	549447	407302	1498503	742182	257987	604447	292913	281976	227586	396424	741609	393906	579684	418954	1399	424	360	181	61	325	518449	493072	530518
1.00_542.33	LPC 20:5 B;	PDIGSOAOQOXRDU-WJPZTBRDSA-N	[M+H]+	542.33	ESI (+)	1	67335	69304	40761	71872	30829	89614	96077	71289	271096	118330	82640	113321	58516	45620	47945	79879	139419	80352	107278	90234	1236	2187	1989	265	88	166	90392	79868	92940
0.94_564.31	LPC 20:5;	PDIGSOAOQOXRDU-WMPRHZDHNA-N	[M+Na]+	564.306	ESI (+)	0.94	15970	22785	9059	11949	5093	18155	20751	14204	50112	26218	7272	22673	9752	9176	6105	11584	27079	12260	23840	15436	8.81	88	8.81	8.81	8.81	8.81	16436	17700	19378
1.43_454.29	LPE 16:0;	YVYMBNSKXOXSKW-UHFFFAOYNA-N	[M+H]+	454.293	ESI (+)	1.43	62296	101921	54257	66122	31929	85027	89030	67194	97531	68843	52328	82530	74076	59389	41236	52129	81486	50899	96905	50545	12.83	12.83	12.83	551	12.83	128	79434	70891	74500
1.05_452.28	LPE 16:1;	DSOWUEHXZJUNID-FPLPWBNLNA-N	[M+H]+	452.277	ESI (+)	1.05	824536	917467	660177	668088	446715	623452	944650	820699	990723	711566	450938	638912	642751	580280	401102	402613	720780	551632	1096620	424296	129	381	464	217	205	327	734037	707769	733144
2.37_482.33	LPE 18:0;		[M+H]+	482.326	ESI (+)	2.37	6860	7575	6767	7201	5431	7062	7869	7129	9878	7764	6840	6413	7185	6044	7232	6223	7696	6861	7314	6389	1552	2221	1136	113.63	113.63	113.63	7889	7887	8134
1.59_480.31	LPE 18:1;	PYVRVRFVLRNJLY-KTKRTIGZNA-N	[M+H]+	480.308	ESI (+)	1.59	1358707	1383686	1150683	1334888	975284	1539984	1653286	1559472	2023568	1658184	1111453	1378775	1304599	1290832	898234	1163028	1615860	1374595	1775452	1235425	12.84	206	422	128	590	413	1545249	1470764	1524889
1.20_478.29	LPE 18:2 A;	DBHKHNGBVGWQJE-HZJYTTRNNA-N	[M+H]+	478.293	ESI (+)	1.2	396983	488492	330877	370940	199584	344692	445447	392214	665770	407547	285900	391889	318230	282315	251865	309799	377782	324706	515537	303853	10.01	218	10.01	10.01	10.01	100	424271	398465	394084
1.29_478.29	LPE 18:2 B;		[M+H]+	478.294	ESI (+)	1.29	94894	77693	64635	58148	43394	59798	58431	72808	99973	58700	88048	75997	84222	53930	84554	55303	71370	65859	87409	67949	1110	1831	1148	13.36	134	13.36	81807	82880	82652
1.18_502.29	LPE 20:4;		[M+H]+	502.294	ESI (+)	1.18	77754	98232	69096	82096	36167	72641	75382	73707	141184	95877	62209	94965	79040	60155	49290	75812	78795	65016	86779	71052	2392.21	2392.21	2392.21	2392.21	2392.21	2392.21	91811	82271	81704
0.95_500.28	LPE 20:5;	KCWGBXXAJHVZNN-JLNKQSITNA-N	[M+H]+	500.278	ESI (+)	0.95	140618	184502	130173	129301	75919	135513	128037	125773	244218	191484	115196	160943	133091	110646	95441	131170	182024	132151	180840	139824	8.16	8.16	8.16	8.16	8.16	82	155652	148826	156725
6.41_730.57	LPE 36:2;	OLGKEXBJISGIGR-MURFETPANA-N	[M+H]+	730.575	ESI (+)	6.41	123646	105813	105154	102738	100158	102399	125124	110705	134640	128222	118768	130729	112115	107144	127805	111379	118446	114118	122020	108852	551	273	425	188	5.96	60	121073	115087	125027
5.84_752.56	LPE 38:5;	QBPKJYOTOLDHEJ-JLNKQSITNA-N	[M+H]+	752.56	ESI (+)	5.84	280698	238697	258210	237125	246374	245998	272606	248249	298835	301706	286562	265792	263558	277256	287767	264548	284586	272840	289492	277397	805	528	1116	458	345	273	283384	291975	295853
4.35_678.51	PC 28:0;	CITGlcJVPOWHKC-UUWRZZSWSA-N	[M+H]+	678.508	ESI (+)	4.35	5391	5500	5637	4403	3573	4776	5574	6524	5792	5913	7469	6398	8436	8367	9626	5196	6535	8231	6779	6813	582	675	652	9.35	9.35	94	6696	6878	6862
4.95_706.54	PC 30:0;	RFVFQQWKPSOBED-PSXMRANNSA-N	[M+H]+	706.539	ESI (+)	4.95	82982	77258	72640	65736	52300	73450	78132	85329	83014	82275	115646	83936	98329	93023	122495	61122	95172	99095	85643	99596	47136	47498	49643	128	12.8	12.8	92698	89381	94789
4.43_704.52	PC 30:1; PC 14:0-16:1;	XGGMHQYOVYWRLV-VLGSPTGONA-N	[M+H]+	704.523	ESI (+)	4.43	75437	68611	64006	52763	40972	65845	69317	88493	57063	71524	100912	71808	112131	85344	131657	39934	81157	89037	79333	83499	422	756	545	11.79	11.79	118	84942	80219	83153
4.01_702.50	PC 30:2;	RUTXZOOOUKHIRR-ALKJTPJRNA-N	[M+H]+	702.505	ESI (+)	4.01	23205	17783	22464	15685	12558	19370	17868	22072	13115	21060	37217	19300	34426	24536	43150	10969	26558	26208	24822	23394	252	177	182	294	177	58	24298	24801	25239
4.74_718.54	PC 31:1;	QFVHCMLUKNHDSH-WTWBAFHPSA-N	[M+H]+	718.542	ESI (+)	4.74	17201	13710	14485	5361	8773	13435	10774	17820	13282	7161	19245	11935	16497	14284	28970	5418	16650	15640	15653	17584	253	25.27	25.27	25.27	25.27	25.27	15772	15644	15692
5.60_734.57	PC 32:0;	KILNVBDSWZSGLL-KXQOOQHDSA-N	[M+H]+	734.57	ESI (+)	5.6	137187	115202	114099	97834	96085	122642	130683	137484	137501	131130	158370	138679	134342	134637	171394	98474	138578	134347	126934	149058	54579	55343	64346	183	192	110	132579	141732	157627
5.04_732.56	PC 32:1;	QIBZFHLFHCIUOT-NPBIGWJUSA-N	[M+H]+	732.556	ESI (+)	5.04	1938761	1552094	1390342	1243854	981281	1386410	1655934	2311323	1521132	1677026	1872216	1634955	1899319	1828774	2251625	788864	1691193	1795665	1885804	1538515	40550	39641	42408	271	567	1041	1793596	1758921	1809652
4.56_730.54	PC 32:2;	GPWHCUUIQMGELX-VHQDNGOZSA-N	[M+H]+	730.541	ESI (+)	4.56	1603964	1406042	1240627	1080221	927107	1235410	1694636	1995728	1104940	1697365	1513199	1292476	1745686	1513301	1873330	620280	1431572	1497913	1822977	1182753	9611	10041	9541	459	495	461	1570328	1522027	1610907
4.17_728.52	PC 32:3 A;	RECGYOHQDUXTDP-NHEYHVDRNA-N	[M+H]+	728.523	ESI (+)	4.17	10814	8123	10404	6113	7531	9459	5995	10893	10860	7446	15106	9494	12249	9575	21781	8013	13674	12572	10343	17019	304	297	227	178	283	262	11061	11817	11882
4.96_728.52	PC 32:3 B;	UXEFXNOSLOCOLX-ZCHSEWAGSA-N	[M+H]+	728.522	ESI (+)	4.96	13705	6675	7393	5907	4336	10450	8911	15688	9459	6367	15808	12202	13808	12368	21257	6018	12492	11313	13277	13044	1056	1826	2582	109	234	10.94	11144	11375	11770
5.82_748.58	PC 33:0;	FHENRYRLCPXONH-LDLOPFEMSA-N	[M+H]+	748.584	ESI (+)	5.82	39349	63724	73262	44654	37299	42685	44441	56592	53052	31971	39855	37601	52046	43814	47010	24866	39194	40805	52559	39154	2887	2853	2667	3.04	3.04	30	47374	47773	48217
5.36_746.57	PC 33:1;	OFRWLQSOUIZELQ-VEAYGOGPSA-N	[M+H]+	746.568	ESI (+)	5.36	87977	62079	64597	48121	46808	65038	56970	95869	81550	52850	77547	72990	79892	67430	122269	46638	79746	64608	76349	79780	8158	8741	8592	161	301	83	78469	75173	76557
4.86_744.55	PC 33:2;	SBNDHGBVMZMSNL-UESLNCBNSA-N	[M+H]+	744.55	ESI (+)	4.86	32780	21243	23411	21744	12252	18520	16594	28447	24950	17254	26258	22134	26550	26863	40007	13794	35154	22548	23859	26187	16416	13996	15132	96	131	79	24701	23911	24710
5.94_728.56	PC 33:3e;	YHNSTUIWQKPBFG-JRQMLGJJNA-N	[M+H]+	728.562	ESI (+)	5.94	11133	9604	9237	8909	8666	10463	10514	10131	11956	11214	12435	11113	10080	9695	12022	8965	12752	8517	11140	11603	10.18	362	226	176	10.18	102	11093	10684	11108
6.28_762.60	PC 34:0;	PZNPLUBHRSSFHT-RRHRGVEJSA-N	[M+H]+	762.601	ESI (+)	6.28	40215	35853	35991	31830	32474	36068	40134	40088	49218	40200	39010	41451	38574	39507	45306	35143	42979	37707	41518	42336	10953	11826	11453	25.64	268	256	42170	39570	42493
5.67_760.59_5.67_782.57	PC 34:1;	WTJKGGKOPKCXLL-VYOBOKEXSA-N	[M+H]+_[M+Na]+	760.585_782.5676	ESI (+)	5.67	2046807	1666945	1808551	1577203	1328134	1640029	2002210	2579095	2001626	1945361	1980377	2092805	2117206	2142940	2612621	1262431	2075379	2197191	2127389	1978954	1011073	996624	1033544	606.69	693	796	2076505	2215443	2302013
5.17_758.57	PC 34:2;	JLPULHDHAOZNQI-ZTIMHPMXSA-N	[M+H]+	758.572	ESI (+)	5.17	2330698	2163463	1894389	1471194	1353257	1601147	1834045	2358928	2096964	2147950	2105164	1883386	2016210	1733974	2768778	1496344	1993311	2058359	2052047	1943948	3729774	3680196	3768084	2779	695	1272	2126968	2085288	2056999
5.11_780.55	PC 34:2;	WMDQGXAICAHCRK-UMZHGBHUNA-N	[M+Na]+	780.552	ESI (+)	5.11	116708	106538	110807	95636	89274	107953	126928	141351	97724	127922	111693	110775	120225	122665	133846	69849	110210	120348	123256	109671	15617	7966	23319	253	12.07	121	111318	117509	131858
4.64_756.56	PC 34:3; A	VKVSSDKCKXJFIM-AFYHZPHLSA-N	[M+H]+	756.556	ESI (+)	4.64	1105852	828450	775442	528652	562151	690969	702656	1145239	919986	753592	826947	770418	872892	711638	1342484	501665	833320	858616	892912	846487	15264	14663	14660	268	371	291	895638	904921	902161
4.75_756.55	PC 34:3; B	VKVSSDKCKXJFIM-AFYHZPHLSA-N	[M+H]+	756.551	ESI (+)	4.75	190685	143368	142310	85628	79394	122138	109591	183731	158301	120369	144474	132319	138835	115246	263325	101611	153302	143407	152366	157723	20329	19622	19306	158	72	207	156172	155759	154606
4.84_756.55	PC 34:3; C	VKVSSDKCKXJFIM-AFYHZPHLSA-N	[M+H]+	756.553	ESI (+)	4.84	54120	31098	32518	23336	23173	36634	41847	71444	57843	33594	59844	49168	53803	44284	90624	29899	66156	50543	52318	65628	18672	18684	17949	69	104	160	54890	49798	50977
5.04_754.54	PC 34:4;	FJCUMLVANOXIFV-QYCRHRGJNA-N	[M+H]+	754.538	ESI (+)	5.04	96422	74930	67753	56923	52229	70004	83247	108128	71667	79052	86049	78008	88312	86548	101014	37800	80841	81917	91429	77186	1927	2242	2800	63	136	105	79118	83977	88374
4.47_754.54	PC 34:4;	YWDDIWXKFJEMKF-JTZVLWBESA-N	[M+H]+	754.538	ESI (+)	4.47	28499	22312	19642	15302	13381	19610	23101	30565	25468	22117	26798	21480	26277	19728	43779	16014	27590	24645	28386	30953	3226	3633	3550	83	86	100	25494	25630	25449
4.26_754.54	PC 34:4; PC 16:1-18:3;	MMUCLZZSNHBNFL-YTVYCYEUNA-N	[M+H]+	754.537	ESI (+)	4.26	42232	36153	34058	22411	23057	29365	29216	43102	38751	31136	37609	35893	35980	30638	62612	28103	42092	37174	38296	43966	318	245	392	415	8.61	86	40736	39231	41688
4.51_752.52	PC 34:5;	ZNSRWHZSOOOECB-GWZAQTEFNA-N	[M+H]+	752.519	ESI (+)	4.51	76135	62414	57470	50012	45948	57752	79580	87483	51049	76083	67080	60676	81123	71679	82382	29207	64950	67547	83151	56484	198	11.39	155	122	114	11.39	69766	69941	78852
6.01_774.60	PC 35:1;	MFHIZGSSDZJFKD-IYEJTHTFSA-N	[M+H]+	774.599	ESI (+)	6.01	15193	13649	14480	12066	9566	11683	12019	17314	17663	12416	13406	12721	13342	12711	16992	10223	14456	11861	17254	12578	8998	9147	8381	105	83	8.31	14340	14788	15741
5.39_772.59	PC 35:2; A	MJWAVUYQCBFFHQ-WESJWMGVSA-N	[M+H]+	772.585	ESI (+)	5.39	82437	76423	174371	103500	47392	58942	51073	88787	72064	40044	67821	63702	66869	57609	104514	41025	69067	55288	65168	88128	10802	10748	10911	240	155	220	82791	78744	80443
5.52_772.59	PC 35:2; B	MJWAVUYQCBFFHQ-WESJWMGVSA-N	[M+H]+	772.587	ESI (+)	5.52	13433	11926	15294	13336	8656	12913	10489	14255	20058	11520	15131	13322	13427	11338	19105	11160	16176	12403	13450	14459	44180	35402	32534	262	164	180	16869	13104	14022
4.94_770.57	PC 35:3;	AYXGHIQPMDYMJC-AHMBLZLYSA-N	[M+H]+	770.566	ESI (+)	4.94	38373	33228	51699	31918	22749	34445	28849	40446	42939	28341	40143	39454	34730	31963	54601	27545	38689	30634	37436	45293	11385	10565	11674	136	96	9.61	41024	38045	41296
6.35_788.62	PC 36:1;	ATHVAWFAEPLPPQ-VRDBWYNSSA-N	[M+H]+	788.616	ESI (+)	6.35	116107	100800	100527	89195	80045	101215	123402	130620	140344	108795	100452	118101	101450	111679	128158	79801	121634	107448	134276	106866	113552	108414	114474	301	183	139	120180	114798	117522
6.80_774.64	PC 36:1e;	IIOOVJGBEQXRHD-VXPUYCOJNA-N	[M+H]+	774.638	ESI (+)	6.8	15868	13460	10488	11044	8687	16214	9866	18419	15581	10417	8908	10942	12893	11595	13587	10590	15174	12366	14245	10504	1003	1767	1545	82	4.76	48	13199	13363	12863
5.81_786.60	PC 36:2;	SNKAWJBJQDLSFF-NVKMUCNASA-N	[M+H]+	786.601	ESI (+)	5.81	538171	457988	553101	466376	425364	511099	614885	641356	604914	623984	588568	577914	535147	607700	678735	421990	624839	629652	549524	565838	1722953	1679311	1691329	1061	283	263	613200	614239	598992
5.24_784.58	PC 36:3; A	BXRLDROZWDUSGM-ZRYFCQOPSA-N	[M+H]+	784.585	ESI (+)	5.24	1578098	1233189	1464139	1108106	1130263	1330382	1348876	1593498	1698958	1359496	1381819	1460099	1419028	1514875	1965564	1172707	1685811	1618662	1420652	1706084	333243	325341	327193	325	107	164	1563717	1552354	1623628
5.34_784.59	PC 36:3; B	WZCLAXMADUBPSG-RIXBAXMTSA-	[M+H]+	784.585	ESI (+)	5.34	185068	185808	200021	119556	128867	169166	147461	231154	261178	196101	215558	193282	188611	155958	335687	163373	230078	214058	184089	242140	374884	365714	371072	371	206	116	199436	220086	188710
4.77_782.57	PC 36:4; A	NKQPOVROGSWLTO-NVPMBMBWSA-N	[M+H]+	782.57	ESI (+)	4.77	360495	292603	309008	188296	193252	254080	215174	351540	372171	259084	267845	306563	271746	239104	518643	264102	330778	294446	288954	398116	90108	89219	89970	264	321	26.38	331855	303890	322393
4.92_782.57	PC 36:4; B	IIZPXYDJLKNOIY-JXPKJXOSSA-N	[M+H]+	782.57	ESI (+)	4.92	91997	52608	65682	54047	54651	84212	73701	106023	105247	69439	122805	87465	94887	91170	143090	67214	131738	80580	92643	133058	65320	71833	64703	142	63	271	98743	94884	97377
5.07_782.57	PC 36:4; C	IIZPXYDJLKNOIY-JXPKJXOSSA-N	[M+H]+	782.57	ESI (+)	5.07	249465	218648	215215	185309	126785	186849	220372	280040	277399	222280	223279	225645	237338	193961	298196	165300	203752	208881	214324	238480	1135965	1112436	1213412	851	15.46	155	241465	228384	250396
4.67_802.54	PC 36:5;	AZRGYLVQWYPFDI-GVTKYYOSNA-N	[M+Na]+	802.536	ESI (+)	4.67	30644	27693	20359	17099	19723	21898	25537	35254	30178	23911	24311	25836	24138	22603	35262	17623	25900	28901	27145	35824	1705	1843	1732	129	10.85	109	27042	27803	32250
4.38_780.55	PC 36:5; A	SUZYROYNFNQALJ-MHEIZRSESA-N	[M+H]+	780.551	ESI (+)	4.38	32740	28127	27668	17624	16576	25702	21713	33132	37570	26853	28804	27773	24008	21353	50949	26136	33331	29426	26524	40165	2913	2639	2475	416	80	80	32407	30390	31384
4.55_780.55	PC 36:5; C	SUZYROYNFNQALJ-MHEIZRSESA-N	[M+H]+	780.555	ESI (+)	4.55	288893	207772	233203	178529	145382	211834	218334	286824	280345	224383	206186	240893	263385	212055	329302	170117	200200	203198	240016	241169	5102	5187	5042	161	177	347	253475	251654	260314
4.67_780.55	PC 36:5; D	SUZYROYNFNQALJ-MHEIZRSESA-N	[M+H]+	780.554	ESI (+)	4.67	611915	529134	402050	338667	329892	413200	451750	701182	625279	461777	477884	503647	488083	420303	819102	347952	514230	572680	521127	684768	34610	35272	35261	252	327	121	540023	547588	573350
4.19_800.52	PC 36:6;	QXPGEDBVJUZDLW-MWUYKWOFNA-N	[M+Na]+	800.52	ESI (+)	4.19	21935	14492	13084	11122	12589	15940	12891	19575	18353	15183	12647	16500	17266	14719	28242	10706	18125	20047	17573	24829	148	4.82	4.82	4.82	4.82	48	17679	17277	20038
5.95_800.62	PC 37:2;	LOOVXTAPKGYHKO-IUFKAHDJNA-N	[M+H]+	800.615	ESI (+)	5.95	9705	10174	63579	61957	4386	318	1509	1011	1382	798	909	747	734	1043	1520	386	951	602	1654	970	660	415	108	39	40	3.85	10404	10226	10539
6.18_800.62	PC 37:2;	MCZUABDVGPPWPM-HJTCUGKVSA-N	[M+H]+	800.621	ESI (+)	6.18	2305	1903	2137	2035	1185	1596	1157	1737	2871	1628	1744	2212	2046	1741	2608	1907	1932	949	2834	2896	3363	3498	3438	66	6.59	312	2039	2173	2158
5.55_798.60	PC 37:3;	OOYQEEUUQRMQKL-JUUDQZDJSA-N	[M+H]+	798.602	ESI (+)	5.55	318	1546	12054	3947	1123	1109	670	759	1454	1410	1951	673	1402	1378	1994	672	2023	1162	1458	923	2982	4234	4648	118	11.8	11.8	2892	2960	2774
5.28_796.58	PC 37:4;	QRPUCJXFPYFTMB-FBFLODOBSA-N	[M+H]+	796.583	ESI (+)	5.28	12996	11842	20829	12829	6628	7208	10288	9633	10683	8451	9640	9248	9320	8122	12202	6367	8377	10109	8750	10084	5692	5579	5928	8.71	159	87	11090	10894	10853
4.95_794.57	PC 37:5;		[M+H]+	794.572	ESI (+)	4.95	25230	28382	57314	26585	13006	18055	17609	22937	26535	13866	25262	21630	20422	16993	30531	16375	25165	16544	19533	30512	4730	4752	4996	14.88	149	141	23544	23898	23880
7.03_816.65	PC 38:1;		[M+H]+	816.65	ESI (+)	7.03	11117	9063	7746	8580	8191	8382	9466	11286	11368	9256	8599	8317	8520	9908	10881	7632	12157	8631	10674	9427	10.46	868	520	123	105	125	9858	9642	9569
6.38_814.63	PC 38:2;	KXXLFCAPKGRXBT-FMJYHZMHSA-N	[M+H]+	814.634	ESI (+)	6.38	1951	1778	2155	1767	1486	2302	2211	2341	2111	2132	2571	2052	2811	1253	2834	2116	3006	858	1899	2633	3007	1893	11399	85	8.45	139	2138	2162	2357
6.00_812.62	PC 38:3;	KNNHXKQRTYEWCA-HYYWERRFSA-N	[M+H]+	812.617	ESI (+)	6	671	242	528	472	234	400	138	333	1114	625	6.79	695	559	324	295	358	6.79	185	325	223	122480	128338	126479	118	6.79	138	599	601	466
5.72_810.60	PC 38:4; C	PSVRFUPOQYJOOZ-QNPWAGBNSA-N	[M+H]+	810.602	ESI (+)	5.72	43318	38925	43520	36792	27385	38260	48230	46617	60303	44739	41790	44988	42948	40905	51645	33722	38538	38868	43416	46048	759736	677615	698453	341	194	73	46900	44962	48132
5.14_808.59	PC 38:5; A	SUACBSWYGWBPFC-GPUJSUHJSA-N	[M+H]+	808.586	ESI (+)	5.14	165063	142444	159995	127667	119823	157284	172418	172837	197657	164414	164739	162053	182838	169964	206191	141881	152012	145846	168201	184218	182453	189051	176475	51.43	51.43	514	185844	173129	187991
5.29_808.58	PC 38:5; B	YLWBKBDNHWQEFU-YJXJLLHLSA-N	[M+H]+	808.581	ESI (+)	5.29	180306	162080	129403	109327	105368	130001	141258	182637	213895	152155	133486	140857	143928	140163	198012	122319	176669	158013	168601	199587	59958	60188	61151	17.85	179	17.85	168827	167039	176768
5.74_808.58	PC 38:5; PC 12:0-26:5;	YJBVOMGZODIYFQ-ZNPRUWOENA-N	[M+H]+	808.583	ESI (+)	5.74	38059	30496	38941	28161	28258	32364	47006	51289	36884	42349	38875	43120	39266	45491	46552	22262	40981	45525	40202	40338	7505	6866	9624	265	32	176	41504	40524	45320
4.74_828.55	PC 38:6;	FDZLIRJUPNZIMY-IQAYYXADNA-N	[M+Na]+	828.549	ESI (+)	4.74	20684	17454	16990	13440	14510	18521	16509	19003	21923	17981	18395	17861	17857	22715	24879	15648	21668	19532	21221	26879	10.63	329	184	106	141	141	20963	21100	21041
4.68_806.57	PC 38:6; A	PLZBTDKJYHXIEW-DZUXOTHRSA-N	[M+H]+	806.573	ESI (+)	4.68	174868	138701	144870	118339	117820	172962	135399	181881	217783	148585	147441	171845	156204	153222	228400	141272	168599	146816	154994	225668	29523	28038	27975	2797.47	2797.47	2797.47	170147	166869	195425
4.92_806.57	PC 38:6; B	PLZBTDKJYHXIEW-DZUXOTHRSA-N	[M+H]+	806.571	ESI (+)	4.92	38753	33564	28014	23839	24806	30841	27201	33197	44610	34184	40581	33904	33750	33463	48329	30299	43484	37179	35504	47105	1007959	1066171	958627	1087.64	1087.64	1087.64	39867	37106	38230
5.24_806.57	PC 38:6; C	PLZBTDKJYHXIEW-DZUXOTHRSA-N	[M+H]+	806.568	ESI (+)	5.24	41019	35918	39099	37707	39663	43267	39470	36745	49544	42583	38338	44288	34889	39563	40462	46537	49013	42301	36426	53857	18420	19433	19457	1266.96	1266.96	1266.96	39710	44069	45568
4.31_826.54_4.31_804.56	PC 38:7;	WIAGLFABVRSFHG-MWVIWIHDNA-N	[M+Na]+_[M+H]+	826.5352_804.5553	ESI (+)	4.31	229245	201168	199572	146993	173201	233636	166420	212133	339140	230508	219447	245002	205398	206570	363520	245115	301024	271073	209481	465555	2430.76	3233.76	2956.76	1386	1952	1613	267047	267532	268689
3.97_802.54	PC 38:8;	BADSHXQNHNQGTQ-QSLUXWIJNA-N	[M+H]+	802.537	ESI (+)	3.97	13687	12459	12523	8949	11056	13358	10597	13241	15548	12063	13174	13240	12176	12324	21537	13949	18643	15591	12702	27314	116	129	8.78	8.78	8.78	88	16769	14716	15622
5.95_824.62	PC 39:4;		[M+H]+	824.617	ESI (+)	5.95	1574	1162	2052	1437	1082	635	807	1943	1425	182	276	1794	680	941	1873	385	1121	1411	1002	1347	401	890	585	12.13	140	121	1044	1589	842
5.74_836.62	PC 40:5; A	IJTJDJOOHZVSAC-NDRUHXFFSA-N	[M+H]+	836.616	ESI (+)	5.74	377	363	11.14	417	984	604	810	734	755	427	712	717	758	472	1266	367	250	849	540	942	41873	39621	40144	198	185	150	957	967	398
5.93_836.62	PC 40:5; B	SFESOYFQZQJCOY-FXYWPAEZSA-N	[M+H]+	836.618	ESI (+)	5.93	6605	4806	5018	4360	4068	5828	5461	6722	9009	6213	6091	5859	5244	5727	9123	4864	7625	6322	6558	8837	3881	3009	13202	137	198	102	6745	6510	7002
5.22_834.60	PC 40:6; A	KZSXWBSDQDXESU-PPEVQBTRSA-N	[M+H]+	834.601	ESI (+)	5.22	6.09	1083	6.09	6.09	507	434	481	242	989	6.09	427	238	254	357	1286	934	434	376	6.09	677	7922	7238	7743	94	109	195	6.09	6.09	286
4.96_832.59	PC 40:7; B	BPUROMFCPFGBOT-ZEGPSQTJSA-N	[M+H]+	832.585	ESI (+)	4.96	7415	5697	5436	4266	5591	7338	5533	5797	10645	6719	9407	6559	6563	9244	10343	5646	10482	8809	7846	12271	46026	44874	43948	50	64	140	8291	8237	8363
4.55_830.57	PC 40:8;	SIMZOWLEIOYZJX-VRCXRDLJSA-N	[M+H]+	830.57	ESI (+)	4.55	18649	16242	14824	12078	10901	17688	15831	18291	25864	16141	15737	17408	20167	16299	23557	16441	18488	16456	18224	23158	2759	3877	2858	265	105	112	19362	18841	18913
4.20_828.55	PC 40:9;	VZHJGZIHURTYOK-VEJLKNSKNA-N	[M+H]+	828.554	ESI (+)	4.2	25155	21188	21306	18186	17939	26165	21539	25187	36371	24971	22495	26648	26649	20970	31996	25184	25243	24495	25862	36177	136	177	76	65	105	216	27545	26694	29048
5.37_850.63	PC 41:5;	UDTIUWMMCQJFJS-SIAIGREINA-N	[M+H]+	850.633	ESI (+)	5.37	9188	9581	11512	8327	8453	10342	8436	11353	12125	10325	10228	11033	10084	13102	12043	12784	10555	11127	8016	12989	294	89	205	8.31	83	107	11991	11712	11919
4.94_848.62_4.95_870.59	PC 41:6;	RBYPBORRGVPCBA-VBKSLSDTNA-N	[M+H]+_[M+Na]+	848.6154_870.5942	ESI (+)	4.945	47119	57053	72394	54051	45578	74772	59061	75430	75990	74678	81930	83625	72809	90793	83526	74551	74696	84389	53852	92940	561	891	543.83	117	227.83	128	81210	76418	76259
6.72_748.62	PC o-34:0;	ZKTXOJMFIAILJG-VQJSHJPSSA-N	[M+H]+	748.62	ESI (+)	6.72	2449	2104	2287	2143	1521	2329	2248	2452	2340	2576	2825	2578	1856	2730	2739	2306	1971	2084	2210	2415	1045	1016	1155	67	65	117	2567	2592	2068
5.55_744.59	PC p-34:1/PC o-34:2;	MBRHHFWRXQYYAN-JEPFLRBFSA-N	[M+H]+	744.589	ESI (+)	5.55	3412	2234	404	195	1267	4458	6032	3846	15.95	2835	4717	7799	4687	678	5094	4052	7524	5693	627	6666	28560	34047	38093	236	159	15.95	1672	5367	7297
6.26_772.62	PC p-36:1/PC o-36:2; A	ZYLPVUZBZNMVMR-ZBBHDILGSA-N	[M+H]+	772.62	ESI (+)	6.26	21919	19437	18405	12571	10367	18642	15875	23897	27006	15930	12932	18071	15089	12919	17185	15033	22306	14654	20434	18198	7153	6288	6724	190	7.09	71	18615	17555	19039
6.14_770.60	PC p-36:2/PC o-36:3;	DIHWZUCEXWUHOD-IIVNATNGSA-N	[M+H]+	770.604	ESI (+)	6.14	1152	851	982	528	747	862	689	1793	1155	896	899	927	1363	551	945	1676	1142	654	761	1151	7161	6749	7179	57	113	5.74	709	992	317
6.13_796.62	PC p-38:3/PC o-38:4; B	GWBOVQHRCURSPU-QMFAPAEZSA-N	[M+H]+	796.622	ESI (+)	6.13	8454	10152	10642	8116	6699	11483	10473	8879	13205	9445	10416	9235	11375	9445	9671	8162	10327	10166	8758	9055	21823	21633	21218	10.34	192	103	10756	9597	9979
5.52_794.61	PC p-38:4/PC o-38:5; A	YPAPIRJFGNBODV-AMFPDOHCSA-N	[M+H]+	794.607	ESI (+)	5.52	1086	41.16	2543	2161	1520	3699	1287	1050	2533	1823	991	2188	1627	552	1912	849	1557	825	1090	816	82706	70896	61211	667	41.16	429	1962	2471	881
5.15_790.58	PC p-38:6/PC o-38:7;		[M+H]+	790.575	ESI (+)	5.15	2738	5400	5776	730	2509	3212	2614	2235	6093	5870	2973	2664	1063	1680	2816	2145	4427	4096	2865	1633	11922	12708	12132	165	122	256	2676	5945	2871
5.33_818.61	PC p-40:6/PC o-40:7; A	XUVCLJCZWPTAIO-OAKHYACESA-N	[M+H]+	818.608	ESI (+)	5.33	777	976	1053	423	11.86	615	612	1433	11.86	987	933	831	771	11.86	769	973	430	11.86	455	330	6321	6457	6886	211	148	122	11.86	845	11.86
4.55_662.47	PE 30:1; PE 14:0-16:1;	AZKOMSGSPCBHKK-SQFISAMPNA-N	[M+H]+	662.475	ESI (+)	4.55	42941	33920	34395	26816	19799	28301	38158	36373	28127	35119	36388	30609	45059	39294	47482	20893	33150	33722	45758	27652	137	61	94	97	111	6.06	36893	35930	36424
5.74_692.52	PE 32:0; PE 16:0-16:0;	SLKDGVPOSSLUAI-UHFFFAOYNA-N	[M+H]+	692.524	ESI (+)	5.74	65720	54568	50866	35624	31894	42247	53257	56577	56574	52985	62801	55153	52544	48072	65919	40453	49063	48797	54209	59396	146	137	13.66	13.66	13.66	13.66	58283	53569	57255
5.17_712.49_5.17_690.51	PE 32:1;	NCECDDUAGKJXMQ-NXVVXOECNA-N	[M+Na]+_[M+H]+	712.4899_690.5066	ESI (+)	5.17	1182019	1046738	984963	741062	629355	723049	1010824	1259127	948045	974256	1066223	906720	1119764	982310	1268314	563376	911041	1033462	1168188	783617	468	282	379	351	713	1019	1017245	1006206	1086856
4.63_710.48_4.63_688.49	PE 32:2;	FFTPIDHMJCRESR-QGLGPCELNA-N	[M+Na]+_[M+H]+	710.475_688.4921	ESI (+)	4.63	556878	492696	448678	319010	288962	311545	392357	570849	340423	353971	430614	363770	553540	444657	637449	218261	342996	440994	488533	292673	279	305.31	111.31	332	372	580	442993	432898	442092
5.97_706.54	PE 33:0; PE 16:0-17:0;	RIROVXBSDNZDBU-UHFFFAOYNA-N	[M+H]+	706.54	ESI (+)	5.97	6398	5784	5190	4505	4090	5348	5800	8328	6844	4753	7384	6928	6293	6146	8836	5011	6809	5680	4869	8763	176	156	106	10.59	181	220	7486	6553	6944
5.39_704.52	PE 33:1;	HPHKBIBKNIIZJX-PEZBUJJGNA-N	[M+H]+	704.523	ESI (+)	5.39	34134	23372	21782	19608	16231	27041	26546	40259	28263	18244	36936	30378	35444	27324	47099	15661	33154	25737	31285	36029	25.34	25.34	308	333	254	253	31169	30633	31867
4.93_702.51	PE 33:2; PE 16:1-17:1;	WRAPIMBVEFZRSV-RYOQUFEFNA-N	[M+H]+	702.509	ESI (+)	4.93	53056	39940	42987	35187	30067	42855	44788	54914	39574	35751	58058	49706	60856	52075	69160	27210	45911	41290	56578	41400	279	283	10.37	113	104	149	51060	48957	49691
5.82_718.54	PE 34:1; PE 16:0-18:1;	FHQVHHIBKUMWTI-ZCXUNETKNA-N	[M+H]+	718.54	ESI (+)	5.82	1847968	1682179	1666152	1366878	1256229	1548858	1727762	2140917	1880951	1742910	1818361	1774422	1725850	1679132	2066767	1198828	1830276	1870746	1916949	1579120	1921	983	1484	710	1058	1586	1786943	1879302	1825658
5.26_738.50	PE 34:2;	CDSZJQOSKHJRHE-QGLGPCELNA-N	[M+Na]+	738.504	ESI (+)	5.26	39118	39361	37242	34732	33835	35813	37456	38831	35747	35954	36307	36228	40963	40202	41754	33726	36718	38699	37354	36177	124	7.53	147	185	75	129	39241	38694	38546
5.32_716.53	PE 34:2;	HBZNVZIRJWODIB-NHCUFCNUSA-N	[M+H]+	716.527	ESI (+)	5.32	683893	786294	725376	440749	402960	511141	518630	832865	739566	607486	744427	652610	702647	483692	1045145	508684	627956	692264	660252	678815	5612	5118	4652	325	863	315	741138	716772	619095
4.76_736.49_4.76_714.51	PE 34:3;	KROQVSJTBURGOL-LJURNQLPNA-N	[M+Na]+_[M+H]+	736.4899_714.5066	ESI (+)	4.76	667582	558886	550578	336473	357918	390107	377756	654604	424678	356688	461711	464451	604314	465491	902652	311665	426117	499339	524613	485899	214.22	156.22	197.22	173.22	436	329	523807	498666	519317
4.56_712.49	PE 34:4;	YMZSXNDSMIKBOB-DFIVFKFMNA-N	[M+H]+	712.49	ESI (+)	4.56	12790	11990	11247	6984	7285	8544	9705	12859	11576	9018	11926	10059	10642	10854	18651	8827	10457	10088	13612	12741	9.14	151	9.14	91	9.14	148	12438	12542	11496
4.36_712.49	PE 34:4; PE 16:1-18:3;	BMBUWKNHXZNMFT-MVXJGUQMNA-N	[M+H]+	712.491	ESI (+)	4.36	39832	34124	34001	18823	20018	23837	23927	39257	24468	21451	31394	29333	36950	27516	63179	19048	28650	32478	30545	34564	4.83	89	160	48	91	169	33265	31947	32878
4.09_710.48	PE 34:5;	WIBXIFXOJWDTPS-PCZNNCFWNA-N	[M+H]+	710.476	ESI (+)	4.09	7830	7750	7720	4353	5259	6576	5829	8793	6640	6238	8373	6100	8091	6541	11154	4234	7145	8039	7984	8494	62	82	74	88	77	86	7951	7354	8013
5.55_730.54	PE 35:2;	UPHGQGQEXSZGMI-BIXSNLIQNA-N	[M+H]+	730.538	ESI (+)	5.55	31962	23582	26129	21749	20439	28019	29162	36513	29180	22573	36592	33256	34877	32441	48382	20786	33429	27914	34753	33920	216	423	240	160	83	167	32285	32045	32189
6.50_746.57_6.50_768.55	PE 36:1;	JQKOHRZNEOQNJE-ZZEZOPTASA-N	[M+H]+_[M+Na]+	746.5704_768.5527	ESI (+)	6.5	352023	315363	319372	278418	274978	317862	359234	399830	432549	331319	314294	340603	300598	336029	384432	248883	356559	326824	376517	344253	2073	1629	1951	260	489	533	352290	355395	355019
5.89_744.55_5.90_766.54	PE 36:2;		[M+H]+_[M+Na]+	744.5528_766.5365	ESI (+)	5.895	1101235	1042405	1170323	935567	871632	1060563	1176980	1412437	1178972	1134560	1141476	1124321	1119526	1216124	1409818	759409	1183903	1188023	1282014	1062577	50.9	294.04	1115.86	293.86	705	1770	1238023	1178950	1213081
5.38_764.52_5.38_742.54	PE 36:3;	IYZKWIIQVVVQHL-LJURNQLPNA-N	[M+Na]+_[M+H]+	764.522_742.5396	ESI (+)	5.38	1318010	1089750	1163597	845347	963862	1074644	966621	1424529	1136008	901595	1126210	1203865	1272642	1147617	1872852	954204	1183752	1265055	1166310	1557752	2354.4	4040.4	1913.4	1542.4	1903.4	1950.4	1268611	1225729	1263555
4.96_762.52_4.92_740.52	PE 36:4;	CNGWYGKFTOHSCH-ZRENGBSJNA-N	[M+Na]+_[M+H]+	762.524_740.5234	ESI (+)	4.94	662159	561543	624530	483517	453969	537363	477755	657227	556573	529458	637960	621021	615887	544588	881177	519633	583646	590155	558371	705059	684	753.75	1998	110.75	236	237.75	665382	630119	623423
5.20_740.53	PE 36:4;	KZLUVTCXBFEIFJ-XGLJQOENSA-N	[M+H]+	740.527	ESI (+)	5.2	54219	54370	59413	43779	33177	39604	47727	54969	55024	47126	48670	47269	53966	39499	59367	35013	38323	42582	53344	42534	1462.45	1462.45	1462.45	1462.45	1462.45	1462.45	52263	49257	55506
4.64_738.51	PE 36:5; PE 18:2-18:3;	ZOXULAUECYWFFP-DYXXURTGNA-N	[M+H]+	738.506	ESI (+)	4.64	53381	55614	57907	40352	35397	42319	44511	59488	47227	39341	49101	41378	56253	46849	70589	28953	40404	45669	54393	49020	38	24	87	140	30	136	51670	51982	52273
4.29_736.49	PE 36:6; PE 14:0-22:6;	XQLJDXRKMXWECX-PAHVTNPFNA-N	[M+H]+	736.493	ESI (+)	4.29	68092	62344	72771	45303	43254	57117	49842	71159	60598	55041	68291	56503	77038	60078	100166	41551	64980	70504	64749	82659	130	146	13.02	13.02	13.02	209	70158	69842	70100
7.16_774.60	PE 38:1;	VDNXNFMAFDYQSI-UZYVYHOENA-N	[M+H]+	774.6	ESI (+)	7.16	22370	17017	18656	16180	17380	17880	21908	23615	21124	19976	19708	20869	20840	20378	23417	16786	23118	19398	19753	20284	147	5.18	52	148	5.18	86	21715	21398	22738
5.86_768.55	PE 38:4;	ANRKEHNWXKCXDB-BHFWLYLHSA-N	[M+H]+	768.553	ESI (+)	5.86	57839	60525	69247	56386	50219	56393	66280	58712	70621	60963	52250	55710	56856	55483	61557	46727	55066	49307	62635	52442	14541	13878	14222	152	223	108	63193	58932	62849
6.94_754.57	PE 38:4e;	YNIMBZBGLAWJNX-OFAZCYPNNA-N	[M+H]+	754.572	ESI (+)	6.94	15297	11158	11519	11418	11180	13522	13205	14381	13663	13127	13058	13794	13539	12378	13136	11855	13464	11883	13462	12605	199	4.18	149	115	95	42	12691	13570	14466
5.27_766.54	PE 38:5;	BXSFSSDQHFBPDQ-SFVLIGPRNA-N	[M+H]+	766.537	ESI (+)	5.27	93150	99359	110688	81150	68619	79318	88225	95886	103759	81691	78231	86473	96912	86859	106923	66616	76290	77363	96150	83340	13.57	13.57	13.57	215	322	136	94002	94774	92865
4.86_764.52_4.85_786.51	PE 38:6;	IBRPAQLZOOSVDL-GALCBNSZNA-N	[M+H]+_[M+Na]+	764.5245_786.5099	ESI (+)	4.855	192021	187617	203747	140264	131630	158975	149402	207358	208409	183983	186437	176057	191310	186669	269395	155951	191893	204767	183689	257512	6490.24	6469.24	6227.24	5917.24	5980.24	5884.24	205505	201355	201338
4.41_762.51_4.41_784.50	PE 38:7;	PFAPTBWIPNVNBG-OVVJAAGLNA-N	[M+H]+_[M+Na]+	762.5073_784.4991	ESI (+)	4.41	102168	108414	113537	68278	71718	96772	74209	110833	92901	93421	99193	104168	108445	89009	181567	93678	102297	121073	93609	176067	206	260	224.18	275	209.18	177	113416	108968	118145
4.06_760.49	PE 38:8;	JEJZEPMVTVCXPM-YVVDXQGONA-N	[M+H]+	760.491	ESI (+)	4.06	6184	5987	6471	3349	4098	5374	4169	6026	5532	4403	6534	5842	4668	4733	10106	4364	6194	6224	5593	10203	9.52	9.52	97	9.52	109	95	5958	6459	6383
4.29_758.48	PE 38:9;	QTSOXPXTNCHDGK-HKGYJKGTNA-N	[M+H]+	758.478	ESI (+)	4.29	5645	5566	6105	4171	4012	5136	4836	6799	5384	5206	6171	5599	6852	5309	8161	3973	5944	6782	6169	6795	43	4.3	4.3	4.3	148	70	5905	6938	5358
3.97_784.49	PE 40:10;	ZXHQCLMGTFGWHA-MEXUPPGPNA-N	[M+H]+	784.49	ESI (+)	3.97	26888	23842	24763	21347	21957	23514	22035	24969	24867	26951	22284	22989	22754	22342	28607	23538	30095	25166	29737	30337	12.73	12.73	12.73	170	127	187	28579	27034	26341
4.31_786.50	PE 40:9;	UQSFZGNZGJKJNY-LCRMAATCNA-N	[M+H]+	786.504	ESI (+)	4.31	49269	42497	49494	40131	36599	41203	43146	44707	53829	48017	37926	42042	43974	37961	47037	36598	44943	37932	48377	43443	86	176	186	8	0.79	113	47299	46869	48324
6.16_702.54	PE p-34:1/PE o-34:2;	SMPXBIVJXNXOAL-PRWZWGSOSA-N	[M+H]+	702.54	ESI (+)	6.16	1204	1433	1756	1499	1028	1215	1153	1796	1697	905	1666	1754	1390	1892	2163	1451	1896	1774	1208	2248	1521	643	1331	275	184	114	1979	1076	1816
6.83_730.57	PE p-36:1/PE o-36:2;		[M+H]+	730.574	ESI (+)	6.83	5812	5300	5378	5106	4601	4386	5454	5230	5692	5824	5691	5303	5273	2400	6410	5287	5749	5889	5631	6435	976	1370	1401	89	8.89	115	5742	6197	5915
4.56_764.54	PG 34:2;	OQIGWRMQHMTVMA-WITMPDRSNA-N	[M+NH4]+	764.544	ESI (+)	4.56	27621	30176	23874	18825	16736	19914	19755	30445	26036	23545	23765	19976	24068	20272	33888	20346	21139	25671	30926	23344	65.24	65.24	65.24	65.24	65.24	652	28343	26015	23325
4.83_859.53	PI 34:1;	IRBFVYAOJSGZPV-NXVVXOECNA-N	[M+Na]+	859.529	ESI (+)	4.83	4995	6733	5652	5595	4717	3398	6974	6915	5100	5591	5224	5450	7574	6225	4738	4912	5223	6112	7319	5194	303	344	521	3.68	37	61	5387	5733	5245
4.38_857.52	PI 34:2;	GIASXRZRWQSUOZ-QGLGPCELNA-N	[M+Na]+	857.516	ESI (+)	4.38	7834	8358	6996	5874	5296	6434	7657	8937	6945	7714	7257	6489	8397	7416	8640	6264	6354	8158	7576	7034	496	570	818	39	30	3.03	7866	6871	7152
4.95_880.59	PI 36:2;	RYVFYALABSODGP-AUGURXLVNA-N	[M+NH4]+	880.59	ESI (+)	4.95	5388	3915	5541	4813	2710	4953	3886	5965	7226	5561	5103	5000	4654	4676	5626	5517	5696	5535	6107	5411	3073	2920	2757	80	5.28	53	5770	5835	4886
4.46_883.53_4.47_878.57	PI 36:3;	MNAWEWOEUPZGNZ-NKTIKPMXNA-N	[M+Na]+_[M+NH4]+	883.5323_878.5723	ESI (+)	4.465	12418	10480	12414	6825	7977	9491	10104	13248	8841	10207	12131	11282	11908	10171	14954	8888	11200	12781	13042	13415	336	299	270	37.22	84.9	58.22	11843	11505	12342
4.33_881.51	PI 36:4;	XBRXODRRBPUJTR-XWVIRPHINA-N	[M+Na]+	881.513	ESI (+)	4.33	5331	4395	4275	3317	3038	4751	2915	5917	3851	4494	5315	5815	4732	4382	5456	2325	3909	3882	4930	4339	492	896	558	81	8.07	8.07	3529	4258	4699
4.00_879.49	PI 36:5;	LYWWBFHXAYRJFC-RMKSIFPTNA-N	[M+Na]+	879.495	ESI (+)	4	6801	6335	7064	4157	4377	5317	6026	7267	4845	6634	7349	7349	6545	6664	9075	3706	6271	6569	7114	6877	113	4.33	43	4.33	4.33	4.33	6658	6370	6737
3.63_877.48	PI 36:6;	BTMHQNCYLMSWCU-PAHVTNPFNA-N	[M+Na]+	877.482	ESI (+)	3.63	1602	2672	2835	1950	1955	1501	2095	3318	1965	3033	2896	2667	3797	2566	3760	1432	3309	3257	3271	2036	92	3.68	37	78	40	3.68	2946	2781	3149
4.90_904.59	PI 38:4;	CTXNRCRDKKMEOB-OFAZCYPNNA-N	[M+NH4]+	904.59	ESI (+)	4.9	6087	5359	5097	2672	3420	5527	5900	6857	5804	3344	4531	6702	5412	5559	5878	3560	4395	3357	6484	6140	4766	8709	10176	8.95	90	8.95	2957	6009	7215
4.39_907.53_4.39_902.58	PI 38:5;	FRECHIGMANZWMF-REJVNYKHNA-N	[M+Na]+_[M+NH4]+	907.5281_902.5758	ESI (+)	4.39	14335	13638	14800	12537	9153	13303	14960	14172	15402	14332	16039	13093	15671	14052	15810	10050	14395	10970	15080	13624	264	369	276	113	9.83	201	15644	14715	14095
4.06_900.56	PI 38:6;	FPHAZHKZJQOPBU-LGFBOSHVNA-N	[M+NH4]+	900.56	ESI (+)	4.06	10015	10872	10795	7306	7537	9748	8532	11561	10637	11639	12654	10019	11042	10949	12778	6785	10374	10839	10398	11086	71	41	96	104	4.11	4.11	11342	11142	11076
4.54_760.51	PS 34:2;	MTAXADWSPWLXHV-IQRFGFHNNA-N	[M+H]+	760.511	ESI (+)	4.54	17009	18127	16035	12068	10356	11247	16667	19698	11435	15192	17411	17253	24840	19524	22355	13340	15096	19642	18032	18153	13.02	130	175	205	168	147	17892	17649	18355
5.05_788.54	PS 36:2;	FIEBPKYDMLJQRB-SESCJMQFNA-N	[M+H]+	788.543	ESI (+)	5.05	36999	40272	38338	29020	25694	28577	40391	44821	30652	35737	49598	39771	51818	46904	59616	27495	36983	50021	37865	49181	263	131	227	38	97	145	45705	42713	42973
4.62_786.53	PS 36:3;	SSZDGEQHBNYIDU-LXUIFYRWNA-N	[M+H]+	786.528	ESI (+)	4.62	13336	13984	13388	11731	9300	11573	11526	14565	16367	13575	16518	14702	15790	13721	21527	15244	12735	16634	12643	17670	11.21	11.21	11.21	120	112	219	20567	14458	13881
4.26_675.54	SM d32:1;	KYICBZWZQPCUMO-PSALXKTOSA-N	[M+H]+	675.543	ESI (+)	4.26	3655	3822	3901	3293	2271	2612	3154	3416	4014	3835	4660	3370	4088	3418	5068	3493	3587	3584	3633	3887	21119	21944	23095	74	5.49	55	4425	3376	3735
5.09_705.59	SM d34:0;	QHZIGNLCLJPLCU-QPPIDDCLSA-N	[M+H]+	705.59	ESI (+)	5.09	3193	2269	4499	2683	3166	49.08	5359	2472	3361	5916	7096	2123	2920	7395	7440	813	6578	6163	4433	3016	22877	22436	23689	49.08	49.08	49.08	3882	4548	5422
4.85_703.57_4.88_725.56	SM d34:1;	RWKUXQNLWDTSLO-GWQJGLRPSA-N	[M+H]+_[M+Na]+	703.5748_725.5555	ESI (+)	4.865	216138	53454	57914	62222	57544	62696	74948	228667	77810	64327	60002	79286	67771	204149	294363	43547	83419	76080	82072	225209	553861	515098	524941	169.13	258	156	103165	70616	106756
4.64_701.56	SM d34:2; SM d14:2/20:0;	XSBQDZCWWHAJRR-BMYAHULGNA-N	[M+H]+	701.558	ESI (+)	4.64	29346	22396	21829	18521	15284	16849	24388	32077	22415	23069	28233	23086	29009	24787	35114	17440	26758	26463	24818	23642	223	596	581	15.01	158	150	27646	26538	26295
5.76_733.62	SM d36:0;	JCELSEVNSMXGKA-IOLBBIBUSA-N	[M+H]+	733.621	ESI (+)	5.76	2969	1868	7951	1846	6093	2006	7384	3087	5491	9055	8486	7.45	1275	5009	5360	4815	6691	2993	2319	5934	4784	4225	4427	89	75	127	4780	2548	5659
5.55_731.61_5.55_753.59	SM d36:1;	LKQLRGMMMAHREN-YJFXYUILSA-N	[M+H]+_[M+Na]+	731.6054_753.5861	ESI (+)	5.55	219074	178413	188525	162151	170156	207984	200367	224994	229024	202053	236441	225902	213371	218222	282446	155517	235190	191305	222725	242941	114612	107408	100003	617	401	187.24	205691	222579	244074
5.30_729.59	SM d36:2;	AWJKEZLGNWGPAG-KULLXTRWNA-N	[M+H]+	729.589	ESI (+)	5.3	123215	97951	116013	71340	62550	73801	103010	148003	108892	100676	117214	113334	126247	110109	159096	86176	128842	125500	118396	130734	381	218	209	86	8.55	8.55	121314	120179	124594
6.24_759.63	SM d38:1;	AADLTHQNYQJHQV-SVLGDMRNSA-N	[M+H]+	759.634	ESI (+)	6.24	33336	28260	30364	27248	26147	31829	29480	34300	38916	30468	34884	33347	30327	29837	32577	28455	37638	31571	32338	37717	39303	37931	38891	165	204	150	34646	31895	34192
5.95_757.62	SM d38:2;	HHUOBTZXQBFAHH-VIEZPANLNA-N	[M+H]+	757.62	ESI (+)	5.95	29960	22507	27675	20722	17677	19621	26927	34335	29748	29292	26884	28859	28360	28696	37532	26114	32385	28094	29482	34999	346	646	253	20.77	208	20.77	31208	30719	29239
6.92_787.67	SM d40:1;	FJJANLYCZUNFSE-QVMKKYBKSA-N	[M+H]+	787.668	ESI (+)	6.92	4158	4186	4385	3532	3491	3622	3779	4527	4745	4378	4740	4995	3421	3557	4946	3992	4940	4290	4717	5087	93871	86376	93905	140	6.25	63	4397	4478	4369
9.02_717.60_9.03_712.64	TAG 40:0;	XTHFMIVZMLNNFC-RRHRGVEJSA-N	[M+Na]+_[M+NH4]+	717.595_712.6448	ESI (+)	9.025	6512	6365	4939	4893	3944	5048	5557	5753	6653	4809	8652	5639	9405	13713	9261	3963	8876	7289	8724	6435	3117	2269	2428	1823	1016	1336	7069	6897	7380
8.50_715.58_8.50_710.63	TAG 40:1;	GKTDXHXZBFIZJU-OIJJMQLXSA-N	[M+Na]+_[M+NH4]+	715.5824_710.6305	ESI (+)	8.5	14976	16433	10799	9516	13568	10252	12403	12354	18151	10693	17873	11328	21085	11319	16928	6667	14321	14163	22689	12672	496	677	890	171	251	124.09	14171	14448	14724
7.98_708.62	TAG 40:2; TAG 10:0-14:1-16:1;	PDTVYYHVGPOPKW-KYIXFWMKNA-N	[M+NH4]+	708.616	ESI (+)	7.98	4766	3782	3756	2805	4104	3542	3419	3621	5457	3048	5799	3773	7115	3516	7206	1836	6199	5656	7754	4728	5.4	357	257	54	64	149	4878	4579	4544
9.57_740.68	TAG 42:0;	DUXYWXYOBMKGIN-UHFFFAOYSA-N	[M+NH4]+	740.678	ESI (+)	9.57	33937	33116	15515	18519	14933	22779	23285	21796	33297	12837	35814	15418	28098	29104	40144	15089	41997	27958	33380	24202	2022	2829	2784	776	888	654	28383	27498	28834
9.06_759.59_9.06_743.62_9.07_738.66	TAG 42:1;	PMWOTNASJLOLJE-BNQAGZCGSA-N	[M+K]+_[M+Na]+_[M+NH4]+	759.5901_743.6161_738.6612	ESI (+)	9.06333	156648	170931	94579	91249	102003	116117	139135	133432	151997	109531	181511	132308	203119	115504	186672	60374	155068	141454	200162	116939	1976	2694	2175	326	356	250	150972	143905	156854
8.56_757.58_8.56_741.60_8.55_736.64	TAG 42:2;	IDWYMMYRNPSLDA-NNBKTNTFSA-N	[M+K]+_[M+Na]+_[M+NH4]+	757.5777_741.599_736.645	ESI (+)	8.55667	72886	57382	74868	53122	49046	57152	57467	65204	61636	60374	132967	72466	145857	67595	143142	33165	101319	89594	120062	84677	1760.95	927	1710	253.91	193.91	231.91	84446	85999	89701
8.21_755.56_8.21_739.59_8.21_734.63	TAG 42:3;	JNMDCUOOYCRSIP-WLFVLELZSA-N	[M+K]+_[M+Na]+_[M+NH4]+	755.5563_739.5858_734.629	ESI (+)	8.21	25158	15378	23196	10114	19307	16909	6852	11609	30321	10999	39378	11094	24133	18805	44342	12452	31322	31259	33287	30496	1421	991	1089	275.87	264	311.87	24406	23700	25212
9.74_754.70	TAG 43:0; TAG 12:0-15:0-16:0;	IEKCDOQWZSTGGO-UHFFFAOYNA-N	[M+NH4]+	754.699	ESI (+)	9.74	25674	25242	7535	12721	13595	17930	29421	22991	30725	6076	31950	10406	17753	11937	33855	13054	39849	23065	26645	17024	243	281	30	191	201	2.97	23588	23447	23850
9.26_752.68	TAG 43:1; TAG 12:0-15:0-16:1;	IFRAQUPEQGNBHP-VZCXRCSSNA-N	[M+NH4]+	752.677	ESI (+)	9.26	39261	30511	15378	16950	17866	25056	24091	28755	45221	13241	59297	19311	36816	20135	63506	15459	56674	41055	49470	36128	437	507	220	163	150	120	34611	35422	35091
10.04_773.66_10.06_768.71	TAG 44:0;	UXWDTZNNQVHGSG-UHFFFAOYSA-N	[M+Na]+_[M+NH4]+	773.6632_768.7098	ESI (+)	10.05	154737	155273	72434	93906	74652	115150	110615	94021	141638	60266	150298	74169	112083	112108	175430	76886	194927	119121	140501	106496	6685	5632	5495	772.98	563	621	128764	125876	132194
9.58_787.62_9.59_766.69	TAG 44:1;	OUKDNADVOQVFAR-NBTXLFQMSA-N	[M+K]+_[M+NH4]+	787.6249_766.6935	ESI (+)	9.585	1415900	1442071	862903	889327	833345	1086855	1272829	1188007	1265210	1117330	1568084	1155966	1407799	1010404	1421852	592197	1324201	1268934	1652243	920902	5022	4342	5074	397.13	275	90.2	1268629	1201662	1290933
9.10_785.61_9.10_769.63_9.10_764.68	TAG 44:2;	LJXSUVSRRMQRRA-WHTYERKGSA-N	[M+K]+_[M+Na]+_[M+NH4]+	785.6054_769.632_764.6786	ESI (+)	9.1	900391	839951	757077	614819	509711	697134	928636	788590	622978	956515	1160062	769190	1267068	814687	1256368	334583	1004827	859212	1219463	669828	27453.9	27403.9	27261.9	27240.9	26953.8	27181.9	905519	926502	958112
8.65_767.62_8.65_762.66	TAG 44:3; TAG 14:1-14:1-16:1;	SVKNSUKRPRJLMQ-SASKFMPENA-N	[M+Na]+_[M+NH4]+	767.6151_762.661	ESI (+)	8.65	174203	104469	116411	65859	78676	108013	74475	97328	165492	70211	243212	101015	199920	104571	316918	54428	248371	198013	243596	164184	322	824	472.6	251.82	268	18.42	154235	158043	156626
10.22_782.72	TAG 45:0; TAG 14:0-15:0-16:0;	RIBSYLFDZQICKH-UHFFFAOYNA-N	[M+NH4]+	782.725	ESI (+)	10.22	103107	89388	24466	58867	44575	71297	105723	78186	99397	22058	105410	41901	57241	37630	109627	47340	141992	88648	101749	51348	1488	1158	714	510	226	441	81928	80647	82837
9.79_785.68_9.77_780.72	TAG 45:1; TAG 12:0-17:0-16:1;	LUKBGSUNEYXPON-XDOYNYLZNA-N	[M+Na]+_[M+NH4]+	785.6758_780.7193	ESI (+)	9.78	351198	282951	122246	151197	153986	250151	271741	311503	330556	117926	417058	167007	247059	154075	437633	135415	451338	161570	404273	259428	19.23	19.23	192	361	227	351	295460	292512	312883
9.32_778.69_9.31_783.65	TAG 45:2; TAG 13:0-14:1-18:1;	MZYSBFXMDSTMCH-HMVXRPTCNA-N	[M+NH4]+_[M+Na]+	778.6921_783.647	ESI (+)	9.315	156527	106243	67600	68479	64580	106970	90532	109640	171602	56107	224591	80080	141778	79481	261168	53623	214686	168321	191908	146958	106.5	65.05	70.05	15.55	127.05	91.05	138449	137686	136252
9.51_778.69	TAG 45:2; TAG 13:0-16:1-16:1;	RRHMKFIHQHMUAB-IKJQKJQYNA-N	[M+NH4]+	778.693	ESI (+)	9.51	113651	91392	39649	46640	43864	70328	96468	68896	144808	30057	109576	37222	59910	42145	133062	40485	144426	103827	116637	72764	2681.61	2681.61	2681.61	2681.61	2681.61	2681.61	87923	87014	83659
9.00_776.68	TAG 45:3; TAG 15:1-15:1-15:1;	ONPXYEULBZRYSX-JFJOQQEJSA-N	[M+NH4]+	776.677	ESI (+)	9	79385	58137	39305	28441	32615	48689	49184	47042	93530	22950	94161	32439	59902	38449	123745	29383	111102	89967	92525	77190	143	150	76	47	4.73	92	62268	65618	69744
8.61_774.66	TAG 45:4; TAG 15:0-14:1-16:3;	POALNIWDDGZWBT-XVQDBJMINA-N	[M+NH4]+	774.662	ESI (+)	8.61	14287	12763	6962	7402	5931	8367	9017	5689	21990	2975	17248	5493	9170	6490	21665	7924	22078	17353	19622	15344	443	451	272	57	96	5.7	13457	11610	13068
10.51_817.67_10.53_801.69_10.52_796.74	TAG 46:0;	JWVXCFSNEOMSHH-UHFFFAOYSA-N	[M+K]+_[M+Na]+_[M+NH4]+	817.6674_801.6907_796.7432	ESI (+)	10.52	188960	147605	105924	187375	114477	177280	158453	134151	191717	118608	205718	119302	70828	88502	234904	120963	333057	121658	241202	156260	45123	41426	43701	1186	1011	843.98	173990	105597	59858
10.46_801.70_10.49_796.75	TAG 46:0; TAG 14:0-15:0-17:0;	DADOWNLSSLNCDI-UHFFFAOYNA-N	[M+Na]+_[M+NH4]+	801.699_796.7499	ESI (+)	10.475	219335	307900	162454	258765	155552	190414	167811	138279	135350	143002	116715	139817	113057	177927	403748	163673	438859	199668	296140	195403	8792	3208	891	305	352	284	158877	218073	86847
10.06_815.66_10.05_799.68_10.07_794.73	TAG 46:1;	RSDIQTNCDWUNDP-VHXPQNKSSA-N	[M+K]+_[M+Na]+_[M+NH4]+	815.6581_799.6843_794.7254	ESI (+)	10.06	4701131	4724989	2534749	3115258	3260246	3939066	4066183	3567026	4156274	3346728	4089267	3958305	3829717	2850260	4084992	2796021	4020979	3983328	4393119	3146328	26063	24978	25267	820	2611	2972	4042848	3988680	4148975
9.61_813.64_9.66_797.66_9.65_792.71	TAG 46:2;	XUEMVUXNOCIHLG-MOFPORNTSA-N	[M+K]+_[M+Na]+_[M+NH4]+	813.6386_797.6615_792.7104	ESI (+)	9.64	5428940	5058296	3542778	3848935	3542895	4410022	4815688	4578737	4724505	4436745	5338160	4021462	5171039	3758993	5463823	2891174	5122820	5101824	5439334	3615075	8525	13059	13336	360.17	369.17	1000	4253616	4835263	4941629
9.16_811.62_9.16_795.65_9.16_790.69	TAG 46:3; A	YCZHBUHPOJGNKX-YLZDBGKXSA-N	[M+K]+_[M+Na]+_[M+NH4]+	811.6227_795.6488_790.6934	ESI (+)	9.16	2183417	1453689	1258245	932640	996779	1609321	1421499	1607145	1623689	1446191	2256538	1156777	2034077	1229609	2748894	618708	2493798	2132847	2364896	1454950	2477	1308	2849	168.58	627.77	449	1706376	1747693	1833748
9.35_811.62_9.35_795.65_9.35_790.70	TAG 46:3; B	YCZHBUHPOJGNKX-YLZDBGKXSA-N	[M+K]+_[M+Na]+_[M+NH4]+	811.6224_795.6512_790.6957	ESI (+)	9.35	1029380	863358	584472	352133	600712	730626	352908	495133	1154592	489072	1303510	324952	597482	557384	1384538	429984	1096480	1295715	1070436	805952	715	916.61	767	189.61	144.74	360	840715	865735	842346
8.85_809.61_8.85_793.63_8.85_788.68	TAG 46:4; B	QCZQFGBWINSNLX-ABMSJQPUSA-N	[M+K]+_[M+Na]+_[M+NH4]+	809.6092_793.6348_788.6793	ESI (+)	8.85	536005	443509	439963	164864	397453	425233	165252	309079	547789	351049	852279	241235	480275	421740	1029215	241848	671188	698211	581857	578605	342.5	131.1	394.5	202.5	341	611	506513	519478	508661
8.98_788.68_8.98_793.63	TAG 46:4; TAG 14:1-16:0-16:3;	MBAAZNIPHPZSCX-XVQDBJMINA-N	[M+NH4]+_[M+Na]+	788.6798_793.6349	ESI (+)	8.98	479663	407596	281863	196736	241736	325508	160196	211336	579742	177046	518141	139319	240690	266747	677381	243869	515079	593972	497830	396506	340.38	488.38	162	124.38	15.48	174.38	366091	380722	409445
8.45_791.62_8.45_786.66	TAG 46:5;		[M+Na]+_[M+NH4]+	791.6191_786.6633	ESI (+)	8.45	130746	105780	107618	49748	95000	97594	39023	55156	159821	68342	176217	50184	75305	89212	237701	71883	152854	165700	127948	144720	153.1	577	54.11	199.1	239.1	185.1	118125	118062	120640
8.11_784.65	TAG 46:6; TAG 14:1-16:1-16:4;	TUAOPFFMDDLHMY-AIEKKTHINA-N	[M+NH4]+	784.645	ESI (+)	8.11	20847	18740	17842	8863	17645	13059	7892	8079	29871	6404	28001	9010	15310	15563	34316	13059	25504	25086	24631	35695	131	101	168	9.41	94	116	20442	20556	20507
10.67_810.76	TAG 47:0; TAG 15:0-16:0-16:0;	BLIGKERFCBUUQF-UHFFFAOYNA-N	[M+NH4]+	810.764	ESI (+)	10.67	277484	229611	63442	151478	124211	206287	340904	197009	202092	31133	324503	106360	151426	119601	328983	106986	396384	247746	265578	151441	1354	1532	1607	162	205	582	209933	241423	248264
10.26_813.70_10.24_808.74	TAG 47:1; TAG 15:0-16:0-16:1;	RCYIETYFTUBXFK-QOCHGBHMNA-N	[M+Na]+_[M+NH4]+	813.7013_808.7431	ESI (+)	10.25	1372441	1072808	401103	582428	626505	1019858	1274660	1307078	1378450	457736	1428986	693339	846542	552045	1437370	551908	1641753	1278027	1363750	796458	2585	979	1212	350	293.44	438	1101671	1148816	1130658
9.80_806.74_9.81_811.69	TAG 47:2; TAG 15:0-14:1-18:1;	MYSRYBHAZQFFKJ-YBKVHSQXNA-N	[M+NH4]+_[M+Na]+	806.7361_811.6859	ESI (+)	9.805	796649	509731	259002	289489	297184	582297	531450	680678	748487	291519	950533	354706	530073	374151	1018904	269218	1034008	750484	843638	604148	58	25.63	99	153	103.63	70	634457	632213	670424
9.53_804.71	TAG 47:3; TAG 14:1-16:1-17:1;	GLMSXNJEVBOWFB-QXTAXTIRNA-N	[M+NH4]+	804.711	ESI (+)	9.53	204425	148454	81938	77898	79776	87823	145149	136494	263126	64417	212782	84947	113693	84902	255090	84921	225516	187749	184807	164095	133	13.35	13.35	13.35	13.35	13.35	159131	165176	162141
9.14_802.69	TAG 47:4; TAG 15:0-16:1-16:3;	ZCBUMJKKQMJXSG-JFEGUONZNA-N	[M+NH4]+	802.693	ESI (+)	9.14	51475	41291	20310	21746	20378	31184	29797	24230	70268	11225	54428	20756	27579	20901	66598	24887	57675	50421	55988	43859	109	134	3.27	33	3.27	3.27	37134	39776	41276
8.81_800.68	TAG 47:5; TAG 13:1-16:2-18:2;	MBLIYBFPEZZFEL-BUFYRCOINA-N	[M+NH4]+	800.678	ESI (+)	8.81	17051	15892	7773	7034	7928	10125	10393	8533	26265	3878	19352	6081	10689	8497	22384	9297	21684	17459	19165	19099	346	121	191	61	44	4.36	14427	14440	13898
10.95_829.73_10.94_824.78	TAG 48:0;	PVNIQBQSYATKKL-UHFFFAOYSA-N	[M+Na]+_[M+NH4]+	829.7304_824.777	ESI (+)	10.945	632518	766370	524847	696233	388232	495062	576546	423717	611618	363509	752932	468199	453866	605439	747640	397491	784473	477259	630259	482052	113371	111735	117062	2650	2815	3189	602452	601749	595069
10.54_827.71_10.54_822.76_10.53_822.78	TAG 48:1;	FEKLSEFRUGWUOS-DLOIZKPKSA-N	[M+Na]+_[M+NH4]+_[M+NH4]+	827.7112_822.7555_822.7764	ESI (+)	10.5367	8948155	1.00671e+07	9006410	9103083	10544894	8942888	7734203	8651501	10332241	9.63025e+06	9.68591e+06	1.00068e+07	7.40217e+06	7.23376e+06	9154301	6.69548e+06	8835972	9819037	1.26485e+07	7928727	419016	416394	423416	187094	195340	194896	7.74632e+06	7.87599e+06	7.83469e+06
10.14_841.67_10.14_825.69_10.11_820.74	TAG 48:2;	RUOVJPPUXXFZPC-YZEIBMOJSA-N	[M+K]+_[M+Na]+_[M+NH4]+	841.6672_825.694_820.7365	ESI (+)	10.13	133061	5403540	8677733	6739184	5242255	6194441	5128767	7210562	149544	7249976	3801630	3131572	6093182	7798457	6387378	9135753	8605248	3967307	801111	8495628	78130	70731	74246	6565	14241	16713	4287215	5202004	5422322
10.09_825.70_10.10_820.75	TAG 48:2; TAG 16:0-16:1-16:1;	RUOVJPPUXXFZPC-UZTWDUGDNA-N	[M+Na]+_[M+NH4]+	825.6995_820.7524	ESI (+)	10.095	12386075	12331703	10214482	10614312	11007822	4554004	12170106	11851289	12005611	11868265	11257217	11527997	11444690	10524787	11200460	10019978	11223450	11716829	12289917	10094972	361925	355017	357612	351585	352789	353805	11902971	11866786	11830588
9.65_823.68_9.66_818.73	TAG 48:3; TAG 14:1-16:1-18:1;	ZIGMEVARAPDBLA-ZWGWOZOMNA-N	[M+Na]+_[M+NH4]+	823.6817_818.7283	ESI (+)	9.655	8986661	8444213	6316841	6236142	6857556	7783284	9124040	8435378	7993636	8596818	7425009	6561868	7319090	6398067	7501226	5288322	7888239	8530568	8909484	5585679	19818	19873	20526	1567	4835	4440	7073493	8152667	8000144
9.28_837.64_9.27_821.67_9.26_816.71	TAG 48:4; A	GRAMQDDTGXQCSO-ZJPFCMILSA-N	[M+K]+_[M+Na]+_[M+NH4]+	837.6409_821.666_816.7079	ESI (+)	9.27	586249	512382	374949	229371	297573	417077	254217	392753	663402	290811	739739	353140	488931	354591	950007	316644	677953	660422	629558	699078	5611	6158	5362	215.94	629	165.16	532108	550671	548433
9.39_837.64_9.39_821.67_9.38_816.71	TAG 48:4; B	GRAMQDDTGXQCSO-ZJPFCMILSA-N	[M+K]+_[M+Na]+_[M+NH4]+	837.6428_821.6665_816.7072	ESI (+)	9.38667	1108686	930978	685655	366674	730515	796075	426447	589609	1423809	578315	1535604	440134	648860	648521	1641983	566031	1253842	1428346	1152430	1159189	1649	2125	1997	206.54	531.54	579	1008350	992850	1021182
8.93_835.62_8.93_819.65_8.93_814.69	TAG 48:5;		[M+K]+_[M+Na]+_[M+NH4]+	835.6232_819.6498_814.6924	ESI (+)	8.93	308785	272961	230800	100163	203017	208185	121833	156150	406223	125019	408252	167205	256998	217275	558391	205220	337030	382486	332216	477942	675	876	594	292.95	118.92	279	280958	292200	291589
9.01_819.65_9.01_814.69	TAG 48:5; TAG 14:1-16:1-18:3;	ZFCWRLVKQZYVPK-BILZPMKYNA-N	[M+Na]+_[M+NH4]+	819.6518_814.6939	ESI (+)	9.01	401971	367167	262362	155787	227469	281251	151385	191232	533839	174464	473156	158119	220210	257581	629426	209161	420832	490380	415763	433361	171.24	362	111.96	99.24	223	232.24	321203	345116	368018
9.17_814.69	TAG 48:5; TAG 16:0-16:2-16:3;	NOHNAWHOOXMHKE-QLDOTKQWNA-N	[M+NH4]+	814.693	ESI (+)	9.17	284243	285644	161514	87763	196604	201965	138672	132545	315627	131491	306866	93258	154797	157663	345883	129753	304763	264739	265319	274040	32	174	118	63	0.99	10	221077	227451	235968
8.52_833.61_8.53_817.63_8.53_812.68	TAG 48:6;		[M+K]+_[M+Na]+_[M+NH4]+	833.6067_817.629_812.6781	ESI (+)	8.52667	53932	60262	46561	27322	42829	37787	19108	22074	82000	21515	70939	29031	35396	36499	99578	47587	62863	70911	68413	91856	223.43	437	335	95.54	316.45	671	54121	55820	56285
11.07_838.79	TAG 49:0;	TTWJTJMWHOYBPQ-ANFMRNGASA-N	[M+NH4]+	838.793	ESI (+)	11.07	180174	190372	27338	62958	65558	118033	266576	136833	205050	43821	204287	78108	55195	53825	183654	47857	165056	125636	195117	66600	2381	1440	1582	272	493	240	109784	152566	162840
10.75_836.77	TAG 49:1;	VYYGQDOPVVYUKW-UKFBYESTSA-N	[M+NH4]+	836.77	ESI (+)	10.75	535789	657015	45.27	85590	31957	319881	561162	455386	638069	376166	698123	129760	239317	248704	816075	58542	646977	425308	573057	249004	11484	9603	10726	694	453	736	500498	504755	425106
10.68_836.77_10.70_841.73	TAG 49:1; TAG 15:0-16:0-18:1;	IVRUJYRTYXTTIH-QPLCGJKRNA-N	[M+NH4]+_[M+Na]+	836.7726_841.7338	ESI (+)	10.69	1884975	1263211	453385	837187	865750	1313663	1776004	1740856	1211636	607404	1675721	1033078	1043443	822089	1191040	772202	1551761	1653870	1814498	1164816	7773	6322	6856	727	420	511	1224946	1522796	1588195
10.35_839.71_10.35_834.75	TAG 49:2;	QZYSUBAQYSVFNX-PSMULLBHSA-N	[M+Na]+_[M+NH4]+	839.7121_834.7532	ESI (+)	10.35	1056077	943541	385476	357787	369069	947919	782078	851690	1044776	601666	1456965	467791	616340	485302	1476622	407673	982205	794238	1273175	653990	9036	8010	8054	390	425.81	39.06	825677	879339	870096
9.91_837.70_9.95_832.74	TAG 49:3;	DIGMYZZFQSIQBD-PNLKURBTSA-N	[M+Na]+_[M+NH4]+	837.7014_832.7424	ESI (+)	9.93	305890	264090	120859	116199	117252	208949	198103	212005	399343	123977	441258	143525	174324	131680	387438	144258	317216	248768	361865	239427	2245	2497	2158	132.18	64.69	289	247101	254328	244578
9.89_832.74	TAG 49:3; TAG 15:1-16:1-18:1;	XJYZQIXSUTWSFS-LIGBCFDJNA-N	[M+NH4]+	832.744	ESI (+)	9.89	472470	358482	159204	170348	168506	315726	305502	325488	445085	194423	454049	218521	269644	226342	600885	177186	488431	424181	468132	378271	241	237	194	121	86	139	383521	372453	391065
9.59_830.73	TAG 49:4; TAG 15:1-16:1-18:2;	IZXPSZIPONSOKJ-VAHMRVLYNA-N	[M+NH4]+	830.726	ESI (+)	9.59	93203	78781	41657	42280	43089	64410	69237	62754	143119	29856	99068	51760	56103	42613	116763	60954	95280	82043	99538	89809	141	206	97	9.69	9.69	9.69	78338	74059	80141
9.34_828.71	TAG 49:5; TAG 17:0-16:2-16:3;	NWCMIDSQUNOMKS-HNGACWRZNA-N	[M+NH4]+	828.709	ESI (+)	9.34	45844	47284	16798	17681	19624	27817	27260	22239	64096	13204	47913	18332	22208	18250	50619	22218	45645	41937	48000	43652	110	4.8	48	4.8	112	62	33918	37006	35202
8.87_826.69	TAG 49:6; TAG 13:0-16:1-20:5;	LPUIJLUUQQSPLG-RFTZOPJWNA-N	[M+NH4]+	826.695	ESI (+)	8.87	18464	18460	8268	8141	9177	12274	11024	10455	23180	6053	21149	8078	12175	9021	26457	10447	19333	17115	22504	20554	104	38	209	193	3.83	3.83	15839	14751	14105
10.93_871.72_10.95_850.80_10.93_855.75	TAG 50:1;	YHMDGPZOSGBQRH-YYSBDVFPSA-N	[M+K]+_[M+NH4]+_[M+Na]+	871.7228_850.7983_855.7492	ESI (+)	10.9367	9325111	9786535	7162783	8106545	8055731	8200467	9460478	8207124	9098127	8313880	8611120	9430574	7628106	7036619	8208646	7294305	7457895	8170072	9270240	6890114	760398	788683	806015	6172.19	13508	13290	8664919	8792924	8756690
10.83_841.76	TAG 50:1e; TAG 18:1e-16:0-16:0;	XBBSAJXNKNWKFB-QPLCGJKRNA-N	[M+Na]+	841.756	ESI (+)	10.83	9.73	7026	747	9.73	1766	6984	2855	2319	2020	6620	5229	1589	9349	2920	3496	9346	5101	6399	5118	4600	169	144	152	9.73	128	97	4962	3945	4618
10.57_869.71_10.57_853.73	TAG 50:2;	QEZWFCZNHWUARW-XQCAQTCHSA-N	[M+K]+_[M+Na]+	869.7066_853.7292	ESI (+)	10.57	94775	67424	121111	135221	110570	76253	30907.2	81980	87430	14842.2	161809	87985	38286.2	118452	97700	23407.2	128102	74975	137353	23702.2	74589	72123	79747	2400	5275	6066	75759	40705.2	31157.2
11.05_848.78	TAG 50:2; TAG 14:1-16:1-20:0;	HAHVPPVRPWNLPZ-XCUCQOFMNA-N	[M+NH4]+	848.777	ESI (+)	11.05	30023	32405	17119	17144	19193	25164	33129	28141	29801	25982	27084	26465	21995	20150	22840	14935	20955	27918	34856	19913	150	549	1100	178	269	488	23860	24772	26601
10.64_853.73	TAG 50:2; TAG 16:0-16:1-18:1;	TWJCMQZMAPGUSG-BIDHIOHYNA-N	[M+Na]+	853.733	ESI (+)	10.64	84202	74745	44328	73991	85122	106459	84271	66347	39094	111347	152617	115956	104588	122348	101645	67060	96471	95870	91326	107773	13723	21936	13318	518	705	652	73512	110312	127633
10.16_867.69_10.16_851.72	TAG 50:3; A	UFHNZOACKFBCOM-YXKNDSBASA-N	[M+K]+_[M+Na]+	867.6898_851.7169	ESI (+)	10.16	386872	364185	329935	320496	342907	357359	413436	376813	352302	390064	360694	353436	352773	357351	369675	341509	382886	373294	385216	339570	28581	31305	33164	814	1352	2031	371431	378129	389648
10.14_846.76	TAG 50:3; TAG 16:1-16:1-18:1;	UFHNZOACKFBCOM-ULXWNTFBNA-N	[M+NH4]+	846.765	ESI (+)	10.14	9843549	9554505	7739824	7668544	8277622	9214385	9896795	9648493	9739731	9899321	9112579	8405420	8615341	8183279	8942215	7607284	8971595	9462148	9891424	7922308	149845	145168	150706	2752	7164	7957	9319977	9403695	9385081
9.73_844.74_9.74_849.70	TAG 50:4;	PVMBAGXWHHZKFP-JMPJWMFJSA-N	[M+NH4]+_[M+Na]+	844.7437_849.7031	ESI (+)	9.735	2505633	2504206	1675790	1121948	1590748	2223605	1800562	2059269	2580241	2077397	2514338	1685535	2032624	1646708	3049588	1593983	2439452	2608989	2172699	2326820	30293	28788	31839	145.29	562	373.93	2371717	2266046	2283769
9.44_847.68_9.42_842.72	TAG 50:5;	AFTBPUXZTDLRSP-UDQIKIEDSA-N	[M+Na]+_[M+NH4]+	847.684_842.7236	ESI (+)	9.43	366030	295165	187475	122258	202472	252024	197057	217391	527010	145445	479687	182819	232809	197806	554915	201927	439528	410730	409549	506990	3939	3600	3400	107.69	160	226	330021	327692	328906
9.68_842.73	TAG 50:5; TAG 16:0-16:2-18:3;	VAHFSRCWJOCGGS-CKKCLXHBNA-N	[M+NH4]+	842.728	ESI (+)	9.68	294229	352523	169567	140935	224974	229162	194683	156021	352495	150373	308062	129100	150585	178712	314117	222504	280405	268325	287083	320990	924	868	260	75	96	76	253701	260818	252824
9.07_840.71	TAG 50:6;	YVQKDEFVOZTZOA-PVNINVEQSA-N	[M+NH4]+	840.707	ESI (+)	9.07	137141	149246	78850	58318	74251	96205	64341	75192	185591	71308	145756	71160	89799	82104	203186	84493	128536	144317	149609	175931	599	136	341	13.63	13.63	163	121929	118057	127889
8.70_838.69	TAG 50:7; TAG 14:1-16:1-20:5;	NJRYIFTWZBXKAR-XJJHPGNINA-N	[M+NH4]+	838.692	ESI (+)	8.7	90582	81403	59001	38109	59002	68778	39405	50078	117180	42188	111910	49120	72462	52635	147286	54166	101896	96260	106725	128516	116	11.64	156	137	11.64	11.64	84376	79635	89825
11.47_866.83	TAG 51:0; TAG 16:0-17:0-18:0;	YVLSJEQNDDKMQI-UHFFFAOYNA-N	[M+NH4]+	866.828	ESI (+)	11.47	22687	50084	11245	21027	19692	28728	40991	18763	40218	11430	49358	17170	11943	17054	46720	9776	42657	32861	47307	22084	340	400	842	95	102	165	35035	37437	37100
10.77_862.79_10.73_867.75	TAG 51:2;	NSNSZGBCOIKUBU-SZOKBDNISA-N	[M+NH4]+_[M+Na]+	862.7855_867.7479	ESI (+)	10.75	919105	1071979	21192.5	165499	138841	428555	800857	767069	1133018	136566	1447376	177848	279306	395961	1317657	337563	1381053	636004	1022659	506550	27958	25226	28305	222	369.68	292	714321	235181	842881
10.36_865.73_10.40_860.77	TAG 51:3;	ISSGPXMQOMAFMJ-DMGKHJLRSA-N	[M+Na]+_[M+NH4]+	865.7334_860.7694	ESI (+)	10.38	713864	602392	231809	161539	184977	282495	516273	546025	771275	319477	759490	254457	393536	186918	629347	294195	348943	332330	469862	391203	20586	20179	21778	141	27.03	205.03	409323	586033	369336
10.04_858.76	TAG 51:4;	IIRQXNVLAXQEKB-KBEZCZBDSA-N	[M+NH4]+	858.756	ESI (+)	10.04	129682	119508	50324	53960	61065	91624	104907	91257	186618	43468	122498	77230	72389	53546	146920	78582	118829	101660	119356	118906	5081	4379	4396	4.48	45	67	109221	106610	105972
9.69_856.74	TAG 51:5;	DYYKLAQWCNBXRJ-UNZGPCCPSA-N	[M+NH4]+	856.743	ESI (+)	9.69	37237	40096	17004	20589	18036	26839	32992	26963	46581	13149	32508	24233	25507	18368	47684	32552	39020	35579	39396	46215	420	272	397	47	96	48	33828	34332	31546
9.83_856.75	TAG 51:5; TAG 16:0-17:2-18:3;	XARNFORYAJSJTR-SWOHQACMNA-N	[M+NH4]+	856.747	ESI (+)	9.83	64084	56424	17808	23914	25266	40123	48428	33581	73697	15477	66715	26120	28445	21880	64485	32374	59696	50873	58595	55507	143	14.25	244	14.25	143	14.25	42906	39043	49393
9.36_854.72	TAG 51:6; TAG 15:0-16:1-20:5;	UIYQMLUVDAWCAO-FICAAGQONA-N	[M+NH4]+	854.723	ESI (+)	9.36	52955	47054	17569	19714	22817	35351	31370	27136	61045	15274	63081	21425	27343	21369	66682	24654	51767	53249	55571	51763	11.35	11.35	137	11.35	11.35	114	41923	43834	42104
11.70_901.76_11.71_885.79_11.71_880.84	TAG 52:0;	SDNYRTVJOFMYIW-OIVUAWODSA-N	[M+K]+_[M+Na]+_[M+NH4]+	901.762_885.7907_880.8352	ESI (+)	11.7067	149152	273522	71703	176803	65096	94920	165336	117916	162262	68249	183260	162780	56852	127593	137244	61021	115872	90375	215856	102996	13759	13335	14497	2263	2002	2313	150889	147871	148443
11.35_899.75_11.36_883.78_11.36_878.83	TAG 52:1;	NPCZZYKITFKRQZ-RFBIWTDZSA-N	[M+K]+_[M+Na]+_[M+NH4]+	899.7534_883.7823_878.8265	ESI (+)	11.3567	4699028	3772554	1549065	1235296	3142417	4452883	3615672	4192196	5414726	3109543	3907312	5651965	714580	3943565	4012317	920161	2732316	2929168	4752557	930272	155188	153061	145616	2020	5246	3986	4993360	5099945	5200743
11.70_876.82	TAG 52:2; TAG 16:0-18:0-18:2;	MDCUASFVKLEFPW-OXQPSHBUNA-N	[M+NH4]+	876.818	ESI (+)	11.7	10938	9493	1990	2611	5061	6857	12136	9273	13075	3253	11172	7361	2353	4130	6146	4677	6498	7962	11547	3854	197	134	476	11.91	119	221	7667	8928	8738
10.97_876.82_10.99_881.77	TAG 52:2; TAG 16:0-18:1-18:1;	JFISYPWOVQNHLS-LBXGSASVNA-N	[M+NH4]+_[M+Na]+	876.82_881.768	ESI (+)	10.98	8258446	10556431	7795026	8550343	9068658	9297361	10518566	10371254	10882151	9962483	9589234	10210347	8729385	9139495	9202953	8666826	8547202	9756780	10308462	8649725	1820388	1778596	358946	1432.76	5697	4087	10022460	10006109	9964523
11.50_862.83	TAG 52:2e; TAG 18:1e-18:0-16:1;	HBVWYBRPTJQCLW-HBLVUIEFNA-N	[M+NH4]+	862.83	ESI (+)	11.5	23580	18644	7868	12143	14673	15555	39801	18901	30021	12072	26392	12031	8561	14079	18452	14908	21751	21082	21241	13711	238	733	443	28	100	94	19999	20649	21226
10.66_895.72_10.61_879.76_10.60_874.79	TAG 52:3;	DQXQIWIQYYEGLG-MMWLGPPDSA-N	[M+K]+_[M+Na]+_[M+NH4]+	895.7214_879.7611_874.7911	ESI (+)	10.6233	2922366	3848557	2221233	2835202	3015582	3840909	2769751	212493	234163	4221773	5534498	1847912	3552847	3135918	1936216	2424439	3061387	2437592	5666755	4219388	2209183	2170897	2165833	4568.58	8667	8857.58	3533908	1666828	3650994
10.25_872.77	TAG 52:4;	WHSWXEYWNPTUPW-HNJDVRDNSA-N	[M+NH4]+	872.771	ESI (+)	10.25	1711024	2856835	2204736	1686167	1149730	2524420	1948200	2500268	3404890	2563342	3043822	2237770	2241298	1130523	3211089	1994027	2472586	2884341	2817278	2728684	787824	750123	752554	624	1065	363	2781360	2692754	2529055
10.22_877.74_10.20_872.78	TAG 52:4; TAG 16:1-18:1-18:2;	WHSWXEYWNPTUPW-KPJCRDJJNA-N	[M+Na]+_[M+NH4]+	877.7358_872.7777	ESI (+)	10.21	2944377	2993895	2318729	1776154	2288060	2643322	2291188	2623603	3552567	2688917	3183751	2351147	2353291	2247508	3360689	2097503	2582119	3047450	2944602	3202108	871828	836138	837600	692.39	1629	846	2939844	2818856	2875709
10.02_875.72_10.03_870.76	TAG 52:5; TAG 14:0-18:1-20:4;	ZMAGTKGPGZLWKS-IQSKZNAHNA-N	[M+Na]+_[M+NH4]+	875.7177_870.7584	ESI (+)	10.025	586613	629070	271030	268246	272914	442716	472409	354916	650401	308569	538191	356165	399821	326146	577669	264836	417724	442691	523925	423523	17393	16861	16046	220	105.2	137.2	477285	462530	471712
9.87_870.76	TAG 52:5; TAG 16:1-18:1-18:3;	PVNRWKZIEYWRFJ-VYSBWBKLNA-N	[M+NH4]+	870.762	ESI (+)	9.87	480358	578598	291802	222580	322622	448765	359496	384539	688466	256937	599792	323597	317175	307540	683986	349030	514273	594530	536424	681043	41069	40340	42343	8.28	83	131	438681	423754	519444
9.68_873.70_9.69_868.74	TAG 52:6;	SSOSFUDNINFYLJ-KIYGNKBKSA-N	[M+Na]+_[M+NH4]+	873.7026_868.7436	ESI (+)	9.685	1296122	1573719	827244	680940	962388	1156917	1044625	849829	1244347	1010081	1258379	862437	1000099	926236	1475948	828420	1128808	1297215	1278930	1272515	1757	2380	2857	272	521	476	1180404	1209750	1159388
9.21_871.68_9.20_866.72	TAG 52:7; TAG 16:1-16:1-20:5;	YLBALWIGKCTFIL-YUMJJSLANA-N	[M+Na]+_[M+NH4]+	871.6796_866.7245	ESI (+)	9.205	784569	707680	394388	300845	456228	602759	526019	494602	763689	548181	791049	379618	553596	402420	925193	313517	682500	829009	768078	626605	897	561	644	132	361	260	616226	612884	625696
9.08_866.75	TAG 52:7; TAG 16:1-18:2-18:4;	CMQKNURFVKDTED-ILZAATORNA-N	[M+NH4]+	866.75	ESI (+)	9.08	23864	28376	3910	5857	14172	14741	17803	9206	33352	8302	20088	20092	10155	6946	3491	3148	15863	8.19	15883	8.19	221	156	82	119	8.19	130	16743	17184	18551
11.83_894.85	TAG 53:0;		[M+NH4]+	894.849	ESI (+)	11.83	16071	18482	595	2751	6181	2996	13530	9454	19352	2234	12223	4461	1503	3552	11965	58	18783	8129	15528	4340	2006	1666	1320	993	838	580	10192	8807	10247
11.50_892.83	TAG 53:1;	WWJIBIGWKGFVAQ-JNSYTQKUSA-N	[M+NH4]+	892.834	ESI (+)	11.5	98510	121331	43519	57871	85774	99385	47993	86962	93156	81037	114322	74662	52224	79255	75890	37439	94134	92450	72358	96149	3042	2636	2467	49	210	334	72210	103327	82620
11.47_892.85	TAG 53:1; TAG 17:0-18:0-18:1;	CTYHEFNQFHZLTL-FVDSYPCUNA-N	[M+NH4]+	892.853	ESI (+)	11.47	88972	154880	13.93	13.93	85774	99385	146981	82431	103682	81852	149816	86220	52224	79255	146359	38895	117835	122930	164342	102130	13.93	2636	13.93	146	13.93	139	99503	132481	114155
10.75_888.81	TAG 53:3; TAG 17:0-18:1-18:2;	NIBMDPFMDDQNNX-KYDHCSDMNA-N	[M+NH4]+	888.807	ESI (+)	10.75	326192	314449	12597	56108	60607	168207	235015	243314	365074	63389	358983	149735	115013	122835	388264	59778	289415	223701	347894	193812	8309	6125	8114	6.12	61	204	268977	224004	269698
10.47_886.79	TAG 53:4;	BMSDHYZLQWTKSQ-LSJAAEOESA-N	[M+NH4]+	886.787	ESI (+)	10.47	60621	95806	31146	34439	34787	42474	48425	63951	94711	32304	17578	45086	42947	28759	81972	48460	59171	49343	57019	47616	14096	12544	12810	79	99	43	60579	74743	73553
10.19_884.77	TAG 53:5;	QHYAATSKYBYSLG-BXDFBOBBSA-N	[M+NH4]+	884.771	ESI (+)	10.19	26674	18454	12186	16037	14196	18970	22799	19961	33837	10004	26357	19998	16609	13332	28889	19609	20916	20462	25428	25878	1463	905	755	56	61	96	23849	22727	22536
10.28_884.77	TAG 53:5; TAG 17:1-17:2-19:2;	XMKATXHLHNAVCH-XWASOTLGNA-N	[M+NH4]+	884.773	ESI (+)	10.28	40961	40657	12826	18004	17182	22899	35329	25001	45999	15184	37603	22342	18488	17433	40743	21014	36953	31529	37237	31109	2529	2674	1625	102	4.35	43	31663	32719	32606
9.85_882.76	TAG 53:6; TAG 15:0-18:1-20:5;	OCLMKYADRKWPHX-PELNYDOINA-N	[M+NH4]+	882.761	ESI (+)	9.85	88281	79364	23655	33150	20168	56226	52345	47211	102552	21438	93971	38597	38713	30880	97570	40361	82780	79276	81830	82665	240	200	804	94	3.3	33	60708	58520	68728
11.92_913.82_11.87_908.87	TAG 54:0;	KKBWDSMULWDHME-UHFFFAOYSA-N	[M+Na]+_[M+NH4]+	913.8242_908.8664	ESI (+)	11.895	55842	12168	5581	46205	24878	6374	11815	9622	44897	5731	9698	8466	6398	10858	8536	5064	12225	7966	12035	7928	8693	4120	5392	2358	4290	4337	12086	9260	10127
11.71_927.78_11.71_911.81_11.71_906.85	TAG 54:1;	YFFIQXNTTVSKJC-NZEOUKRFSA-N	[M+K]+_[M+Na]+_[M+NH4]+	927.7828_911.8101_906.853	ESI (+)	11.71	1966370	2402456	648587	984962	1180486	1300013	2302590	1654272	1836318	1211622	1802899	2030045	745946	1117433	1273337	747634	943513	1375504	2422487	957011	25647	25761	26502	829	1147	919	1654862	1680646	1687057
11.37_904.84_11.37_909.80	TAG 54:2;	WUUWGORPQFKFQN-XDVOZUNOSA-N	[M+NH4]+_[M+Na]+	904.8432_909.7968	ESI (+)	11.37	2922314	1403664	1125034	840432	1835700	2653153	2659278	2672545	3757252	1815530	2304122	2641023	126.96	2561243	2479873	620732	1936796	2182456	3196210	874774	125237	121724	110635	1302	2281	1529	3048906	3038215	2641448
11.84_890.86	TAG 54:2e; TAG 18:1e-18:0-18:1;	IPOXJQJORCTHMA-RZEXXKRKNA-N	[M+NH4]+	890.861	ESI (+)	11.84	27673	19550	2733	1648	15305	6224	26671	23752	37072	6760	21310	9813	2964	10774	17353	2943	26697	22992	22646	12435	569	204	684	16.83	168	16.83	21449	18406	21797
11.04_902.82	TAG 54:3;	PHYFQTYBJUILEZ-IUPFWZBJSA-N	[M+NH4]+	902.823	ESI (+)	11.04	1641288	3095442	1990275	2080172	1066387	2698641	1730399	3419013	3740119	3030382	2860276	1209523	2300740	2721656	2596176	2139541	2395700	2855333	3190804	2559868	323556	341090	477755	463	2626	2898	3121448	2985190	1738503
10.67_900.81	TAG 54:4;	BRLGHZXETDWABO-NOFIOOQLSA-N	[M+NH4]+	900.807	ESI (+)	10.67	920304	828253	307662	478668	745234	912299	631189	647255	735477	927283	1168169	798985	822158	775953	988119	372327	933574	926786	920442	1380019	578669	567013	561293	900	314	260	810395	1047913	1006427
10.64_900.82	TAG 54:4; TAG 18:1-18:1-18:2;	JTMWOTXEVWLTTO-KTKRTRQNNA-N	[M+NH4]+	900.819	ESI (+)	10.64	938936	986024	213730	409272	745234	912299	521905	808994	1843062	927283	1288898	943566	822158	254681	988119	583151	933574	1048127	733601	1380019	578669	567013	561293	313	193	19.29	983059	833551	1096003
10.26_903.74_10.27_898.79	TAG 54:5; A	OEJXMJPFOHYSIU-GRLFFVHSSA-N	[M+Na]+_[M+NH4]+	903.743_898.7943	ESI (+)	10.265	338305	457067	188255	154233	229340	239802	224022	229250	516187	224207	246702	252062	186352	221818	370802	241263	278624	342917	317493	446301	389399	391305	386798	435	298	420	313785	338509	321612
10.47_898.79	TAG 54:5; B	OEJXMJPFOHYSIU-GRLFFVHSSA-N	[M+NH4]+	898.789	ESI (+)	10.47	296989	324166	180733	166892	161773	235784	282285	204958	343329	183029	190026	239779	188008	185194	284262	172788	236392	223460	299576	168272	115568	106444	108549	137	226	47	247939	265352	173564
9.91_896.77	TAG 54:6; A	HBOQXIRUPVQLKX-BBWANDEASA-N	[M+NH4]+	896.773	ESI (+)	9.91	69786	84995	26807	23055	34768	48818	34175	35137	78479	35266	78930	37820	31270	31545	23347	44325	61454	71983	64089	88472	48708	47799	48292	267	163	268	59188	60764	58728
10.04_901.73_10.05_896.77	TAG 54:6; B	HBOQXIRUPVQLKX-BBWANDEASA-N	[M+Na]+_[M+NH4]+	901.7313_896.7725	ESI (+)	10.045	382085	394714	219211	213342	225995	315511	334092	279745	486250	259194	344731	254630	277895	251820	402633	209260	293201	314016	364051	326091	16882	14974	18675	270	295	74	342921	333436	345541
10.11_901.73_10.11_896.77	TAG 54:6; C	HBOQXIRUPVQLKX-BBWANDEASA-N	[M+Na]+_[M+NH4]+	901.7294_896.7697	ESI (+)	10.11	242461	229345	222717	440852	524408	655924	676554	139832	799500	552047	810711	546653	153414	570725	515961	218840	639319	471369	756168	575685	58076	57920	61061	130	129.91	193	610068	536343	704658
9.50_894.76	TAG 54:7; A		[M+NH4]+	894.755	ESI (+)	9.5	1458	7871	4454	2823	2817	4469	2202	716	9036	3630	9954	243	2945	4697	11234	7843	16226	10268	6956	16463	8731	8433	8489	9.45	118	9.45	6375	7273	6818
9.71_899.72_9.72_894.76	TAG 54:7; B		[M+Na]+_[M+NH4]+	899.7152_894.7576	ESI (+)	9.715	1153978	1270681	660797	578920	833265	863810	964393	861814	1099356	948794	956035	743088	860451	736826	1246289	690110	1048211	1234016	1101435	1157226	7804	7104	7828	114.43	173	269	1050105	1069205	841362
9.29_897.70_9.28_892.74	TAG 54:8;	BMPVTDWOWBNPJU-NYRSPQLFSA-N	[M+Na]+_[M+NH4]+	897.7003_892.7421	ESI (+)	9.285	153063	182022	88183	62273	99268	102529	78411	78541	217405	75804	164696	95113	89304	80060	228122	117900	137651	158931	136061	240621	424.28	892	535	127.28	157	167	143016	152110	146725
8.89_890.73	TAG 54:9;		[M+NH4]+	890.727	ESI (+)	8.89	4.01	11206	11414	2267	3824	6279	4.01	4.01	4.01	4.01	8521	4.01	10866	3961	30074	14084	18808	19166	4560	34109	4.01	4.01	4.01	40	85	4.01	20049	7752	4617
11.84_925.83_11.84_920.86	TAG 55:1;		[M+Na]+_[M+NH4]+	925.827_920.8639	ESI (+)	11.84	136802	108994	8821	9380	58524	25068	75883	77534	100536	32042	77565	45845	20149	42063	77602	8764	85628	71964	93747	41652	2608.45	1949	2641	508.45	1211	836	57890	71242	81411
11.48_918.85	TAG 55:2; TAG 21:0-16:1-18:1;	REWFPYVCHWGUOS-UTGPTGKXNA-N	[M+NH4]+	918.855	ESI (+)	11.48	40473	41469	14421	17143	26264	27387	23631	33445	38158	26923	35274	30389	17655	24681	40875	15258	35535	33047	32769	33797	547	614	621	79	375	424	28807	38564	33190
11.16_916.85	TAG 55:3; TAG 19:0-18:1-18:2;	ZHHPBKCBEVCSDG-NCSSCBRDNA-N	[M+NH4]+	916.846	ESI (+)	11.16	29268	23640	8627	9324	10577	16204	16630	20802	41261	14967	26619	14844	12208	12679	26750	10098	21414	22615	21029	22374	574	310	599	133	49	4.86	22611	23187	19739
10.82_914.83	TAG 55:4; TAG 18:1-19:1-18:2;	DKILRNXFVWECGW-JNKAIAEUNA-N	[M+NH4]+	914.832	ESI (+)	10.82	3775	3654	1136	3558	4782	5893	4727	3.81	3.81	4471	2139	6533	4763	1946	2432	3312	3.81	9073	3.81	9838	490	3.81	431	38	117	3.81	2722	3417	2509
10.30_910.79	TAG 55:6; TAG 17:0-18:1-20:5;	IZABRXOLKZSJQE-IYDHUQFLNA-N	[M+NH4]+	910.789	ESI (+)	10.3	46970	43591	11322	16875	17412	24236	34354	22309	57476	17825	44310	25281	16317	16718	43787	22014	38309	36853	41072	38463	1632	2184	1595	64	167	6.37	37496	36450	35322
9.91_908.77	TAG 55:7; TAG 17:1-18:1-20:5;	FZCWUXLZPBVHLD-RWCIUOHKNA-N	[M+NH4]+	908.77	ESI (+)	9.91	24107	19883	5970	7165	8619	14679	11973	11943	28821	6710	21652	11868	9078	8786	15446	12129	18782	19834	20498	9797	381	437	106	95	72	59	17121	17531	17154
12.04_941.85_12.03_936.90	TAG 56:0;		[M+Na]+_[M+NH4]+	941.8536_936.8964	ESI (+)	12.035	21704	16925	9326	10756	9184	9361	12652	12637	14874	8136	13759	14070	6711	12494	13223	6395	14607	12762	15749	10341	3698	2590	2573	1646	802.34	920	13499	12988	12623
11.92_955.81_11.92_939.84_11.92_934.88	TAG 56:1;	OCYFAHIHWCVZKS-FHSLLVMSSA-N	[M+K]+_[M+Na]+_[M+NH4]+	955.8103_939.8375_934.8831	ESI (+)	11.92	535518	454599	197199	183136	274069	289511	382781	387088	361019	296589	412744	387417	197119	236133	310518	190996	266388	370479	529740	310033	8728	10466	9568	826.62	1373.97	874.97	361930	377083	389650
9.13_916.74	TAG 56:10;		[M+NH4]+	916.743	ESI (+)	9.13	28475	27040	11099	8578	11407	19631	16558	19441	32847	12470	20627	16019	15023	9983	26571	15440	18079	22235	27489	20019	5.14	5.14	219	68	51	90	19166	20073	21520
8.74_919.69_8.74_914.73	TAG 56:11; TAG 16:1-20:5-20:5;	ALJQKGDUIBJSOW-GYQGKBJZNA-N	[M+Na]+_[M+NH4]+	919.6868_914.726	ESI (+)	8.74	38095	36839	13928	13974	20423	26306	18746	24432	38259	17527	32020	17927	21621	14440	41762	22785	30278	35883	37203	36259	178.06	7.81	7.81	79	217	149	29405	26785	30761
11.72_932.87_11.72_937.83	TAG 56:2;	PDEQUPGHMOMBFC-FYEHETCMSA-N	[M+NH4]+_[M+Na]+	932.8666_937.8251	ESI (+)	11.72	619032	620042	256177	257057	376728	403616	629421	525464	538603	431409	686706	493476	267964	402094	478839	230161	362944	480105	662061	405300	7609	6617	7004	376	632	527	524506	545287	529889
11.39_930.86	TAG 56:3;	QXMHHXQBBKDSSL-BAQZNRHJSA-N	[M+NH4]+	930.857	ESI (+)	11.39	169245	40799	82629	37530	55142	96723	103620	106160	223339	53370	183105	94719	8.51	93834	169288	19890	132570	127171	151615	83971	8786	8114	2603	85	145	177	141291	150776	140964
11.04_928.84	TAG 56:4;	YONCDTJKIZDSKQ-IYASBODOSA-N	[M+NH4]+	928.84	ESI (+)	11.04	38135	48677	19566	21871	6482	27928	24025	25649	60291	21974	38391	26893	22191	23826	38267	27446	34907	35901	38520	35509	10156	15614	8557	68	148	62	34313	36242	35898
10.70_926.82	TAG 56:5; A	UHEJWASONFIROS-YPSHDQQVSA-N	[M+NH4]+	926.818	ESI (+)	10.7	17164	21771	6652	9711	10439	16875	12690	18101	28838	18872	23103	16075	10445	10653	18308	13082	19451	17571	19189	21846	10390	10024	10737	6.61	115	66	22687	16219	20935
10.78_926.82	TAG 56:5; B	UHEJWASONFIROS-YPSHDQQVSA-N	[M+NH4]+	926.818	ESI (+)	10.78	11417	18006	0.94	3832	2324	2797	9988	4582	21836	3725	15017	1555	449	4387	12814	0.94	9731	6421	10251	4142	12274	11268	12958	0.94	0.94	9	7793	4008	7592
10.91_926.83	TAG 56:5; C	UHEJWASONFIROS-YPSHDQQVSA-N	[M+NH4]+	926.826	ESI (+)	10.91	42966	50964	21976	25806	23044	33708	40352	33342	64625	29633	39263	32044	24734	24946	39224	19601	27029	32009	42389	31461	20866	12651	22871	83	72	69	36810	37371	38925
11.01_926.82	TAG 56:5; TAG 18:2-18:3-20:0;	ZQURXMDEQOSXBZ-SPARDCGQNA-N	[M+NH4]+	926.82	ESI (+)	11.01	12332	16497	11681	10516	10294	11809	11294	10880	16128	11140	18038	8304	10252	11885	18498	7742	15008	13464	13589	17294	1476	16159	1998	29	73	80	13565	13364	12929
10.52_929.76_10.48_924.81	TAG 56:6;	ZTNDRFCABXFVMY-WJTCTALZSA-N	[M+Na]+_[M+NH4]+	929.7563_924.8081	ESI (+)	10.5	105058	94647.7	67840	61319	65569.7	70993.7	89100	77356.7	130808	71700.7	46324.7	78319.7	54877.7	64410	96724	59612	92633.7	62138.7	98639.7	53099.7	70856	67682	68026	210	92	8.69	88697	96450.7	49536.7
10.61_924.82	TAG 56:6; TAG 18:0-18:1-20:5;	BLNSKVFNUJRUQY-KYXCFQCLNA-N	[M+NH4]+	924.818	ESI (+)	10.61	84814	52435	22479	49114	31951	70206	72388	59432	108823	68152	88475	43499	55481	31307	66000	47224	54383	68630	69611	76394	10.26	10.26	3489	131	10.26	103	83133	60180	66312
10.12_927.74_10.12_922.78	TAG 56:7; A	DODZUDCYRVWEOJ-GKZBLMSTSA-N	[M+Na]+_[M+NH4]+	927.7402_922.7825	ESI (+)	10.12	33636	95961	33391	43082	150085	158329	230226	151687	172008	192105	125385	215556	155691	48845	134828	40938	252490	128612	198423	73848	38992	37571	39926	145.91	122	167	213558	168937	185234
10.29_922.78	TAG 56:7; B	DODZUDCYRVWEOJ-GKZBLMSTSA-N	[M+NH4]+	922.783	ESI (+)	10.29	51714	68607	22474	16810	27769	21009	33764	8065	50900	37689	44272	24482	24103	21316	22586	27352	34691	35981	26923	40154	22199	20973	20009	57	54	5.44	46224	33146	28617
9.92_920.77	TAG 56:8; B	UBGUHMDKBGQUND-VPFWBQFRSA-N	[M+NH4]+	920.773	ESI (+)	9.92	20979	31400	9229	7400	10142	16577	9914	1423	25284	29561	21257	5500	3589	7456	25557	15469	20096	23126	17696	16574	9395	8928	8768	40	41	128	40769	40796	15987
9.77_920.79	TAG 56:8; TAG 18:1-18:2-20:5;	XMEDLHXPFLTJAC-KGRXIBLNNA-N	[M+NH4]+	920.793	ESI (+)	9.77	134018	177588	88315	57608	100382	97138	70381	74552	219018	72644	148910	96536	72690	81796	180966	114395	126147	142039	115304	242602	7180	7888	7884	57	75	112	132090	133630	138668
9.39_918.76	TAG 56:9;	HTODETRMAVZETG-GOCHBVGNSA-N	[M+NH4]+	918.761	ESI (+)	9.39	17760	21882	10265	8294	12547	12311	4807	6923	29856	7551	22906	11088	8604	10512	26737	16256	16755	18859	16761	36939	1377	807	849	6.8	68	104	19277	17936	17372
11.98_953.85_11.98_948.90	TAG 57:1;	QLQFCWUGYPUXFE-MKFPQRGTSA-N	[M+Na]+_[M+NH4]+	953.8547_948.8952	ESI (+)	11.98	70717	59126	21926	22276	33466	32706	38762	45740	52167	30974	44360	48087	20962	28806	38034	22694	43897	42395	50648	37339	1362	1011	1311	416.22	232.22	672	43619	42367	43373
11.85_946.88	TAG 57:2;	OQPANTOJGGHRCB-OEIGHXOUSA-N	[M+NH4]+	946.883	ESI (+)	11.85	66828	51391	8982	11593	27543	15525	35761	42899	53394	19877	34020	25330	7296	23590	32855	8721	43008	36277	46133	33899	1600	1926	2208	37.13	371	388	43024	36047	40669
12.12_964.93	TAG 58:0;		[M+NH4]+	964.928	ESI (+)	12.12	8768	7746	5184	4586	4113	5023	4907	6988	6841	4355	6672	7684	3320	5530	6571	4324	8071	6830	7546	5563	1726	1108	1734	915	629	490	7634	6552	6677
12.03_983.84_12.03_967.87	TAG 58:1;	OWZMHFAFGQCCNI-FBXRAONGSA-N	[M+K]+_[M+Na]+	983.839_967.8711	ESI (+)	12.03	12256	9324	5021	4948	6921	5325	7347	8795	8580	5442	7119	8612	4792	5706	6834	4973	5594	7490	11146	6881	619.94	559	258.94	14.09	237	141	7754	8052	7307
12.04_962.91	TAG 58:1;	OWZMHFAFGQCCNI-FBXRAONGSA-N	[M+NH4]+	962.913	ESI (+)	12.04	136563	102705	50074	41615	65401	67885	76256	96772	93717	67926	89003	110186	40871	68036	72439	49972	74588	99735	124736	77369	6016	5175	5804	403	451	185	95274	86825	83468
9.63_944.77	TAG 58:10;	GXWBCAVCOMAOHT-VMCJOIRWSA-N	[M+NH4]+	944.774	ESI (+)	9.63	16622	17026	8822	9669	9436	11973	12086	13657	25771	8356	15133	13797	9290	8712	14914	13795	10282	12901	14691	15389	2580	2412	2321	6.18	62	6.18	12089	14081	14736
11.92_981.83_11.93_965.86_11.92_960.90	TAG 58:2;	NFQQJRGJJVQGAV-MEADVOAOSA-N	[M+H]+_[M+Na]+_[M+NH4]+	981.8281_965.8561_960.8966	ESI (+)	11.9233	204567	167052	85154	69217	103664	109293	123265	148230	135827	114405	163924	143528	76723	99926	127213	66012	117405	147305	190015	139734	8880	8836.13	8521	72.39	783	945	141634	143564	149580
11.73_958.88	TAG 58:3;	RFMSTHTUAZETPD-JJPHLYBUSA-N	[M+NH4]+	958.885	ESI (+)	11.73	54338	58744	21062	18668	23225	26165	35327	30465	51202	26339	46565	34478	17297	22813	37690	18508	30441	37836	52728	42882	4732	5576	5300	119	136	131	39569	40697	39990
11.03_952.84	TAG 58:6; TAG 20:0-18:1-20:5;	COOKQKDIDKRNDJ-IWRRIVRVNA-N	[M+NH4]+	952.841	ESI (+)	11.03	16307	17912	13234	9954	12122	14108	12104	14054	20014	12753	20373	12089	12596	15744	21796	8813	16516	17287	15741	22330	833	821	1119	46	55	4.62	15803	15340	16654
10.31_953.75_10.31_948.81	TAG 58:8;	KWIGMCRWEINBIR-HUPVKWKYSA-N	[M+Na]+_[M+NH4]+	953.7522_948.812	ESI (+)	10.31	12785.6	18388.6	5479	6822	7613	12957.6	11566.6	7586	20434.6	12505	15296.6	8045.6	5589.6	8281	14517	7665	12140.6	15201.6	17785	13905.6	7033	5917	6033	11.28	11.28	89.6	14406	13731	13093.6
12.08_976.93	TAG 59:1; TAG 16:0-27:0-16:1;	WEFGKLAQGDDJMF-FLFQWRMENA-N	[M+NH4]+	976.928	ESI (+)	12.08	33780	28446	13627	11504	18266	18743	20546	32626	24069	17465	21100	33441	14928	15787	17826	9810	23188	26504	28253	23633	759	285	761	167	156	421	18643	22540	22209
11.99_974.91	TAG 59:2;	ONQVFVNCAXIZPA-OEIGHXOUSA-N	[M+NH4]+	974.912	ESI (+)	11.99	33746	26276	12895	11122	14611	17072	19150	24246	25269	17452	22522	27107	11136	15772	18785	9636	20102	21547	24680	20304	855	515	739	110	87	194	21947	20331	21868
11.85_972.90	TAG 59:3;	GFWCWSZOZVIVJH-ZIURWEIWSA-N	[M+NH4]+	972.903	ESI (+)	11.85	12426	11312	4209	4115	5296	3512	7559	7172	9725	5153	8104	6436	2740	5576	6663	3333	9777	7405	9831	9509	758	651	1012	46	115	85	10319	7553	9115
12.12_995.90_12.12_990.94	TAG 60:1;		[M+Na]+_[M+NH4]+	995.9018_990.9418	ESI (+)	12.12	90569	80773	35882	30314	53236	54055	36053	76887	57074	46653	57961	96473	35231	41889	54363	39612	56248	75790	90437	52111	3057	1460	2305	135.35	621	231	63742	61498	62620
12.04_993.88_12.04_988.93	TAG 60:2;	QPNVLDQSHXVPMG-JMYPUKFOSA-N	[M+Na]+_[M+NH4]+	993.8849_988.9277	ESI (+)	12.04	80243	71909	36960	28004	43702	38551	46281	63594	64149	47007	54301	82017	26860	39061	47451	36472	52370	70379	87799	50031	4554	3028	4131	177.88	23.96	278	62105	55375	54492
11.93_986.91	TAG 60:3;	IJOXAPFYWITIHW-KUBXGBLDSA-N	[M+NH4]+	986.911	ESI (+)	11.93	42646	36934	20877	16249	18294	19220	24160	24048	28526	23285	31680	30577	13426	17288	25284	17408	20812	29236	47609	27214	3103	3313	2569	97	230	282	29834	28894	31065
11.74_984.90	TAG 60:4;	WECVQMVSEHWZQR-ULZSGHTGSA-N	[M+NH4]+	984.9	ESI (+)	11.74	6664	7116	913	2589	2423	3665	3364	3532	6486	3194	5134	4027	1799	1600	4047	2008	3709	4812	5333	5050	601	235	322	42	70	4.2	4453	3082	3126
12.14_1004.96	TAG 61:1; TAG 16:0-27:0-18:1;	BBQMMUUHDPKXMJ-QYVLQNAGNA-N	[M+NH4]+	1004.96	ESI (+)	12.14	20690	10065	10400	7935	12829	12826	12864	22697	11933	10414	13641	24147	10207	9788	11580	7706	16438	16953	18807	15564	528	89	64	31	255	3.06	15639	14175	14966
12.08_1002.94	TAG 61:2; TAG 27:0-16:1-18:1;	XDSNPKPBAKCXGN-LWTNEWRSNA-N	[M+NH4]+	1002.94	ESI (+)	12.08	19430	15690	9528	7214	12743	11350	12651	20668	15446	12168	14463	25258	9830	11584	12927	7600	14938	16815	17123	15771	127	522	177	73	42	113	11904	15090	14610
12.17_1023.93_12.17_1018.97	TAG 62:1;		[M+Na]+_[M+NH4]+	1023.9344_1018.9739	ESI (+)	12.17	66764	55843	31108	24732	41464	41591	38069	55827	38268	32418	39824	59543	27056	35193	33709	30130	43031	54815	73444	41991	1092	562.01	867	31.01	489	241	48895	36042	44485
12.12_1016.96	TAG 62:2;		[M+NH4]+	1016.96	ESI (+)	12.12	56060	47492	25793	17740	29749	30927	22104	46759	32977	30001	33552	58809	19574	24418	30564	22776	34626	44792	55575	33748	960	1116	1059	79	234	159	38948	37071	38422
12.05_1014.95	TAG 62:3;	QSEFCNRWIMUGOX-QFXJXGHKSA-N	[M+NH4]+	1014.95	ESI (+)	12.05	21277	29616	16167	10624	12035	12891	17993	15180	19581	18788	19655	23875	9241	12091	15915	13619	13633	21648	34463	14343	333	224	520	136	13.57	140	20132	17959	18734
11.95_1012.92	TAG 62:4; TAG 28:0-16:2-18:2;	GMQXOCKZHCTGEW-CAOVLWEINA-N	[M+NH4]+	1012.92	ESI (+)	11.95	8482	6581	3714	2955	2737	4276	5132	3442	8366	4370	5796	4481	2545	2335	5768	2824	3700	6740	10100	4586	414	254	115	56	5.62	5.62	6211	5914	5944
12.19_1032.99	TAG 63:1; TAG 18:0-29:0-16:1;	VQLQVQUYYPFYAF-FLFQWRMENA-N	[M+NH4]+	1032.99	ESI (+)	12.19	13326	9549	6100	5349	8602	6815	8214	16022	9172	7167	8945	14465	5578	7450	6820	6165	9438	7231	11379	10379	288	66	43	94	91	4.31	11402	8388	8625
12.14_1030.97	TAG 63:2; TAG 29:0-16:1-18:1;	RSHVHMKRGTWQBY-BFLJTMLXNA-N	[M+NH4]+	1030.97	ESI (+)	12.14	12475	5887	7028	5153	8224	7456	7207	13719	7693	5902	7978	13387	5218	6690	6708	5520	9638	10130	10753	10224	198	62	78	6.02	131	60	9804	9174	8949
12.22_1047.00	TAG 64:1; TAG 16:0-30:0-18:1;	NHWLYEHWQFHXAI-ZSBPYGRINA-N	[M+NH4]+	1047	ESI (+)	12.22	19084	16109	9396	9577	13271	12096	12937	4990	12868	10867	11677	18019	8021	11084	9238	7491	12519	16698	18508	13629	399	464	214	12.64	231	126	13533	13361	13019
12.17_1044.99	TAG 64:2;		[M+NH4]+	1044.99	ESI (+)	12.17	26655	21610	16025	10479	18156	16362	15667	23280	18141	14600	16053	22851	10689	15133	14416	12748	17192	21382	28937	16107	322	394	522	61	164	6.12	21292	15121	19491
12.12_1042.97	TAG 64:3; TAG 18:0-16:1-30:2;	VWEPMOSVJAQWIS-QUVLYSTANA-N	[M+NH4]+	1042.97	ESI (+)	12.12	11926	13226	9397	5255	6836	6184	5633	8284	9186	8759	9873	11852	4960	5936	9474	6181	7641	10039	13930	7956	150	132	136	5.18	52	78	9899	8954	9820
12.06_1040.96	TAG 64:4;	IABPCCHORNRSBT-ULZSGHTGSA-N	[M+NH4]+	1040.96	ESI (+)	12.06	2087	6169	2691	1754	2452	3323	3150	2459	5496	4071	4693	3456	1705	1365	3911	1736	2692	4971	6947	3533	153	41	153	4.05	4.05	4.05	4146	4216	2660
12.24_1061.02	TAG 65:1; TAG 16:0-33:0-16:1;	VITUKYXYTKPYSZ-FLFQWRMENA-N	[M+NH4]+	1061.02	ESI (+)	12.24	15941	12293	6885	5671	9283	5910	10769	22069	11936	8663	8115	16663	5476	7494	8573	7426	11952	13158	9514	14366	170	213	94	233	133	148	11456	10850	12445
12.19_1059.01	TAG 65:2; TAG 33:0-16:1-16:1;	JVPSIXBSOUTGQJ-XFUYORNGNA-N	[M+NH4]+	1059.01	ESI (+)	12.19	11572	6489	3445	3988	6835	4608	6153	14479	8490	5948	6736	11037	2445	5377	4509	4416	9401	5699	7240	8948	118	3.68	79	170	62	37	8825	6635	7754
12.22_1073.02	TAG 66:2; TAG 16:0-32:0-18:2;	TVHFVHNSCNWQHF-HNCQRMFJNA-N	[M+NH4]+	1073.02	ESI (+)	12.22	10530	10148	7835	5781	7848	6122	7564	4604	8004	6464	6366	10330	3470	5876	6765	5152	7302	8881	10192	7863	77	100	6.79	68	112	77	7706	6747	7458
12.24_1087.04	TAG 67:2; TAG 33:0-16:1-18:1;	OWTOLXRVBIKUBM-IJACLJIHNA-N	[M+NH4]+	1087.04	ESI (+)	12.24	9867	7643	4093	3461	6651	3575	7149	15208	8587	5559	4573	11137	3550	4649	4740	4535	7991	7593	6427	10532	70	46	4.57	91	4.57	4.57	7638	7460	7986
12.26_1101.05	TAG 68:2; TAG 16:1-26:0-26:1;	CYLRLLHXOXLCKY-HAVZPYTLNA-N	[M+NH4]+	1101.05	ESI (+)	12.26	9182	13535	7028	5463	6007	4793	6824	7227	6332	6341	5066	9351	2757	4555	5551	8115	6163	6717	8724	5715	3.22	32	3.22	3.22	106	112	7694	6529	7317
12.23_1099.04	TAG 68:3; TAG 18:1-24:1-26:1;	TZBXMHDNFOZKRR-HVIKVPRINA-N	[M+NH4]+	1099.04	ESI (+)	12.23	12631	14142	10260	6409	5640	4934	13610	3116	5499	7699	7477	10316	3211	4500	8285	8438	5552	7854	14232	2790	2.69	2.69	42	53	27	2.69	7684	7711	8227
12.27_1127.07	TAG 70:3; TAG 16:1-26:1-28:1;	SLXHLBUCEQFIBV-FWMZSBKENA-N	[M+NH4]+	1127.07	ESI (+)	12.27	15937	27214	15622	8844	6578	6208	16880	5253	5939	15699	12114	13315	4006	5345	8069	15317	7890	10821	21292	2904	10.8	332	190	108	10.8	466	13802	12167	12831
12.31_1155.10	TAG 72:3; TAG 18:1-26:1-28:1;	HEXIWEDFVSPVOX-SQQCUAOSNA-N	[M+NH4]+	1155.1	ESI (+)	12.31	11260	23575	14131	7197	6039	5453	9485	4152	4701	18476	8752	8694	4220	4925	4928	16061	8479	8545	17308	3384	127	5.98	5.98	60	93	5.98	10964	10524	10786
5.10_865.53			[M+H]+	865.529	ESI (+)	5.1	943	1122	603	1167	281	652	451	916	573	1371	664	1095	1069	1095	1453	417	1297	682	734	488	765	1412	1729	100	37	241	875	514	771
5.30_430.38			[M+H]+	430.381	ESI (+)	5.3	7821	9664	8746	10081	8632	7906	10217	7961	10172	10405	8089	6889	8158	8867	5284	9280	7715	8561	6733	7656	20443	16447	14771	610	711	692	8652	8028	9265
10.55_951.81			[M+H]+	951.815	ESI (+)	10.55	6501	5753	5384	5080	5809	4415	6199	4639	7297	6019	4694	3168	5707	5637	3698	4138	4794	6250	3706	5998	5576	4128	4349	56	50	46	5351	5962	5283
5.46_790.57			[M+H]+	790.573	ESI (+)	5.46	1644	851	958	706	766	1070	662	858	1082	408	1025	996	305	1507	689	735	466	993	300	438	3160	3056	3050	70	176	160	1058	617	335
9.53_885.68			[M+H]+	885.679	ESI (+)	9.53	66889	49640	71831	67830	56937	62297	71283	83262	66373	74741	70902	85411	74589	84266	60368	68410	68589	69388	59115	64528	1103	1960	1483	102	135	179	70582	77131	75256
11.72_933.86			[M+H]+	933.862	ESI (+)	11.72	229582	323080	165456	173448	238277	268276	404994	258219	279852	282391	352986	313047	172143	197656	232662	151575	236824	317096	84525	265634	5005	4311	4734	232	352	400	315763	300760	354485
5.17_1475.15			[M+H]+	1475.15	ESI (+)	5.17	11481	9132	9331	17943	12645	12138	13930	11639	11330	19317	10994	17910	15249	10220	18847	10358	12797	7220	12037	10564	41957	42678	45629	129	71	50	18399	23977	16377
10.95_551.51			[M+H]+	551.506	ESI (+)	10.95	19651	18730	11452	11519	13612	14507	20316	14145	13469	10881	15823	17875	14233	15492	15718	9402	13454	13223	19232	12487	1295	1843	2002	3.83	90	38	11315	17041	19107
10.53_369.35			[M+H]+	369.352	ESI (+)	10.53	300	418	5505	2519	710	906	595	1492	278	2040	1414	846	1136	1409	4468	1740	1816	1431	122	2076	1169747	1146165	1193123	376	12.21	338	1512	1347	1049
11.37_931.85			[M+H]+	931.854	ESI (+)	11.37	137086	39723	9.23	31278	53005	90697	92031	79249	179242	53663	93146	87538	9.23	86215	129042	19509	103299	103530	132882	67419	6323	8370	7858	92	9.23	170	122734	124546	117196
10.30_808.73			[M+H]+	808.734	ESI (+)	10.3	136432	216414	203855	213184	206734	296319	175852	186935	285810	288204	405309	253524	285941	269161	729797	270431	308386	314911	342225	196795	4796	3736	3700	435	226	342	656830	202866	186406
5.16_838.51			[M+H]+	838.51	ESI (+)	5.16	973	6436	2609	2382	853	2401	1591	518	6465	7751	6700	1855	1413	941	1277	6998	2031	1962	1175	1465	9304	9127	9402	7.18	72	7.18	2259	4937	496
5.11_1516.13			[M+H]+	1516.13	ESI (+)	5.11	160928	125588	145503	117123	90117	127549	196027	240248	122750	181012	156965	148296	178831	185858	231428	66358	151793	192884	170642	133927	1132	904	1292	2.65	2.65	27	168191	165083	184942
5.74_1573.19			[M+H]+	1573.19	ESI (+)	5.74	8455	5426	12886	7467	6596	7648	13513	13102	8775	12850	11010	12365	11467	16187	14935	3902	11556	14207	10060	12424	5058	4940	4413	2.78	2.78	28	9720	8670	12629
10.96_577.52			[M+H]+	577.52	ESI (+)	10.96	74851	70746	40567	38777	54938	55934	78720	64047	58482	49783	55991	74462	50818	57329	55053	39663	42479	53969	74085	49588	3321	4324	5212	134	144	215	43311	63436	72392
5.12_1159.84			[M+H]+	1159.84	ESI (+)	5.12	2979	2143	1385	1903	1185	2903	3631	3758	247	2228	2602	2255	1436	3480	2519	1301	2842	2865	2524	2095	4089	305	6640	3.49	3.49	35	2199	3143	1709
5.00_577.52			[M+H]+	577.52	ESI (+)	5	87479	102199	76921	116101	55797	58100	80262	106998	105953	100686	144040	84409	94553	75062	106615	78273	100829	133097	84651	84744	132	308	83	1.29	13	87	152545	96056	83985
5.74_866.54			[M+H]+	866.542	ESI (+)	5.74	4066	3537	3617	3631	3590	4149	4142	3645	3734	4360	3056	3938	4322	4237	3981	2808	3759	3428	3649	2657	1315	1118	942	6.08	163	61	4125	4110	4117
4.95_776.58			[M+H]+	776.578	ESI (+)	4.95	584	663	909	235	662	468	228	544	431	820	1010	683	484	396	881	603	748	389	257	460	11580	12325	12973	90	91	53	336	668	670
5.07_603.54			[M+H]+	603.536	ESI (+)	5.07	20712	19459	23140	20972	14449	20798	23646	22721	16086	26401	34020	19804	23023	25761	27169	12313	23827	29873	26608	23967	190	342	435	128	136	41	24438	22617	25512
10.98_603.54			[M+H]+	603.538	ESI (+)	10.98	21568	18896	11171	10027	17443	17569	23965	22405	19084	15776	16709	20856	15462	19509	17067	11881	13174	16538	23677	16548	1445	2334	2506	70	95	47	13458	18870	21521
11.10_448.34			[M+H]+	448.345	ESI (+)	11.1	21128	25122	24742	28610	22848	19369	29625	29397	24086	24345	21430	29992	29704	9864	30576	27557	24288	23311	27933	24364	313.61	313.61	313.61	313.61	313.61	313.61	29965	23916	26890
11.11_462.36			[M+H]+	462.358	ESI (+)	11.11	8241	2399	8630	8300	7464	9227	7830	7786	9388	7521	6826	8365	7721	6033	9006	7893	6221	7146	8181	6081	141.27	141.27	141.27	141.27	141.27	1413	8698	8571	9293
4.79_792.57			[M+H]+	792.573	ESI (+)	4.79	7667	9240	2902	11100	9885	7306	8733	9351	11810	5856	2248	5222	9927	8976	8094	4555	2251	7682	6201	3242	116.39	116.39	116.39	116.39	116.39	116.39	7660	10240	5828
0.47_162.11			[M+H]+	162.113	ESI (+)	0.47	152922	193559	94176	120575	80716	125795	78169	102705	117228	82896	85226	75752	101142	79234	101609	77247	121868	138586	72421	109528	51662	57524	55854	1332	10288	10280	101155	107931	105394
10.83_824.81			[M+H]+	824.815	ESI (+)	10.83	60675	23878	105.48	105.48	105.48	105.48	70226	45761	57627	7959	45425	105.48	1476	105.48	39786	105.48	29233	22553	42118	3999	105.48	105.48	105.48	105.48	105.48	105.48	17478	15233	21466
11.09_838.84			[M+H]+	838.838	ESI (+)	11.09	57293	30014	19361	25756	16983	1640.1	41440	59232	70490	1640.1	93909	27187	48195	18141	131851	31937	156512	81051	27416	43779	1640.1	1640.1	1640.1	1640.1	1640.1	1640.1	71565	1640.1	56347
11.14_834.80			[M+H]+	834.803	ESI (+)	11.14	14715	14225	4878	13992	10320	19490	30276	19609	29934	13461	26578	7530	10186	13993	19045	13288	26902	18116	10808	14590	112	193	238	69	114	69	16973	17639	16155
11.09_864.85			[M+H]+	864.854	ESI (+)	11.09	366493	164380	101935	96822	109682	241504	7409.54	455299	460976	7409.54	494341	128413	292716	101860	663484	91495	612200	510567	176310	159438	7409.54	7409.54	7409.54	7409.54	7409.54	7409.54	458870	7409.54	342194
11.16_860.82			[M+H]+	860.819	ESI (+)	11.16	24554	19960	8193	9745	12823	18540	35001	15259	48994	14584	25509	10060	8125	12662	24125	14015	26486	21305	21307	15109	112	296	373	41	79	4.15	24389	24325	16410
9.81_850.74			[M+H]+	850.739	ESI (+)	9.81	7.04	4304	52437	25087	39964	58993	7.04	30350	7.04	23716	7.04	61442	52921	45288	7.04	46329	7.04	40806	7.04	52450	70	7.04	7.04	75	7.04	84	43492	38070	60536
9.45_848.72			[M+H]+	848.723	ESI (+)	9.45	5511	27808	14108	8.65	17815	21911	8.65	8.65	33887	12923	32428	11787	18321	17530	36974	17733	8.65	21861	12556	29430	215	311	202	8.65	153	87	20080	26381	26645
11.39_894.90			[M+H]+	894.901	ESI (+)	11.39	26368	19491	363.81	9273	12237	7708	19659	12650	363.81	16117	363.81	7788	24205	8625	4317	16356	10033	9078	363.81	10581	363.81	363.81	363.81	363.81	363.81	363.81	18482	8500	9837
11.07_892.89			[M+H]+	892.892	ESI (+)	11.07	37684	44435	8.42	11415	15576	8.42	28482	61403	71287	8.42	37923	24245	13548	15613	30905	12907	45936	58340	8.42	22470	8.42	8.42	8.42	84	8.42	8.42	30590	8.42	30076
10.50_890.87			[M+H]+	890.869	ESI (+)	10.5	3.9	3.9	3.9	3.9	3.9	20204	24724	3.9	20715	3.9	17990	3.9	3.9	16347	3.9	3.9	3.9	20095	3.9	3.9	3.9	3.9	3.9	102	39	3.9	39947	21604	35314
11.41_884.82			[M+H]+	884.825	ESI (+)	11.41	17206	10630	3.08	47847	38582	12227	10694	11110	3846	43237	3.08	8223	29657	5720	3.08	14858	7306	6995	3.08	4582	3.08	3.08	3.08	3.08	3.08	31	11181	10449	7426
11.09_908.92			[M+H]+	908.919	ESI (+)	11.09	7850	11849	293.88	5704	293.88	293.88	7473	293.88	13149	293.88	16009	293.88	293.88	293.88	16009	293.88	25595	14662	293.88	293.88	293.88	293.88	293.88	293.88	293.88	293.88	7597	293.88	293.88
10.62_944.92			[M+H]+	944.923	ESI (+)	10.62	6399.23	6399.23	150988	6399.23	6399.23	6399.23	6399.23	6399.23	6399.23	6399.23	6399.23	6399.23	6399.23	6399.23	6399.23	111749	6399.23	6399.23	6399.23	6399.23	6399.23	6399.23	6399.23	6399.23	6399.23	6399.23	6399.23	6399.23	6399.23
10.82_946.93			[M+H]+	946.931	ESI (+)	10.82	46960	17448	447.82	447.82	27842	21389	16334	39275	43805	26892	39384	447.82	22765	447.82	35729	447.82	25566	16410	39665	22071	447.82	447.82	447.82	447.82	447.82	447.82	23643	21892	27492
9.03_934.84			[M+H]+	934.838	ESI (+)	9.03	8308	9003	2018	3901	4787	5147	10933	6887	8124	4976	3963	10721	3527	3863	2951	3086	2157	2433	5320	1425	364	127	149	127	9.88	99	5217	5122	5910
8.56_932.82			[M+H]+	932.821	ESI (+)	8.56	7973	10207	3607	5115	5738	5905	11583	7534	8508	6671	5911	9128	3417	4550	728	2047	2979	4088	6350	6.58	262	6.58	91	6.58	66	85	7242	6566	6602
11.36_964.98			[M+H]+	964.98	ESI (+)	11.36	17287	19080	672.25	37315	33466	11267	672.25	17378	672.25	34630	17256	672.25	42680	19659	24820	32241	17522	17284	672.25	48271	672.25	672.25	672.25	672.25	672.25	672.25	672.25	18422	18862
11.10_974.96			[M+H]+	974.959	ESI (+)	11.1	19647	3.46	8604	5681	7307	16326	3.46	13169	3.46	6912	3.46	15718	11126	8005	23173	5717	3.46	12087	19878	11036	3.46	3.46	3.46	35	50	3.46	28177	15323	3.46
9.19_960.86			[M+H]+	960.856	ESI (+)	9.19	8039	9166	2450	3855	4807	5187	11013	7285	9119	5411	4978	8002	3315	3479	3027	3236	3874	4114	6979	1807	361	284	713	49	141	27	5517	5374	6046
1.20_416.34			[M+H]+	416.338	ESI (+)	1.2	9566	5565	9368	6625	5615	6813	6602	9252	5917	8190	12523	12057	16396	11759	11983	6248	6687	13842	14490	8810	321	167	16.72	167	193	232	10453	10167	9634
6.35_654.60			[M+H]+	654.604	ESI (+)	6.35	12499	12784	7751	11178	9052	9561	12741	10425	14685	10866	10720	11067	10277	6556	9320	9649	11524	10558	11525	7658	470	269	182	90	195	9.04	13963	9883	10525
7.03_682.64			[M+H]+	682.636	ESI (+)	7.03	12591	12551	7218	9441	8405	7966	12758	11316	15043	9683	9570	9960	8215	6004	8417	8870	9629	10210	13332	6873	2258	2152	1808	77	104	192	12786	10328	9730
6.42_680.62			[M+H]+	680.618	ESI (+)	6.42	11695	13915	8040	10777	10816	10729	13870	13735	14766	13161	10674	10272	10209	8169	11202	10811	12919	11348	12307	9389	188	310	421	38	3.83	84	13887	11781	11398
7.03_696.65			[M+H]+	696.649	ESI (+)	7.03	42363	45719	22823	35285	32363	31916	45198	38866	53890	37334	33544	37946	34125	24101	32655	33838	35988	37225	47554	25319	8264	7154	6630	381	279	293	44389	37000	35510
6.48_694.63			[M+H]+	694.633	ESI (+)	6.48	21504	28179	14461	21466	16402	18286	21912	23765	32603	25171	21479	17668	18185	11683	19554	21462	24078	24067	21846	18847	6347	5456	5083	88	8.84	113	27485	21880	18197
7.70_724.68			[M+H]+	724.683	ESI (+)	7.7	6410	6703	3665	5049	4910	4802	11088	6799	9904	6099	3919	6479	3570	4153	3826	4285	5407	5627	7340	3436	302	828	880	104	109	73	7738	6226	5620
7.09_722.66			[M+H]+	722.664	ESI (+)	7.09	24039	22837	10678	14716	17182	16581	30009	28430	28835	20554	15807	18720	14460	13867	15618	14051	19020	19689	22603	17204	4365	3172	3831	207	226	20.7	23826	20042	20497
10.81_878.85			[M+H]+	878.851	ESI (+)	10.81	12015	9356	4004	5086	3810	4122	4252	9806	8899	5134	11961	5721	4046	1991	14299	5557	14060	5697	14504	4368	2.56	2.56	2.56	2.56	44	26	7358	4251	9447
10.51_892.87			[M+H]+	892.867	ESI (+)	10.51	212575	220786	159166	6290.86	179195	97062	6290.86	6290.86	187565	6290.86	226403	216012	374701	154412	148949	6290.86	6290.86	169288	151256	6290.86	6290.86	6290.86	6290.86	6290.86	6290.86	6290.86	6290.86	6290.86	146455
10.79_890.86			[M+H]+	890.861	ESI (+)	10.79	33337	31397	18662	9115	19730	16691	14089	36458	54134	19432	47474	14910	17151	2.9	28416	25007	23750	2.9	45918	20946	2.9	2.9	2.9	29	2.9	82	18898	31988	14881
11.08_908.90			[M+H]+	908.901	ESI (+)	11.08	10158	260.05	260.05	9517	4801	9643	260.05	11801	260.05	260.05	260.05	7473	8713	5342	14915	8450	260.05	8964	5059	5659	260.05	260.05	260.05	260.05	260.05	260.05	14823	4792	11424
10.50_906.88			[M+H]+	906.884	ESI (+)	10.5	72514	86353	72770	2727.24	75972	52417	2727.24	2727.24	83645	2727.24	108394	89236	153031	75415	2727.24	2727.24	2727.24	72236	2727.24	2727.24	2727.24	2727.24	2727.24	2727.24	2727.24	2727.24	2727.24	2727.24	71668
10.82_902.86			[M+H]+	902.857	ESI (+)	10.82	11589	11575	1135	9.78	2604	1769	4470	11675	15724	7475	13680	5310	3716	2301	10830	9.78	9663	6716	15275	7857	9.78	9.78	9.78	105	98	9.78	10029	6133	12641
11.35_922.92			[M+H]+	922.921	ESI (+)	11.35	6668	7786	31147	30059	11620	13256	6369	7184	17534	11209	10947	9250	21130	11519	163.35	24341	22102	20251	163.35	7860	163.35	163.35	1634	163.35	163.35	163.35	9691	8433	9121
11.84_920.90			[M+H]+	920.904	ESI (+)	11.84	7799	334.85	18704	29786	11083	8132	334.85	334.85	334.85	18278	334.85	10213	334.85	9743	8141	19105	334.85	10612	9956	8323	334.85	334.85	334.85	334.85	334.85	334.85	11702	11241	7172
11.12_934.91			[M+H]+	934.907	ESI (+)	11.12	54050	62714	42530	34376	44821	40804	67371	40204	58189	47116	67936	54015	30878	43852	43711	38441	51102	49041	51261	42757	9.99	9.99	9.99	100	9.99	9.99	39160	46367	52401
10.81_932.90			[M+H]+	932.904	ESI (+)	10.81	38336	59200	43503	54548	827.45	23156	20996	37008	21161	62979	50917	44775	52500	18616	57555	51230	52659	38753	50371	22438	827.45	827.45	827.45	827.45	827.45	827.45	44730	30895	50132
11.42_950.95			[M+H]+	950.946	ESI (+)	11.42	14704	8534	6.6	22521	7615	12352	6401	8669	10801	19348	4175	10044	15789	9035	4182	21058	4104	13597	6.6	3172	6.6	6.6	6.6	66	6.6	6.6	11121	5069	6.6
11.11_948.94			[M+H]+	948.935	ESI (+)	11.11	37798	9.43	12747	26539	15719	36620	50854	39573	9.43	23172	43094	37709	15606	17238	48478	14894	27529	24084	52369	21891	9.43	9.43	9.43	94	97	9.43	59329	41494	19297
11.35_962.96			[M+H]+	962.956	ESI (+)	11.35	47218	587.71	173521	128106	72847	61251	49757	587.71	64831	73825	587.71	70547	114541	63439	587.71	242638	109977	115099	63344	229527	587.71	587.71	5877	587.71	587.71	587.71	67151	55692	587.71
11.37_974.94			[M+H]+	974.942	ESI (+)	11.37	83733	197009	100583	13.37	58525	41937	178408	98216	89450	53311	78908	35153	27034	34997	13.37	43838	32301	24808	138666	13.37	13.37	13.37	7157	13.37	134	140	13.37	13.37	13.37
11.36_988.96			[M+H]+	988.956	ESI (+)	11.36	34251	82820	73677	25788	52751	25148	75197	50554	68005	30504	39995	27129	17048	23331	14276	34225	17069	15287	56493	24210	12.9	12.9	12.9	138	129	12.9	12.9	12.9	37410
6.42_652.59			[M+H]+	652.586	ESI (+)	6.42	6869	7324	3892	5379	4834	5043	9005	7708	8250	6895	5195	5405	5549	3553	5809	5179	6677	5724	7066	4664	605	722	207	109	10.9	164	6642	5678	6464
10.79_876.84			[M+H]+	876.839	ESI (+)	10.79	40194	34826	10320	8946	14400	16261	12277	39119	32910	28392	37281	12745	23468	6861	2958	26151	25023	21368	37088	20189	5.31	5.31	5.31	139	5.31	53	16892	23314	23498
11.11_890.85			[M+H]+	890.847	ESI (+)	11.11	206733	230642	74334	69782	84688	59188	190896	157264	173082	78090	276311	168452	72247	92244	272007	35594	114679	137667	252932	152437	3559.42	3559.42	3559.42	3559.42	3559.42	3559.42	85658	187478	191069
10.78_888.84			[M+H]+	888.843	ESI (+)	10.78	119636	145423	71873	51614	59548	81705	48779	92887	200015	110192	128953	119987	90303	32798	172050	46740	105555	88652	100979	115261	3.46	3.46	3.46	43	35	49	72371	68510	106014
10.76_900.84			[M+H]+	900.842	ESI (+)	10.76	4.08	4.08	22514	21209	14466	9959	10445	4.08	4.08	28368	4.08	21481	18925	7486	4.08	28259	4.08	18544	4.08	15237	4.08	4.08	4.08	4.08	64	41	4.08	14973	22466
11.16_876.82			[M+H]+	876.821	ESI (+)	11.16	116495	219619	38.89	14441	105840	158449	119956	132074	274255	16146	185825	111684	109680	34931	148261	124410	134307	170941	128333	41639	38.89	38.89	38.89	38.89	389	38.89	164951	132990	146591
12.20_916.94			[M+H]+	916.945	ESI (+)	12.2	7506	8770	7825	4534	4669	10713	5972	5384	6012	6529	7462	9627	6347	6934	6515	6772	6839	6410	10813	9224	48	104	4.83	192	4.83	4.83	8680	8121	7780
11.10_908.88			[M+H]+	908.881	ESI (+)	11.1	9073	11.43	5349	7581	4053	11.43	14244	10202	11.43	11.43	14622	4200	3493	4047	13617	6017	6615	6448	12167	12401	11.43	11.43	11.43	114	11.43	11.43	7390	11940	7804
10.60_920.88			[M+H]+	920.875	ESI (+)	10.6	175878	145737	148540	156260	195458	188037	176439	176647	175764	195754	131286	142348	210308	194089	152185	229396	133948	163088	150855	198225	29.38	29.38	29.38	364	29.38	294	184257	181520	183465
11.35_936.91			[M+H]+	936.909	ESI (+)	11.35	11923	30564	12696	8050	15.95	20918	14862	17997	19044	3842	24972	14491	4677	24331	27267	5602	19038	6847	13894	9038	4191	15.95	11341	284	160	264	26975	4755	7506
11.14_934.89			[M+H]+	934.891	ESI (+)	11.14	43815	65724	29746	45494	42061	50576	43054	46336	58038	44037	54806	39987	41341	51507	55449	56561	74076	48475	6.55	51038	6.55	1502	1002	66	74	6.55	55471	51167	46662
10.60_932.88			[M+H]+	932.884	ESI (+)	10.6	231138	128019	222930	247624	277733	277150	260436	266547	259013	290140	244306	213564	314397	277249	226482	342477	207309	246616	225333	287872	36.35	36.35	6467	364	606	36.35	290268	254798	271725
11.13_948.91			[M+H]+	948.912	ESI (+)	11.13	37514	48679	25943	35089	35277	45846	33752	33772	46646	36894	50665	28093	35434	35583	39583	41119	64229	51619	35925	42992	4.42	4.42	4.42	44	4.42	58	43303	28841	38959
11.16_946.90			[M+H]+	946.903	ESI (+)	11.16	25209	32585	7.48	3696	7.48	25735	16483	16171	31769	33598	10848	17295	14790	8969	16775	22504	8505	25215	21964	7.48	7.48	7.48	7.48	143	157	75	20292	22018	25205
11.37_964.94			[M+H]+	964.939	ESI (+)	11.37	34869	67855	32479	23138	19524	11.27	47808	22974	41525	21857	23202	45971	11.27	11.27	13408	15735	33619	22023	36722	11.27	11.27	11.27	11.27	11.27	410	113	19533	11.27	23941
11.16_960.91			[M+H]+	960.911	ESI (+)	11.16	48009	38456	27579	37709	34110	50825	36439	47593	58833	43893	41401	37250	35895	40196	49358	41337	54481	46499	35744	50945	13.88	13.88	1383	142	139	310	55041	49080	34449
10.87_958.89			[M+H]+	958.895	ESI (+)	10.87	15462	16842	10949	5373	2998	8813	8967	11392	24189	3695	10839	5759	22863	7854	14139	10352	11662	8123	17329	31221	865	11.81	607	149	118	153	12443	7634	11498
11.47_976.94			[M+H]+	976.939	ESI (+)	11.47	18402	27714	4.99	3770	12679	15487	24546	16034	28046	21649	26215	18033	14034	20315	27962	15990	21254	24550	32640	19152	728	4.99	4.99	50	52	96	19931	24533	24699
11.36_974.92			[M+H]+	974.922	ESI (+)	11.36	280200	137609	22949	82690	168661	249599	260643	263839	394084	176545	221168	253879	19805	230933	222499	54021	164018	198517	316276	73431	31058	29619	25514	252	295	390	297649	292628	247574
11.37_988.94			[M+H]+	988.938	ESI (+)	11.37	144328	33988	80102	61694	93545	134113	132429	127707	174615	87535	125781	127967	15.15	136942	136229	35872	117603	126353	157114	61316	7917	3805	21915	152	293	194	150476	152223	139456
10.62_984.91			[M+H]+	984.912	ESI (+)	10.62	23348	27060	14595	10108	15281	12275	16637	24499	46076	24493	27171	23638	20560	11910	15263	22229	16860	24455	22369	28767	5.72	5.72	15128	90	57	142	31347	19696	33214
11.73_1016.97			[M+H]+	1016.97	ESI (+)	11.73	46080	42016	25195	23324	15727	29069	31299	41422	13390	33067	51604	34739	20912	30151	40833	23048	25707	41312	45019	29900	1731	627	1050	60	113	84	40525	43464	44566
11.78_392.31			[M+H]+	392.309	ESI (+)	11.78	12790	11423	11977	46384	52020	42735	19349	35266	16871	45386	29806	42262	871.37	45612	30881	10177	18920	35586	8714	43449	871.37	871.37	871.37	871.37	871.37	871.37	47024	23056	37972
5.81_562.52			[M+H]+	562.519	ESI (+)	5.81	8569	7637	5975	6458	4904	6309	6421	12128	9708	7905	6307	8244	6566	5642	7034	8774	7184	7995	8621	6117	11.15	11.15	112	115	137	11.15	7941	7480	7488
6.55_720.63			[M+H]+	720.635	ESI (+)	6.55	7672	6412	5005	6587	3376	6895	8702	8961	7604	10338	11468	9121	5437	4529	10456	9499	9960	9025	9312	9676	5421	2906	5148	182.19	182.19	182.19	7973	11706	8493
9.16_738.67			[M+H]+	738.675	ESI (+)	9.16	24083	20077	12355	13335	12273	10151	16014	12796	30632	7412	22883	16737	23717	15730	25517	9235	12863	21094	25755	15216	129	7.95	7.95	140	79	186	16961	21963	19263
8.66_768.63			[M+H]+	768.628	ESI (+)	8.66	12582	7059	8881	5190	7029	8474	5989	7181	11202	5614	16681	8249	14427	8424	19711	3925	16491	14162	17572	11913	173	134	102	214	10.24	10.24	10814	10947	11461
9.80_786.68			[M+H]+	786.677	ESI (+)	9.8	7383	5367	3565	5700	4829	6378	7675	7868	6780	3322	7933	5670	6386	4575	7640	4668	9682	5988	8415	5806	256	180	427	9.86	99	9.86	6546	6745	7127
10.08_800.69			[M+H]+	800.69	ESI (+)	10.08	48879	48953	35562	39286	43226	6565	45449	42486	45384	37562	40618	47508	46376	39947	46348	30017	47052	44371	48615	41434	1643	1866	2155	87	175	227	43654	45849	47634
9.17_796.66			[M+H]+	796.659	ESI (+)	9.17	88152	63409	61704	51318	36027	74012	69786	78899	66817	71635	73800	62641	90449	64429	99105	34996	90434	85454	93927	46330	159	162	203	130	114	192	70000	79426	82928
9.44_810.67			[M+H]+	810.672	ESI (+)	9.44	8274	5777	4711	4555	4394	7319	5249	6950	9894	4143	9971	3401	7140	4941	12031	4500	10661	8405	11508	8528	4.83	62	149	48	59	121	7814	8209	8094
10.91_822.76			[M+H]+	822.763	ESI (+)	10.91	28044	31901	11690	12485	15519	18484	27735	19532	27782	16770	21365	20899	16601	13707	17982	8957	16180	18123	27481	11072	85	170	59	101	352	243	18829	19850	22792
9.68_824.69			[M+H]+	824.691	ESI (+)	9.68	220011	217496	171089	166844	193903	198439	240999	225767	199009	226463	176144	175923	183239	178009	187214	154025	191368	215321	218703	143115	1718	1869	2009	95	590	121	182055	218476	212112
10.68_836.79			[M+H]+	836.794	ESI (+)	10.68	15.45	218107	15.45	15.45	15.45	15.45	129227	222018	872619	160548	468267	15.45	15.45	15.45	226349	173417	806899	15.45	15.45	15.45	15.45	15.45	15.45	154	15.45	183	450667	15.45	15.45
10.74_842.74			[M+H]+	842.738	ESI (+)	10.74	32632	22749	14888	4536	23579	20346	36074	22119	23844	17763	35558	14482	18911	17472	32833	23014	32043	20915	23512	27798	1736	1387	1490	16.45	164	372	27912	30629	34007
10.32_840.72			[M+H]+	840.716	ESI (+)	10.32	40169	35898	22261	25610	26876	35258	35512	32230	38699	28671	40082	30864	30076	28657	41427	23632	45117	38369	41148	33381	200	246	698	8.87	93	89	38117	35965	37489
8.51_836.69			[M+H]+	836.693	ESI (+)	8.51	10292	12638	6360	6377	6660	7125	5.33	2025	16126	1281	10536	5.33	4747	5914	11792	9182	9559	9893	12199	12995	5.33	185	5.33	5.33	53	243	8773	9003	9161
11.35_852.82			[M+H]+	852.819	ESI (+)	11.35	227633	461686	92618	73015	119175	204540	166414	188337	185968	82545	296276	160552	38807	263937	283258	46342	207514	64134	174737	75800	37148	36728	34747	587	58.74	58.74	278674	292085	223660
11.31_850.80			[M+H]+	850.802	ESI (+)	11.31	9496	16685	7465	10380	10585	9018	13044	14184	14292	9578	6752	14410	8261	10763	9130	6928	12857	11649	18801	8940	114	11.36	304	11.36	309	272	13090	5943	6673
10.82_850.80			[M+H]+	850.798	ESI (+)	10.82	60629	60444	18409	50300	39586	65024	37301	33591	45878	28969	42759	63782	40154	35366	34444	44040	71931	76692	45421	58758	35	191	136	197	112	314	6285	32303	31514
10.57_848.79			[M+H]+	848.785	ESI (+)	10.57	9633024	4969008	10463200	10898504	6514636	8570805	9556532	5845478	9690314	7490393	7911592	9386914	8362338	8138204	8724442	7050503	8518909	10439497	10437132	6325657	621592	584954	619785	9498	22536	23094	8345652	11588965	5439800
10.60_846.77			[M+H]+	846.771	ESI (+)	10.6	18023	14024	7348	10835	11095	8159	15993	9525	3252	12779	15423	10360	9825	7777	13006	6977	13908	9766	8671	11314	298	238	643	97	9.69	109	11144	16533	13060
9.55_856.75			[M+H]+	856.748	ESI (+)	9.55	17626	12657	5505	7006	5440	12849	7551	7959	22901	4904	16128	8077	7730	7687	11181	10629	18121	16130	15618	20725	105	9.02	9.02	9.02	9.02	90	9890	15457	12965
10.56_854.74			[M+H]+	854.74	ESI (+)	10.56	110015	91283	139155	103211	92615	115066	108133	96890	111608	132509	92539	119666	138619	141864	130866	92431	117563	119462	89444	139014	37258	31896	42270	251	1317	845	119464	124856	106273
11.15_864.81			[M+H]+	864.812	ESI (+)	11.15	179719	163417	83325	155624	147914	196967	185766	151195	185044	133423	270169	84547	143391	196297	270633	212395	425072	305002	76707	238685	11619	10508	11143	229	329	148	241655	219815	163459
11.08_864.81			[M+H]+	864.811	ESI (+)	11.08	292762	763194	111231	189759	316491	518907	933973	814461	1066787	352301	819891	587425	248844	230490	692477	198146	496804	581175	978778	331770	4618	4297	3237	229	294	343	489668	708206	737493
10.61_860.79			[M+H]+	860.79	ESI (+)	10.61	24200	14780	5064	11464	9075	13718	16931	21549	26848	18685	9307	12235	15491	7887	17431	10748	16005	15188	15151	19264	1144	398	802	62	6.16	6.16	16838	14419	16055
11.78_880.84			[M+H]+	880.845	ESI (+)	11.78	7409	15302	9804	7233	8490	1291	36147	2978	6766	7611	5568	3459	4089	6872	6761	4204	4640	32978	12900	7829	1127	413	946	386	602	814	6575	44134	5100
11.45_878.83			[M+H]+	878.834	ESI (+)	11.45	61969	549924	16.74	72119	222139	198253	250050	106928	132482	750069	237319	199612	167327	122437	152056	219667	69938	213629	274214	287870	1593	16.74	16.74	221	16.74	167	146880	185946	266728
11.47_876.81			[M+H]+	876.812	ESI (+)	11.47	11959	21694	4615	8517	12672	12944	18164	16001	13803	15316	12942	14231	7617	11518	10378	6762	6751	14477	18033	10284	495	619	402	37.24	37.24	372	10705	14365	11542
9.78_876.81			[M+H]+	876.814	ESI (+)	9.78	165952	146441	99209	44710	102366	134527	117450	145058	163759	98946	189988	93491	124021	98485	199416	81067	201037	167990	171967	131497	6.45	6.45	6.45	65	173	79	146823	142543	150809
10.58_874.81			[M+H]+	874.807	ESI (+)	10.58	7290648	6629540	3924652	4965348	6298878	6972072	7720986	7474468	8062202	7426271	6227154	6511524	6510646	5667394	5756670	5911104	4426217	3650363	6612396	6474127	38765.4	38765.4	387654	38765.4	38765.4	38765.4	7289880	6917950	7212014
11.15_892.85			[M+H]+	892.851	ESI (+)	11.15	59711	60747	20948	3274	29737	41778	30739	39011	74113	32586	77379	46877	30875	7889	44537	26575	48716	34652	54557	39924	327.35	327.35	327.35	327.35	327.35	327.35	43274	42365	49610
10.81_890.84			[M+H]+	890.836	ESI (+)	10.81	4.52	38718	25146	15506	9421	34728	4.52	6767	17956	18629	33422	28650	28870	16740	14211	30535	13911	33481	11969	29143	4.52	4.52	4.52	45	4.52	105	34728	22111	31611
10.81_888.81			[M+H]+	888.814	ESI (+)	10.81	111184	314449	43184	84232	64431	90413	28668	39506	5.27	91012	358983	84805	73919	73029	388264	79330	289415	81065	5.27	127980	17419	16219	16926	194	212	53	61910	23205	269698
10.63_886.80			[M+H]+	886.802	ESI (+)	10.63	13666	12184	3542	2217	2917	9050	10235	10197	17095	8096	11620	9491	8857	4196	11535	9197	13280	9506	11511	12886	792	368	576	38	3.35	34	10578	9750	11346
11.48_898.80			[M+H]+	898.802	ESI (+)	11.48	6236	6576	2452	3239	5492	4619	6400	6500	7355	4297	8266	4806	3735	4683	6891	3029	7141	6601	5510	5770	183	113	198	11.28	11.28	196	4985	5993	6109
10.59_898.80			[M+H]+	898.802	ESI (+)	10.59	41063	48013	18973	27971	28533	39420	40498	30183	49727	35415	36620	21339	33633	20757	43860	29316	32603	36053	40213	43648	4.43	7158	4.43	106	44	111	36011	38385	42113
11.08_896.78			[M+H]+	896.783	ESI (+)	11.08	7229	8935	851	2557	4427	6090	11142	9349	8840	5458	6444	8050	2155	1210	5834	2227	4545	6743	14023	2604	223	199	520	9.9	99	9.9	4721	7725	8701
8.95_890.73			[M+H]+	890.735	ESI (+)	8.95	8.15	8.15	8.15	8.15	8.15	8.15	8.15	8.15	8.15	8.15	8.15	8.15	8.15	8.15	35442	19582	24054	28335	8.15	35961	8.15	8.15	8.15	82	85	90	8.15	8.15	8.15
10.50_906.86			[M+H]+	906.858	ESI (+)	10.5	176502	199982	173186	312290	197612	177295	167778	209903	120895	251895	149557	230266	142198	216748	175792	221832	283385	131033	154728	109408	7614	30.98	10703	310	1420	1661	147804	139782	161885
10.60_904.84			[M+H]+	904.843	ESI (+)	10.6	55346	57627	49042	56889	44299	51441	50069	53351	60042	56329	51831	52864	55181	46664	51778	53051	45251	51092	50636	50435	10.42	10.42	10.42	241	206	104	61052	46287	49234
9.77_902.83			[M+H]+	902.834	ESI (+)	9.77	165996	174817	37203	74632	127759	119085	96862	52312	183225	77279	176697	74863	81689	84331	180475	122507	134699	165803	139628	161757	449	10.62	10.62	106	126	147	163175	157582	173851
10.90_900.81			[M+H]+	900.81	ESI (+)	10.9	33198	39843	16433	19101	16530	23759	28852	22959	47846	18915	32879	21959	16954	18743	34039	13903	22214	23847	34985	22800	6525	5810	5791	175	115	60	25820	26273	30943
10.80_900.82			[M+H]+	900.822	ESI (+)	10.8	4.73	15182	8206	9210	8205	23776	4.73	4.73	4.73	8594	9997	22005	11034	13130	4.73	23541	4593	16472	8391	31254	4.73	4.73	4.73	47	197	54	18685	8593	17441
10.62_916.85			[M+H]+	916.848	ESI (+)	10.62	59307	47186	50362	58739	54230	67733	47004	59989	53431	48756	20794	7.7	76688	49008	36896	73875	56717	79340	50186	59996	7.7	7.7	5117	79	77	7.7	32996	57951	65748
9.76_914.83			[M+H]+	914.835	ESI (+)	9.76	241732	251668	33252	60749	107249	142650	98360	116778	214654	62283	221278	65432	93272	80575	262791	97452	163491	206687	198971	230014	9.72	9.72	9.72	97	121	159	198100	183378	252393
10.62_926.83			[M+H]+	926.834	ESI (+)	10.62	10573	15015	7251	9764	8736	11216	14883	17130	15074	5424	5513	7.61	14720	8284	8684	7543	7558	20136	13473	9858	7.61	7.61	2275	76	7.61	7.61	10496	9263	4399
8.36_920.77			[M+H]+	920.775	ESI (+)	8.36	6809	8348	5457	4216	5764	5476	3.78	1201	10567	3828	8813	549	4846	4069	9904	5577	6971	8909	8119	10321	82	3.78	65	3.78	38	114	6984	6922	6877
9.46_918.76			[M+H]+	918.764	ESI (+)	9.46	17482	16820	3779	6335	5186	12243	4.4	9697	24982	5855	18293	8547	8369	7455	24443	12554	15985	15027	18578	24774	708	496	1643	4.4	44	67	13109	14895	13961
10.61_930.86			[M+H]+	930.858	ESI (+)	10.61	33550	32669	22151	25708	32446	29321	30434	35581	37882	34291	33354	29562	30031	25535	32114	30815	33135	33529	31896	36033	16337	15884	15141	172	169	115	35907	25723	28679
10.17_966.86			[M+H]+	966.864	ESI (+)	10.17	18705	38732	4420	6.6	20618	26212	14720	11861	34810	12397	33918	13975	14004	3944	34015	6.6	9321	23475	6608	23143	955	1375	596	71	6.6	66	17350	23212	15785
5.24_1531.14			[M+H]+	1531.14	ESI (+)	5.24	4806	5510	7826	5853	4662	4541	4311	7460	6567	4722	4436	3358	6610	5102	2502	3505	5829	5753	5648	5977	6.75	399	398	96	68	6.75	6139	4248	7153
1.19_372.31			[M+H]+	372.311	ESI (+)	1.19	34616	26650	33936	29806	21444	26605	32540	32688	26021	34030	39220	41073	49456	43863	52675	20470	28531	69549	39760	33703	373	4.35	558	299	451	44	42552	37770	39178
3.23_456.41			[M+H]+	456.405	ESI (+)	3.23	14690	13380	18811	14199	11900	16262	19521	21077	14326	18459	21364	21188	24028	27353	23874	9521	15978	20963	18507	19600	170	132	351	112	36	82	18798	17984	21380
1.44_448.34			[M+H]+	448.344	ESI (+)	1.44	7035	9477	7329	6521	4588	7885	7559	7698	10930	8182	7257	9469	11941	10015	6757	6081	6312	7724	7942	7576	1132	289	410	28.88	28.88	299	8691	8591	10268
8.48_536.44			[M+H]+	536.437	ESI (+)	8.48	19707	9377	5474	7170	4259	9558	8697	14343	16207	11486	14904	15946	9380	8174	6443	4289	10849	8543	13138	5215	20763	17770	16186	85	8.11	81	12530	10935	10057
5.67_556.50			[M+H]+	556.496	ESI (+)	5.67	9930	10625	4433	6446	5559	7422	11402	9781	11134	6716	6439	6897	6213	4043	8273	4494	10112	6754	9987	6154	336	11.01	272	162	110	258	9195	8493	8458
5.13_554.48			[M+H]+	554.478	ESI (+)	5.13	8666	6894	2855	4354	4280	5370	6764	8841	8957	4845	5595	4072	4678	3166	7812	3103	9117	6434	7432	5408	208	182	130	77	242	72	6796	6212	6553
8.48_570.55			[M+H]+	570.548	ESI (+)	8.48	6174	11958	5372	7898	7470	10765	10148	7682	12810	7861	7683	7960	7614	5152	11144	6518	13714	11305	8171	7332	30	3	126	53	84	64	10720	9721	8601
8.91_574.49			[M+H]+	574.493	ESI (+)	8.91	24820	21186	23285	13343	13759	21935	18253	26582	23732	15179	30763	21243	31665	25938	37033	13559	20960	23820	26980	26428	197	109	134	99	5.53	55	25151	24635	23862
8.99_600.51			[M+H]+	600.506	ESI (+)	8.99	12567	11119	11417	9371	7416	11762	9665	13893	14851	11180	14695	14101	14317	12649	17996	10503	13288	14004	12639	15132	242	461	267	172	246	396	13788	11986	13063
5.89_632.53			[M+H]+	632.525	ESI (+)	5.89	6367	6478	3589	4551	3551	5151	7303	6367	8587	5601	8173	5926	6225	4792	7937	4897	8000	6433	7576	7133	176	74	150	306	82	7.37	6843	6035	6632
8.47_654.64			[M+H]+	654.64	ESI (+)	8.47	6025	9852	6224	11508	8428	10647	9875	8155	9223	10156	5617	8099	6991	6167	6548	7527	9941	8463	6749	5615	80	222	105	39	91	153	9591	8510	8430
4.76_676.49			[M+H]+	676.492	ESI (+)	4.76	9079	6698	6859	4933	4272	7215	7468	8744	7243	4827	10897	7032	9727	9417	14880	3357	10071	7415	8909	9106	4.24	43	87	133	42	98	8969	8562	8903
5.17_704.53			[M+H]+	704.526	ESI (+)	5.17	26012	16387	14393	14200	4300	11036	16886	26863	20172	3379	19010	8037	20379	17375	29342	978	9274	23233	42106	1875	5.94	5.94	5.94	5.94	59	173	19261	18980	19245
5.59_704.52			[M+H]+	704.524	ESI (+)	5.59	3370	3585	3580	2061	1079	3193	3644	3524	3626	2841	159235	3604	5214	2592	4372	1670	4046	2970	3665	3231	9.63	9.63	9.63	209	102	96	12470	12593	12571
11.82_724.71			[M+H]+	724.714	ESI (+)	11.82	607.45	122444	782281	845341	41214	504349	46056	20922	410423	211452	167220	69654	492165	483670	6074	930119	199758	159396	607.45	146656	607.45	607.45	607.45	607.45	607.45	607.45	359784	138001	166564
6.16_732.56			[M+H]+	732.556	ESI (+)	6.16	17422	14714	14612	13582	13188	15117	16726	19336	19284	15960	15267	17650	17137	16483	19743	12825	16609	15416	20606	16434	418	388	43	121	4.27	136	17821	16819	19218
5.66_758.57			[M+H]+	758.574	ESI (+)	5.66	10323	10416	10541	8488	7457	9561	11490	13384	10749	9716	10515	11044	11108	10418	13036	6921	9737	11127	11403	9424	13.6	13.6	13.6	258	136	189	10727	10547	11438
8.72_764.65			[M+H]+	764.654	ESI (+)	8.72	18496	18000	18614	4175	15170	15846	4922	14853	23655	6044	14983	10791	21465	14029	27234	2133	17595	21185	25563	22522	213.29	213.29	213.29	213.29	213.29	213.29	21686	19609	22427
5.53_784.59			[M+H]+	784.588	ESI (+)	5.53	10322	7987	9997	9662	7271	9800	8241	11145	13886	11083	11995	10249	9588	9637	14666	10268	14341	11489	9189	12035	35686	30950	29403	180	64	144	12695	11322	9950
10.33_804.75			[M+H]+	804.746	ESI (+)	10.33	5819	4793	1278	1552	2429	4330	7167	5325	19998	2545	6168	2800	2263	2144	5389	4000	6644	5485	6570	4490	65	87	59	5.87	5.87	5.87	6204	5484	5711
9.64_802.76			[M+H]+	802.764	ESI (+)	9.64	3616	8143	10086	9838	2932	10851	13648	8006	2703	13468	13785	8083	9007	10329	14516	5086	2790	7972	8692	9523	87	3.81	49	52	3.81	38	8988	8711	10489
10.52_822.82			[M+H]+	822.823	ESI (+)	10.52	60067.2	60067.2	60067.2	60067.2	60067.2	1639136	2160453	60067.2	60067.2	60067.2	1941813	60067.2	60067.2	1455310	60067.2	60067.2	60067.2	1607392	60067.2	60067.2	60067.2	60067.2	60067.2	60067.2	60067.2	60067.2	1963525	1786259	1850395
10.27_812.75			[M+H]+	812.754	ESI (+)	10.27	7854	6514	2253	3578	4005	6009	7715	8357	8427	1610	6314	3630	4647	2443	8616	3103	9330	5658	8493	4557	44	4.38	4.38	100	73	4.38	5898	7328	2838
9.57_810.73			[M+H]+	810.732	ESI (+)	9.57	11267	11664	7157	4830	5680	9236	9179	7412	13599	1352	13017	6112	6720	5995	14145	5068	7180	6745	13438	8100	492	399	408	154	229	389	10962	6612	10020
9.17_820.68			[M+H]+	820.677	ESI (+)	9.17	16880	12000	14305	7800	3718	13864	9802	12139	23612	11454	19503	8932	8557	9202	21681	6926	16994	19359	18548	18014	6.63	6.63	66	6.63	6.63	6.63	14545	16667	17380
11.32_850.83			[M+H]+	850.828	ESI (+)	11.32	16192	11203	7137	3688	9.32	4460	8880	9.32	14895	6292	6307	7977	9571	4730	4977	10046	7027	9480	8538	12778	9.32	9.32	9.32	9.32	93	9.32	6312	6751	9.32
11.31_848.81			[M+H]+	848.806	ESI (+)	11.31	2876	6619	5086	5051	4870	8377	13797	4011	15125	3544	8646	9802	2745	4354	6676	5955	11368	3830	5043	2681	119	108	10.75	10.75	10.75	10.75	7689	4048	7169
10.59_846.79			[M+H]+	846.791	ESI (+)	10.59	5646	4950	3059	7.93	7166	4299	7.93	5179	11827	10745	2299	6713	6496	3117	5694	7135	6366	5943	7898	7.93	7.93	7.93	7.93	79	7.93	7.93	13824	4391	10512
10.91_846.79			[M+H]+	846.791	ESI (+)	10.91	10717	6.47	6.47	1227	1845	2924	17969	11479	22170	6.47	12879	2091	1626	6.47	11147	8280	12532	9092	13040	5698	6.47	6.47	6.47	77	115	65	9057	8716	4291
10.75_858.79			[M+H]+	858.792	ESI (+)	10.75	12369	10596	1177	2318	2094	9004	16620	8406	18561	4635	14046	4.83	4.83	4.83	12477	1594	11493	8466	8336	1945	62	147	4.83	364	84	48	10306	9498	9649
10.89_858.79			[M+H]+	858.786	ESI (+)	10.89	9402	7107	1432	844	2209	5656	15515	8850	15685	2703	11269	3396	2558	1747	8328	6673	11228	5551	9885	3957	303	113	330	73	7.3	80	9465	8126	9110
9.88_850.73			[M+H]+	850.727	ESI (+)	9.88	47789	41730	37880	22963	30624	38033	33650	28025	40747	28631	44014	28438	30605	25260	54024	29497	44321	50204	47003	45763	862	544	343	34.29	34.29	34.29	38190	47287	50527
9.51_848.71			[M+H]+	848.712	ESI (+)	9.51	9.5	8241	8979	9.5	9358	6091	9.5	9.5	9.5	15036	9.5	6749	9.5	13469	9.5	6456	9.5	9.5	9.5	27357	133	139	246	118	153	95	5600	9.5	9.5
8.73_834.74			[M+H]+	834.739	ESI (+)	8.73	10971	8260	8545	6214	7230	7708	6742	7750	13704	6673	16025	8377	10888	9021	15462	5521	12086	11560	11258	10056	69	6.88	6.88	73	6.88	86	12092	9578	10518
10.34_860.84			[M+H]+	860.841	ESI (+)	10.34	8.37	8.37	8.37	8.37	8.37	8.37	8.37	8.37	8.37	8.37	8.37	8.37	8.37	8.37	8.37	8.37	135375	8.37	8.37	8.37	8.37	8.37	8.37	84	8.37	8.37	8.37	8.37	8.37
9.77_852.79			[M+H]+	852.786	ESI (+)	9.77	14815	10726	3080	7353	6624	11056	12241	14866	12976	4.67	16860	7347	8188	5978	9959	4983	16369	11672	13071	8935	47	204	275	92	107	75	11801	12567	13767
8.43_862.74			[M+H]+	862.74	ESI (+)	8.43	23496	28277	12129	12770	16334	15684	27342	15590	25501	15544	17748	20222	10634	12278	4.16	2870	4.16	9808	20182	4.16	761	547	575	81	74	42	17589	18117	17849
9.61_858.74			[M+H]+	858.74	ESI (+)	9.61	6936	7669	3664	3595	4547	3751	6957	6203	9342	6.03	7392	4918	1741	4578	10276	5871	6600	6113	8482	8451	91	160	6.03	6.03	60	62	7280	6877	5515
11.34_878.88			[M+H]+	878.881	ESI (+)	11.34	1914034	1034453	42218.9	3052352	1602197	1192951	1086366	1942434	42218.9	2057544	1152893	42218.9	2710226	1078844	1850193	1001419	986144	2667891	1172437	901666	42218.9	42218.9	42218.9	42218.9	42218.9	42218.9	2201883	1118124	1982752
10.86_876.87			[M+H]+	876.871	ESI (+)	10.86	45423	9.67	9.67	9.67	25688	9.67	9.67	30319	9.67	22717	9.67	21435	9.67	9.67	9.67	5479	9.67	9.67	9.67	28583	9.67	9.67	9.67	97	9.67	9.67	29793	31718	9.67
11.54_888.84			[M+H]+	888.838	ESI (+)	11.54	8430	6869	2905	3297	3422	4856	10994	6212	12774	4442	8613	4453	2832	3977	6639	4455	6202	6719	7513	4771	238	125	184	10.14	101	10.14	6796	7285	6656
10.71_866.80			[M+H]+	866.804	ESI (+)	10.71	17597	11572	4162	7443	8003	9127	13364	16831	12825	7015	14929	10032	9850	7935	19121	6220	14516	15295	16639	12347	420	96	155	79	153	116	13445	14684	14269
9.79_866.80			[M+H]+	866.803	ESI (+)	9.79	9950	6899	1451	7139	6522	5402	5165	8741	8873	2227	9890	7923	6967	5780	11752	3806	10917	6946	7910	7477	12.12	299	121	12.12	12.12	150	7318	9055	6385
10.50_892.90			[M+H]+	892.903	ESI (+)	10.5	2782.83	2782.83	2782.83	2782.83	2782.83	204780	190290	2782.83	2782.83	2782.83	194170	2782.83	2782.83	195384	2782.83	2782.83	2782.83	196381	2782.83	2782.83	2782.83	2782.83	2782.83	2782.83	2782.83	2782.83	191784	219875	380413
10.78_888.87			[M+H]+	888.866	ESI (+)	10.78	93901	64945	23321	22127	59548	57840	62019	75801	291089	25952	74772	58056	73639	40884	4.28	4.28	4.28	111561	167076	67958	4.28	4.28	4.28	67	43	4.28	65885	124385	4.28
11.14_896.81			[M+H]+	896.806	ESI (+)	11.14	11125	12361	3733	6686	8891	11354	8728	4934	11428	8065	10423	9138	9998	10190	16786	5131	9955	10236	10583	7273	1597	22.91	2025	22.91	22.91	229	6413	6365	14890
10.25_880.82			[M+H]+	880.821	ESI (+)	10.25	48408	40355	15861	22173	23741	35568	41679	44909	50230	18670	48632	25836	30712	20911	50487	22904	55327	45339	46301	30588	6.04	6.04	6.04	60	115	202	42279	40087	41630
8.95_890.76			[M+H]+	890.76	ESI (+)	8.95	39965	43636	15383	17382	16915	25109	7.71	28228	48221	12668	37518	21778	19438	20425	7.71	8319	7.71	21868	39977	7.71	7.71	7.71	872	147	84	77	30483	31998	32429
9.51_886.77			[M+H]+	886.766	ESI (+)	9.51	33556	43052	16679	20693	18813	25594	16542	14809	77989	16699	47016	6610	9177	17004	60035	23524	47680	55052	64822	16854	812	8.83	8.83	8.83	95	88	30027	28632	28437
10.50_906.92			[M+H]+	906.92	ESI (+)	10.5	1662.74	1662.74	1662.74	1662.74	1662.74	81965	71416	1662.74	75621	1662.74	80277	1662.74	1662.74	79818	1662.74	1662.74	1662.74	79082	1662.74	1662.74	1662.74	1662.74	1662.74	1662.74	1662.74	1662.74	89438	85123	154216
11.36_904.90			[M+H]+	904.903	ESI (+)	11.36	413512	871695	15204	1307571	931580	590747	15204	837878	15204	598723	514208	15204	1681101	509505	822083	15204	15204	1052908	405687	653121	15204	15204	15204	15204	15204	15204	909866	432971	476521
10.63_900.88			[M+H]+	900.877	ESI (+)	10.63	10.69	10.69	240818	275246	10.69	10.69	10.69	10.69	10.69	10.69	10.69	10.69	10.69	249850	10.69	10.69	10.69	10.69	10.69	10.69	10.69	10.69	10.69	10.69	107	10.69	10.69	10.69	10.69
10.98_908.81			[M+H]+	908.806	ESI (+)	10.98	30714	42541	40250	35985	23293	28458	17612	18510	36139	40968	42054	31872	26447	35312	43632	37543	33644	45418	36773	34713	16307	11671	13801	261	26.13	26.13	42809	36004	37916
11.57_894.83			[M+H]+	894.83	ESI (+)	11.57	9372	3382	1359	4464	3938	4416	1696	4110	10235	6791	8092	6133	2555	4140	3424	3087	6139	5030	7353	5654	382	386	302	120	21	185	4516	7758	5790
10.24_894.83			[M+H]+	894.827	ESI (+)	10.24	25058	1961	7080	5073	7157	18448	17725	25034	23811	5886	23363	8487	15341	6913	2354	5073	22942	21881	22350	5950	11.85	11.85	11.85	137	118	11.85	21288	19813	19699
3.01_518.37			[M+H]+	518.369	ESI (+)	3.01	3196	9123	2548	43435	13606	3793	4798	3187	7579	35147	3294	17185	5062	5880	5813	7773	7938	3496	3935	10570	2909	8375	7912	2596	4365	4568	11482	11638	10999
3.01_588.45			[M+H]+	588.446	ESI (+)	3.01	3164	8040	2019	37041	10523	3345	4018	2977	6879	30511	3182	14543	4625	4611	4842	7599	7659	2723	3294	8989	3062	7701	6747	2152	3695	4023	11256	9884	9418
5.60_736.57			[M+H]+	736.572	ESI (+)	5.6	18339	15275	14831	12753	11999	14515	15587	16983	17197	15689	19825	17790	17193	16993	21759	12406	16754	15971	16004	18037	6994	6914	8328	9.55	96	354	17109	18331	20664
5.81_762.59			[M+H]+	762.587	ESI (+)	5.81	41254	36020	37307	32260	27264	34608	40577	48876	42138	40468	41096	41936	39876	40014	47005	28396	43759	47623	40002	36610	9383	11393	9151	99	327	116	43132	41802	42162
5.03_770.56			[M+H]+	770.555	ESI (+)	5.03	15184	12315	13294	9879	7306	12885	12136	16412	14829	4837	14826	11520	14057	12351	19999	7597	14429	7008	14244	15414	4.55	580	4.55	4.55	4.55	46	14684	14721	14890
9.09_796.66			[M+H]+	796.664	ESI (+)	9.09	3301	12668	8675	8525	2300	3745	2592	4012	12946	4632	3229	5331	1507	3277	10882	2713	7120	4920	14411	7081	14.5	145	14.5	14.5	198	14.5	5363	5839	2483
11.15_896.79			[M+H]+	896.789	ESI (+)	11.15	9388	9542	4510	8427	4589	7404	9000	8583	13417	7442	8997	8412	9050	7585	15299	2977	15072	11442	6917	11724	56.24	562	56.24	56.24	56.24	56.24	12269	12190	7991
8.92_948.82			[M+H]+	948.821	ESI (+)	8.92	12613	14984	8287	7713	8452	9725	2666	5517	15518	6425	11558	10.31	7136	8634	11969	10401	10193	12587	11151	13199	103	404	395	10.31	10.31	10.31	11147	11509	10992
5.76_1124.98			[M+H]+	1124.98	ESI (+)	5.76	13006	10811	4692	6146	6326	10457	15353	13523	11855	10484	8583	9103	9844	4435	10123	4795	9355	9571	11795	6197	63	45	2.33	2.33	23	2.33	9558	10095	11353
6.46_1181.04			[M+H]+	1181.04	ESI (+)	6.46	12155	9775	5688	6136	5990	9187	16641	14114	15022	9982	10246	9804	10540	6852	11175	5281	8385	10369	13286	9767	72	70	78	4.25	4.25	43	10339	11252	10833
5.84_1465.09			[M+H]+	1465.09	ESI (+)	5.84	17879	14651	16758	12271	10580	15442	17747	25059	20150	17551	17895	15879	18549	18579	23677	8269	17378	11891	23019	15124	88	8.78	8.78	131	100	8.78	19663	18636	19661
2.63_724.41			[M+H]+	724.41	ESI (+)	2.63	425	118	393	51	359	260	5.05	158	166	294	69035	128680	49641	38721	92673	52761	95133	217868	50777	207139	188	67	67	5.05	150	177	65492	58891	62402
2.63_738.43			[M+H]+	738.426	ESI (+)	2.63	153	82	151	285	135	120	348	198	49	182	37448	67126	25951	18818	47510	25391	49906	119588	26288	116056	68	4.49	88	69	45	92	33463	31704	33389
5.15_762.57			[M+H]+	762.571	ESI (+)	5.15	13438	13864	14393	11017	10302	11296	12820	14866	11440	12399	12042	11076	13803	14721	14610	8320	12520	13895	11253	12435	2958	1599	8640	68	47	92	13116	13653	15189
5.30_760.56			[M+H]+	760.562	ESI (+)	5.3	26537	19203	15439	15062	13204	24797	16159	31895	26576	29647	26722	31466	20831	27589	17852	24365	19473	25850	24616	28927	14.13	14.13	2413	141	146	285	25161	23045	22631
5.82_756.53			[M+H]+	756.53	ESI (+)	5.82	5998	5676	4497	5813	4599	5611	4221	5568	5504	5577	5726	6044	5254	4427	5752	3950	5435	4410	5028	5742	9.11	9.11	9.11	130	91	9.11	5150	4996	5021
5.16_776.59			[M+H]+	776.592	ESI (+)	5.16	4866	10214	10455	7108	7352	5874	6081	6559	5601	4657	4512	3732	6694	6519	3525	3246	2410	4684	8315	1486	229	444	244	17.48	17.48	175	6307	5497	6855
5.12_770.55			[M+H]+	770.547	ESI (+)	5.12	17643	12716	11563	10699	8923	18932	14734	22161	15062	12490	18369	16602	16505	18224	23185	7609	15870	16044	18968	17448	418	13.51	677	13.51	135	310	17248	17039	16742
5.80_790.60			[M+H]+	790.604	ESI (+)	5.8	7386	11083	12829	7745	7188	8525	6508	6681	8640	6334	3876	3182	8954	9532	7555	1242	6211	7835	9739	6577	5623	6891	8091	99	193	74	8221	7783	7381
5.23_802.61			[M+H]+	802.606	ESI (+)	5.23	4740	9040	10651	7974	6941	5905	7273	6020	3203	4410	3913	2607	6280	6164	2966	3469	1851	4286	8064	962	318	6.51	65	6.51	6.51	6.51	5556	5117	5377
5.39_830.64			[M+H]+	830.638	ESI (+)	5.39	11144	11053	20500	13071	9512	8770	7587	9315	8959	7461	6532	8499	9448	8313	10934	7380	8518	8880	8644	10050	3.25	3.25	3.25	47	3.25	33	10591	9729	10958
5.25_842.64			[M+H]+	842.636	ESI (+)	5.25	8157	6277	6887	6842	7615	8152	6781	6886	9340	8172	7499	8054	7381	8717	8055	9051	8800	8018	6701	9574	7450	8581	7265	48	85	4.78	7276	7350	8843
4.68_838.60			[M+H]+	838.604	ESI (+)	4.68	7635	6327	5091	5458	6138	7342	6897	8381	7450	6948	6892	7079	6213	5483	7781	6099	7535	7442	7234	9855	152	227	96	95	9.54	115	6636	6587	7579
9.24_916.74			[M+H]+	916.744	ESI (+)	9.24	27177	30582	12842	10155	13647	19623	15644	14180	31948	14040	29698	14268	16680	14091	33592	16535	22253	25297	26691	29604	177	36	228	103	72	99	22254	21762	21711
3.47_568.43			[M+H]+	568.426	ESI (+)	3.47	62902	57397	58244	50579	23517	53972	62864	83317	92829	41367	69052	56942	56023	35760	35111	32677	64483	52637	50634	40616	10455	10611	10600	19.35	194	19.35	63925	55415	59478
4.74_630.44			[M+H]+	630.441	ESI (+)	4.74	9687	14003	10872	10823	8048	12406	11428	14000	16539	10683	9466	10856	10528	9483	10360	9006	11679	9421	14158	10377	79	131	50	102	157	5	11962	12635	12467
4.90_680.54			[M+H]+	680.544	ESI (+)	4.9	7397	4550	4330	4586	2365	3159	5760	6301	6441	5851	5146	5011	6181	3430	4779	4024	5630	8169	5835	3867	71	7.13	144	7.13	97	92	5622	5088	5341
5.55_708.58			[M+H]+	708.577	ESI (+)	5.55	7691	6946	5761	5010	3238	4525	6475	7115	6153	6408	6603	7728	7127	5629	7982	4964	7103	7215	9093	5374	100	75	7.45	163	7.45	98	6569	6778	7160
4.79_698.50			[M+H]+	698.5	ESI (+)	4.79	2794	2471	2612	2945	2883	3050	2159	3208	2860	3049	7378	7415	7341	8972	9753	7229	7153	11001	9194	10651	2435	2441	1807	2038	1752	2131	5942	5298	5778
5.24_730.56			[M+H]+	730.563	ESI (+)	5.24	7941	10906	5801	10346	4559	6224	8012	15901	10664	3923	13584	5283	11824	5163	13411	3379	3201	13232	26902	3124	188	349	958	421	127	121	10377	8754	9730
8.79_764.64			[M+H]+	764.642	ESI (+)	8.79	37.26	6138	14266	5663	11127	6311	7617	11942	37.26	3113	37.26	9609	4053	11349	37.26	11788	37.26	37.26	37.26	37.26	37.26	37.26	37.26	37.26	37.26	37.26	37.26	7691	37.26
9.02_836.73			[M+H]+	836.735	ESI (+)	9.02	10283	6363	6128	1574	872	5771	8246	8446	6245	4822	2552	7395	3600	4495	12981	1670	2039	5108	10166	2694	135	66	107	61	6.1	6.1	3965	3746	2557
9.49_848.74			[M+H]+	848.736	ESI (+)	9.49	34815	17635	9312	15737	4814	19951	20466	20887	42555	10.97	33951	14395	19529	5122	38743	4798	39152	32061	34579	10.97	110	10.97	176	10.97	120	10.97	20213	28491	27026
9.04_846.72			[M+H]+	846.72	ESI (+)	9.04	16291	7141	8456	3652	11887	7554	6673	7904	18824	5695	5.35	8112	10257	9170	17672	9112	14458	15675	15111	16611	68	5.35	98	135	95	54	13383	9370	11744
10.52_844.70			[M+H]+	844.698	ESI (+)	10.52	14174	16353	17878	16707	18859	16882	12894	14441	13553	20064	10254	18120	12780	15809	17431	14572	17230	16460	18186	15197	797	1696	1580	98	318	9.78	16000	17855	18523
9.16_864.77			[M+H]+	864.766	ESI (+)	9.16	38181	36510	10574	13820	17459	21537	36799	25570	35193	16765	24260	26520	17036	12852	17504	10075	18320	17851	29956	10437	97	7.73	181	161	77	77	22547	22210	24846
9.01_862.75			[M+H]+	862.75	ESI (+)	9.01	10680	11629	4726	4562	6229	8505	12456	10569	13393	8043	7547	9912	6658	5980	1860	5288	6691	6975	10799	4763	115	250	8.36	84	143	100	5352	9372	8090
10.32_856.70			[M+H]+	856.697	ESI (+)	10.32	6275	7776	4209	4702	4641	6811	7182	6079	8078	5300	8812	6217	5392	5241	9180	4914	9294	7830	9036	6946	162	129	120	46	4.55	180	7624	7590	7700
10.62_880.80			[M+H]+	880.8	ESI (+)	10.62	52460	18.31	36812	18.31	18.31	18.31	37997	18.31	48086	18.31	18.31	18.31	18.31	18.31	18.31	25535	25511	18.31	18.31	18.31	18.31	18.31	18.31	183	18.31	222	18.31	18.31	18.31
10.92_872.73			[M+H]+	872.728	ESI (+)	10.92	21144	22643	21979	23765	22287	21600	23736	6871	21983	23177	22877	25002	21319	20922	21907	21456	19884	19942	20998	20216	5148	5028	5224	116	79	184	23918	22550	22679
10.59_870.72			[M+H]+	870.717	ESI (+)	10.59	22171	22519	28831	30756	23176	16709	22256	22201	24001	24644	23958	21924	26867	12594	22736	32062	25365	25854	23423	28359	2574	3049	3932	15.68	157	236	26000	22495	22319
10.18_868.70			[M+H]+	868.698	ESI (+)	10.18	27735	26784	26592	16667	26081	26180	30434	28153	27563	24287	27753	27295	26601	26262	27972	28037	29497	29137	28007	27505	2882	2756	2709	93	131	152	29251	28404	27596
9.77_866.69			[M+H]+	866.691	ESI (+)	9.77	9817	11837	11268	4927	8436	13476	6054	10839	11657	12376	10140	6041	9276	5143	14314	9632	4515	11799	7313	15528	465	489	269	4.72	47	63	14023	12832	13526
10.76_894.81			[M+H]+	894.81	ESI (+)	10.76	14962	16299	3305	4723	7273	10069	10.79	12377	12852	3122	17029	5926	5747	7633	19662	10.79	4028	8428	16220	3454	1680	1448	1440	10.79	108	108	13307	7324	14912
9.10_892.79			[M+H]+	892.792	ESI (+)	9.1	15400	15535	1602	5921	8127	6568	16592	9141	18204	7325	4697	12792	3722	5800	5.6	1421	6953	5.6	10191	5.6	117	105	210	75	56	87	7500	10186	10619
11.01_898.75			[M+H]+	898.746	ESI (+)	11.01	24491	23477	23632	25213	23553	23805	23064	22638	23479	24993	21967	22782	25275	25022	23357	26097	23483	24327	22669	24041	11275	3300	3379	145	255	328	24928	23878	24140
10.62_896.73			[M+H]+	896.733	ESI (+)	10.62	18691	15566	9652	16932	19060	15101	19038	19716	17226	20416	19642	18395	18242	15678	11239	16360	18944	16070	18986	21611	5939	4284	3701	8.05	81	229	19642	10097	16504
9.66_918.81			[M+H]+	918.809	ESI (+)	9.66	12694	12754	1019	4.1	8643	9121	14274	11333	13332	7953	8512	9812	4135	5070	4659	3544	3964	6182	12363	4.1	4.1	111	185	41	4.1	4.1	8200	10270	7723
9.16_934.84			[M+H]+	934.842	ESI (+)	9.16	15366	15686	3679	5317	8449	6600	16105	11176	14408	7064	8363	13470	6379	5634	4878	4894	5351	5588	10985	4212	131	236	9.82	9.82	100	98	9275	8989	9319
8.47_958.85			[M+H]+	958.845	ESI (+)	8.47	5945	6991	3816	3848	6493	5205	10072	6710	6486	7493	4096	6164	2966	4477	2237	3378	3037	3210	5197	2282	4160	3384	3593	85	55	47	5622	5381	5600
1.55_580.40			[M+H]+	580.405	ESI (+)	1.55	5563	5019	4535	5815	5628	6023	6736	6451	6051	6332	4473	6715	4369	4502	4742	5074	5628	5257	5551	5684	203	164	16.44	16.44	16.44	16.44	5653	5734	6489
10.50_828.73			[M+H]+	828.732	ESI (+)	10.5	21909	61434	58174	56236	35754	37720	21945	48324	30049	69974	31590	24290	43855	51391	42196	49990	67421	40181	54823	25105	8.35	555	8.35	220	84	126	37799	52232	34189
10.53_856.76			[M+H]+	856.759	ESI (+)	10.53	4616	5119	5994	8897	4816	8202	3832	5849	7133	8293	3892	4147	6119	10519	7956	10417	10941	6974	10440	8123	827	5.92	281	425	59	122	6703	5098	6679
11.07_870.78			[M+H]+	870.776	ESI (+)	11.07	13541	12365	4568	6587	8898	9667	19400	16661	19039	6582	18460	13382	6611	8059	16931	6673	13581	16298	16742	7004	111	7.79	7.79	7.79	7.79	78	12747	16382	13750
10.48_898.81			[M+H]+	898.806	ESI (+)	10.48	70223	167194	43401	60958	52532	122585	93900	143754	57027	139628	177641	104081	63961	82574	90381	76281	145878	81589	267852	83055	4.52	4.52	4.52	45	132	85	135338	145536	136959
10.47_968.89			[M+H]+	968.886	ESI (+)	10.47	482	9505	4.58	4037	4.58	8186	6463	9744	1862	4927	13834	8580	4543	5357	5945	4193	5386	1690	13615	6312	4.58	4.58	4.58	103	46	78	4315	4839	9532
5.16_760.58			[M+H]+	760.576	ESI (+)	5.16	327663	303458	276710	217186	202218	236980	279800	352223	294500	315489	346313	280914	299708	264074	402882	203914	294649	304810	312218	285638	547488	546990	558324	534	224	318	361797	352693	310534
4.66_768.55			[M+H]+	768.545	ESI (+)	4.66	9778	8735	10733	6494	4728	7214	7985	9404	8235	4785	8344	6801	8700	7269	12226	3041	6577	6470	9529	7170	485	356	422	196	13.58	136	8756	8315	8856
5.82_784.58			[M+H]+	784.576	ESI (+)	5.82	7202	5557	6578	4920	5650	6928	7347	7782	7805	6581	6493	6495	6888	7208	4394	5364	6444	7954	6528	6735	6.65	6.65	6.65	214	147	67	7734	7896	7853
5.36_782.56			[M+H]+	782.561	ESI (+)	5.36	6126	6856	6417	4385	4446	5216	4320	7000	7090	5180	5606	6388	6488	4890	8319	5342	5414	5259	5891	7523	5628	9503	5922	207	280	149	6821	6327	6696
5.20_796.57			[M+H]+	796.573	ESI (+)	5.2	12996	11255	11767	12829	6589	8914	10288	10996	13232	9526	7792	10225	9214	8122	11735	6832	8697	10109	11379	10138	1798	9.42	211	125	130	94	10621	10691	11264
4.93_808.57			[M+H]+	808.572	ESI (+)	4.93	7744	7552	7492	6326	6545	8226	6466	7120	11175	8140	7488	9267	8881	6931	11994	5275	10842	8903	8744	10799	201217	207734	190073	224.48	224.48	224.48	9364	9478	8968
9.28_822.68			[M+H]+	822.685	ESI (+)	9.28	33495	31501	25301	16354	22913	27083	14321	25877	35752	19338	41203	24187	30750	23988	47932	21850	39011	37010	36648	40301	296	962	847	128	130	174	31310	35587	33828
5.71_812.60			[M+H]+	812.604	ESI (+)	5.71	6518	6635	7185	5972	4360	5867	7698	7324	9506	6405	6828	6651	6695	6496	8065	5156	5625	5978	6490	7032	119198	109438	109112	176	168	16.76	7679	7581	8265
8.54_862.72			[M+H]+	862.719	ESI (+)	8.54	14883	18694	6866	7831	8799	8951	7.46	1933	21077	1360	13111	7.46	6289	7387	7.46	10062	5362	7597	14681	7.46	162	102	125	75	86	92	12346	11476	12494
8.91_864.74			[M+H]+	864.736	ESI (+)	8.91	24190	44167	5.65	4851	5.65	8144	32053	23766	19526	15170	5.65	26151	5.65	5.65	5.65	5.65	5.65	5.65	5.65	5.65	199	203	154	79	57	130	5.65	5.65	5.65
10.62_882.78			[M+H]+	882.777	ESI (+)	10.62	6393	4578	6332	6272	4858	9040	7361	8073	8839	4641	3562	6630	8154	6247	6923	7119	7982	4914	6183	9624	4.28	880	4.28	151	43	4.28	7412	7558	7632
9.71_894.78			[M+H]+	894.779	ESI (+)	9.71	10.48	10.48	10.48	119167	10.48	236916	10.48	10.48	337677	10.48	298711	10.48	10.48	10.48	10.48	10.48	10.48	10.48	281143	594519	10.48	10.48	10.48	105	148	10.48	149267	10.48	281006
8.36_906.76			[M+H]+	906.764	ESI (+)	8.36	5956	7542	5099	3305	5836	5336	146.57	2891	10346	2311	7928	146.57	3199	4207	8862	5740	7069	8563	6839	8782	1466	1624	1661	146.57	146.57	146.57	6756	7010	5810
10.65_950.84			[M+H]+	950.84	ESI (+)	10.65	1525	6109	1901	3122	5995	4217	4679	4395	10947	4701	7300	6011	3666	4906	7197	5032	6305	6059	5350	10626	4.28	4.28	4.28	82	51	43	5021	5768	3501
9.78_990.88			[M+H]+	990.876	ESI (+)	9.78	9772	13018	4.05	2328	2247	1169	6525	2573	12659	4.05	2318	2204	1016	1672	9480	6224	2228	9179	7818	13938	4.05	316	4.05	40	4.05	50	1958	2650	5796
9.78_1004.89			[M+H]+	1004.89	ESI (+)	9.78	5886	9112	6187	5724	7574	5913	5184	4441	8172	6019	7539	7684	4963	6382	8462	8844	6646	3046	5385	12279	1877	247	24.71	24.71	24.71	24.71	7935	6059	7631
10.09_378.25			[M+H]+	378.249	ESI (+)	10.09	7614	7760	8906	9184	8031	7685	7745	7762	8156	8882	7714	7865	8183	9016	7727	9354	8214	7936	7264	7758	1657	1358	1450	1900	1363	1508	8590	8593	8634
0.71_376.26			[M+H]+	376.26	ESI (+)	0.71	31639	42708	35809	35936	40999	37908	47491	39784	22366	37733	284	247	204	234	137	264	13.68	13.68	353	256	178	192	428	237	249	448	17671	19858	21383
0.94_468.31			[M+H]+	468.308	ESI (+)	0.94	8841	10083	5422	8289	4497	7951	10597	7881	19072	8277	4584	9563	6525	4398	5012	7617	11085	6319	10430	6021	176	205	381	8.62	8.62	86	8544	8477	8446
0.47_476.31			[M+H]+	476.308	ESI (+)	0.47	2774	2885	1369	13844	34015	13797	1853	7165	2676	43027	1880	39617	13273	358675	3197	3639	4356	19272	5904	33159	2500	2039	3212	797	1006	1886	35392	34248	36598
1.21_508.34			[M+H]+	508.341	ESI (+)	1.21	28604	38951	34180	41938	9161	5576	8844	7555	14200	3888	3983	5318	4206	2548	3476	2799	8046	3422	9898	3715	6.73	67	113	6.73	124	137	14230	13625	12436
1.57_504.34			[M+H]+	504.341	ESI (+)	1.57	5496	4578	5396	6426	4939	6261	7074	6753	9305	7835	4369	6491	4951	5700	4284	5354	6752	6030	6784	6150	996	882	491	507	85	518	6774	6767	7161
0.96_518.32			[M+H]+	518.325	ESI (+)	0.96	35934	24340	17489	23691	20177	37717	50157	36895	91330	31475	32895	39722	35239	21682	26337	24978	70319	26916	48835	34301	533	600	701	176	244	220	39987	37465	38947
1.57_534.36			[M+H]+	534.356	ESI (+)	1.57	5739	6688	4842	7236	2408	3879	6985	5663	8824	8360	4739	6031	3621	3936	4226	3255	4934	5157	7883	4044	107	200	259	95	153	162	6138	5762	6022
1.17_566.32			[M+H]+	566.323	ESI (+)	1.17	7847	8709	4291	8701	1726	8178	9876	6648	19504	10587	4499	11053	7619	4305	3458	6948	7878	5436	8989	6773	42	62	3.63	36	3.63	179	8966	8395	9005
1.12_568.34			[M+H]+	568.342	ESI (+)	1.12	10481	13603	3760	8024	4646	9383	13212	8826	28012	12781	6259	11433	7875	5751	5114	6086	15229	8656	15327	8330	941	540	1123	72	7.23	100	10846	9947	10098
6.12_746.60			[M+H]+	746.602	ESI (+)	6.12	19043	15400	11539	9665	9871	13575	10950	21173	14757	10635	8704	11289	13020	10797	13741	9510	16864	12568	13986	10403	13200	12601	8758	5.81	58	159	13901	13513	13527
5.07_792.59			[M+H]+	792.589	ESI (+)	5.07	13311	12937	14808	12265	11206	15684	12851	13994	16440	15548	17489	12614	13482	13843	18885	11475	13246	16291	13296	15049	3721	6173	4538	69.88	774	699	16843	14790	14459
5.30_788.56			[M+H]+	788.556	ESI (+)	5.3	4759	6.62	6.62	4295	4092	1420	11290	5923	6.62	7011	9069	9218	7169	10139	5462	7591	4567	7656	5230	10322	6.62	6.62	6.62	66	187	89	2490	8850	5520
1.29_466.29			[M+H]+	466.292	ESI (+)	1.29	11757	12979	10004	12898	7286	13311	14672	11591	16637	12575	10815	11701	11413	10831	8382	8460	13808	8799	16063	9360	1979	1594	896	980	1147	846	13438	12683	12778
2.77_468.35			[M+H]+	468.346	ESI (+)	2.77	5375	6264	4790	5894	4237	4738	6881	4532	7489	7597	10006	6795	6778	6125	5443	6946	7801	6763	7511	6673	102	10.23	10.23	113	122	130	7133	6521	7166
0.80_474.26			[M+H]+	474.261	ESI (+)	0.8	18913	27037	19334	22257	10660	21358	25720	22234	33947	23569	11.14	11.14	11.14	11.14	11.14	11.14	11.14	11.14	11.14	11.14	194	348	11.14	175	111	180	5709	12341	11007
1.14_526.30			[M+H]+	526.297	ESI (+)	1.14	5371	7553	4021	5520	2829	5193	5788	4937	9341	5787	3591	5227	4886	4498	3580	5812	7305	5759	7550	5556	76	263	258	127	47	137	6360	5169	6099
0.45_258.11			[M+H]+	258.11	ESI (+)	0.45	8438	8116	5142	12965	7013	6775	7360	8963	13024	9028	4463	7320	7042	6759	6861	5080	9463	7833	5040	7964	3569	2305	2449	2677	2225	2128	9079	8352	8167
6.87_706.58			[M+H]+	706.576	ESI (+)	6.87	17073	13880	16215	16887	14354	14258	17378	15363	18929	19784	20439	18142	17743	16816	18045	15239	15466	15254	16734	17419	77	7.69	7.69	7.69	239	7.69	17228	18279	17995
6.42_752.56			[M+H]+	752.559	ESI (+)	6.42	13602	13409	11596	12886	13055	13283	15127	13381	14450	14818	14357	16193	12875	13921	14495	14307	13526	13473	15036	13489	2500	1815	1593	2084	1997	2301	14010	13846	14600
6.30_776.56			[M+H]+	776.559	ESI (+)	6.3	8568	7983	8820	7436	6964	7773	9488	8199	10509	8494	7701	9379	9586	8229	8559	7169	8282	8081	8747	7535	207	184	364	154	104	200	8255	8930	9287
9.68_846.74			[M+H]+	846.739	ESI (+)	9.68	237785	376435	247495	231115	251746	186514	178950	331755	218198	338779	159505	140046	304130	167748	115652	235116	302915	237234	195046	211693	789	486	644	104	106	61	297165	176036	182948
5.25_822.54			[M+H]+	822.541	ESI (+)	5.25	4933	4622	4951	3483	5491	5348	4766	4625	6055	5679	5131	5355	4028	4552	4848	6376	6288	5847	3554	6650	255	651	550	100	10.01	10.01	5017	4909	5199
5.78_734.58			[M+H]+	734.582	ESI (+)	5.78	20064	18629	17915	15433	13196	17149	18324	20374	12948	10873	19955	18245	19536	18111	22751	16430	20041	21573	20806	16973	1955	4523	2097	102	10.18	10.18	12000	21221	19022
6.43_746.58			[M+H]+	746.581	ESI (+)	6.43	11823	13426	3669	3426	5272	9186	5560	12253	5851	27313	2885	26980	4147	12707	42516	4739	3891	13759	4283	12064	171	255	309	5.81	58	187	10202	3462	24067
6.49_762.61			[M+H]+	762.609	ESI (+)	6.49	6040	2102	4273	4000	3352	5568	5211	6011	6615	5287	6286	5476	5975	5686	7195	3968	6640	3942	3925	7747	348	306	176	129	114	166	5806	5928	4816
6.52_772.59			[M+H]+	772.592	ESI (+)	6.52	5002	4919	4909	4015	3607	4078	5336	6165	6479	4826	4445	5078	5114	5717	7168	3931	7036	5217	6835	5674	389	419	183	148	176	105	5285	5739	5819
4.87_778.55			[M+H]+	778.552	ESI (+)	4.87	6047	3583	2163	5103	3825	5343	3961	7675	6613	5080	7640	4631	6609	4867	7569	3948	4540	6834	6830	7095	88.29	88.29	883	88.29	88.29	88.29	6839	7063	6531
4.55_792.57			[M+H]+	792.566	ESI (+)	4.55	9814	9616	9244	5863	5212	7943	8505	8133	11841	7372	9184	8005	8406	7147	11817	6150	9720	8754	9368	11437	5.41	5.41	5.41	5.41	5.41	54	10377	7398	9775
10.06_816.66			[M+H]+	816.663	ESI (+)	10.06	14854	15825	10312	10315	13836	14518	14519	12752	10295	10928	13558	14483	12555	10314	14168	11571	15159	14087	13830	12960	8.33	392	412	8.33	108	83	13710	14242	15581
9.36_812.63			[M+H]+	812.628	ESI (+)	9.36	9208	7388	6175	4609	6776	6994	3993	5321	9307	5737	10418	4014	6739	5977	10244	5185	9648	9930	8649	8068	117	69	6.84	6.84	68	6.84	8119	8648	8236
4.92_804.56			[M+H]+	804.558	ESI (+)	4.92	5480	4289	4746	2647	4342	6060	4011	7433	7666	4371	6846	5875	5934	6212	8924	5137	7976	4375	5997	6481	3129	2675	2674	847	1392	701	5724	6608	5290
5.04_812.53			[M+H]+	812.534	ESI (+)	5.04	9577	9810	4653	9668	9052	6770	10243	9550	7955	10130	10379	10284	10397	12108	12228	5321	10014	8846	10408	10189	134	284	283	253	244	289	9482	10976	6193
9.21_846.70			[M+H]+	846.702	ESI (+)	9.21	23867	25650	16302	4022	20272	19368	11825	5.2	29936	9870	22909	3187	5.2	16475	24121	12630	13186	20949	17232	27576	118	5.2	70	69	88	52	15678	17827	17836
10.27_856.69			[M+H]+	856.692	ESI (+)	10.27	5073	2745	3912	4383	5090	5940	7889	8101	5111	1892	5558	6217	6106	4345	4169	4736	9294	6274	8021	2921	162	74	3.72	76	116	37	6513	4283	8030
9.52_886.73			[M+H]+	886.733	ESI (+)	9.52	19430	3.62	11657	22678	19932	37436	12336	11165	3.62	18453	38543	9519	9767	22129	3.62	31527	26520	17594	26923	42881	639	400	608	110	56	36	41252	45406	31703
2.88_298.27			[M+H]+	298.275	ESI (+)	2.88	39595	41899	36445	42741	22693	42519	46103	41801	73134	55294	52710	46146	40746	34299	27464	45590	52648	43518	56581	40261	3232	3655	2943	116	98	170	53879	48938	45267
1.07_482.32			[M+H]+	482.322	ESI (+)	1.07	10448	14818	6592	10067	6755	11163	21140	12224	20434	6597	6259	7491	7457	6039	5328	5074	12042	7139	16744	5423	146	158	145	5.75	58	191	11686	10321	11268
3.90_676.49			[M+H]+	676.491	ESI (+)	3.9	4554	6038	6397	4450	3680	4619	5517	6764	4551	7123	7433	6239	10330	8524	9221	5346	6509	7470	6981	5748	68	151	171	59	5.88	5.88	6985	6506	6069
4.44_712.49			[M+H]+	712.49	ESI (+)	4.44	20597	8481	11447	6861	10114	14220	15288	29724	13860	8304	24277	17581	25226	21661	36862	7627	24661	18659	20682	24279	291	11.36	160	185	11.36	114	19023	19258	20261
4.08_702.51			[M+H]+	702.506	ESI (+)	4.08	12081	12044	14046	7947	9141	12702	8200	13820	9367	10431	19008	9717	16235	12978	22790	7812	13115	15075	12051	12893	162	182	102	112	244	114	12275	14833	13757
5.17_720.56			[M+H]+	720.557	ESI (+)	5.17	27809	51206	54739	25601	27145	35271	35551	49671	39822	18975	47415	15258	48918	41387	53656	6158	22212	33705	49927	21369	615.82	615.82	615.82	615.82	615.82	615.82	42960	39794	45309
4.56_740.52			[M+H]+	740.52	ESI (+)	4.56	8037	8015	7920	4915	4523	4840	7000	9808	7236	4359	6700	5352	9434	6052	11741	3974	6555	6301	8052	7800	112	36	262	148	3.64	111	7965	7506	7263
4.63_716.52			[M+H]+	716.523	ESI (+)	4.63	89182	226152	237883	115047	91947	92274	105873	151195	81099	68571	51718	48847	133245	102719	61299	24298	31335	68595	182735	23765	12.21	12.21	122	12.21	210	125	109814	105022	107799
5.61_756.55			[M+H]+	756.55	ESI (+)	5.61	7342	5935	6756	6029	4907	7178	7129	8073	7448	5836	8125	7283	7718	7621	9551	5782	8303	8032	7552	7736	3004	3307	3181	10.91	289	109	6824	7674	8819
4.93_754.54			[M+H]+	754.537	ESI (+)	4.93	8351	5841	5244	4280	2804	4956	4808	7916	7452	3264	7375	3242	5942	4712	10660	2848	3735	5642	11957	4588	221	9.08	9.08	117	91	191	6887	5994	6549
5.14_718.57			[M+H]+	718.57	ESI (+)	5.14	116120	415981	429071	89997	59014	77423	100767	144854	71771	51192	31594	39500	114196	83577	53418	8370	16202	52699	295248	5995	20.61	20.61	20.61	20.61	254	206	165682	154948	85647
4.75_730.54			[M+H]+	730.537	ESI (+)	4.75	29633	24069	22523	16781	14120	18854	21371	31932	20437	22922	25567	21378	25687	23450	36836	13451	24016	24729	27102	20872	719	681	481	221	163	146	25298	25171	25587
4.27_728.52			[M+H]+	728.521	ESI (+)	4.27	6628	6035	7423	3497	6140	6934	4186	5819	8365	4519	15000	5257	7445	8498	17739	7485	9809	9175	6928	13004	268	405	291	142	14.19	299	7963	8577	8958
5.18_770.57			[M+H]+	770.566	ESI (+)	5.18	10539	11526	13135	8629	4287	5838	10669	11412	11334	9625	9437	7137	8578	6603	11389	4948	6215	9127	12064	7279	1866	1749	1540	391	234	23.36	10137	9883	10748
5.81_746.57			[M+H]+	746.572	ESI (+)	5.81	144713	358493	391020	199984	181391	166332	204660	226852	240857	132636	106127	109792	244873	201583	131219	62202	74417	170260	285021	66385	10.53	279	646	105	10.53	188	202154	202882	198671
5.45_746.57			[M+H]+	746.567	ESI (+)	5.45	7814	9374	9051	4891	5245	7925	6634	10764	9864	2552	12361	7625	10560	6263	16332	6040	3793	7185	8130	10086	774	2222	939	230	256	200	10764	10016	8086
4.92_744.56			[M+H]+	744.555	ESI (+)	4.92	32780	26942	31445	21744	17638	28179	25652	35818	33525	23849	38767	30113	36259	26863	44968	18916	35154	26614	34199	33420	14360	15962	13803	7.88	130	79	34597	31997	32256
4.29_764.52			[M+H]+	764.519	ESI (+)	4.29	14044	30174	37565	13029	17929	11274	17465	17743	22156	10459	9983	9474	28762	13720	19048	694	69.39	15957	22449	8431	69.39	69.39	69.39	69.39	69.39	69.39	20028	18286	18931
4.76_742.54			[M+H]+	742.537	ESI (+)	4.76	49032	107740	117604	41038	55674	41863	44816	58634	59782	29634	23994	23227	65432	44482	41318	14862	16465	35386	67170	16165	9.96	9.96	100	216	157	183	53684	52221	53040
4.92_756.56			[M+H]+	756.556	ESI (+)	4.92	44918	27450	31978	26062	22982	34225	33209	51287	44122	34727	49877	40880	41366	35823	61453	28995	49974	36685	42894	45612	14674	15062	13749	69	162	203	42981	42055	41270
4.12_752.52			[M+H]+	752.523	ESI (+)	4.12	7717	6667	6258	4513	5868	7312	5314	6820	8708	5278	8578	5903	6227	6578	10803	6021	8184	7676	7348	10212	118	94	185	9.43	9.43	179	7201	7698	7474
4.00_752.52			[M+H]+	752.521	ESI (+)	4	18985	13897	13721	9499	10528	12651	12189	16937	15952	13766	14881	12079	13322	12859	24998	10070	17504	17006	17452	20152	13.27	133	13.27	253	13.27	13.27	16408	15908	16504
5.66_776.62			[M+H]+	776.617	ESI (+)	5.66	7148	7739	7244	6769	5862	8337	7209	9821	10220	7859	7488	8785	9437	8436	10025	7657	8857	9219	6912	10926	251.98	251.98	251.98	251.98	251.98	251.98	9347	10039	9784
4.85_770.57			[M+H]+	770.569	ESI (+)	4.85	18325	19817	80682	28437	5757	5722	5010	8401	7665	3273	5852	5004	6101	6416	10628	3653	6506	5738	7598	7982	328	447	286	138	346	62	14660	12799	13891
5.37_770.57			[M+H]+	770.57	ESI (+)	5.37	59265	122314	168742	66791	100230	67663	70974	74992	100214	43328	32486	34424	84896	61561	56701	25220	25199	51725	96606	27042	506	595	69	71	79	80	75713	72575	72988
4.41_790.54			[M+H]+	790.536	ESI (+)	4.41	10773	22864	24108	9630	11748	7978	10911	12820	15773	8115	5231	5630	15295	9944	11482	3946	3825	10395	13661	7478	7.91	191	156	163	130	79	12215	12652	12023
4.91_768.55			[M+H]+	768.555	ESI (+)	4.91	19406	42055	49794	21453	23272	19006	19166	22286	32335	15863	12007	12441	24950	19195	18420	9616	8817	16331	25775	11212	1029	11.86	1216	373	298	119	23002	23289	21619
4.30_766.54			[M+H]+	766.537	ESI (+)	4.3	5922	6861	8366	4693	3493	4677	4551	5268	7571	3901	6457	5174	7613	4632	8808	4107	5664	5500	5977	7544	398	277	380	404	24.06	241	6702	6104	6227
4.65_766.54			[M+H]+	766.538	ESI (+)	4.65	9295	20336	27974	12303	10061	7907	14050	11006	14237	6641	6232	5654	13983	9699	9182	4131	3708	7685	14045	4538	604	198	233	130	171	149	12049	11197	12079
5.85_812.61			[M+H]+	812.612	ESI (+)	5.85	5715	5215	4377	3653	4863	5580	3762	5375	6784	5459	5084	4819	5932	5225	7136	5395	7037	5064	5344	6724	27680	25808	26815	91	8.43	84	5704	6181	5898
5.07_804.55			[M+H]+	804.552	ESI (+)	5.07	12772	10961	10795	9069	8103	9863	10995	12783	13253	10873	10865	11265	11625	9948	13197	9102	10164	10144	10865	13548	55206	59522	67515	1468	1419	1450	11665	11330	13148
4.93_780.55			[M+H]+	780.553	ESI (+)	4.93	16767	14386	13028	11863	10432	12868	13074	18097	18259	14304	16191	15965	14661	13641	19787	11923	16372	15093	15816	18164	3736	4032	4017	229	444	22.89	16733	16333	16566
4.19_778.54			[M+H]+	778.539	ESI (+)	4.19	424540	306966	285484	231681	248984	304050	255438	389465	396475	308654	286258	334552	347712	294956	558373	234043	395938	433460	350389	486064	10486.9	10486.9	10486.9	10486.9	10486.9	10486.9	370251	363667	396877
4.64_778.54			[M+H]+	778.538	ESI (+)	4.64	50294	40365	38672	26676	32575	38083	38364	51707	45661	39226	40460	40432	40294	37800	52630	27853	43286	43604	43322	43588	70.94	709	70.94	70.94	70.94	70.94	43120	43658	44718
5.96_802.63			[M+H]+	802.631	ESI (+)	5.96	9191	9087	15417	15316	7367	6752	7710	10438	11783	8649	6686	8335	7006	8795	9386	7673	8322	8173	7047	10677	118	151	59	5.93	73	5.93	10932	10093	9753
5.44_798.60			[M+H]+	798.602	ESI (+)	5.44	12841	13804	99687	26168	4329	580	559	662	842	790	716	320	1149	289	1307	298	930	655	1547	192	879	307	241	193	8.46	85	10915	11036	10505
5.39_796.59			[M+H]+	796.588	ESI (+)	5.39	6873	6646	4662	6741	3333	5493	4932	7057	8848	4290	5974	5688	4976	5705	8404	4881	5819	5135	5273	6970	12648	11441	11760	221	67	52	7250	6265	6625
4.76_794.57			[M+H]+	794.571	ESI (+)	4.76	7790	6683	13658	6878	3098	4769	2746	5306	7057	3670	4982	3383	4810	4895	7488	2023	2987	3701	5092	5290	1317	129	346	71	196	54	5335	5089	6759
5.26_794.57			[M+H]+	794.572	ESI (+)	5.26	5131	10343	13691	7665	6528	5433	7166	5614	9081	4698	3985	2347	6699	5927	4558	2864	1797	4455	8432	2460	351	1104	674	89	118	375	6666	7001	6373
4.39_792.56			[M+H]+	792.557	ESI (+)	4.39	6317	9889	25772	11563	38.44	2861	537	3455	6017	1629	2442	2478	2425	1632	8801	38.44	6958	2000	1918	6721	38.44	38.44	38.44	38.44	38.44	38.44	8836	1148	8201
4.85_792.56			[M+H]+	792.556	ESI (+)	4.85	13524	28643	37328	15091	15906	11186	17499	15351	21967	9529	2130	8.3	19722	12093	13039	8.3	2931	13291	20770	8382	8.3	8.3	83	8.3	8.3	8.3	17366	17581	16641
6.94_776.55			[M+H]+	776.555	ESI (+)	6.94	7951	6200	6244	5973	5874	7304	7423	6879	6737	6833	6542	7411	7248	6795	7112	5344	7035	6578	7234	6585	284	204	5.72	108	57	104	7139	7039	8187
6.50_814.63			[M+H]+	814.628	ESI (+)	6.5	6762	4603	5822	4157	4724	4770	4757	6908	7700	5731	4949	5745	5104	4698	8101	5767	6957	4592	5093	7591	7446	8013	5390	269	105	116	6635	6271	6176
5.29_830.57			[M+H]+	830.567	ESI (+)	5.29	4419	5180	4.54	4.54	2161	5714	5695	6792	8198	7426	5704	5936	4939	6125	6070	6898	8540	6820	6701	8085	2827	2831	3345	104	4.54	45	4072	5426	5061
5.67_794.61			[M+H]+	794.605	ESI (+)	5.67	41266	40540	36657	33036	30076	47133	43275	45906	51729	39160	42539	38438	42245	44223	47194	31783	50290	45724	43506	48892	10381	11000	10842	490	369	450	44809	48667	52108
4.94_820.59			[M+H]+	820.587	ESI (+)	4.94	7651	10745	33504	16782	4146	1621	878	2667	1843	1146	3660	2108	1166	1787	4253	1763	3031	3036	1566	4234	87.83	87.83	87.83	87.83	87.83	87.83	7049	5694	5499
9.20_888.78			[M+H]+	888.778	ESI (+)	9.2	11630	4785	3718	1725	791	9015	4625	9535	22155	8563	16750	8402	8062	5788	9302	2285	14585	14410	4683	17461	152	213	171	66	6.56	6.56	15601	9197	13150
9.53_964.82			[M+H]+	964.816	ESI (+)	9.53	47328	38074	53196	52828	42648	45708	52781	53187	48052	58804	50918	65357	54414	61124	43177	53105	48131	48856	40562	46522	3593	1868	3901	5.82	99	58	53590	56910	54627
5.14_1477.11			[M+H]+	1477.11	ESI (+)	5.14	18472	47489	50566	15805	18262	19244	28733	37417	19028	14236	4105	8625	29548	27698	9015	2293	3723	17861	42637	646	5.38	5.38	183	5.38	79	54	26274	26770	23247
5.03_1473.07			[M+H]+	1473.07	ESI (+)	5.03	6332	2193	3100	2588	2276	5145	3017	9638	5086	2940	5433	5286	7324	6255	9667	1513	7152	5258	4577	5980	2.56	2.56	2.56	26	2.56	51	5670	5635	5730
0.76_466.29			[M+H]+	466.292	ESI (+)	0.76	13134	9878	8034	8753	6824	8231	10758	11672	12636	10007	6156	11490	10603	10546	11951	9525	12365	11006	13878	10515	104	4	40	133	197	121	10657	11061	10696
1.63_494.32			[M+H]+	494.324	ESI (+)	1.63	8501	6029	3716	6259	3012	7062	8746	10836	13384	5132	4684	4806	5238	5102	4312	2588	5022	7637	17603	2899	166	4.07	165	4.07	41	182	7644	6719	7015
1.58_520.34			[M+H]+	520.335	ESI (+)	1.58	6047	5354	4299	5694	3348	5192	6926	6726	10086	6888	5190	6024	5567	4354	4696	5534	5806	5593	6377	5375	2492	921	1138	87	340	360	6727	6273	6757
0.80_516.31			[M+H]+	516.311	ESI (+)	0.8	22455	23149	14852	20971	13832	24094	30675	19857	47841	28087	1383.22	1383.22	1383.22	1383.22	1383.22	1383.22	1383.22	1383.22	1383.22	1383.22	1383.22	1383.22	1383.22	1383.22	1383.22	1383.22	1383.22	1383.22	1383.22
1.22_530.32			[M+H]+	530.324	ESI (+)	1.22	15393	33438	37020	30311	8420	11079	21413	16163	48161	21145	4681	12243	12706	12773	4657	7555	5217	8755	27942	3545	102	63	35	96	194	217	22074	19328	17308
0.80_528.31			[M+H]+	528.312	ESI (+)	0.8	4137	3729	2330	3250	2803	4521	6470	4035	8495	4749	8773	10882	9891	9773	10373	8292	10713	10225	10887	10970	82	161	154	148	113	457	8073	10050	11439
0.97_528.31			[M+H]+	528.309	ESI (+)	0.97	27174	82792	54698	47208	16103	29212	58038	37145	119579	51789	10232	21644	32796	24454	7635	11656	21278	20871	60495	11641	5.24	5.24	79	5.24	117	52	43591	38012	40615
0.48_564.36			[M+H]+	564.36	ESI (+)	0.48	1153	1199	463	4187	10041	4142	847	2050	1178	11667	871	11181	4050	103076	970	1613	1967	5555	1598	9983	828	658	637	619	671	701	10035	11141	10435
1.07_556.34			[M+H]+	556.339	ESI (+)	1.07	13917	21508	57296	38354	8138	1332	2259	1690	4404	2624	1331	2191	614	1579	268	581	1957	1113	3299	1050	87	98	8.7	8.7	110	8.7	10064	8767	9915
5.08_664.49			[M+H]+	664.491	ESI (+)	5.08	14302	13533	12177	9323	7167	10828	12851	11775	10242	13234	43281	10162	13965	12198	16867	9342	12491	11347	13164	13296	158	200	165	231	225	274	14082	13405	14948
5.31_678.51			[M+H]+	678.506	ESI (+)	5.31	7680	5913	5691	4350	3647	5457	6446	6810	6719	4219	8624	6405	7792	5264	10982	4115	8056	5960	6198	8779	212	5.83	58	5.83	109	306	6835	6393	7622
5.81_740.52			[M+H]+	740.521	ESI (+)	5.81	44227	45075	42455	44344	42771	45670	44640	45884	45853	46910	44671	43934	43456	41375	41278	41945	49338	44884	45029	41366	161	231	142	87	372	85	45949	46432	44926
6.28_704.56			[M+H]+	704.56	ESI (+)	6.28	44096	35987	38818	33468	37602	37801	41889	46787	42900	39227	40726	42797	40608	39511	38025	38590	43210	40840	42739	40161	231	291	456	103	106	10.28	41593	40560	41006
6.05_732.55			[M+H]+	732.554	ESI (+)	6.05	26280	20713	21139	20463	18593	22113	27330	37639	27957	19702	30745	28391	28615	26310	36639	17434	33576	23742	25896	33501	9.55	295	243	96	348	172	27133	25716	28679
4.93_730.54			[M+H]+	730.538	ESI (+)	4.93	18319	19072	19452	15434	13223	17319	19624	24364	16846	19114	20726	16247	21726	19472	22357	11281	16827	18627	22862	15326	10.56	10.56	10.56	289	265	106	20899	19415	20049
5.65_730.54			[M+H]+	730.539	ESI (+)	5.65	12753	11382	13489	9090	8182	10943	11843	14764	15163	10135	50242	12413	12919	10481	18593	9022	12770	11244	12708	12416	260	403	284	154	15.39	160	15051	16020	14220
6.94_732.59			[M+H]+	732.59	ESI (+)	6.94	114592	82902	93174	86553	84885	102538	100641	113851	108988	100883	100011	110198	101774	93450	98650	87886	111211	94339	111657	97075	112	171	167	111	11.05	191	106043	102898	110256
4.49_738.51			[M+H]+	738.507	ESI (+)	4.49	38637	33547	33282	20812	20258	26248	25058	38657	27996	24758	30705	33446	34079	25678	57386	24300	31252	33050	30703	39392	100	6.16	62	6.16	83	6.16	34293	32382	35189
5.39_756.56			[M+H]+	756.555	ESI (+)	5.39	12604	7039	7299	5048	3261	7012	6216	10269	9023	4132	9776	6319	9545	6794	15603	4129	5655	9830	17598	5821	227	549	298	117	10.59	106	8861	8955	8629
4.95_752.53			[M+H]+	752.525	ESI (+)	4.95	5864	4941	5972	4505	3536	5177	4611	6248	5489	4676	6110	5267	5841	5115	6435	4216	4756	5091	5696	5979	8.49	8.49	8.49	85	154	8.49	5563	5445	6216
6.65_772.59			[M+H]+	772.586	ESI (+)	6.65	5908	5307	5210	4351	4766	4974	4514	5727	6677	5328	5495	5328	4417	4849	7156	5480	6202	4882	5523	6508	11.11	142	11.11	212	122	111	5878	5810	5637
5.20_768.55			[M+H]+	768.554	ESI (+)	5.2	20152	41239	54684	26611	21809	14238	27367	22292	30841	16232	10411	12762	30269	19203	17861	8859	8220	17470	29418	9086	479	366	36.65	378	438	371	25426	23213	25501
6.29_754.57			[M+H]+	754.574	ESI (+)	6.29	74245	70066	79146	70902	58683	66299	81506	70383	94970	74615	80827	84040	82005	77780	81319	68246	75703	72859	75862	73415	2029	2230	2583	197	101	10.05	81531	75419	83079
5.17_780.55			[M+H]+	780.553	ESI (+)	5.17	63630	61325	63552	54842	58707	64168	61357	68841	70252	76830	71314	66040	65635	57122	80868	69849	67852	69172	64690	75096	151855	165139	175877	445	267	121	61454	69567	69507
5.40_794.57			[M+H]+	794.569	ESI (+)	5.4	11179	22136	22686	12402	10352	7622	15551	11508	16477	6292	7068	5756	15796	7951	9609	3795	6663	8876	13223	8287	20.76	20.76	20.76	259	20.76	208	11799	13092	12602
4.67_788.52			[M+H]+	788.524	ESI (+)	4.67	25600	23857	27523	22711	18073	22047	25938	26698	29334	22578	21484	24985	23608	21737	26548	18430	23034	19850	24199	24452	125	63	151	62	70	6.21	25973	25538	26035
8.59_818.66			[M+H]+	818.662	ESI (+)	8.59	7962	4126	5096	833	1655	5269	6695	3917	13133	1601	6028	6664	3752	5013	7116	4117	14092	6601	6341	12089	8.99	8.99	90	98	122	214	4911	8783	10168
6.35_810.60			[M+H]+	810.598	ESI (+)	6.35	7249	6010	7066	5315	5501	6271	8105	8584	8270	6589	6149	7327	5653	6557	7956	4507	7303	7002	9045	6505	7516	7543	8212	109	167	95	7150	6293	7958
5.83_808.58			[M+H]+	808.584	ESI (+)	5.83	12823	14495	15182	13402	15672	15024	14676	13410	16021	17464	16667	14774	13484	13631	15229	17629	15401	16099	12383	16752	87107	90077	97129	180	112	270	15508	16736	14763
5.81_794.61			[M+H]+	794.608	ESI (+)	5.81	6691	8580	7751	7311	6659	9825	7900	8723	10158	6409	8139	7795	8263	7929	7921	6838	9295	9201	7644	8846	10382	9714	9371	197	325	273	7641	9446	5991
5.20_788.56			[M+H]+	788.563	ESI (+)	5.2	7214	7900	10287	3810	6812	4720	10951	10028	7428	4596	8071	11347	14305	8168	10944	8593	7060	6035	9736	8393	131	301	291	86	276	8.59	7285	8384	9200
9.01_846.74			[M+H]+	846.738	ESI (+)	9.01	24910	22471	17350	11819	15032	20242	18774	16860	29471	10864	28407	9576	16998	16574	35045	10073	33985	23634	24986	22908	285	96	183	108	33	185	19447	24219	19376
9.68_874.76			[M+H]+	874.758	ESI (+)	9.68	51512	52029	51397	43457	41314	60298	52893	58972	61475	61807	58672	38023	58895	39560	63880	43024	69514	71074	72639	26202	222	162	292	83	105	87	48905	47671	55953
5.65_850.58			[M+H]+	850.577	ESI (+)	5.65	11536	11538	6823	7432	7788	10916	10071	12396	10530	10799	6231	8167	6719	6143	6009	7607	13632	6669	4606	8254	181	282	388	8.66	87	139	9302	9783	9353
11.04_872.74			[M+H]+	872.741	ESI (+)	11.04	8415	8137	4718	6195	4071	7314	3352	6201	446	11570	6858	7834	8152	4277	9136	6522	3935	10793	6221	8839	999	1015	464	122	113	109	5308	4855	6850
8.91_870.73			[M+H]+	870.728	ESI (+)	8.91	10901	11573	7478	3845	8079	8422	7025	3957	13265	5971	10137	3004	2780	4274	10506	8618	7955	11202	10857	11402	151	139	122	78	7.83	94	9653	7507	9146
10.37_902.80			[M+H]+	902.797	ESI (+)	10.37	34043	21555	7025	4978	10843	22759	23019	29257	38770	3386	25047	17511	18316	12338	29662	7604	22792	19997	37506	15704	954	1007	790	69	68	99	24478	24977	23098
10.68_896.75			[M+H]+	896.749	ESI (+)	10.68	2455	12889	3571	7.69	5358	2751	7.69	11092	16781	4201	10429	9698	2712	8264	4489	6902	7.69	2492	10029	8968	7.69	7.69	7.69	117	77	7.69	11511	7845	10389
10.38_912.78			[M+H]+	912.782	ESI (+)	10.38	10197	7036	2213	2907	3527	6580	7579	8607	12450	2587	7323	4635	4691	2939	8254	2868	5894	4440	11400	6678	109	253	25	34	2.53	59	8082	6613	7171
10.20_928.81			[M+H]+	928.811	ESI (+)	10.2	14056	17090	15175	13108	16155	20271	16053	17601	20596	19607	20429	17070	10203	11532	21616	15632	15550	17852	6181	17054	2384	1377	625	107	118	40	21050	19252	20175
10.02_926.80			[M+H]+	926.799	ESI (+)	10.02	8890	8284	2408	3923	5077	6507	5345	5894	10823	3515	7397	4311	5674	2680	5887	1557	6678	5228	7624	6253	516	268	405	60	132	6	6964	6680	6682
9.53_922.77			[M+H]+	922.768	ESI (+)	9.53	17718	13251	14771	13913	13456	17143	15369	17288	21429	14962	15480	17556	12592	15390	14063	13324	16422	17157	14033	16671	1410	1334	1822	59	5.93	168	16108	18349	17143
9.53_950.80			[M+H]+	950.799	ESI (+)	9.53	42058	32737	43564	45278	34196	38368	45238	44848	45271	49057	45300	54461	48148	50851	36582	44231	42092	42231	34869	39615	1490	1764	2308	167	44	95	45937	47275	46937
4.96_1210.81			[M+H]+	1210.81	ESI (+)	4.96	7389	5383	7206	7747	6977	6805	7475	7867	7413	8654	10076	7804	7618	6859	7371	6609	7365	7679	7169	7716	6923	8603	8335	770	284	770	9723	9237	8846
5.23_1381.02			[M+H]+	1381.02	ESI (+)	5.23	4488	1253	1183	4456	91	282	27491	1964	20630	4604	1935	2960	3913	5632	758	8218	534	3246	14820	524	7.33	7.33	73	7.33	7.33	7.33	6588	2972	1977
5.17_1431.04			[M+H]+	1431.04	ESI (+)	5.17	7850	7017	8683	2842	3788	2687	7285	9342	6525	6988	414	5715	7929	5562	7591	2884	3294	6640	8359	4750	6.83	6.83	6.83	6.83	6.83	68	7018	6342	7844
5.89_759.59			[M+H]+	759.586	ESI (+)	5.89	4138	5430	6196	4949	2907	6156	6211	5529	6770	5914	6643	5220	6517	7026	8678	4103	3719	5868	9509	5342	2689	2124	1775	242	204	123	6809	6308	6934
5.35_792.57			[M+H]+	792.569	ESI (+)	5.35	6652	8044	16134	8325	11558	8068	8878	6569	11570	4444	1653	3968	9781	7355	1171	1546	4.01	4082	10214	917	4.01	4.01	4.01	4.01	4.01	40	7736	7346	8322
5.59_790.56			[M+H]+	790.56	ESI (+)	5.59	8117	8306	7362	6357	6327	7473	9594	9676	8669	7991	9145	9031	10357	9917	12826	7184	8161	9302	9398	10449	557	526	783	210	212	280	9212	10074	9961
4.64_790.56			[M+H]+	790.56	ESI (+)	4.64	9726	9609	8298	5460	7454	8224	10435	10671	11414	8462	10772	9755	9542	9396	13469	6944	10835	10715	10617	10303	472	236	337	116	222	130	8723	9305	11636
4.17_808.52			[M+H]+	808.515	ESI (+)	4.17	6742	7588	6175	4928	5110	5488	5525	6856	5617	5142	8704	7264	8898	8257	9651	6669	6836	9482	7149	8590	190.65	190.65	190.65	190.65	190.65	190.65	7453	7815	7542
9.72_866.68			[M+H]+	866.684	ESI (+)	9.72	12391	5485	11943	9877	11586	13476	5974	6276	6792	13667	10892	10278	13361	11749	15097	9350	10767	14534	14413	12814	73	44	475	4.43	4.43	104	14023	7309	14303
0.47_166.09			[M+H]+	166.085	ESI (+)	0.47	9508	12464	11440	13873	8536	11703	10822	10327	15992	12111	34647	11978	12181	18500	14281	8665	13497	14991	9025	12894	5267	4327	4241	22.56	226	546	14670	13669	12979
1.04_184.07			[M+H]+	184.073	ESI (+)	1.04	15042	10364	9096	8483	7512	9547	15892	16786	13311	10416	4411	11644	7991	9365	6809	5158	13034	8118	16171	8192	202	169	166	284	120	206	8182	11741	12955
3.63_708.41			[M+H]+	708.415	ESI (+)	3.63	110	4.38	165	4.38	4.38	4.38	4.38	123	4.38	122	166083	91522	157867	124042	124019	137482	172375	176867	177300	130794	4.38	4.38	4.38	70	50	44	78326	76305	78185
3.63_722.43			[M+H]+	722.431	ESI (+)	3.63	6.56	6.56	6.56	6.56	66	6.56	6.56	6.56	6.56	6.56	106468	58179	103399	78526	78209	89810	111556	115922	111658	84333	6.56	6.56	6.56	6.56	6.56	6.56	49514	48940	50037
4.64_794.52			[M+H]+	794.523	ESI (+)	4.64	6932	3405	3034	3306	2372	3780	5274	6484	6018	4579	6430	6043	4675	5633	6735	3237	5864	6153	5901	6326	4.63	70	4.63	4.63	46	4.63	6760	5677	6112
5.02_822.55			[M+H]+	822.547	ESI (+)	5.02	8436	9047	4572	4160	4750	5991	6213	8227	6688	6711	4132	5478	4741	3935	3640	2833	8451	3950	2876	4653	1127	549	43	4.26	4.26	63	6488	6139	6171
5.72_876.59			[M+H]+	876.591	ESI (+)	5.72	7176	6611	4848	5049	5492	7602	5253	7532	7139	7199	3662	5450	4156	3552	3552	4636	8996	4519	2489	5086	231	1.42	78	41	14	31	6277	5737	6128
5.22_874.58			[M+H]+	874.584	ESI (+)	5.22	8511	9067	5032	3644	7196	9324	6138	7405	6951	7868	4686	4669	4563	3941	3970	6697	10696	4885	2928	8135	33.3	333	33.3	33.3	33.3	33.3	7155	6421	6885
4.51_768.50			[M+H]+	768.504	ESI (+)	4.51	8530	7175	6.89	3174	4180	5774	8617	9959	4455	8669	8356	7548	9852	7766	9786	2147	7326	7865	9122	7225	81	6.89	6.89	6.89	69	6.89	8682	7939	9457
4.62_774.57			[M+H]+	774.573	ESI (+)	4.62	6238	14591	15770	10681	10599	9072	9665	9622	9351	7628	6239	5042	8772	8623	4113	4218	2049	6737	12290	1667	270	244	189	7.38	74	172	9124	9285	8082
9.30_779.69			[M+H]+	779.693	ESI (+)	9.3	78070	55023	32845	28628	31303	52344	43587	54669	78313	27180	112689	37654	69281	39607	133062	26404	105248	83126	96386	72093	74	7.39	7.39	88	7.39	7.39	69808	70094	67480
5.11_781.55			[M+H]+	781.554	ESI (+)	5.11	55861	51026	52419	46462	42556	52214	61892	67333	47426	59755	52532	53610	58284	58162	62858	34101	54104	58293	58647	52354	12847	3702	688	254	287	505	54069	56389	63532
5.80_789.61			[M+H]+	789.608	ESI (+)	5.8	15788	14782	15604	13569	14308	15415	19095	19862	18983	19417	18740	18824	16654	19568	20202	15120	18977	19798	18032	16858	51693	50110	52487	129	111	150	19323	18661	19124
9.10_803.69			[M+H]+	803.695	ESI (+)	9.1	28115	23576	11976	12388	10747	16944	17741	14154	37085	7280	31294	12989	15986	11583	37441	14965	30089	25566	32860	25756	11.22	11.22	11.22	112	11.22	11.22	21953	22694	21504
5.80_804.62			[M+H]+	804.622	ESI (+)	5.8	6937	16107	18909	11448	10539	9535	10904	10095	10639	6649	5851	5552	12057	10425	6937	5107	3984	7716	12387	5063	291.63	291.63	291.63	291.63	291.63	291.63	9796	9687	9999
4.92_807.58			[M+H]+	807.576	ESI (+)	4.92	20031	17188	14743	12283	12744	16227	13628	18525	23601	17475	21496	18516	18345	17693	25077	15209	22136	19916	18227	24761	525284	556841	507090	553.04	553.04	553.04	19620	19740	20190
9.58_809.72			[M+H]+	809.724	ESI (+)	9.58	13255	9945	7300	5098	8739	9799	10938	9585	10115	7607	13489	10592	11940	9736	10855	3944	10758	11531	14182	7257	7.73	84	77	7.73	7.73	7.73	11448	9266	11585
8.54_814.68			[M+H]+	814.681	ESI (+)	8.54	9198	9932	8315	5268	7744	7579	4029	4187	14473	4240	13086	5278	6359	7622	16789	8603	11660	12716	11732	15670	6.08	6.08	126	61	77	131	9868	10613	9587
5.11_816.62			[M+H]+	816.621	ESI (+)	5.11	18884	19196	18901	18869	18791	20084	19882	18638	17905	20163	18148	18802	18670	19490	19114	17415	19264	18162	20913	19309	6807	4602	8845	166	317	360	18439	19440	21424
5.67_818.64			[M+H]+	818.639	ESI (+)	5.67	24220	21622	21997	20586	22043	21936	24276	25532	22057	21401	22195	24278	25370	25884	25476	20368	22977	23508	24317	22816	19661	22399	22236	9.68	111	97	21463	24219	26968
5.82_819.66			[M+H]+	819.657	ESI (+)	5.82	11409	10691	10856	9270	9982	11188	10597	12488	12198	11113	11423	11617	11129	11089	12516	9108	12063	12027	11679	10465	7.4	7.4	7.4	7.4	7.4	74	11411	11194	11614
8.93_820.66			[M+H]+	820.664	ESI (+)	8.93	21005	16872	17792	2174	17140	16059	2315	6309	23161	10351	25662	13151	14780	15647	33321	16842	7455	24544	19998	32353	5.19	5.19	5.19	5.19	5.19	52	18205	20387	21060
9.38_822.67			[M+H]+	822.674	ESI (+)	9.38	56146	50604	44704	26854	46333	47247	30149	38817	67444	36632	72515	30197	41155	41314	73014	37681	60722	69335	59572	60193	228	161	287	105	133	282	52002	55450	55804
10.41_825.74			[M+H]+	825.745	ESI (+)	10.41	7815	8023	1208	2268	6158	4785	8273	5071	9479	3305	7501	4940	6830	4048	4756	7821	6934	6992	6844	7323	181	5.26	121	135	53	192	6931	6139	4770
10.15_826.70			[M+H]+	826.698	ESI (+)	10.15	92242	102676	100327	96721	79998	116869	84242	100028	92307	93833	127542	91893	105755	85709	98378	108365	99544	92550	88124	128858	6916	6396	6660	279	1463	1402	86833	106075	89397
10.46_830.75			[M+H]+	830.753	ESI (+)	10.46	8609	5338	1384	1779	2537	5963	11933	7141	15118	2449	7003	2873	2362	3866	7046	7472	10613	6819	9147	5662	6.28	151	72	63	6.28	6.28	7908	8431	5839
10.10_830.79			[M+H]+	830.789	ESI (+)	10.1	5095	3898	8662	6118	2707	6829	8458	1828	1308	8178	7228	4830	7895	8117	10512	1251	3415	4405	4682	7921	43	89	67	65	4.25	4.25	6634	6382	7073
5.23_831.66			[M+H]+	831.657	ESI (+)	5.23	5405	10686	15195	10424	8680	7681	7884	6825	6836	5712	3930	3292	7910	7769	3693	3002	2557	5317	9984	2276	3.73	3.73	3.73	3.73	3.73	37	7445	7090	6988
5.80_833.67			[M+H]+	833.673	ESI (+)	5.8	6577	16658	20379	12346	9878	8033	9716	9413	11362	7216	5379	6259	11116	9593	5510	4500	3352	8017	12227	4019	4.35	4.35	4.35	95	4.35	44	10437	9424	9663
9.35_833.72			[M+H]+	833.718	ESI (+)	9.35	10445	10767	3423	5658	7981	6626	5509	7209	12960	5632	8812	5489	7967	3696	10783	6319	12397	8496	9263	8457	30	52	58	69	61	2.98	9600	10220	8259
11.12_834.83			[M+H]+	834.831	ESI (+)	11.12	11761	3.83	2887	6285	3170	10713	13332	6407	3.83	4552	3.83	5063	4324	3457	15330	1918	4937	5318	12533	3478	78	38	3.83	3.83	3.83	129	15933	13672	11827
4.39_835.53			[M+H]+	835.532	ESI (+)	4.39	13226	12330	9975	7129	5741	8047	8470	14270	9391	8358	11030	9269	10928	9147	14890	7405	7939	11277	11181	10936	219	275	671	2.51	25	2.51	10900	10299	11019
9.01_835.74			[M+H]+	835.739	ESI (+)	9.01	8529	5184	6382	4241	4830	5784	5469	3955	7960	5747	9224	6987	3946	5280	8202	5586	9616	7386	8565	8088	5	5	69	5	50	5	7208	8150	6278
4.19_836.59			[M+H]+	836.591	ESI (+)	4.19	10860	6750	6079	3163	3855	7337	5634	10522	9091	6001	6618	8309	8998	7198	13724	3032	9362	10386	8328	12855	126	160	124	87	67	6.74	7875	8415	9413
9.45_837.65			[M+H]+	837.653	ESI (+)	9.45	4363	8798	4559	1468	8154	4827	2221	1505	8987	2342	16674	5363	7290	4187	4989	6887	4.67	9131	9069	10098	4.67	47	4.67	229	100	4.67	4619	10346	3818
10.28_837.77			[M+H]+	837.765	ESI (+)	10.28	74150	55678	21175	26545	28354	51676	53463	64229	76155	28952	65451	39224	45107	35298	80262	25319	79487	67997	68567	52032	131	177	102	8.11	81	113	59610	64180	51949
9.86_839.67			[M+H]+	839.67	ESI (+)	9.86	18169	16155	10386	10055	11591	14715	9832	11903	18761	9592	18533	6302	11252	10666	17702	11203	16450	19461	18076	14099	138	6.28	6.28	6.28	6.28	63	14643	12909	16210
11.13_839.79			[M+H]+	839.786	ESI (+)	11.13	9.13	9.13	7367	13234	11212	8740	13882	8136	13152	9595	13337	5463	9980	8861	14009	9808	20817	12306	115611	16521	1949	2099	1487	91	269	147	12484	13690	7866
9.77_850.76			[M+H]+	850.759	ESI (+)	9.77	93247	85790	12553	52134	50976	48336	65609	87696	59420	8.58	71605	8.58	74590	8.58	48461	8.58	65061	74281	53461	82010	8.58	8.58	8.58	86	120	86	83292	84368	87179
11.43_850.81			[M+H]+	850.81	ESI (+)	11.43	14050	19385	11.49	4580	7671	9262	11330	3109	10183	5800	3698	9496	3385	8392	2673	5422	2354	10870	14450	4015	145	178	268	115	165	147	8230	3583	8407
9.90_851.73			[M+H]+	851.733	ESI (+)	9.9	1064	928	8771	5.85	8007	10898	14108	3800	1058	4801	15250	10431	9270	9118	10663	6474	13564	15898	12632	15781	5.85	5.85	330	107	137	59	11230	10231	13504
9.78_851.78			[M+H]+	851.785	ESI (+)	9.78	49050	41202	9.27	10349	8139	38167	36158	41586	45997	9.27	57980	9.27	28426	9.27	36332	6632	59515	36168	55005	39754	9.27	9.27	9.27	220	93	194	41081	40343	42436
11.40_851.79			[M+H]+	851.789	ESI (+)	11.4	12010	5732	224	1736	5575	7649	10900	7132	10716	2938	9290	9327	8.97	7343	7241	1986	5873	8182	11811	2902	90	224	190	227	294	345	8966	9829	9148
11.42_852.82			[M+H]+	852.823	ESI (+)	11.42	11133	29116	73901	27104	14514	13689	7635	48402	16.17	17363	5739	17379	6967	12258	3129	13405	3602	9593	13655	9303	16.17	16.17	16.17	162	211	16.17	12404	16.17	11412
11.34_852.87			[M+H]+	852.866	ESI (+)	11.34	82599	3152.15	3152.15	321629	63924	70026	79043	117110	3152.15	95659	111098	3152.15	122010	96552	241844	3152.15	3152.15	62461	102942	44248	3152.15	3152.15	3152.15	3152.15	3152.15	3152.15	164012	86554	92689
9.26_859.76			[M+H]+	859.759	ESI (+)	9.26	6954	5594	4744	3609	4557	5645	2045	5624	7337	4256	8479	5234	5625	5089	8564	4408	8275	6970	6244	7284	76	53	99	5.3	101	5.3	5000	6399	6844
8.99_861.77			[M+H]+	861.768	ESI (+)	8.99	14219	11616	9784	8469	7828	11747	11307	10524	16627	6786	15279	7834	13203	9198	18731	7561	18249	15688	15193	12916	88	47	122	55	79	4.74	12988	12491	13732
10.61_861.79			[M+H]+	861.789	ESI (+)	10.61	15804	12342	4209	5655	9598	10162	10349	13078	17827	12784	11807	10575	10247	8253	13227	7604	14222	8253	11610	10972	256	146	385	5.96	60	125	13199	5841	10480
8.65_862.75			[M+H]+	862.748	ESI (+)	8.65	13916	14915	3630	6805	6580	10064	15011	9405	13871	8711	8397	11662	5275	5625	5.7	5.7	1723	6362	12088	5.7	129	230	115	97	79	57	9619	9696	8613
9.32_863.79			[M+H]+	863.786	ESI (+)	9.32	20290	15620	13133	13017	5581	16822	15281	17913	21658	1966	27722	13389	20693	7585	29034	9663	26874	21985	25627	17831	70	126	53	5.28	5.28	91	20460	20286	20473
9.78_865.78			[M+H]+	865.784	ESI (+)	9.78	27793	10177	15808	10230	4.51	4.51	16381	11971	16313	9417	22769	5411	15507	4.51	12538	13167	23268	14734	29920	4.51	259	124	186	45	4.51	191	6610	7481	6363
9.87_866.68			[M+H]+	866.677	ESI (+)	9.87	10354	9073	6795	2418	5741	7357	3043	9458	8748	5034	10552	3572	6496	6473	12560	5145	9849	10114	7681	6464	366	291	124	12.35	12.35	12.35	7544	8978	9354
10.47_866.79			[M+H]+	866.791	ESI (+)	10.47	20666	13108	3947	13075	4524	13108	16892	9412	16191	4193	7696	9980	5261	7085	18698	3424	25653	17427	19115	5582	728	8.53	8.53	122	101	85	16954	12696	14703
8.98_868.73			[M+H]+	868.726	ESI (+)	8.98	12563	9736	5708	5928	8621	7361	5686	5471	13425	6332	7131	5847	9709	5824	6639	5533	9314	9984	6118	7115	9.47	95	174	116	168	143	8469	8244	8612
10.75_868.81			[M+H]+	868.806	ESI (+)	10.75	8914	5.4	12984	5795	10195	7455	7644	8121	23361	5831	5.4	7603	7482	7266	5.4	5.4	5.4	13028	15738	9344	5.4	5.4	5.4	114	54	93	6530	15490	5.4
4.29_869.37			[M+H]+	869.373	ESI (+)	4.29	51268	33965	53689	38853	33460	40503	58763	44591	45321	69295	4.98	4.98	98	83	50	4.98	4.98	4.98	4.98	4.98	72	54	4.98	59	4.98	80	28070	27367	26987
8.92_869.70			[M+H]+	869.697	ESI (+)	8.92	11604	12354	6100	4647	6728	6851	8325	4323	9770	5313	6741	1626	6013	4414	6.71	2103	6941	6138	4607	3329	112	563	238	6.71	6.71	67	8615	7779	9694
9.32_869.73			[M+H]+	869.732	ESI (+)	9.32	14881	15842	7946	6507	8124	11289	9281	10432	16336	9229	14106	9325	9802	8194	16119	8259	12583	14275	13744	14928	89	114	318	32	35	95	12017	11545	12262
9.35_870.73			[M+H]+	870.732	ESI (+)	9.35	7822	8601	4427	2288	4906	4191	5059	5899	6788	3401	10076	5593	4841	4171	8702	2368	5924	9966	6668	6935	104	211	4.33	107	4.33	43	5502	5363	5337
10.58_871.73			[M+H]+	871.728	ESI (+)	10.58	9614	10482	6610	7804	9025	9030	7155	12765	13141	13178	12883	7834	10881	10793	8900	12885	7856	9191	8157	10650	1292	6.11	792	6.11	61	149	10557	10625	10480
9.07_871.73			[M+H]+	871.732	ESI (+)	9.07	9494	9648	2169	3978	5501	6126	9804	5465	10755	3963	5853	10303	3892	3094	4325	4889	3754	4297	7680	4498	533	326	401	51	5.01	50	7387	6494	5842
10.94_873.73			[M+H]+	873.731	ESI (+)	10.94	11720	11346	10750	12048	11637	10700	11460	11295	11592	11363	10427	12308	9040	11261	11446	11042	9278	9295	11013	10290	1094	1551	2761	46	158	188	10858	10593	12052
9.84_873.77			[M+H]+	873.768	ESI (+)	9.84	34683	36908	20172	16515	20841	30241	24738	26022	46247	22383	41613	22213	21708	19961	45876	24713	35093	41297	36573	42548	1216	1419	896	46	108	83	31333	28586	35620
9.64_875.78			[M+H]+	875.784	ESI (+)	9.64	37313	35098	31864	31429	36286	34193	39811	37816	38468	40393	33085	32762	34587	32212	30680	30677	37908	37023	39216	25040	5.55	320	5.55	57	95	55	25738	38515	36296
11.32_876.83			[M+H]+	876.83	ESI (+)	11.32	6985	20454	10831	13292	12339	13358	14498	9489	15462	8424	17486	7836	6250	11076	7278	10490	5818	14982	12182	14.37	14.37	14.37	277	144	298	14.37	8625	14.37	9789
11.40_876.86			[M+H]+	876.861	ESI (+)	11.4	14275	17515	150.78	7474	11120	7029	10579	5457	5920	12738	150.78	5024	14357	4576	3495	5375	4130	150.78	150.78	15435	150.78	150.78	150.78	150.78	150.78	150.78	4960	4612	5014
10.60_877.82			[M+H]+	877.821	ESI (+)	10.6	466634	317232	248315	215663	413478	478241	543411	548550	543410	581585	286668	187094	434912	312069	393223	382668	215455	423190	407405	436946	15.78	15.78	15.78	158	198	15.78	128396	461463	486246
10.64_881.78			[M+H]+	881.783	ESI (+)	10.64	16339	14736	10222	8.9	17888	7769	16211	8.9	24628	12556	13068	15622	12265	17733	9346	11617	15564	25547	17572	13336	8.9	8.9	8.9	89	8.9	8.9	8.9	23664	23353
9.17_882.74			[M+H]+	882.744	ESI (+)	9.17	8854	12383	5964	4631	6008	6987	5247	7287	9456	6671	9506	4973	7204	4830	9696	4767	7673	7675	8247	8137	106	110	48	4.78	121	4.78	7321	7378	8153
10.73_884.73			[M+H]+	884.729	ESI (+)	10.73	8538	7471	2161	4419	5158	7021	7291	8351	7008	3861	8949	6011	6350	5507	9386	4278	8598	8473	8082	6938	140	350	655	39	3.88	56	7131	7426	6881
8.47_888.76			[M+H]+	888.764	ESI (+)	8.47	9836	12294	5407	5854	9879	8097	17363	9506	11379	10827	7290	8626	4605	5921	4027	2878	4845	6332	9014	4054	5254	5252	4592	103	6.03	60	8759	9253	9006
9.19_891.78			[M+H]+	891.782	ESI (+)	9.19	14810	14430	3700	5251	7438	9375	15993	10852	15309	8553	10227	11295	6694	6058	6546	3829	5351	7706	13510	3384	129	177	146	135	116	30	9877	10455	10394
10.95_891.82			[M+H]+	891.819	ESI (+)	10.95	148606	158114	136536	152979	143470	138732	155142	135106	147931	142103	144690	155279	134362	136247	138313	138159	135404	136041	147286	124230	7437	8210	8418	203	426	242	145896	150361	144647
10.82_894.82			[M+H]+	894.821	ESI (+)	10.82	9777	12846	7794	4723	7273	3278	10.79	1014	10.79	7765	10.79	6255	4449	7563	10.79	8046	17402	1058	10.79	8681	2454	1448	955	10.79	108	10.79	5152	7476	4508
9.19_895.74			[M+H]+	895.739	ESI (+)	9.19	9523	8212	3686	4987	7397	7723	8517	5348	10217	7029	5224	6558	5616	5155	8116	4960	7415	7644	8945	6234	138	3.93	94	3.93	39	50	7035	7885	8425
11.48_897.80			[M+H]+	897.8	ESI (+)	11.48	3749	9652	3752	5346	8360	8296	9816	11525	5997	5122	10915	7054	4312	6628	12502	3918	11138	9833	11257	8627	6.65	134	223	136	98	67	8382	10572	10729
9.35_898.76			[M+H]+	898.76	ESI (+)	9.35	10050	11806	6571	4638	8388	8212	6318	7947	10521	4732	7735	7820	7047	5823	9379	8912	7735	11011	8213	13113	125	106	211	29	54	2.9	6485	9019	7784
9.81_899.74			[M+H]+	899.74	ESI (+)	9.81	8675	13753	5898	4452	5262	3468	8796	7266	21472	7438	11230	8754	5878	7175	26083	10018	11093	13779	8480	25623	1109	799	474	75	57	5.74	10340	10898	9744
10.82_901.82			[M+H]+	901.819	ESI (+)	10.82	17118	7977	7102	12740	10293	13939	2100	13.25	13.25	10390	3257	14661	10483	12160	57207	15965	7306	12160	4475	17421	13.25	1092	13.25	13.25	13.25	133	5327	8307	13.25
11.36_904.86			[M+H]+	904.861	ESI (+)	11.36	809020	1908182	1192616	437534	480770	356111	1764586	943818	842802	477019	783048	608298	232517	305816	184824	495528	574163	487900	1328152	227602	2205.21	2205.21	22052	2205.21	2205.21	2205.21	2205.21	2205.21	209424
9.74_907.67			[M+H]+	907.672	ESI (+)	9.74	5325	6543	6610	2106	4668	5709	6372	6656	4230	6964	4139	4279	5559	6294	6886	5768	4177	7081	6664	6787	162	4.63	247	46	63	93	5691	2508	7543
9.20_907.75			[M+H]+	907.748	ESI (+)	9.2	7839	6682	3953	2153	4420	5812	4631	3596	7507	5004	6968	4073	3191	3280	8631	1985	6392	7575	7392	6475	157	216	84	0.93	0.93	9	5392	5499	6438
11.02_907.79			[M+H]+	907.794	ESI (+)	11.02	65776	68542	62701	54576	72593	74981	71481	81214	82726	69770	67007	63254	63558	77799	69385	57697	68789	73503	71844	81583	14473	14582	15025	60	277	512	70707	72705	75577
11.16_907.83			[M+H]+	907.83	ESI (+)	11.16	7101	5968	818	3757	2528	7781	4643	4103	7660	3384	5657	5429	4108	4865	8400	2700	9133	7752	7101	2549	187	174	6.66	108	348	67	7958	7667	7770
8.98_917.79			[M+H]+	917.788	ESI (+)	8.98	8314	9450	2938	4253	7135	5793	11599	8618	9229	5791	6016	8612	4235	3784	5.92	1049	2792	5097	7283	5.92	1208	809	1107	59	5.92	5.92	6864	6725	6825
9.72_917.82			[M+H]+	917.818	ESI (+)	9.72	15105	10785	12291	7858	9879	11465	12613	9249	8214	14597	11847	11056	12633	9708	16677	11789	13851	14830	12067	10869	420	186	140	55	122	148	12794	14501	12332
11.15_917.85			[M+H]+	917.845	ESI (+)	11.15	23322	19542	5264	7886	8048	14773	14174	17360	29376	11622	17359	13113	10981	8301	22409	9167	18568	18497	16712	19176	450	222	1384	75	60	71	20653	19002	10020
9.63_918.78			[M+H]+	918.783	ESI (+)	9.63	9448	11866	4957	4453	4574	4929	5625	7521	11354	6125	7373	5799	3437	4856	3877	2186	3014	2571	8468	3753	261	193	4.42	76	87	44	5801	5382	3104
10.02_918.83			[M+H]+	918.827	ESI (+)	10.02	11405	8097	7691	7079	6859	8735	11474	11192	13541	7865	10940	8258	7510	7637	11730	5636	10752	9720	10378	8620	285	4.55	4.55	4.55	46	98	9976	9512	10206
9.20_922.78			[M+H]+	922.783	ESI (+)	9.2	6892	7195	4070	3715	5340	6093	6191	4873	7755	6385	6979	4765	5292	4314	7577	3816	6272	6762	7008	5483	9.99	171	9.99	9.99	100	174	6608	6282	6326
8.90_923.79			[M+H]+	923.787	ESI (+)	8.9	6725	7617	4749	4733	4001	5266	3879	3918	7794	3602	6028	3676	4450	4788	6598	5901	5656	6152	6891	7749	292	181	191	75	158	161	6505	6528	5593
10.48_924.85			[M+H]+	924.85	ESI (+)	10.48	3.88	33865	3.88	3.88	21238	3.88	37440	3.88	3.88	3.88	33941	3.88	22975	3.88	3.88	16363	3.88	3.88	3.88	58800	3.88	3.88	3.88	114	85	39	3.88	3.88	3.88
9.78_925.75			[M+H]+	925.749	ESI (+)	9.78	12553	15038	9025	6411	11196	9239	7444	8009	18094	4354	13444	10735	7860	9149	15145	12646	9174	11368	10937	20511	367	5.3	392	5.3	5.3	53	11532	12414	14177
11.37_925.78			[M+H]+	925.782	ESI (+)	11.37	19890	5008	8896	8657	11562	17745	13099	6217	23337	11537	15618	16240	7.46	18259	17022	4609	15147	16046	19881	7369	3030	3643	1450	107	7.46	75	19311	19621	18374
10.38_925.80			[M+H]+	925.802	ESI (+)	10.38	17889	18309	3423	6113	8707	12147	10800	10597	26948	9141	17301	8931	8156	7061	17616	7280	10688	13576	17774	14720	6457	5494	6000	118	40	59	14815	15199	13895
10.49_925.81			[M+H]+	925.811	ESI (+)	10.49	73249	68477	46666	17373	46464	50386	65362	56625	90455	50574	30123	56036	18630	45542	28923	42818	67890	54321	71170	43779	45818	41799	42052	175	149	137	62718	60815	29075
10.78_927.82			[M+H]+	927.818	ESI (+)	10.78	8973	10522	4.19	3062	2558	2669	6395	3669	14239	2204	12624	4.19	339	1038	10079	4.19	7055	4661	7269	2996	10351	9320	9749	47	48	42	9048	3498	9638
11.02_927.83			[M+H]+	927.827	ESI (+)	11.02	9723	12589	8927	7942	6677	9497	6483	8926	11940	8803	13356	7485	8380	9265	13265	7496	10310	10817	10180	11799	1003	275	1344	27.51	27.51	27.51	10660	9145	10626
11.35_931.88			[M+H]+	931.877	ESI (+)	11.35	33751	90017	44953	19144	18563	17410	50799	29288	39126	18880	31922	18997	11662	13289	10386	19224	15493	12456	49937	3.65	3.65	3.65	2062	98	36	133	8096	3.65	28982
11.37_931.91			[M+H]+	931.906	ESI (+)	11.37	4.85	15668	13360	34517	58054	23048	4.85	13719	4.85	31218	18153	4.85	34883	17110	28429	46312	37722	23663	4.85	108209	4.85	4.85	4.85	4.85	49	4.85	45288	17944	15251
10.22_935.69			[M+H]+	935.692	ESI (+)	10.22	5467	7466	5538	5761	6393	6569	5633	6615	7553	6359	6348	7098	6005	5871	7787	6970	6854	6653	6321	5235	5595	5770	5457	62	6.19	63	6948	6663	6636
9.53_936.79			[M+H]+	936.79	ESI (+)	9.53	5533	5087	6527	6586	5437	7922	6719	8755	7298	7143	6752	8332	7196	7615	5306	6773	6509	6403	5692	7590	444	505	389	101	5.23	52	7367	7401	7418
9.94_936.81			[M+H]+	936.806	ESI (+)	9.94	15697	13923	4493	5428	5986	8972	11192	12299	17874	7800	10304	7521	7448	5469	7868	7322	9935	10126	14562	9460	76	76	130	43	33	3.3	10622	10510	10485
9.86_940.84			[M+H]+	940.838	ESI (+)	9.86	63268	65724	43528	35260	44334	53936	48527	46560	76715	42929	67687	45537	42258	44555	74495	52249	59105	68277	59645	77710	14129	13934	13276	75	71	87	54099	48072	60858
10.68_941.83			[M+H]+	941.829	ESI (+)	10.68	10779	8216	2675	4216	6653	9883	7786	6823	4721	10988	13613	9068	8827	7609	12393	3813	2670	10156	10540	13250	2396	2469	2026	63	6.3	102	6223	12216	8751
10.71_946.88			[M+H]+	946.884	ESI (+)	10.71	120946	81019	50910	71076	72376	99117	98400	119717	120376	78930	126720	91052	87497	81243	134198	75347	120696	109752	115243	110063	9208	4263	5746	64	257	278	114293	105513	111265
10.59_951.82			[M+H]+	951.824	ESI (+)	10.59	5614	6477	3453	5188	6609	3779	6512	4960	10995	6318	5375	4925	5852	4942	6117	6213	5083	3982	7052	6436	4269	4330	4063	4.03	40	46	6284	6846	5256
9.29_962.82			[M+H]+	962.818	ESI (+)	9.29	16515	11084	10806	9062	11348	10745	2639	1488	22527	10284	14910	4.61	10713	10496	19500	15379	14147	15116	12935	24055	194	378	204	4.61	94	46	15760	16307	15060
9.71_964.86			[M+H]+	964.859	ESI (+)	9.71	9140	4.76	4.76	10073	4.76	16266	7713	4.76	24951	4.76	22353	4.76	4.76	4.76	4.76	4.76	4.76	4.76	20063	4.76	4.76	4.76	4.76	48	111	86	4.76	4.76	20486
9.54_965.82			[M+H]+	965.821	ESI (+)	9.54	35400	27911	38516	38728	32330	33261	39440	40274	36764	42319	37220	48853	40562	45454	30749	38464	36282	36135	31634	42580	2540	2806	2620	54	145	88	40110	42590	40810
10.03_966.85			[M+H]+	966.85	ESI (+)	10.03	26652	27430	16501	16504	14370	22089	22632	21104	33396	20406	24377	17965	19313	19044	26886	16289	19986	21893	25386	24354	3821	3369	3581	50	31	74	24197	23819	23658
10.00_981.87			[M+H]+	981.865	ESI (+)	10	14483	14419	11087	11173	10543	12416	12497	12010	19214	11635	12684	10838	12169	11910	14389	11219	11632	13388	13958	15941	2559	2626	2286	44	79	4.36	14004	13340	13761
11.81_1076.04			[M+H]+	1076.04	ESI (+)	11.81	12.57	599	66583	30542	1432	16469	12.57	1277	219	36311	14394	12.57	41250	3416	12.57	61665	1467	1124	606	12.57	12.57	12.57	12.57	12.57	126	12.57	2114	10449	1196
6.36_1155.98			[M+H]+	1155.98	ESI (+)	6.36	18034	15897	4181	6488	8391	8866	21609	15336	18419	9319	9951	10835	10381	3935	9227	4761	10658	9630	16012	4733	46	115	4.59	4.59	4.59	4.59	12255	11460	12162
6.42_1208.00			[M+H]+	1208	ESI (+)	6.42	7915	7068	1452	2445	4988	5445	10856	9921	9085	5824	3505	4824	4200	2102	3304	2787	5606	5083	8312	3844	3.5	3.5	3.5	3.5	35	3.5	5903	5541	6445
7.03_1212.03			[M+H]+	1212.03	ESI (+)	7.03	16585	13623	3070	4388	8000	6952	18624	13307	17388	8039	7086	12268	8187	3906	7290	5529	7623	8552	17784	4922	78	6.04	6.04	60	6.04	82	9638	10342	10180
4.63_1397.95			[M+H]+	1397.95	ESI (+)	4.63	9919	9067	6979	4919	3422	4410	6278	9816	3647	3593	6539	4178	9671	6489	10760	1974	4454	7056	8429	3605	40	29	2.88	33	47	2.88	7011	6235	5879
5.18_1430.04			[M+H]+	1430.04	ESI (+)	5.18	8015	8334	9450	6893	3894	6106	9434	9016	6507	6437	9072	7085	8398	3038	8900	2601	7881	7150	10381	7695	121.23	121.23	121.23	121.23	121.23	121.23	9365	8897	7963
5.25_1432.04			[M+H]+	1432.04	ESI (+)	5.25	208374	166493	189465	117301	115047	134220	168272	251057	135024	128276	175218	156748	234461	221176	299656	83958	156589	203573	203717	145322	3.12	3.12	3.12	3.12	57	31	181054	182339	193582
5.82_1436.07			[M+H]+	1436.07	ESI (+)	5.82	303816	259382	253244	178389	160333	221233	273454	380793	294234	264267	286581	284441	275532	260275	348160	144044	284433	301817	315299	241940	3.38	3.38	3.38	69	34	36	277070	298648	297317
9.08_1449.98			[M+H]+	1449.98	ESI (+)	9.08	24219	26644	18269	17127	11970	17815	17611	22101	29859	21636	23222	28567	19895	18083	29932	21378	22139	19819	22337	26485	54	27	97	69	32	102	24189	23922	24362
5.24_1456.03			[M+H]+	1456.03	ESI (+)	5.24	23131	19196	20558	15311	11326	14967	18833	23338	17257	16332	19369	18699	22346	20707	24703	12149	17246	19600	20702	15296	6.22	62	6.22	6.22	6.22	68	18730	19664	20750
5.36_1458.05			[M+H]+	1458.05	ESI (+)	5.36	48133	39792	37288	23212	22245	30885	28726	53748	41090	29352	38564	39113	35370	34022	82777	23593	39608	41210	41689	46777	2.44	2.44	125	24	73	64	43215	42300	41918
4.51_1460.07			[M+H]+	1460.07	ESI (+)	4.51	86815	69972	56591	46272	32252	54601	96909	126801	44875	97218	81290	58698	100863	77414	111659	16094	71274	77376	106926	46773	35	2.99	2.99	137	30	99	80732	79559	81547
5.03_1464.10			[M+H]+	1464.1	ESI (+)	5.03	119530	85486	71261	57755	38387	67344	96156	164183	78529	99847	120427	91975	122908	109757	156104	25998	98651	111811	57577	81244	84	217	118	8.41	8.41	8.41	105470	106989	105671
5.03_1472.06			[M+H]+	1472.06	ESI (+)	5.03	7617	3084	3020	2292	1924	3886	5914	10578	4040	3564	8241	5401	7927	7158	10391	1491	7790	3864	5305	7063	3.28	50	3.28	33	3.28	105	5662	6934	6739
4.64_1474.07			[M+H]+	1474.07	ESI (+)	4.64	5973	9439	10906	3883	3537	4620	5094	10109	5508	3966	4084	1507	7817	5246	8235	1678	4052	5398	9861	3061	3.51	35	3.51	3.51	3.51	3.51	6701	6766	6459
5.38_1484.07			[M+H]+	1484.07	ESI (+)	5.38	163697	115274	130316	74354	77090	116837	96911	184867	119233	84795	121839	142014	152838	135838	289638	95777	132726	154161	132477	216390	6.45	150	6.45	67	6.45	65	147485	141519	149777
5.89_1488.10			[M+H]+	1488.1	ESI (+)	5.89	64863	103044	123042	85336	75827	107217	127458	168589	120346	116532	115771	117208	117794	134668	168447	60322	119651	130849	145468	106174	43	83	71	2.88	29	2.88	127031	123339	131162
6.50_1492.13			[M+H]+	1492.13	ESI (+)	6.5	16468	13652	13734	10779	11082	14012	16601	20274	22426	14103	12845	16642	12595	14632	18943	8550	15825	14192	18584	15376	86	71	79	7.1	77	7.1	15264	16076	16564
5.82_1493.10			[M+H]+	1493.1	ESI (+)	5.82	5764	6497	8396	2898	4928	4178	8117	4109	9068	4781	7551	8197	7220	5796	8798	1151	3253	8479	8590	2989	4.05	4.05	4.05	102	4.05	41	6855	7970	7433
4.64_1496.06			[M+H]+	1496.06	ESI (+)	4.64	6609	10170	8024	3619	4567	4760	5030	9146	6075	2861	4503	3966	7399	5311	7677	1588	3105	5071	8125	4016	3.46	35	136	50	3.46	62	6324	6695	7509
5.22_1496.06			[M+H]+	1496.06	ESI (+)	5.22	13721	10794	11600	9486	9289	10332	11713	12903	11294	12259	12407	11489	11687	10497	15469	8110	11382	13266	13194	12126	78	7.81	118	7.81	103	7.81	13239	12532	14110
5.17_1498.09			[M+H]+	1498.09	ESI (+)	5.17	9261	11785	10794	8305	8170	9770	12212	13684	12223	9929	10169	10258	12548	11189	14938	6107	9031	10005	12263	10722	109	4.3	176	112	43	67	11002	11451	12434
5.24_1500.10			[M+H]+	1500.1	ESI (+)	5.24	108087	78354	97034	62090	63953	80330	84889	121156	96377	77283	91431	92338	103388	111028	161730	55921	101872	111046	96286	104180	83	137	3.01	3.01	3.01	30	99116	99017	108453
4.90_1504.03			[M+H]+	1504.03	ESI (+)	4.9	13394	10857	9727	8113	7268	7213	7209	12698	11541	10265	10390	10837	11838	4056	17910	10664	10027	9898	8977	16409	76	6.46	95	6.46	94	65	12347	11116	11494
5.82_1504.14			[M+H]+	1504.14	ESI (+)	5.82	46677	39279	45179	33738	30856	39523	47733	55528	49833	48665	47990	48733	42782	46698	58532	29675	51778	51173	47669	46299	185	249	107	59	30	2.98	48687	51889	51358
5.38_1506.05			[M+H]+	1506.05	ESI (+)	5.38	35480	28664	30284	19875	12427	29947	24827	37424	29032	22939	28952	33780	34351	32297	50036	24950	31200	35066	30410	44615	91	6.62	6.62	6.62	73	66	32963	34168	34056
4.54_1510.08			[M+H]+	1510.08	ESI (+)	4.54	18691	13116	13752	10109	6572	12354	15369	21758	14777	17322	14759	14685	18958	14507	24727	5756	14484	14812	16771	14242	57	5.73	5.73	5.73	74	5.73	17264	16705	17529
5.89_1512.09			[M+H]+	1512.09	ESI (+)	5.89	15222	18795	21601	17206	16274	19784	24386	25246	22182	21020	15079	20216	21009	22685	25640	13293	18858	20749	24063	19067	142	2.71	2.71	27	2.71	38	20324	22438	21464
6.50_1514.11			[M+H]+	1514.11	ESI (+)	6.5	7348	5466	6093	4473	4524	6138	7329	8613	9200	6079	5866	6697	5349	6640	8029	3707	6874	6131	7226	6765	70	4.67	4.67	88	70	47	6930	6251	6795
9.10_1516.27			[M+H]+	1516.27	ESI (+)	9.1	10748	9767	12071	8402	4583	9687	15122	12437	6413	16731	15108	12730	23267	12855	18951	3305	14933	12031	18060	6203	2.4	2.4	137	31	2.4	24	13435	10534	10002
5.87_1518.13			[M+H]+	1518.13	ESI (+)	5.87	5120	5332	8753	5807	1748	4273	4534	8506	3915	6129	4358	4636	6341	6586	7836	1437	6900	4690	6898	5954	75	135	69	71	6.87	6.87	7728	7178	7325
5.67_1520.16			[M+H]+	1520.16	ESI (+)	5.67	110493	79876	94058	60008	57258	79458	107266	166905	110518	103802	111487	119217	119805	128140	173240	52508	116700	129809	118762	108448	30987	30867	33063	5.15	51	52	116097	122200	132509
5.80_1526.11			[M+H]+	1526.11	ESI (+)	5.8	8063	7434	8358	6374	8422	9004	7497	8066	8525	9864	8832	9607	8603	10077	9536	7859	10108	10273	8376	8731	65	107	142	3.11	68	31	9654	10041	8742
5.39_1528.05			[M+H]+	1528.05	ESI (+)	5.39	7686	6961	7457	9683	8544	8545	6219	6573	7205	8756	2978	8644	8691	8336	7607	10497	6862	8453	5489	5801	82	105	4.05	41	4.05	75	7123	8086	8442
5.24_1528.13			[M+H]+	1528.13	ESI (+)	5.24	10092	19060	31248	14194	12424	11850	12980	15802	14284	8249	7235	6994	13513	14376	8891	5147	5592	10234	18937	4834	362	134	1.79	18	29	64	14104	14200	15667
5.40_1530.06			[M+H]+	1530.06	ESI (+)	5.4	4132	4418	6187	4141	4382	2440	5471	6691	5074	3898	6534	4674	6505	5730	7920	3672	5238	6536	5961	8288	3.4	3.4	3.4	3.4	3.4	34	4895	6611	3885
5.87_1530.14			[M+H]+	1530.14	ESI (+)	5.87	10629	10898	13201	7714	8557	7376	11163	14640	14504	13800	12843	11178	11113	13653	17051	7828	13126	12843	14308	11261	319	294	205	45	62	4.53	14192	13451	9678
4.65_1536.10			[M+H]+	1536.1	ESI (+)	4.65	30012	21234	16811	10169	10827	16109	17817	32917	29052	18687	20817	21343	20933	16460	45953	10862	22910	25405	19490	29190	45	96	75	74	4.47	4.47	25313	24183	17162
5.83_1538.15			[M+H]+	1538.15	ESI (+)	5.83	6904	4778	6062	5810	6217	6253	7114	6076	6437	7966	7065	6734	6208	4484	7709	5242	7656	6772	6741	7295	209	324	78	59	100	56	6931	6971	7553
5.16_1540.13			[M+H]+	1540.13	ESI (+)	5.16	6335	7768	8481	4690	3886	6301	5458	8729	9402	10140	9700	7237	8499	4328	12937	6924	6270	5550	7218	9355	51808	53150	55055	95	9.47	9.47	8374	9223	7697
5.67_1542.14			[M+H]+	1542.14	ESI (+)	5.67	17709	11471	13801	7518	8140	11999	16712	24882	15007	11337	15410	17641	17874	19822	24470	6957	16571	17992	18665	16640	3898	4258	4183	38	3.38	34	15010	17939	20580
4.66_1560.10			[M+H]+	1560.1	ESI (+)	4.66	13919	9847	5178	2469	4835	7448	8166	15882	14315	9181	9001	10723	8343	7121	21475	6143	10581	12632	9912	16882	2.58	2.58	63	26	28	113	12059	10698	11523
5.13_1566.14			[M+H]+	1566.14	ESI (+)	5.13	17576	15044	17960	13437	11394	17228	20299	22577	20974	20101	18727	18296	20706	20119	26119	12551	15743	17370	16931	21147	23955	24383	25603	57	5.7	5.7	22124	20207	21839
5.24_1568.16			[M+H]+	1568.16	ESI (+)	5.24	37792	25007	33195	21576	27091	34156	29909	36602	51581	35971	32382	38440	30126	34289	57235	32107	49566	41626	31132	52477	6070	4126	5155	38	3.83	3.83	38314	39213	41716
5.23_1569.16			[M+H]+	1569.16	ESI (+)	5.23	35695	24105	27187	24087	25683	32913	28497	36517	49576	34935	32072	37807	29255	35395	56068	30804	48402	32119	30143	51839	3576	3589	2944	5.23	114	52	37434	37703	41161
9.61_1572.34			[M+H]+	1572.34	ESI (+)	9.61	76347	50994	48901	51717	49494	59766	64705	59387	53831	55114	77189	58114	75236	55036	73746	36540	53978	60211	73198	48019	1.8	1.8	1.8	18	62	1.8	57897	52084	68926
9.65_1624.37			[M+H]+	1624.37	ESI (+)	9.65	125093	113496	79082	76423	72318	101357	140121	126451	99775	122840	84495	82187	88365	81855	87186	62540	96489	111640	122064	48648	38	59	3.22	93	32	3.22	79656	103747	106658
9.65_1624.39			[M+H]+	1624.39	ESI (+)	9.65	3.85	15262	3.85	3.85	25511	16239	46058	3.85	3.85	27287	3.85	3.85	3.85	3.85	18901	13154	3.85	3.85	3.85	3.85	38	3.85	58	3.85	3.85	81	23026	24355	24641
10.51_1632.45			[M+H]+	1632.45	ESI (+)	10.51	36973	45379	35003	78273	31968	45721	49774	44616	41964	58038	49042	9221	34450	18996	64891	7281	52077	8431	13789	28691	5.45	236	113	55	67	82	21658	37628	7586
10.47_1633.44			[M+H]+	1633.44	ESI (+)	10.47	6170	5450	17875	12406	36345	7737	9334	4971	6480	1863	3483	3301	3668	4642	6864	2542	10015	2850	34182	453	110	99	57	3.91	39	3.91	6348	7809	2432
10.22_1643.42			[M+H]+	1643.42	ESI (+)	10.22	24080	19438	9317	10200	13251	18787	20109	24539	23130	8213	25678	13643	11334	10805	16513	7851	19456	24132	23908	13797	2.9	29	2.9	76	115	172	13477	22472	22597
10.69_1660.47			[M+H]+	1660.47	ESI (+)	10.69	15497	8298	3449	6782	7361	10190	16154	14725	6207	2517	13460	8866	8632	6871	14800	4963	11348	13548	16307	6920	4.25	126	4.25	4.25	4.25	42	10084	12253	13867
10.24_1669.44			[M+H]+	1669.44	ESI (+)	10.24	22827	17727	8181	9481	11445	2581	17806	22591	21886	10574	22415	10820	14119	11689	23643	6562	21930	20633	21693	15781	44	2.67	27	53	2.67	2.67	16714	20162	19147
10.17_1680.45			[M+H]+	1680.45	ESI (+)	10.17	90905	72900	38327	29914	78468	78567	34404	65986	88218	68735	86850	41988	71274	53961	67580	13405	69048	66476	91829	44311	3.18	211	73	32	3.18	3.18	67080	89100	90887
10.57_1684.47			[M+H]+	1684.47	ESI (+)	10.57	33789	35570	46141	79030	40470	39123	7.44	38673	7.44	37338	78679	39333	7.44	28865	39718	7.44	64248	72124	124338	7.44	938	1874	1475	7.44	82	74	26980	25418	7.44
10.52_1687.48			[M+H]+	1687.48	ESI (+)	10.52	6593	670	633	3236	12430	8623	11764	14685	11114	11988	17190	1049	10262	637	9125	468	634	324	3749	5110	4.3	4.3	134	4.3	4.3	43	953	1304	550
10.29_1695.46			[M+H]+	1695.46	ESI (+)	10.29	8007	9054	4016	4378	4908	7756	7614	9727	12010	4963	9729	4688	6253	5707	12367	3227	10489	9932	10272	9267	175.88	175.88	175.88	175.88	175.88	175.88	8389	8901	8846
10.61_378.26			[M+H]+	378.258	ESI (+)	10.61	7625	7606	7599	9201	7347	7261	7244	7036	7291	8727	7507	8008	8202	4970	7836	9071	7802	7365	6730	6970	4622	4092	3764	2101	1775	1496	7956	7992	6729
0.69_415.21			[M+H]+	415.212	ESI (+)	0.69	815	2479	1728	664	1392	1810	2009	1643	1620	1885	48294	54873	66209	115198	83749	56093	61129	292106	70711	79846	1557	2564	2673	1893	1232	1359	51867	50175	56884
5.17_549.49			[M+H]+	549.489	ESI (+)	5.17	17940	14932	14981	9133	9581	10154	16162	18799	11737	12385	14538	12400	15341	14940	17838	6580	11526	14169	18776	11233	161	8.81	88	8.81	111	119	11830	14270	16148
5.89_603.53			[M+H]+	603.534	ESI (+)	5.89	9809	8535	9608	6204	7601	9527	10702	12946	8708	8023	8620	9568	10351	10645	12141	5249	9235	9322	12254	9887	226	5.64	79	98	72	56	7734	9465	10917
6.43_617.50			[M+H]+	617.5	ESI (+)	6.43	7164	7776	2979	3524	5160	5094	10579	9538	9249	5802	4604	5622	4236	2585	5091	3747	5996	5452	7926	3907	481	87	95	91	8.73	109	5893	5793	6869
6.82_626.54			[M+H]+	626.535	ESI (+)	6.82	26730	18567	11771	11837	16379	10464	23437	14204	14407	24259	36254	32610	24023	22793	28025	15371	29999	20005	36259	25544	6.2	115	62	117	6.2	163	24409	23691	24360
4.90_627.53			[M+H]+	627.535	ESI (+)	4.9	51695	43315	39209	20884	36722	44808	49664	59796	43188	35306	36687	56874	45676	48368	49327	26979	32875	38256	57631	54134	40792	73862	88669	132	52	5.21	29450	49755	58255
3.63_638.33			[M+H]+	638.335	ESI (+)	3.63	2.56	32	101	2.56	49	60	2.56	47	2.56	2.56	19189	10337	18984	14679	13654	17131	21787	21737	21274	16312	81	135	26	83	61	60	9122	9578	8729
2.64_659.29			[M+H]+	659.288	ESI (+)	2.64	92	2.79	2.79	2.79	29	85	45	69	55	77	16116	26212	10814	8926	14642	9778	20471	40654	13489	36947	2.79	2.79	28	62	75	84	13615	13420	13358
5.75_666.60			[M+H]+	666.604	ESI (+)	5.75	18681	21800	9754	18294	18851	16666	15648	15762	23700	17755	12494	13457	13356	7571	9695	19637	18114	15392	16185	9838	1367	747	244	233	187	214	21805	15338	12872
4.90_705.57			[M+H]+	705.572	ESI (+)	4.9	22537	18846	21509	20855	14997	19700	20190	18766	22814	18826	28979	23278	24369	21475	31988	18328	23933	23525	21610	24388	58470	59498	42949	75	7.55	7.55	24492	25595	22330
7.09_708.65			[M+H]+	708.649	ESI (+)	7.09	6922	6383	3271	4534	4792	4754	8004	7896	8803	5894	4244	4883	4470	3521	5023	4384	5371	5908	6377	5505	718	324	880	82	96	76	6542	5880	5721
11.81_730.69			[M+H]+	730.694	ESI (+)	11.81	1123	2995	16571	17492	58334	23494	21096	21248	1328	50653	12595	32975	17583	40565	6923	38361	8028	25268	2234	45547	112.25	112.25	112.25	112.25	112.25	112.25	23968	18932	38129
5.37_733.55			[M+H]+	733.553	ESI (+)	5.37	14936	13471	12932	9103	8786	10351	11623	17348	11824	11426	13405	12248	14162	12208	16843	7348	12781	13537	14494	11958	437	573	294	131	132	100	13622	13740	13674
5.82_735.57			[M+H]+	735.567	ESI (+)	5.82	6826	3931	2941	5559	2475	5831	5810	8414	7793	7181	4327	4732	5628	3681	5147	4754	5287	3781	5494	5899	1185	238	775	94	9.36	9.36	5087	5378	5143
5.53_735.58			[M+H]+	735.584	ESI (+)	5.53	6089	15543	3298	4908	19942	11255	11219	4739	3836	23584	4559	3634	7175	17254	626	16442	19216	2933	3853	22883	2240	673	4941	9.68	97	9.68	16712	12792	17150
7.48_738.66			[M+H]+	738.66	ESI (+)	7.48	14524	9966	5751	6509	8910	5894	13701	8262	11118	14201	17618	23024	14015	12098	14242	11157	16003	11363	22179	13920	6.64	6.64	66	109	128	6.64	15316	14450	14073
6.34_739.57			[M+H]+	739.575	ESI (+)	6.34	6309	5484	5668	4522	4617	5169	4921	6354	6394	5521	6149	6319	5334	6241	5910	5015	5925	4580	5646	5932	127	112	385	381	246	154	5950	5740	5968
5.06_745.58			[M+H]+	745.579	ESI (+)	5.06	6998	7569	5998	6275	3953	6034	8242	5835	7245	8033	6630	5809	5939	5347	7058	5178	5523	5424	6856	7247	277	258	6.38	6.38	64	167	7234	7137	7155
10.81_750.59			[M+H]+	750.593	ESI (+)	10.81	6047	5989	6650	4901	2958	2734	4808	7185	6732	5236	6675	4026	4818	1497	7040	4861	6175	3598	6962	2986	63.18	63.18	63.18	63.18	63.18	63.18	2677	3074	5590
5.30_751.57			[M+H]+	751.569	ESI (+)	5.3	6630	4812	7183	5391	5450	5367	7036	8336	6949	7514	7344	7265	7426	6736	7728	6742	8403	7186	6996	7307	843	1188	16.54	1025	405	165	7332	7009	7283
7.51_756.62			[M+H]+	756.615	ESI (+)	7.51	7271	6125	9256	3516	8487	4347	1860	1269	12436	2501	12167	3310	6257	6167	14144	4823	7874	10040	9043	15584	140	176	14.03	14.03	14.03	230	7590	8233	7588
5.89_758.59			[M+H]+	758.587	ESI (+)	5.89	10258	9342	12641	5986	5706	8949	10544	13623	12792	9916	9351	9844	9931	10684	19171	7184	12333	11459	13378	9580	2169	1405	2797	11.76	118	11.76	14605	12053	11962
5.68_759.58			[M+H]+	759.575	ESI (+)	5.68	4136	4966	6161	5057	4443	2504	5477	4510	6589	6019	6796	5100	6921	6503	7622	3964	6138	3290	5137	5674	11.24	11.24	1563	119	112	192	4534	6455	5139
4.56_765.55			[M+H]+	765.547	ESI (+)	4.56	12520	14118	10874	8351	7524	9011	9693	13455	11586	10942	10038	9071	10451	9605	16416	9382	9801	12308	14596	10528	34.23	342	352	34.23	34.23	34.23	12417	12172	10900
5.89_782.54			[M+H]+	782.544	ESI (+)	5.89	7149	4277	5999	5168	5559	7202	6472	5998	8070	7718	7161	7475	5889	7899	8441	4407	7461	6596	7591	6562	9.53	9.53	9.53	9.53	95	115	7299	6032	7137
5.37_780.53			[M+H]+	780.533	ESI (+)	5.37	3535	6569	6033	4140	1799	5980	8429	8532	8767	8705	5360	6697	4717	4617	8606	5494	9307	7556	7552	7746	19.75	19.75	19.75	198	19.75	19.75	7078	8968	8169
4.78_824.59			[M+H]+	824.587	ESI (+)	4.78	5354	9854	10878	6271	7627	3694	7081	6140	6357	4543	3158	3231	9126	5471	4831	2028	1118	5262	7328	3984	93	167	3.49	53	35	3.49	5865	5933	6399
4.73_864.62			[M+H]+	864.622	ESI (+)	4.73	5330	2984	3627	3099	5091	5575	6054	5338	6173	6294	5137	5601	4728	6247	6332	5295	6351	5802	5753	7468	5.4	54	88	61	57	5.4	6228	5563	6201
0.76_459.25			[M+H]+	459.25	ESI (+)	0.76	3964	3683	4246	2215	2900	2299	3668	4057	2408	3216	242140	250319	258295	243829	272792	247373	254192	276464	261913	274312	687	1472	1677	1842	2759	3286	218296	213367	221853
6.35_605.46			[M+H]+	605.458	ESI (+)	6.35	9174	9066	4279	5502	5857	6295	10289	7868	9185	5726	6060	7635	6319	3593	6233	5194	6450	6715	8903	4862	148	89	235	8.86	97	8.86	7605	6621	6857
2.28_619.38			[M+H]+	619.378	ESI (+)	2.28	118	188	65	2.49	122	25	59	84	87	181	12362	12818	14346	17432	16936	14083	13535	32703	15529	22361	108	156	137	62	65	141	9771	9658	9239
4.97_683.51			[M+H]+	683.511	ESI (+)	4.97	8507	7675	7151	6713	6594	7193	8727	7903	7902	8784	7647	6464	7797	8370	7014	6092	6839	7443	8399	6575	235	217	240	4.48	4.48	45	7843	8085	8490
4.73_659.51			[M+H]+	659.514	ESI (+)	4.73	27220	22084	22819	19546	13973	17627	25609	26008	23056	24093	24872	23825	26699	24620	28185	18140	22897	25267	25594	23308	134	142	82	8.16	177	8.16	24998	25207	25971
5.30_675.54			[M+H]+	675.543	ESI (+)	5.3	5681	5720	5597	4956	4477	4935	6351	6306	6426	5630	5838	5239	5510	4574	5317	3601	5186	4651	5323	4561	321	71	7.15	7.15	173	267	6138	5728	5625
5.66_711.54			[M+H]+	711.541	ESI (+)	5.66	12260	12452	11831	11430	9765	11695	12574	12334	13678	11614	11311	12459	12889	10792	11792	10133	11774	10307	12042	10555	4.86	49	249	240	115	138	12282	13130	13444
4.95_689.56			[M+H]+	689.559	ESI (+)	4.95	9992	22454	27587	15141	13135	11275	15313	13720	14413	10237	8914	7767	12651	15666	9674	6824	5062	12379	19762	5465	266	421	218	11.44	114	11.44	13956	14216	14344
5.39_687.54			[M+H]+	687.543	ESI (+)	5.39	54139	44714	51860	39554	30886	35447	47866	52157	50195	47054	58426	55280	60894	56248	58785	38072	48155	50929	54142	54402	117	313	228	201	74	219	55197	52498	53876
6.00_703.58			[M+H]+	703.576	ESI (+)	6	10871	11366	11110	9810	8655	8970	11657	11675	13389	10654	10091	11267	10012	9060	9566	7613	9277	9158	10550	9099	9.19	494	278	9.19	92	9.19	10374	11569	11613
6.34_717.59			[M+H]+	717.592	ESI (+)	6.34	43354	40491	37439	32622	28561	34633	40710	41823	45370	38808	42814	41333	39296	38008	40180	30424	39342	34261	44914	37833	80	223	120	212	201	382	43473	39206	42331
6.06_715.57			[M+H]+	715.573	ESI (+)	6.06	16010	12995	15954	11828	10160	10608	14693	14672	14210	15274	17841	16612	17987	17000	15410	12406	14727	14679	14519	15624	5.24	94	5.24	204	75	52	15710	16025	16456
7.02_745.62			[M+H]+	745.62	ESI (+)	7.02	6895	6210	5822	5053	4606	5750	6039	6970	6731	6181	6617	6519	5914	5577	5661	5393	6541	5764	6752	6412	109	88	151	105	89	81	6070	5838	6528
5.81_745.61			[M+H]+	745.613	ESI (+)	5.81	27196	13044	16446	8856	13393	27411	10125	30030	32561	16019	30852	33235	20303	22130	27509	12410	31847	20510	28590	28743	5693	1130	5258	171	115	216	24291	19118	32036
8.42_761.65			[M+H]+	761.651	ESI (+)	8.42	29135	22062	23084	11460	21328	17662	7525	10383	37116	9309	35154	10009	17778	18001	46909	15667	31012	35330	28549	34673	77	4.65	4.65	145	47	4.65	26403	25164	25602
7.91_759.63			[M+H]+	759.631	ESI (+)	7.91	12106	7088	11145	4999	10136	6187	2563	3882	14136	3809	16238	5258	9336	7503	22331	5638	12946	14890	13107	19008	258	98	9.15	9.15	176	92	10947	10045	9918
5.01_771.53			[M+H]+	771.533	ESI (+)	5.01	11387	11764	9094	8673	8210	8549	10495	12740	6914	6972	12361	10379	11284	10783	13853	7032	6285	8787	11506	10760	12.73	12.73	12.73	127	12.73	193	8138	11247	11184
8.67_775.67			[M+H]+	775.665	ESI (+)	8.67	6624	5201	3456	2824	2639	4217	5132	2645	9645	928	6919	2742	3689	3283	8476	3115	8502	6258	7529	6502	99	226	71	6.63	100	66	4898	6723	5272
8.40_765.60			[M+H]+	765.595	ESI (+)	8.4	12839	10761	11586	8032	10682	8539	4673	6724	15101	6760	15039	7188	9565	9976	18018	8569	13080	14546	11211	14746	1919	743	618	61.85	61.85	61.85	10806	11532	11628
8.17_811.66			[M+H]+	811.66	ESI (+)	8.17	7422	6788	5770	3646	5817	4807	3635	3811	13153	2880	9784	4475	5783	4715	11737	6013	9609	9588	9554	12544	274	97	9.04	106	90	92	7390	6854	7610
9.13_789.68			[M+H]+	789.682	ESI (+)	9.13	20981	21235	9561	5593	10841	12204	10133	9102	23770	5549	21540	4525	10599	10066	23287	10048	21505	18759	19280	16324	71	119	82	7.11	7.11	7.11	14354	15960	15775
5.53_795.53			[M+H]+	795.535	ESI (+)	5.53	5903	5852	8194	8200	5755	8591	7235	6309	7532	7899	8193	6638	6732	5148	7192	6351	6588	6525	5902	5434	110.79	110.79	110.79	110.79	1108	110.79	6989	7396	7990
9.24_797.66			[M+H]+	797.658	ESI (+)	9.24	13191	11392	10946	7619	10833	11546	8408	12314	12910	10689	16853	8418	13006	9872	17017	7934	14044	14300	13864	11487	208	8.05	118	8.05	81	100	12755	13107	13380
9.00_853.71			[M+H]+	853.713	ESI (+)	9	8750	7436	3752	3492	4541	5944	5601	5601	9717	3920	8422	4116	5297	3973	11173	4579	8469	7692	10004	9187	53	190	337	44	26	57	6609	6729	7741
10.48_829.72			[M+H]+	829.716	ESI (+)	10.48	16022	11836	16544	15754	10202	13073	8549	9214	10852	15547	8578	10898	12140	12770	14552	6994	14820	10267	13039	5804	303	253	645	88	73	7.28	13662	11674	9407
8.86_827.69			[M+H]+	827.691	ESI (+)	8.86	11487	12028	5044	5670	5128	8067	5956	6551	14998	3954	13217	5116	7703	5304	16085	6548	13118	11030	12905	13320	190	89	70	6.96	71	6.96	10978	10079	9321
8.99_867.73			[M+H]+	867.729	ESI (+)	8.99	5640	8499	7383	3404	4819	5802	5918	7478	9053	5801	6814	3287	6852	5767	7767	2878	7108	6910	9361	5862	134	176	313	143	75	7.53	7376	8183	9814
9.79_857.75			[M+H]+	857.749	ESI (+)	9.79	40034	25115	9314	15609	14730	24756	30736	21241	46592	8192	42254	16708	17382	13565	40609	21535	38463	32784	36244	35682	171	117	243	72	59	89	27948	24994	31591
10.46_855.73			[M+H]+	855.733	ESI (+)	10.46	14415	8033	8542	19968	16457	7570	9212	15723	8350	16702	6485	10039	7370	7357	14085	6531	10161	9897	11122	4927	8.07	8.07	150	105	81	115	9608	10423	5137
8.58_871.76			[M+H]+	871.756	ESI (+)	8.58	9968	9745	7241	6039	8034	6669	4211	4968	13891	4685	11033	4292	6056	7296	12024	7174	11020	10344	8883	12542	4.08	80	106	4.08	4.08	41	10239	9335	8421
8.89_891.73			[M+H]+	891.729	ESI (+)	8.89	5.35	5.35	7565	1654	5.35	4395	5.35	5.35	5.35	5.35	3708	5.35	3486	5940	21810	11149	11850	13797	5974	23780	5.35	5.35	5.35	5.35	113	54	5615	4457	3320
8.80_865.71			[M+H]+	865.715	ESI (+)	8.8	8698	14968	11485	8976	8155	11037	9.75	9.75	29852	2186	23305	9.75	13196	9511	30040	15300	20659	23286	22727	32414	142	106	124	9.75	120	97	20060	19516	19157
10.35_867.73			[M+H]+	867.734	ESI (+)	10.35	10624	13980	4646	7923	9613	13221	8795	11234	14248	8320	15703	10444	11583	10896	14317	9873	6892	10403	13204	12910	512	321	913	3.73	37	3.73	13743	13001	10653
8.72_909.78			[M+H]+	909.776	ESI (+)	8.72	11652	11803	9720	7586	9201	10522	6881	8275	15936	7202	14373	8060	10376	8190	17500	9705	13135	13066	13086	17197	433	457	115	77	74	78	11677	10564	12809
10.45_887.79			[M+H]+	887.789	ESI (+)	10.45	68280	63688	22958	23774	26035	42208	33840	45069	87963	22994	62673	30581	30477	27245	75589	36546	52981	51646	54738	65726	9112	8436	8514	13.83	178	138	41688	52176	53140
10.18_909.67			[M+H]+	909.673	ESI (+)	10.18	9073	8884	11662	12187	11473	10618	11381	11482	8929	11043	9509	12090	11001	12169	9687	12542	7695	9797	9001	10416	1873	1948	1548	4.58	88	46	11443	10248	11193
10.16_937.80			[M+H]+	937.801	ESI (+)	10.16	5611	8117	3002	4155	5171	6086	6785	3769	8273	4838	6969	5856	5227	5790	7600	5591	7244	5287	7058	6747	465	1061	174	86	8.62	123	6333	5839	6892
9.87_915.83			[M+H]+	915.826	ESI (+)	9.87	85483	82822	56441	37571	46571	61006	49695	55462	113275	45212	101772	48055	51460	55814	105617	45654	89622	93031	83187	96087	693	3533	2851	152	113	54	80167	74018	77918
9.71_935.78			[M+H]+	935.783	ESI (+)	9.71	10332	10462	4887	4189	4655	7350	8032	7040	9044	6780	4436	4907	6342	5213	11173	5073	8505	10367	9610	8671	4.44	131	144	4.44	130	44	7506	9078	6826
9.69_913.81			[M+H]+	913.807	ESI (+)	9.69	14874	19357	10593	8575	13340	12541	11322	9373	18594	9691	14863	7937	8618	10771	15938	14055	14944	14068	16118	19364	74	92	186	56	5.61	5.61	13882	14295	13944
9.93_909.78			[M+H]+	909.778	ESI (+)	9.93	16546	14211	1707	5342	3953	10479	9354	8367	19694	4150	15321	5757	2773	5609	18391	7702	13584	14083	16052	16052	193	266	436	59	57	169	12831	11810	11870
11.01_929.84			[M+H]+	929.838	ESI (+)	11.01	54443	61755	36678	38691	48445	48948	50946	53390	76884	49635	51252	44622	42203	47393	50516	41176	46037	55697	57346	58582	16014	11590	20476	62	123	90	55237	53335	54053
10.18_949.81			[M+H]+	949.808	ESI (+)	10.18	8020	8425	4591	2145	6833	6322	6528	6114	9884	5889	8047	6134	6098	6354	7719	5393	7510	7362	5757	5508	1688	1111	438	5.14	5.14	51	5413	6874	5954
11.35_941.74			[M+H]+	941.741	ESI (+)	11.35	7069	7578	3402	3570	5692	7994	3970	6941	3847	4598	6725	6615	3345	8583	8626	2505	7048	6920	7063	2308	2058	1529	1628	92	73	90	8573	8308	7841
9.39_919.77			[M+H]+	919.766	ESI (+)	9.39	13370	16303	6026	6068	10408	9238	5566	6723	22142	6441	16433	8892	6728	7457	17925	11657	11595	14309	12792	25385	1221	708	792	40	131	133	13338	12590	13934
10.64_943.86			[M+H]+	943.858	ESI (+)	10.64	8073	9468	3154	3386	7339	7145	5828	6974	13234	7909	9458	7693	6448	6003	7708	4387	8067	9433	8579	11301	5533	5037	5003	5.52	5.52	55	7957	8163	9151
9.27_963.82			[M+H]+	963.823	ESI (+)	9.27	11283	7126	7657	5520	8154	8695	3.37	5729	15194	6638	10807	3459	7070	6658	14300	10993	10363	11092	9915	16945	250	369	102	63	34	3.37	11071	10608	9971
10.63_941.84			[M+H]+	941.845	ESI (+)	10.63	11838	11395	3747	4814	4725	6544	6821	9990	19201	8123	10577	8304	8064	3412	6749	7510	9896	10408	7837	11598	616	3.84	3.84	38	3.84	71	10381	7755	14406
9.84_955.86			[M+H]+	955.861	ESI (+)	9.84	28801	31346	20552	18284	26345	29056	25952	25942	32984	29604	29537	26353	23951	26680	31775	29106	27153	31513	28282	38544	6949	4946	6082	62	47	61	26697	23993	31078
9.56_953.84			[M+H]+	953.845	ESI (+)	9.56	16110	18990	4230	7403	7717	10429	4788	10813	19531	5933	13543	6463	11360	6367	18476	3092	10944	11378	11659	20659	257	492	545	5.58	56	5.58	12138	18372	11421
11.71_969.77			[M+H]+	969.769	ESI (+)	11.71	7717	8788	4093	5861	6449	6450	8318	7372	7239	7009	7664	8047	5202	5468	6829	4929	5116	6956	7380	4978	443	367	348	8.31	83	8.31	7163	7310	7503
10.66_971.89			[M+H]+	971.89	ESI (+)	10.66	55054	65155	19504	29429	45590	57576	37523	38713	42687	58796	76189	57731	50399	47584	63035	21796	57890	59001	54748	87054	45741	46747	43768	5.96	103	60	55055	71505	61267
9.92_967.86			[M+H]+	967.858	ESI (+)	9.92	8162	10092	4199	4411	4418	5235	5951	6158	8281	5392	8752	5672	4884	4849	9701	7101	7724	8975	8537	9936	11111	9825	9912	173	65	6.48	6989	7291	6164
10.37_983.88			[M+H]+	983.882	ESI (+)	10.37	10481	10337	5515	4455	5659	11137	8049	10033	15707	5971	13186	8978	7473	7589	11926	7744	10915	8860	12427	12027	7806	7159	6447	8.1	8.1	81	10398	11046	9743
9.70_979.86			[M+H]+	979.859	ESI (+)	9.7	26852	29933	22077	22112	26999	20946	28008	23401	27616	26992	24480	24826	24446	24948	26606	26107	24938	26895	24066	31339	433	494	214	40	82	3.99	27493	27482	19990
4.53_675.51			[M+H]+	675.508	ESI (+)	4.53	37086	31926	23472	21642	17937	19470	27801	39802	30135	25727	22501	23805	25680	24113	23713	21219	24153	18680	37816	19904	81	64	5.91	5.91	5.91	59	29100	27067	28239
4.81_689.52			[M+H]+	689.52	ESI (+)	4.81	10396	8312	7662	6537	5344	6007	8572	10294	9976	6315	6761	8429	8645	7995	10129	5639	7386	5934	9219	5668	273	240	96	9.56	229	156	9245	7920	8115
5.13_703.54			[M+H]+	703.542	ESI (+)	5.13	38855	30148	24555	23892	21073	22660	29137	43571	34352	25170	21350	28065	27243	25501	26878	24658	28376	21970	31804	23079	11.13	11.13	11.13	128	111	181	31323	29469	31645
5.14_719.57			[M+H]+	719.571	ESI (+)	5.14	46602	133468	137772	93989	87566	65692	95901	109350	80997	41531	29074	22578	106614	93427	18322	10544	9410	40825	131589	8937	21.92	219	726	335	21.92	21.92	86684	62935	78805
4.75_717.55			[M+H]+	717.554	ESI (+)	4.75	7370	10858	2624	9420	8333	9677	6476	5717	7070	9243	7176	8859	9533	10137	5435	8671	9382	8325	4182	7442	161.48	161.48	161.48	161.48	161.48	161.48	8749	9060	6376
5.83_733.58			[M+H]+	733.583	ESI (+)	5.83	11201	10687	10570	7129	2655	8805	10179	10294	10988	5188	13095	8515	12346	11250	16599	2338	4127	14416	13412	3137	278	8.06	8.06	8.06	81	8.06	10420	13848	12176
6.12_747.61			[M+H]+	747.607	ESI (+)	6.12	8952	7317	5949	4472	4829	6682	4854	10530	7278	4612	4494	5122	6393	5423	6286	4715	7927	5987	6687	5045	6128	5841	5866	80	7.98	7.98	6369	6765	6331
5.82_745.58			[M+H]+	745.583	ESI (+)	5.82	39911	8545	11126	22934	10892	14524	28772	20409	16227	10963	16215	14888	31413	11057	40193	7871	19250	13286	15449	18381	370	423	10.1	130	101	215	14310	30869	15914
5.84_755.57			[M+H]+	755.565	ESI (+)	5.84	7829	7122	7571	6074	6777	6977	7962	7201	8016	5861	7622	7989	7591	7507	7997	7487	8075	8123	7760	7422	203	269	291	57	5.66	205	7542	8044	7603
4.94_763.53			[M+H]+	763.534	ESI (+)	4.94	15735	17810	20989	20691	11441	14008	15437	17745	20030	21812	26825	15217	23776	19486	25021	18629	22061	24725	15700	19050	429.12	429.12	429.12	429.12	429.12	429.12	27663	21223	15818
4.54_761.52			[M+H]+	761.52	ESI (+)	4.54	8044	6874	5933	4585	5200	5122	7729	8621	5251	4744	5808	8092	10173	8877	9672	5308	6017	6890	9609	8068	116	175	182	226	133	140	6298	8024	8804
4.64_791.57			[M+H]+	791.568	ESI (+)	4.64	5664	5507	5553	4391	4183	3646	5342	5919	6235	4988	5128	4724	5413	5471	6584	3332	5332	5477	4812	5058	834	341	434	261	318	407	5373	5194	5233
10.26_829.68			[M+H]+	829.679	ESI (+)	10.26	7471	6293	3564	5915	5169	7332	10055	9405	2186	3913	8858	5139	6074	3893	9488	2479	11600	8692	9400	3054	82	86	64	38	68	42	5822	9631	8403
9.81_827.67			[M+H]+	827.667	ESI (+)	9.81	8654	4956	4476	4980	3673	7576	7436	9378	6928	4280	9680	5396	7689	5650	9786	3299	11068	8436	8977	1763	128	74	51	5.13	142	112	5847	5121	6535
10.51_843.69			[M+H]+	843.694	ESI (+)	10.51	22793	20935	23987	32774	28263	24482	22050	29990	15135	37401	21502	28852	25827	21613	22864	27973	36323	17317	28947	17218	2328	2580	2869	197	437	66	13238	28086	16627
10.69_857.71			[M+H]+	857.712	ESI (+)	10.69	13738	9104	3946	7456	8558	10210	14037	12628	8867	6477	11564	9473	9681	8305	12257	6730	11008	13163	13658	10689	163	16.32	16.32	16.32	16.32	16.32	10810	12115	13005
9.78_875.75			[M+H]+	875.754	ESI (+)	9.78	6379	18675	8662	5691	3979	7821	6805	6748	13491	7069	6234	4283	7290	8307	11986	6447	6275	7277	4955	16915	4.94	115	4.94	49	97	4.94	5632	10279	9690
10.99_873.74			[M+H]+	873.739	ESI (+)	10.99	9433	8456	5893	5322	7159	5352	6756	7143	7984	7725	6414	4123	7334	5364	4217	3188	6151	8848	5925	10290	1725	1551	1294	30	172	240	6247	9808	8630
10.55_871.72			[M+H]+	871.719	ESI (+)	10.55	12211	10209	12611	12831	11259	13031	12246	13430	12009	13045	12883	11438	11709	10679	9126	12107	9731	9474	11186	12609	626	1384	1507	58	114	227	12793	11826	10407
9.90_899.77			[M+H]+	899.766	ESI (+)	9.9	7252	8564	3881	3677	5464	6239	3979	4203	11217	3897	2496	4634	3901	4087	7941	6618	5830	9397	6484	5744	2114	2942	1745	9.89	103	99	6539	7279	6532
10.99_897.74			[M+H]+	897.739	ESI (+)	10.99	36905	37329	38164	38937	39442	38023	36124	40111	39420	39498	35377	36249	39520	39319	37913	41067	38205	40108	37249	39098	17805	17663	19064	159	550	529	41636	39478	39414
9.53_907.73			[M+H]+	907.729	ESI (+)	9.53	29845	22194	31336	28778	24279	32332	30494	34402	30463	31082	28997	36783	30791	34784	25830	30304	29017	29291	25983	27988	697	1106	1070	9.34	93	100	29983	31493	31802
10.38_929.81			[M+H]+	929.81	ESI (+)	10.38	9657	6442	2434	1630	2894	6719	5677	8528	11829	2889	5796	4588	4982	2088	8998	2048	6096	5930	10696	5809	88	4.18	4.18	4.18	42	70	6586	4946	6680
3.29_300.29			[M+H]+	300.29	ESI (+)	3.29	18933	14985	14042	15802	11760	15293	19768	18024	25938	19608	25702	17181	17619	13397	12047	16808	19771	19220	24009	16096	2224	2192	2172	17.31	17.31	173	22105	18788	18236
6.36_589.48			[M+H]+	589.484	ESI (+)	6.36	55327	46700	16665	21852	27128	30480	63597	46206	56854	29811	30622	36547	32844	17907	28791	21614	31714	32798	53862	20500	219	315	435	7.06	71	132	38339	37495	37395
5.75_587.46			[M+H]+	587.465	ESI (+)	5.75	42693	34608	8469	14558	19544	23317	40679	40912	37521	24635	17261	17882	18822	9197	17091	12706	28867	21700	34459	13590	314	159	311	138	151	117	25983	24203	25644
6.20_624.52			[M+H]+	624.522	ESI (+)	6.2	12733	10384	8451	6523	8914	6984	12018	7887	6064	17485	21519	10608	14146	11451	15130	6781	15495	10128	17413	12076	6.33	6.33	91	63	6.33	6.33	13731	11950	12741
6.42_615.50			[M+H]+	615.495	ESI (+)	6.42	76534	73876	25217	32935	47391	51377	103605	90485	88364	60291	43298	52736	44298	30680	49875	32573	55748	54476	76941	39025	1146	546	1012	282	134	187	61612	57370	61849
7.48_654.57			[M+H]+	654.567	ESI (+)	7.48	31869	19818	11639	11407	18179	11393	28953	16001	20951	28313	36623	47503	29193	26746	28896	21691	33582	22289	48985	31440	44	3.39	3.39	68	191	34	28522	29461	28563
6.88_652.55			[M+H]+	652.551	ESI (+)	6.88	22860	20883	17746	12813	23152	12123	26180	16484	13669	33543	43610	22696	25220	27088	30024	13430	29972	19742	30896	24261	5.6	56	5.6	5.6	207	5.6	26888	25581	25487
7.53_680.58			[M+H]+	680.582	ESI (+)	7.53	11548	9558	8990	6071	12377	6518	12853	7990	9944	14207	19654	11878	10152	14762	14049	6844	15000	10589	15795	12765	171	154	15.39	15.39	15.39	166	11613	12774	12018
6.20_694.60			[M+H]+	694.597	ESI (+)	6.2	6161	6565	5140	4235	5186	4161	6574	4919	4165	10144	11338	5554	7434	6110	8250	4639	8663	5748	8241	6540	9.27	93	9.27	109	432	198	7691	7373	7005
6.20_708.62			[M+H]+	708.617	ESI (+)	6.2	8154	7239	6413	5392	6655	4658	8201	6265	5222	11589	14795	7699	9939	7539	9234	5200	10757	6626	11406	8607	72	4.38	4.38	44	185	4.38	10185	9127	9197
6.88_722.63			[M+H]+	722.631	ESI (+)	6.88	7994	7614	5907	4948	7558	4149	8720	5788	5679	11708	13104	7298	8269	7454	10286	5518	9647	6398	9143	8605	183	92	7.16	117	7.16	72	9771	8413	7766
9.07_740.68			[M+H]+	740.676	ESI (+)	9.07	20826	16712	7039	8445	8646	15490	14563	17059	17196	14597	21619	5648	20655	13735	13161	5849	20232	18379	25211	14956	149	115	332	122	87	253	19787	17915	17550
6.93_736.64			[M+H]+	736.64	ESI (+)	6.93	9372	8011	6912	3833	8566	6193	10177	7214	6146	12725	14634	8223	6444	5796	10435	5956	10844	7383	10414	9861	486	687	124	342	267	94	8827	9656	8447
8.36_734.63			[M+H]+	734.628	ESI (+)	8.36	8784	6745	5899	4602	5104	4825	2622	2709	12322	2602	9911	2934	5914	4365	11347	4551	10123	10737	10326	10371	1938	1795	1569	7.26	73	7.26	7010	7620	7092
7.79_732.61			[M+H]+	732.611	ESI (+)	7.79	9176	6579	8659	4575	6643	5642	2944	3873	12175	3890	12452	3081	7766	7156	15874	5182	12019	13239	13242	13272	88	120	141	11.98	132	128	9387	9164	9080
9.33_752.68			[M+H]+	752.676	ESI (+)	9.33	34774	30532	13391	16464	17911	23054	24031	22971	41337	12905	37816	15837	25326	14943	45821	13196	42468	31434	38873	24332	213	507	238	15.05	150	15.05	28011	27342	27093
8.97_750.66			[M+H]+	750.66	ESI (+)	8.97	24362	8647	201.07	201.07	201.07	201.07	16854	201.07	28581	201.07	27583	201.07	2219	201.07	32637	201.07	33309	24561	26386	21088	201.07	201.07	201.07	201.07	201.07	201.07	14022	15261	19239
8.47_748.64			[M+H]+	748.644	ESI (+)	8.47	10179	6864	5809	4509	5492	5305	5663	4231	13177	2490	13526	4357	9052	4578	16493	3537	16079	12260	12560	10627	105	244	251	5	50	67	9434	8931	9686
4.93_745.54			[M+H]+	745.542	ESI (+)	4.93	14700	12308	12953	11889	8120	13890	14593	13142	14265	12973	18744	14640	17402	10038	12303	10912	15283	11639	13585	17533	690	787	590	54	5.37	169	16810	14943	13441
5.83_734.57			[M+H]+	734.573	ESI (+)	5.83	20064	18629	16319	13202	7868	14741	18324	20631	21429	18129	14062	15428	19536	14759	22898	16430	16730	21017	21914	15813	694	1837	1872	3.15	31	137	18812	19523	20399
8.80_767.62			[M+H]+	767.617	ESI (+)	8.8	19945	14586	16242	9064	14265	12865	7612	10422	21289	9240	24714	8342	17136	14504	29461	10454	22810	24168	21074	20965	9.85	166	161	129	9.85	99	17449	17677	17116
8.72_762.66			[M+H]+	762.661	ESI (+)	8.72	126730	96225	103449	51172	83395	89347	48379	80476	143441	65133	184471	65208	113860	80671	231357	51295	178774	158828	147405	136100	147	552	404	141	172	14.11	122408	112011	124890
8.30_765.60			[M+H]+	765.599	ESI (+)	8.3	15291	11068	13476	5271	11499	9776	6111	6120	15068	7395	21926	9066	15714	11393	24148	8256	17501	18058	17001	20509	936	983	787	78.74	78.74	78.74	13977	13874	14242
8.30_760.65			[M+H]+	760.646	ESI (+)	8.3	64112	41346	62065	20242	42732	34059	17088	25434	71146	22169	105109	30520	62790	41556	122560	28251	81259	88062	78266	91299	162	486	99	9.91	111	9.91	60650	60471	58246
8.10_758.63			[M+H]+	758.63	ESI (+)	8.1	8434	7419	7945	4447	6738	4719	3049	2036	12847	2010	10403	2565	5142	5191	12013	5540	8788	10916	10129	13139	246	69	232	6.88	140	86	7878	7682	8328
5.81_747.58			[M+H]+	747.581	ESI (+)	5.81	66595	167748	184630	90435	80740	75431	94932	106200	102852	59208	46958	50293	113205	83581	57221	30121	31385	78371	130120	28486	91	207	151	57	171	5.67	91670	92522	89584
8.51_780.71			[M+H]+	780.708	ESI (+)	8.51	6282	5668	4219	4423	5530	4955	5382	5594	8023	4352	5624	4669	7633	4740	6473	2425	5944	5921	8309	3197	105	317	10.5	145	105	125	4972	4618	4563
9.99_780.71			[M+H]+	780.708	ESI (+)	9.99	19894	21379	5803	8682	6954	10824	23399	14395	24171	3882	18798	5321	9053	5862	20058	7507	22108	12912	18189	10168	97	302	7.91	102	79	81	14859	14185	13165
9.00_781.64			[M+H]+	781.635	ESI (+)	9	9106	6656	4246	3969	4776	5875	6695	6268	9434	1933	9648	3992	7421	4992	10764	3714	11465	9829	9383	8604	4.99	4.99	4.99	4.99	50	4.99	7042	4988	7968
5.17_777.60			[M+H]+	777.605	ESI (+)	5.17	15736	16515	16628	13245	12290	12659	15036	16757	14249	14558	14693	13279	16188	15506	15487	9866	12704	14150	16793	10991	422.68	422.68	422.68	422.68	422.68	422.68	14645	14892	16050
4.63_775.59			[M+H]+	775.587	ESI (+)	4.63	9780	12531	12606	9718	9289	8327	9832	11144	8263	8179	8090	7736	11510	9766	9781	5960	6832	8650	11639	5916	396	5.72	170	57	95	61	9555	9796	8868
4.98_771.55			[M+H]+	771.554	ESI (+)	4.98	2185	6863	8218	12097	1979	5480	1837	5040	11117	9962	14276	3609	5903	3694	8410	7830	10787	5710	4149	6642	8.68	8.68	482	125	169	87	19251	7280	3476
10.45_794.73			[M+H]+	794.725	ESI (+)	10.45	8601	8082	3638	3651	4452	6366	5580	6089	6686	5057	7795	4061	4926	3906	5998	3341	6539	6906	7251	3944	155	145	14.45	14.45	145	14.45	5400	5769	5882
5.17_791.62			[M+H]+	791.621	ESI (+)	5.17	8211	7878	8191	6146	5672	6024	8647	8463	6885	7344	7412	6011	7752	7852	8907	4760	6942	6876	8688	6135	187.84	187.84	187.84	187.84	187.84	187.84	8118	7630	8545
7.74_782.63			[M+H]+	782.632	ESI (+)	7.74	5407	6499	6338	2375	8296	3229	2321	1747	10050	2081	8101	2780	4706	4961	9130	4098	7171	7246	7063	12438	9.53	9.53	9.53	129	95	9.53	6583	5914	6141
5.71_773.60			[M+H]+	773.605	ESI (+)	5.71	5306	4693	5171	5113	2953	4757	4621	6070	6650	5262	4890	5500	5120	4866	5528	4128	4994	5502	6001	4993	82.24	82.24	82.24	82.24	82.24	82.24	5447	5719	5833
4.78_769.57			[M+H]+	769.573	ESI (+)	4.78	4011	3571	3533	3413	4366	3678	4304	2578	5443	3974	6741	7103	10031	8060	9890	7693	6626	10054	8921	9614	4123	3668	3621	704	1353	1546	6865	6432	6323
9.06_808.74			[M+H]+	808.736	ESI (+)	9.06	41993	44874	28108	29584	31509	31645	38688	37815	45138	31643	47201	36581	52921	31930	47164	20931	41668	39013	50552	32469	1270	374	485	244	105	10.51	42864	41163	42969
5.03_790.60			[M+H]+	790.598	ESI (+)	5.03	23942	22688	21501	22062	21850	23682	23005	24863	21940	24349	25177	24641	25273	25195	27156	20030	24550	24370	24293	24916	1268	1557	1249	211	107	130	23990	25274	24583
8.56_806.72			[M+H]+	806.721	ESI (+)	8.56	24268	19655	26781	21207	17143	20863	21134	24765	22263	24165	42082	24816	45239	24380	41023	13865	32101	29512	35458	26815	34.6	34.6	346	34.6	34.6	34.6	30595	28503	29110
9.99_811.68			[M+H]+	811.682	ESI (+)	9.99	16330	16464	8078	9055	9525	12723	18453	14007	18411	7412	14801	8072	11946	7552	14724	9211	17495	13598	17455	11562	189	138	6.11	6.11	73	61	14369	13601	14846
10.00_806.73			[M+H]+	806.725	ESI (+)	10	219946	196655	61773	73124	73563	125277	205085	135623	265305	60764	189504	68651	103266	63755	197690	72327	207934	157911	201388	110198	1024	255	309	25.48	25.48	25.48	157115	145327	149657
8.21_804.70			[M+H]+	804.704	ESI (+)	8.21	8854	5751	8690	3690	6510	5971	2348	4214	11496	3561	13908	4271	8196	5479	14271	4131	10575	10934	10357	10394	245	165	128	88	94	69	9060	7875	8843
9.43_809.66			[M+H]+	809.664	ESI (+)	9.43	16028	10774	7182	7907	7743	11854	11406	13877	16140	6762	16795	9645	12907	9738	19706	7298	18166	13531	19061	14814	96	57	105	5.68	5.68	5.68	12840	13569	13869
9.43_804.71			[M+H]+	804.707	ESI (+)	9.43	133932	92515	55396	51143	53110	89054	75201	91229	158736	46602	170251	61632	95987	61928	225501	50064	177600	131545	165724	129391	202	82	107	8.18	8.18	8.18	115103	112060	115011
5.82_805.64			[M+H]+	805.64	ESI (+)	5.82	21720	23903	24920	19907	19010	21160	23350	24026	24984	20913	21165	21542	23381	21400	22014	17114	20553	23016	23141	18887	7.73	7.73	7.73	7.73	7.73	77	20987	23005	22784
5.25_803.62			[M+H]+	803.623	ESI (+)	5.25	17650	18657	18069	16143	14686	15196	17012	17909	15609	14408	15884	15558	19137	18206	18785	12854	14279	16149	18378	14373	548.11	548.11	548.11	548.11	548.11	548.11	17009	16965	16702
4.76_801.61			[M+H]+	801.607	ESI (+)	4.76	9862	11033	9909	6287	7922	7984	7457	9792	7374	6340	7357	8255	9392	7880	11454	5499	6616	7816	9846	6938	41	4.08	72	70	92	56	9033	8526	8460
5.60_792.62			[M+H]+	792.615	ESI (+)	5.6	7343	6819	7167	5821	6541	6788	7423	8023	7710	7264	8791	8292	8172	6963	9132	6650	7931	8136	6379	7892	79.28	79.28	1875	793	1689	1838	7186	8427	8602
10.13_829.73			[M+H]+	829.731	ESI (+)	10.13	5850	7140	3897	3930	5091	6379	8262	7460	7814	6950	6211	5773	5771	4635	6443	5819	6264	5732	7310	5909	85	8.54	8.54	8.54	90	8.54	6810	7328	6931
10.83_824.77			[M+H]+	824.771	ESI (+)	10.83	42998	192.93	20236	26063	19269	8415	63535	192.93	192.93	21275	192.93	29149	15823	24082	40227	20153	41260	20409	3646	1929	8103	10665	12890	8527	10222	11591	9331	21799	3249
10.12_827.71			[M+H]+	827.706	ESI (+)	10.12	53530	50808	50339	47443	51353	49282	52340	52712	52781	52918	45462	54289	52362	50304	48290	49672	48087	50141	50967	48441	1355	445	1686	187	297	211	51877	52919	56613
9.06_822.75			[M+H]+	822.752	ESI (+)	9.06	33302	37032	24255	26606	26953	28142	31716	33132	33382	28933	39329	33671	46621	29411	38281	18185	36542	33508	40460	27562	765	418	730	89	100	82	35743	33920	34659
9.67_825.69			[M+H]+	825.689	ESI (+)	9.67	62505	59352	50026	46061	56399	56171	68260	62380	56482	63280	49217	50078	53010	51181	53177	49701	53630	59082	62828	41973	141	40	403	140	4.03	4.03	48213	61300	59012
8.56_820.74			[M+H]+	820.737	ESI (+)	8.56	22426	19190	26477	19614	15901	19470	18521	22726	19549	23327	41454	24900	45846	23067	40407	12827	32728	29088	34909	26519	18.03	18.03	180	18.03	18.03	18.03	28995	28702	27994
10.69_820.74			[M+H]+	820.74	ESI (+)	10.69	15425	14109	6579	8354	10454	12470	14111	13097	11051	11409	12483	10727	11462	9779	9726	7937	10276	14637	15354	8271	51	192	19.19	19.19	234	228	11249	12565	12594
8.21_818.72			[M+H]+	818.723	ESI (+)	8.21	7783	4959	7884	3469	5685	4983	2452	3802	10088	4453	12698	4202	7223	5649	13418	4386	9964	10241	9668	9676	237	4.29	94	43	78	4.29	8705	7704	7341
9.86_818.73			[M+H]+	818.729	ESI (+)	9.86	1304354	1214930	542200	471685	565906	894238	416146	638924	1513640	464084	1434514	355969	562792	497186	1439072	581687	1224727	1527724	1370684	974573	3580	3927	4409	87	248	250	923753	945031	1024725
8.33_810.66			[M+H]+	810.661	ESI (+)	8.33	9327	11502	7703	5165	8289	5836	4327	3486	15515	3200	10492	3474	5159	5411	13492	7588	10572	11382	11449	18081	3.22	3.22	202	73	129	32	9931	9265	8919
10.06_838.78			[M+H]+	838.784	ESI (+)	10.06	29397	29764	17356	21490	12421	20417	21641	20353	26888	12570	28072	18171	21844	23608	32911	19045	38226	24939	28550	20996	3044	2431	2498	443	331	382	26766	25400	25515
9.59_836.77			[M+H]+	836.773	ESI (+)	9.59	249602	260990	166662	180276	162133	197517	230226	217871	241615	205806	276057	214282	254410	186671	251692	124908	240620	232054	289665	173610	2120	1890	2269	92	265	240	237432	220580	235600
9.10_834.76			[M+H]+	834.755	ESI (+)	9.1	167729	158686	157154	137368	111255	140218	177722	156032	127952	197463	214765	155165	229999	163737	227314	81937	192573	165240	218839	134199	184	10.77	149	10.77	10.77	108	186686	178174	183436
10.27_834.76			[M+H]+	834.756	ESI (+)	10.27	1566305	1146803	476738	610176	644865	1088550	1191307	1378773	1563960	623935	1462722	803049	949942	760131	1738964	507376	1686134	1423544	1474174	1083440	3661	2286	2982	138	210	394	1239528	1312424	1204005
8.81_832.74			[M+H]+	832.74	ESI (+)	8.81	35669	31533	31152	20156	26474	25603	15315	23253	43302	19233	49973	17255	34530	26451	55788	21424	44669	46389	40058	37880	108	200	152	59	45	114	38357	33656	33651
8.30_830.72			[M+H]+	830.724	ESI (+)	8.3	20537	14448	21886	8804	15168	13381	6457	10297	24507	9086	33035	11550	22097	15696	36550	11684	25713	29001	24314	27424	313	103	6.45	6.45	6.45	64	21133	19972	19767
7.94_828.71			[M+H]+	828.709	ESI (+)	7.94	5931	4674	7176	3108	6909	3865	1975	2225	9380	2713	9627	3397	5664	4778	13734	4902	7294	9129	6509	10912	88	127	5.7	71	57	99	6931	6326	6242
4.91_827.62			[M+H]+	827.623	ESI (+)	4.91	5997	7466	8202	5444	5845	5542	4023	6171	6419	4892	5297	5490	5553	5473	7050	4773	4918	5791	6420	5682	197	323	263	2.36	2.36	24	5911	6195	5840
10.96_857.76			[M+H]+	857.758	ESI (+)	10.96	11054	23909	23434	23532	23488	23646	24311	21272	21697	22055	21058	24092	22736	11222	21290	23428	20548	20759	22578	20056	11302	12211	12543	119	202	346	23121	22485	22734
10.54_852.80			[M+H]+	852.804	ESI (+)	10.54	291159	293091	208469	218923	261661	206891	321775	205554	265628	300554	284049	267675	269506	249566	203205	245870	237267	243439	266619	227709	756	246	687	196	3.99	40	266607	287177	306108
11.86_850.78			[M+H]+	850.785	ESI (+)	11.86	10418	11330	4933	5125	5378	4105	8289	7018	7469	3533	6129	5421	2306	4766	6030	4575	4589	6654	8640	4957	193	830	1102	337	2485	1871	5865	6268	7467
9.10_848.77			[M+H]+	848.771	ESI (+)	9.1	140702	132620	145973	120760	106045	124313	155479	141956	108143	173435	170108	140089	192836	151799	178188	75979	155438	137719	178778	119260	119	292	349	70	74	76	159626	153849	160190
10.46_853.73			[M+H]+	853.732	ESI (+)	10.46	94356	43474	56885	115628	98506	63070	71600	122198	95913	85412	22986	58918	34945	38742	84282	41530	91374	44132	52891	24613	364	559	104	195	93	118	44865	50935	28649
12.36_848.77			[M+H]+	848.77	ESI (+)	12.36	8360	8819	5211	4379	6072	6505	8344	6925	7762	6967	6996	7306	5378	5592	6035	4581	5876	7560	9193	5992	402	699	669	40.15	1368	1715	5986	6534	6051
8.81_846.75			[M+H]+	846.755	ESI (+)	8.81	38483	32341	33771	21527	26787	26866	16992	24850	44834	20542	50169	18817	36543	29779	58759	22759	46834	46302	42733	39625	93	71	134	53	5.34	146	39946	35895	33404
9.97_851.72			[M+H]+	851.719	ESI (+)	9.97	7321	10873	6855	12.55	9364	7872	10041	11005	8485	9618	12776	11945	10658	9185	2865	7468	5820	12818	14602	11789	308	185	179	140	126	184	6226	10222	10890
8.30_844.74			[M+H]+	844.739	ESI (+)	8.3	21092	14356	21589	8795	13795	13177	5703	9714	22955	9026	36361	11807	22768	15330	38984	11342	27686	29759	26174	29319	212	150	245	94	9.42	9.42	20881	20381	20215
9.87_844.75			[M+H]+	844.746	ESI (+)	9.87	1153310	1053570	489681	347029	497496	758829	536980	652414	1475658	442378	1395850	491277	585202	563527	1440194	555105	1161494	1205532	1120266	1227641	11026	11083	9920	209	239	412	967316	931781	981311
9.34_847.69			[M+H]+	847.688	ESI (+)	9.34	36137	39037	24033	17653	23726	32123	25333	28135	36100	28742	34007	24506	27838	25757	42042	20494	37396	36892	36020	41602	138	465	396	13.79	13.79	188	32176	34573	35657
5.89_845.67			[M+H]+	845.67	ESI (+)	5.89	5242	6726	7997	7082	7229	7369	6738	8960	7428	7211	7737	7444	7183	8781	8942	6066	7665	7125	8611	7282	4.88	3803	1343	49	62	55	8079	7362	7996
8.70_843.65			[M+H]+	843.649	ESI (+)	8.7	18469	15445	11856	7841	12610	13679	7861	10412	21250	9041	21106	10809	14740	10945	25978	11412	18567	18118	21278	23261	5.73	73	5.73	5.73	93	57	15950	15047	17935
10.50_866.82			[M+H]+	866.818	ESI (+)	10.5	28308	20302	26523	34704	24730	23011	23884	25786	21004	23705	20135	22181	19097	12121	35038	23888	53839	15186	33740	25469	9994	8549	9258	523	422	732	10606	17505	14187
10.51_864.80			[M+H]+	864.8	ESI (+)	10.51	73438	105799	105493	104863	56675	83630	79317	75675	88502	92456	84482	108564	90527	92574	111661	77274	105315	80761	104144	93704	2771	4054	4514	169	384	357	81721	92744	88896
9.62_862.79			[M+H]+	862.788	ESI (+)	9.62	645898	614685	509645	557856	498728	575580	604638	574526	582292	582751	696046	556397	688297	529468	679990	432342	635132	617777	627703	508917	4771	1474	4396	125	1021	758	581807	606661	654201
11.02_862.79			[M+H]+	862.79	ESI (+)	11.02	18778	14762	9569	12168	11906	11200	12240	18157	21394	16981	15312	13299	11954	14197	19664	8066	19944	14522	13570	16031	319	257	359	106	153	146	15667	14748	16309
9.35_860.77			[M+H]+	860.774	ESI (+)	9.35	149510	130979	99175	68859	102643	115269	63341	82417	172506	88164	190022	58894	101264	96324	196629	78964	164464	183128	159177	119884	322	433	480	61	130	90	134511	137173	132807
9.53_863.71			[M+H]+	863.712	ESI (+)	9.53	41446	30246	33877	36271	25880	63220	41855	121993	39285	34150	45375	38257	51516	38247	156878	32681	102172	45670	85108	79607	439	4.77	540	48	237	185	37719	45187	40111
8.85_858.76			[M+H]+	858.758	ESI (+)	8.85	95775	84421	89466	41237	78624	86002	38698	66572	101344	77475	143926	53467	95372	84151	160669	54927	121501	120060	101062	100120	306	460	363	87	68	134	98618	97336	93958
10.18_858.76			[M+H]+	858.759	ESI (+)	10.18	33334	32953	16938	19820	19390	23323	32915	26843	44841	17003	35695	22634	21147	18061	38795	25529	32218	27131	36024	32159	852	795	770	100	84	75	31263	29746	28274
8.44_856.74			[M+H]+	856.738	ESI (+)	8.44	27066	21712	24969	13426	20549	20563	8368	13469	33054	17554	36027	12288	18516	21030	45259	19563	30868	32945	25785	29817	289	326	130	7.53	75	7.53	27901	23982	24797
9.60_856.74			[M+H]+	856.735	ESI (+)	9.6	21051	18798	4599	7635	6960	16421	18152	14641	26721	8446	23379	14933	11375	8044	28038	14630	21043	15224	21819	23653	459.88	459.88	459.88	459.88	459.88	459.88	18094	17403	18413
11.03_856.74			[M+H]+	856.74	ESI (+)	11.03	20813	8379	18146	7789	8530	10066	9540	13064	4300	5113	12725	16046	17977	20718	19328	7.09	7948	12794	20795	8238	4824	3650	6817	71	1246	153	7.09	20090	16217
8.99_852.71			[M+H]+	852.707	ESI (+)	8.99	13133	11441	5677	6035	5627	9512	8144	7972	15270	6110	13358	6009	7892	6627	17438	6857	13503	12072	14314	14240	168	6.32	63	117	105	6.32	9961	10850	11603
9.16_853.63			[M+H]+	853.629	ESI (+)	9.16	8347	6241	4846	4805	6448	7823	7132	4130	2678	2713	8741	6322	9231	6372	9397	2484	9286	5122	8651	5930	196	115	2.61	2.61	75	26	4521	7643	8303
11.71_878.82			[M+H]+	878.818	ESI (+)	11.71	11114	14482	3849	5606	6489	6630	13102	8767	11713	6630	8892	11153	4156	5045	6656	4033	4897	6969	12234	4106	119	221	259	72	308	155	7738	8733	8197
9.61_876.80			[M+H]+	876.802	ESI (+)	9.61	267015	256191	247285	266608	237708	252916	254961	249539	247972	259784	296100	252828	298592	256795	282070	222921	271041	256507	261321	234381	1960	777	3200	221	887	678	267192	258490	283374
12.09_876.80			[M+H]+	876.802	ESI (+)	12.09	8195	8983	4220	4274	6026	6339	9394	7798	8432	7309	8259	8615	5383	6096	6790	4502	5479	7515	9025	7046	514	994	1405	529	2189	1876	6389	6284	6408
10.77_862.82			[M+H]+	862.822	ESI (+)	10.77	13.66	13.66	180055	169483	72316	106672	100176	13.66	13.66	260010	246306	221096	236870	77717	13.66	227642	240675	161772	204949	117927	13.66	13.66	13.66	137	13.66	145	279322	13.66	281484
9.35_874.79			[M+H]+	874.789	ESI (+)	9.35	141418	123922	100682	74525	102859	116525	69668	90160	147759	91990	162373	68589	105827	101976	165471	83219	153481	156573	143900	120152	228	241	95	77	146	78	130399	132578	128318
10.92_874.79			[M+H]+	874.788	ESI (+)	10.92	43833	49260	19721	18540	24246	32383	43361	34463	57843	31978	36898	27924	24221	22419	34225	17345	27768	34679	46510	26902	2825	959	3188	223	98	410	34073	32890	37929
8.85_872.77			[M+H]+	872.773	ESI (+)	8.85	104763	90626	97557	48709	89279	94470	44706	75418	107933	89551	148239	62304	102412	97742	160178	63221	124819	130394	112788	111678	228	228	303	15.62	156	174	108823	105127	103131
10.47_872.77			[M+H]+	872.771	ESI (+)	10.47	130510	145997	78642	69452	62393	95040	98774	84176	145067	71040	134182	64416	81363	83593	147185	59952	105580	99077	131302	100584	33601	31261	30901	147	103	10.35	98191	115575	101648
8.44_870.76			[M+H]+	870.757	ESI (+)	8.44	30130	24180	27404	13736	21948	23030	9593	15370	36426	18462	40428	13767	19990	21854	49752	19211	35146	37570	29097	32574	222	95	134	118	4.46	45	30571	26761	27665
9.87_875.72			[M+H]+	875.717	ESI (+)	9.87	30432	21376	35189	27516	16736	13647	16275	36179	12815	30035	27495	25701	33252	29069	25952	35857	15474	32708	4.93	58113	7152	7657	7121	75	126	49	9314	28449	49635
10.14_870.76			[M+H]+	870.756	ESI (+)	10.14	185632	224218	153240	130526	141274	164171	149461	118059	186712	151141	248500	132187	160720	173615	264019	139762	199264	184291	180043	222533	3460	3414	2832	211	149	87	188883	189682	189891
8.11_868.74			[M+H]+	868.739	ESI (+)	8.11	6377	5966	5474	3000	5492	3752	2942	3074	9511	2305	8544	3402	4729	4913	9850	4601	8142	7509	6951	10885	54	72	100	5.35	5.35	101	7452	6444	6678
9.57_873.70			[M+H]+	873.699	ESI (+)	9.57	31426	30911	21687	18030	20848	27119	28362	22367	35911	23973	31537	22809	25759	23233	37691	20611	28484	26775	31849	30316	616	1187	1696	7.95	7.95	79	27646	27260	30070
9.57_868.74			[M+H]+	868.741	ESI (+)	9.57	301363	305326	175146	150330	153954	243481	247683	206936	362126	215216	312927	185380	232653	189449	374518	165121	263145	270790	302516	286659	5739	5073	4878	2.88	78	29	264569	259196	269867
10.59_899.80			[M+H]+	899.805	ESI (+)	10.59	28553	23333	14661	19895	20812	27128	28626	22560	35835	25382	33908	16112	25173	15456	38055	21037	23194	25261	28254	29747	2055	1646	1612	46	111	4.6	25105	26200	28342
10.52_894.85			[M+H]+	894.848	ESI (+)	10.52	97360	92355	112225	133581	105553	106259	94372	105479	101154	146369	94342	137015	86061	119779	112929	110647	153951	63519	127667	122884	8106	6935	7902	332	303	563	92114	84308	100778
11.07_892.83			[M+H]+	892.835	ESI (+)	11.07	107208	93539	25436	28004	46102	72403	117038	115757	162770	59007	132982	88299	49733	45844	108533	51728	101722	93565	123857	62114	1616	936	1405	97	519	282	74260	99818	102479
10.13_890.82			[M+H]+	890.818	ESI (+)	10.13	493184	896280	1058449	1077652	1011135	739419	694972	949249	994435	1062225	795144	1016519	615718	1029352	937179	1087636	971094	942591	885650	798834	22415	19034	19406	2277	6116	5502	1030406	1014966	1022725
10.89_888.81			[M+H]+	888.807	ESI (+)	10.89	93780	101725	31477	26465	36533	64985	80831	59495	140623	32951	77213	39196	41292	29950	81658	19790	63744	62051	92445	47933	2435	4639	3385	10.26	103	10.26	61088	61812	79642
11.04_888.81			[M+H]+	888.809	ESI (+)	11.04	14449	11219	8453	8987	8881	9360	9001	14042	18303	12941	11164	11113	9769	11403	14993	7711	15144	12519	11219	13650	325	321	356	14.04	140	161	12628	11841	13302
9.27_886.78			[M+H]+	886.785	ESI (+)	9.27	83902	80434	59994	43252	48919	63528	46027	61339	100083	50190	107208	57782	74939	57811	126010	59581	98713	95911	89601	102302	1833	1785	1613	36	32	95	85615	84319	81950
8.64_882.75			[M+H]+	882.755	ESI (+)	8.64	24515	26546	21316	13545	24780	21311	14425	16887	29006	20004	31150	14103	20358	21417	35549	19572	29553	26068	26016	29939	145	119	220	102	39	51	26223	24894	25129
10.01_882.76			[M+H]+	882.757	ESI (+)	10.01	21455	19315	6537	5255	8629	13293	17736	11601	24017	7854	19691	7927	9869	7264	20188	8235	16831	16439	18153	15766	123	225	42	4.2	4.2	4.2	16030	15488	14356
9.53_885.69			[M+H]+	885.694	ESI (+)	9.53	20951	8144	5069	3107	12.42	18250	12.42	21167	20617	3840	15352	12.42	3381	6972	21701	3217	12.42	6349	21569	20649	124	554	791	12.42	12.42	169	7772	8835	10376
10.96_906.85			[M+H]+	906.848	ESI (+)	10.96	56328	55498	59585	69921	61698	58605	60384	64040	71256	64429	59497	59750	57204	54852	61498	63332	61291	60781	55180	56983	11088	10641	11349	295	282	317	63576	61213	58109
11.12_895.81			[M+H]+	895.811	ESI (+)	11.12	16181	19892	8600	5834	8202	12774	10354	17668	15366	11073	17845	13885	12858	12290	20426	10922	7343	6852	17368	11984	405	479	11.88	247	119	314	11798	18191	6666
10.62_902.82			[M+H]+	902.817	ESI (+)	10.62	327393	291613	134174	137279	256617	271184	218796	265724	467656	271326	349541	255734	231817	211454	302391	165573	286284	301549	330496	385651	148329	146679	144494	244	436	231	336797	303058	322376
10.19_893.79			[M+H]+	893.793	ESI (+)	10.19	3.71	3.71	21142	11981	13158	6915	3.71	7979	9289	18341	3.71	12755	7704	20484	11022	20891	8883	8759	3.71	8944	393	3.71	3.71	3.71	37	39	7344	8719	7647
9.39_900.80			[M+H]+	900.802	ESI (+)	9.39	131066	118548	107892	67590	114030	110726	72830	91914	156240	94781	161505	76271	97866	103223	163038	95129	140937	155467	131040	139742	431	304	108	78	113	68	133088	127414	134575
10.80_900.81			[M+H]+	900.805	ESI (+)	10.8	33000	43787	10385	12355	12760	8303	24043	16436	8358	14148	37673	12029	9945	11568	65084	9927	39888	24523	14813	10412	14923	14229	13080	220	172	78	13936	18251	11942
8.93_898.79			[M+H]+	898.786	ESI (+)	8.93	56050	55235	54625	28907	50014	46118	31868	37956	71102	35533	70941	44839	54269	51472	88258	50415	62504	68488	57250	85437	217	308	334	141	62	101	57316	56889	57146
10.47_903.75			[M+H]+	903.75	ESI (+)	10.47	23714	30608	21132	16807	16203	23631	22955	11947	25211	15917	16893	22595	20968	21667	27427	18508	16506	17942	28344	18756	15336	14661	15134	97	6.08	61	23174	25385	15313
8.65_896.77			[M+H]+	896.769	ESI (+)	8.65	28032	31982	25200	15858	28778	25459	17435	18875	33511	22210	36760	16527	22967	24937	40966	21939	34164	29626	29007	35926	100	128	195	6.26	65	63	30167	28291	28473
9.52_887.75			[M+H]+	887.747	ESI (+)	9.52	4.16	4.16	16498	13071	10367	11543	12170	18954	4.16	14553	4.16	13488	9615	11411	4.16	13129	4.16	4.16	4.16	13843	363	446	55	108	42	48	6037	9782	11032
11.24_922.88			[M+H]+	922.879	ESI (+)	11.24	11696	9995	6947	9081	9057	10098	13789	8527	12124	7366	9617	8831	8249	8414	12753	5264	11505	9675	7857	8635	2587	4545	5778	1495	1574	4521	10953	10631	9627
10.75_920.86			[M+H]+	920.862	ESI (+)	10.75	79508	91079	3934	26628	25243	61045	74124	63314	70296	85882	92895	38284	56677	53483	102606	25046	80348	74170	88084	50187	4829	4159	3900	343	604	185	124835	80219	62128
10.27_918.85			[M+H]+	918.848	ESI (+)	10.27	151078	129757	78930	91694	94871	126686	127082	147610	150667	99330	152415	107015	112011	105137	158736	83396	158239	144778	139693	122205	1768	2074	1760	17.37	510	174	133115	140802	130715
9.90_916.83			[M+H]+	916.832	ESI (+)	9.9	76121	65657	42563	42036	45271	62919	59656	62719	76138	50163	74618	51446	54859	54338	87344	45275	76745	72240	70184	71056	1073	15.62	1009	156	15.62	15.62	72381	65942	71718
9.25_917.76			[M+H]+	917.757	ESI (+)	9.25	14973	20542	6082	6618	5750	11938	11045	10060	20878	9967	15662	10295	8438	6403	9361	3287	7701	5185	13993	2080	3.15	104	157	32	47	134	7894	14877	13841
10.71_912.80			[M+H]+	912.801	ESI (+)	10.71	9556	9016	1145	4815	2781	6584	8426	7566	8622	3848	8253	7138	3865	3829	8999	6627	7396	6904	9967	8090	1050	926	1231	3.35	54	34	8662	8405	8518
9.93_910.79			[M+H]+	910.786	ESI (+)	9.93	11160	10315	2914	3064	3508	5030	5734	5834	9255	4086	6164	5750	4755	4435	10691	6115	7551	7550	8844	8180	5.05	106	5.05	51	52	5.05	7246	6233	8153
8.90_908.77			[M+H]+	908.77	ESI (+)	8.9	7272	7504	5331	5107	4701	5382	2335	3911	6743	3841	8277	4008	4794	5306	8035	5991	7206	7279	7588	8159	283	484	199	9.87	99	9.87	6812	6601	5932
10.03_908.77			[M+H]+	908.774	ESI (+)	10.03	19305	19094	4061	5390	8145	11190	14046	10012	26385	5833	14648	7397	8485	5620	16254	7839	14530	14063	16252	14208	307	118	232	5.09	51	5.09	13813	12929	13009
11.47_936.90			[M+H]+	936.895	ESI (+)	11.47	8701	12461	5341	10413	6169	10921	3806	7075	6288	4572	9787	7109	6147	9092	7152	5311	11403	8965	3359	9589	1581	789	824	307	325	276	9833	12392	9893
9.76_939.84			[M+H]+	939.838	ESI (+)	9.76	6325	11780	1481	3593	4577	1993	1852	6701	13990	1254	9317	4.31	2259	2122	11753	2592	7449	2984	6111	10581	167	59	4.31	119	68	43	3353	6043	8334
10.97_932.86			[M+H]+	932.864	ESI (+)	10.97	43421	27130	41761	44493	44502	43125	42444	45376	36814	46965	41580	41896	44544	47876	45117	43328	44992	34272	42419	46700	13182	13116	14019	251	204	637	48381	45890	44416
10.38_930.85			[M+H]+	930.851	ESI (+)	10.38	100710	110211	63395	63958	69272	95574	93811	98479	129373	79081	130626	68640	84908	83735	136945	73810	120466	59741	125128	90759	8134	7327	8427	36	207	194	113203	108911	114189
10.02_928.83			[M+H]+	928.832	ESI (+)	10.02	43698	38558	19948	18561	17749	26423	24381	25565	44427	19619	37527	20425	22911	19589	43862	25553	33807	34106	31677	35280	3466	3566	3491	2.88	29	101	33000	32119	28001
9.74_928.85			[M+H]+	928.846	ESI (+)	9.74	119588	130955	115080	84407	108381	124804	114155	122008	132168	131898	124919	116661	117460	113904	139416	121906	130386	133014	135355	142873	8267	7072	7477	109	105	73	137548	128233	134589
9.45_926.82			[M+H]+	926.818	ESI (+)	9.45	53075	49539	35009	24663	35540	40027	33797	36586	69563	27145	61256	34451	40025	34396	64151	42007	55894	54553	54732	71502	908	513	1123	186	37	47	51864	51599	49679
9.03_924.80			[M+H]+	924.801	ESI (+)	9.03	22639	24931	19403	13437	17620	20634	15963	19380	28504	19528	24805	17870	20135	18692	31672	21051	23588	25333	22636	33166	131	5.78	196	58	101	5.78	23704	22300	25357
8.70_922.79			[M+H]+	922.787	ESI (+)	8.7	22880	20702	15725	11974	16044	19076	11631	14792	26790	13312	25773	14574	19450	15160	29359	16579	23969	23169	24051	30410	4.54	157	153	45	4.54	173	21350	19809	21412
11.70_950.91			[M+H]+	950.912	ESI (+)	11.7	18167	29856	12999	25862	11174	14207	19285	15345	19755	10534	22595	19996	10189	17561	18599	12602	18600	13874	24514	15360	5689	4813	4782	816	448	898	20430	18734	20306
10.61_951.83			[M+H]+	951.831	ESI (+)	10.61	7810	7299	1449	4317	4269	4328	6568	4589	11386	6156	2582	3049	5941	3785	5887	6974	6507	4468	7149	9164	3394	2825	2714	4.03	40	4.03	7096	5267	6232
11.02_944.86			[M+H]+	944.863	ESI (+)	11.02	32842	33145	27402	27687	33546	32869	29146	40099	40268	36292	34090	29575	29784	35781	30620	28128	30731	36259	35266	34620	6801	5823	4330	8.15	82	254	35915	35200	34900
9.98_942.85			[M+H]+	942.848	ESI (+)	9.98	28643	29239	14469	14959	16563	24226	23379	24165	34287	17759	28629	21024	19557	16834	29967	20249	27798	28518	29669	27916	3299	2803	2859	57	63	38	27774	24006	26788
10.02_940.83			[M+H]+	940.833	ESI (+)	10.02	50275	48703	31588	29549	29105	41774	42203	34250	59627	35422	50248	34804	38464	35352	51059	32182	40371	43635	45485	44786	6014	5921	4974	123	63	94	47082	43661	43527
9.69_938.82			[M+H]+	938.817	ESI (+)	9.69	85511	109072	61321	51130	70238	81430	73291	59476	83112	71458	93191	56495	71549	66918	96994	65509	76759	87071	84966	93823	647	469	640	150	189	140	82852	85239	80245
10.79_958.88			[M+H]+	958.883	ESI (+)	10.79	36092	19410	21617	14978	15807	6437	47520	13526	67892	31831	59093	5831	11753	25508	44542	19267	29711	21114	61204	8294	9302	7785	8434	121	212	193	54876	18926	53168
10.22_956.87			[M+H]+	956.865	ESI (+)	10.22	101738	114523	113130	93503	102764	106183	92205	105044	129526	119130	112613	108185	103262	96922	119095	106539	101556	114411	105636	132311	103394	98516	96127	433	103	125	116354	113139	115268
9.84_952.83			[M+H]+	952.835	ESI (+)	9.84	10228	10068	4493	6236	5518	7823	8821	7136	11624	4192	10929	7071	6105	4121	11095	6509	9350	8754	9924	11059	1093	174	1104	8.95	142	89	7558	7495	9493
9.21_950.82			[M+H]+	950.817	ESI (+)	9.21	67786	66156	46333	42337	53826	62678	63475	52241	67638	63420	61986	45721	54196	47155	64364	43483	54783	68541	62461	58723	264	287	195	42	40	51	60278	58550	60321
8.80_934.82			[M+H]+	934.821	ESI (+)	8.8	11008	11465	4667	7238	6754	5164	2669	6172	11455	5567	7847	2881	5130	5324	2202	2616	3911	2103	8226	3.41	867	1517	558	55	34	54	8768	7378	7450
11.92_978.94			[M+H]+	978.939	ESI (+)	11.92	9318	11656	5137	10562	5533	6016	8238	7657	8187	6040	9561	10885	4566	6251	8222	5590	8490	7066	11204	7442	2991	3011	2725	862	602	246	8561	8284	9426
11.45_974.91			[M+H]+	974.911	ESI (+)	11.45	9.29	23418	41350	26807	29540	33982	9.29	14710	7944	41314	39177	19296	19744	20059	38681	15083	10614	17310	25861	19052	8034	7939	6256	239	299	93	13853	20062	15367
10.41_970.87			[M+H]+	970.875	ESI (+)	10.41	15222	11290	5762	8481	7112	11291	10109	12489	20554	9404	15058	12659	9157	9626	14565	11792	11979	13231	15056	17387	4242	3021	3799	4.54	45	56	14254	13870	14513
10.28_968.86			[M+H]+	968.863	ESI (+)	10.28	31213	40764	21006	18154	23045	21787	22319	20757	47049	23056	24255	24917	18710	22581	32782	23500	25705	30367	27804	40719	48831	48873	48268	59	81	56	29135	29836	28724
9.88_966.85			[M+H]+	966.85	ESI (+)	9.88	9272	14669	7064	6265	8140	7612	8945	6930	12225	8218	9242	8952	5823	6349	10389	10126	9012	12519	8723	15142	15743	14385	14247	117	11.67	142	9799	8490	10390
9.52_964.83			[M+H]+	964.833	ESI (+)	9.52	12849	6304	281.47	281.47	281.47	14358	12935	15126	8973	281.47	281.47	15425	281.47	281.47	13751	281.47	281.47	281.47	14590	16319	4436	3837	2815	281.47	281.47	281.47	281.47	281.47	281.47
11.92_992.95			[M+H]+	992.954	ESI (+)	11.92	8390	10636	5141	9212	4525	5347	7495	7116	7690	3942	8697	9702	3180	5334	6536	5191	7680	6273	9721	5615	1400	1869	2434	1168	695	425	8014	7416	8336
8.97_975.87			[M+H]+	975.869	ESI (+)	8.97	8226	9725	3576	5053	5782	5823	12739	9182	8997	4489	3837	10591	3522	5064	1002	1568	1198	4876	6566	2.41	1435	1066	459	2.41	24	51	7078	7462	6622
9.29_976.84			[M+H]+	976.837	ESI (+)	9.29	16201	19606	11910	9656	14610	12780	6014	10047	21222	10490	15284	14331	11071	11448	19125	17664	13712	15643	14453	23992	102	139	249	49	68	39	15737	16693	16645
11.92_1004.96			[M+H]+	1004.96	ESI (+)	11.92	68096	58238	36463	35762	48487	46593	55485	58267	51613	49758	58658	53598	37865	37371	47350	36891	44585	55214	67668	48016	2880	2282	1918	264	206	290	54713	56127	56736
11.72_1002.94			[M+H]+	1002.94	ESI (+)	11.72	51469	46758	33241	29131	39922	40324	48521	47679	43733	43553	59685	41835	33199	39264	46076	29586	41837	45858	50919	43418	2957	2522	2286	133	172	13.25	47978	46815	46102
10.47_994.88			[M+H]+	994.881	ESI (+)	10.47	7186	5996	4995	5405	4166	5462	7003	4035	9595	5305	4282	5501	4701	5656	7068	4635	6395	5735	7189	3456	8344	7712	7918	4.91	49	4.91	3831	7383	4183
11.92_1018.98			[M+H]+	1018.98	ESI (+)	11.92	57236	51152	29993	30412	40375	39337	47246	50477	44722	42513	49043	47286	30886	32198	40478	31220	37292	47678	55662	39491	1858	2284	2209	79	181	150	47354	47696	47959
12.03_1032.99			[M+H]+	1032.99	ESI (+)	12.03	29716	22720	13885	12328	16590	16151	18704	18752	22419	17706	18524	23247	11006	17305	17674	14461	16846	22817	27071	19044	2203	1898	1525	169	10.16	102	23284	21172	20191
12.04_1047.01			[M+H]+	1047.01	ESI (+)	12.04	23969	21685	12522	11460	15190	13760	16936	21485	20552	15664	17940	19757	10678	15233	15144	12712	17770	21196	23365	16929	2326	1364	1681	47	290	141	20433	19136	18582
11.93_1044.99			[M+H]+	1044.99	ESI (+)	11.93	21201	17631	12304	10963	14572	15030	14580	17987	16448	16104	18925	15702	12029	13672	15883	11127	16494	18207	19059	17478	2541	929	2311	28.97	290	28.97	17995	14880	18238
12.11_1061.02			[M+H]+	1061.02	ESI (+)	12.11	19976	18689	10358	8800	13768	12946	10136	17924	13327	12006	14089	20204	9108	10727	13944	11127	13830	17255	19826	13180	938	698	676	158	140	165	16529	15649	15168
11.82_1077.05			[M+H]+	1077.05	ESI (+)	11.82	112.75	112.75	57107	55172	112.75	34760	112.75	1390	112.75	12767	1386	2801	112.75	33284	2574	53062	112.75	112.75	1638	3902	112.75	112.75	112.75	112.75	112.75	112.75	112.75	9061	2137
12.26_1075.04			[M+H]+	1075.04	ESI (+)	12.26	9300	8626	5485	4468	6731	5340	6052	9393	6559	5878	6480	10854	3995	5097	4765	4946	7061	8303	8368	7666	60	187	73	97	135	42	7298	6893	7959
12.04_1073.02			[M+H]+	1073.02	ESI (+)	12.04	12954	12962	7529	6609	9119	8840	9525	12449	12640	9792	10464	13084	6496	8470	8947	8284	11485	13341	14038	10081	1076	1057	1041	73	111	87	12175	11603	11350
12.17_1089.05			[M+H]+	1089.05	ESI (+)	12.17	15252	13185	8159	6449	10812	10437	9064	13239	9842	8453	9840	13240	7547	9607	8330	8234	10451	12835	16157	10729	286	76	215	80	156	84	12346	9014	11463
12.11_1087.04			[M+H]+	1087.04	ESI (+)	12.11	11988	11433	7060	4998	6178	7416	6278	11450	9166	7871	9535	12029	5652	6216	8238	6510	9615	10681	12450	8824	203	152	242	64	6.37	6.37	9510	9525	9792
12.18_1103.07			[M+H]+	1103.07	ESI (+)	12.18	14486	12549	7228	6521	10232	9392	8152	12409	10062	7674	8571	12283	6842	8089	7594	7384	10115	11393	14943	9799	189	242	85	136	107	75	12183	8426	10513
12.12_1101.05			[M+H]+	1101.05	ESI (+)	12.12	11008	9445	6509	4237	7810	7150	5477	10535	7605	6841	8343	12004	5086	4452	7494	5922	9287	10083	10764	7409	165	293	363	36	118	44	9111	8872	9010
11.97_1127.06			[M+H]+	1127.06	ESI (+)	11.97	5222	6057	5107	5009	3553	5454	5199	5028	6009	5629	6230	6450	5138	6311	5116	4629	4761	4641	6311	5838	83	42	3.51	3.51	3.51	35	6472	5458	5852
0.45_182.08			[M+H]+	182.082	ESI (+)	0.45	12995	17133	14787	18039	11449	13098	14927	10251	8529	20400	22928	13718	16795	22634	28395	8414	17442	16634	10347	14289	961	881	262	436	129	242	17620	16078	15564
0.47_175.14			[M+H]+	175.136	ESI (+)	0.47	6469	5379	6845	6124	4649	3906	6597	7637	9494	6015	3159	3823	3479	3719	8554	3716	7443	4842	7089	8573	301	417	8.55	86	125	120	7866	7676	5692
0.46_173.14			[M+H]+	173.139	ESI (+)	0.46	792281	1032992	731080	797284	635198	710533	747238	847889	1036663	870816	567759	709423	588762	439367	906979	727286	955851	824921	970808	867028	57.56	57.56	1647	576	6584	6215	889238	872308	859590
0.46_177.00			[M+H]+	177.001	ESI (+)	0.46	5874	8723	5435	4685	4879	5123	5834	5226	4173	4482	4623	5419	5219	4176	4521	5828	7309	7149	7181	3900	71	160	3.78	97	38	82	5946	6274	5527
0.46_175.00			[M+H]+	175.002	ESI (+)	0.46	74548	105116	62836	56551	73620	68841	77086	58465	48108	58186	65035	72559	61495	43924	51500	79463	91410	90873	85890	49405	162	202	216	196	333	268	74856	72018	66225
0.76_458.24			[M+H]+	458.237	ESI (+)	0.76	4.74	123	166	4.74	69	4.74	4.74	152	141	4.74	33264	37187	38344	38286	40859	31111	33339	37669	41831	43134	96	120	4.74	122	47	4.74	22122	29601	34936
0.76_502.32			[M+H]+	502.317	ESI (+)	0.76	6128	6485	6135	4079	4532	4732	5915	7149	5562	5468	788138	809509	821821	761652	929387	828819	828166	960841	845271	929600	1776	2909	4956	2914	3956	4848	690062	622294	632446
0.69_516.33			[M+H]+	516.333	ESI (+)	0.69	1775	1959	1642	1293	1112	1503	1738	1714	1696	1962	39122	46076	49331	83932	62543	47126	49345	142048	53956	58498	1684	1916	1651	1623	1653	1568	45458	39935	41616
10.10_549.49			[M+H]+	549.49	ESI (+)	10.1	83806	73587	44932	36783	61351	65291	82178	69477	56267	57136	55631	63905	59750	55402	56772	38128	49367	59601	81728	51185	96	66	158	5.75	76	57	46784	67655	78100
10.11_547.47			[M+H]+	547.473	ESI (+)	10.11	50250	43266	28943	23136	36593	42403	52512	46507	35285	38583	34148	37997	38523	35399	37468	22486	32670	39337	52464	32549	118	6.4	6.4	74	6.4	64	28972	43426	48639
3.47_567.42			[M+H]+	567.419	ESI (+)	3.47	10065	9631	10200	10584	3765	10034	11154	12785	18508	8749	12156	10342	9695	5976	5649	5898	12264	9571	8518	7354	5809	4218	3720	57	4.9	49	12582	9891	10131
5.25_576.51			[M+H]+	576.506	ESI (+)	5.25	6988	6406	6182	4098	5456	5143	5762	7123	4664	4442	6047	6094	7285	7771	8484	3350	5098	6539	6917	6198	166	109	71	6.9	162	69	4968	6942	7533
5.25_575.50			[M+H]+	575.504	ESI (+)	5.25	16903	13869	15074	9956	10683	11647	13970	18100	10799	10587	12949	13648	17327	17935	19340	7824	11722	15434	16845	13301	7.01	172	7.01	70	150	7.01	11704	13784	16270
10.13_575.50			[M+H]+	575.504	ESI (+)	10.13	37965	31083	20749	15714	26435	31602	37773	33856	26511	29760	26758	27204	28256	27541	27661	17424	25777	28738	38771	23535	153	152	134	52	94	141	19959	32608	37859
9.00_599.51			[M+H]+	599.506	ESI (+)	9	28746	25882	25699	21469	15497	24892	21759	30843	30899	24401	31468	32288	30094	26722	39939	22290	26216	29723	27830	33186	6.66	175	67	6.66	6.66	140	31577	29043	31168
4.95_603.53			[M+H]+	603.535	ESI (+)	4.95	109989	111132	105548	96416	79157	100813	92332	133837	140715	106036	108535	108218	105952	96239	119449	103485	109598	109576	122792	109095	62891	65227	59067	31	59	31	123809	115413	108297
5.37_732.55			[M+H]+	732.553	ESI (+)	5.37	31135	30502	26972	21616	18244	24617	26346	38180	25645	24141	28573	25915	31821	28477	38754	15152	26687	29913	32124	27322	663	1008	58	5.81	60	251	31415	28903	29771
4.57_738.51			[M+H]+	738.506	ESI (+)	4.57	38912	14720	20799	15026	14565	26881	29867	53853	25947	18624	40786	33757	44138	35744	66229	20512	44114	30817	36565	51053	143	241	151	140	6.81	68	35443	36605	36560
5.25_745.56			[M+H]+	745.557	ESI (+)	5.25	50683	121598	165363	82011	67831	61771	73346	76936	66588	43713	32789	32006	77699	74295	43300	22134	19503	47355	110545	16873	134	339	148	96	138	194	69659	66521	70844
4.33_754.54			[M+H]+	754.537	ESI (+)	4.33	41708	19128	22260	16417	21480	31667	29081	50181	38983	23652	47353	32655	42014	36706	63406	19485	55256	36169	41361	54093	483	520	299	415	359	163	39440	39279	39751
4.50_761.51			[M+H]+	761.513	ESI (+)	4.5	7443	8240	7180	5122	5083	5561	7976	9755	5244	7004	8428	8092	12108	9232	9862	6118	7376	9766	8252	8223	85	175	8.46	117	8.46	262	8241	8400	8804
8.40_760.65			[M+H]+	760.648	ESI (+)	8.4	51820	41277	42615	21389	38422	29287	13432	18518	69731	17533	66595	17825	34516	33145	87181	29809	61168	68298	50531	65860	117	4.96	98	156	4.96	50	47329	47620	47822
4.98_766.56			[M+H]+	766.558	ESI (+)	4.98	12572	14712	13722	17258	8375	9296	11107	14559	17877	14625	19702	11932	13546	11437	14951	12245	14740	18531	11348	12939	2967	993	2823	209	296	268	21197	13809	12538
5.20_769.56			[M+H]+	769.558	ESI (+)	5.2	10629	21556	26587	13387	11145	6281	13885	11440	14960	8232	6688	6446	13762	9110	9046	5278	3783	8265	14824	5019	512	321	856	239	255	455	11994	11415	12824
4.79_768.57			[M+H]+	768.568	ESI (+)	4.79	4248	260.71	3541	8120	5486	5296	5732	260.71	3521	6228	14707	15928	19225	19307	22672	14340	14473	22534	21152	20272	7458	7241	6518	3523	3134	3275	16851	12710	15980
8.91_777.68			[M+H]+	777.679	ESI (+)	8.91	26162	14539	12438	8075	8970	17120	13868	16512	26850	8601	36421	11726	20363	14794	47451	6578	35220	28030	34707	25124	657.82	657.82	657.82	657.82	657.82	657.82	23196	20428	20265
8.91_776.68			[M+H]+	776.678	ESI (+)	8.91	46270	22705	21338	15456	15639	29593	24906	28880	47406	14454	63976	19410	38245	25246	89033	13125	63618	47459	63644	45581	254	71	233	115	3.48	35	37513	39091	38112
4.93_781.56			[M+H]+	781.558	ESI (+)	4.93	8376	7061	7271	6784	5258	6780	6765	9618	10158	7137	8159	8309	7491	6658	10580	6364	8038	8163	8116	9137	2242	2116	2285	343	157	215	8660	8769	7946
5.67_783.57			[M+H]+	783.572	ESI (+)	5.67	50379	40137	41364	36310	33491	40742	49862	61242	44366	45295	44855	49195	49938	51368	58125	29804	47762	49539	50822	47123	6.38	8588	17176	123	64	145	46391	50593	54895
9.41_784.65			[M+H]+	784.654	ESI (+)	9.41	6871	5088	3682	4359	4268	4391	6060	5989	6895	2949	7000	3475	5367	2924	7994	3167	8032	6604	7914	4995	6.07	92	256	61	150	111	5716	5459	6283
9.40_783.65			[M+H]+	783.649	ESI (+)	9.4	11825	9003	6014	7105	7511	8804	9472	10716	11892	4028	13010	6915	9725	3946	14447	5530	14558	11377	14310	8955	110	6.38	142	6.38	64	6.38	10619	10605	10080
4.62_787.53			[M+H]+	787.532	ESI (+)	4.62	6974	7525	7509	2953	4997	4830	5430	6918	8153	6918	8511	7263	7969	6562	10071	8238	5320	8540	6352	8484	176	113	89	8.87	8.87	8.87	10069	6951	7018
5.81_788.61			[M+H]+	788.607	ESI (+)	5.81	79758	70055	82972	68428	64367	76672	90878	95250	90039	94536	89528	90011	80571	88348	100565	62836	92678	93132	82519	83113	251846	251993	252285	457	221	101	90444	91742	89743
5.41_795.57			[M+H]+	795.571	ESI (+)	5.41	5908	11262	11500	5833	4928	3703	7890	5702	8556	3669	3375	2700	8061	4659	4070	2214	3181	3956	7395	3404	9.16	525	9.16	105	92	9.16	5922	6153	5751
4.77_804.55			[M+H]+	804.55	ESI (+)	4.77	20646	17892	18349	11852	14325	17446	15584	19914	21460	17016	16530	18918	16346	16208	25071	17405	20560	17950	17843	24271	6174	5977	6149	1037	1155	981	20268	18964	21008
9.59_808.73			[M+H]+	808.731	ESI (+)	9.59	23061	24556	15714	15777	16301	19313	23385	22550	23498	19512	27123	19230	22584	18023	24867	11532	20903	22064	29676	16904	210	151	308	10.17	181	102	22151	20501	23649
9.60_807.72			[M+H]+	807.72	ESI (+)	9.6	29837	26589	14164	15557	14845	20961	25840	22112	25556	19127	30625	18105	24164	15814	27922	10954	25913	23976	32660	16698	760.31	760.31	760.31	760.31	760.31	760.31	23874	22564	25601
8.54_813.68			[M+H]+	813.681	ESI (+)	8.54	28343	29622	23864	13798	20433	19569	10692	11842	44232	10867	37283	14683	18924	20057	48619	24232	32033	36814	32736	46808	113	109	135	40	143	46	29227	28151	28594
11.04_823.77			[M+H]+	823.766	ESI (+)	11.04	6540	7118	3936	4410	5000	4967	7486	5188	5786	5366	5765	5671	5144	3803	5120	3641	4834	5769	5588	4089	201	52	144	135	156	207	4935	5326	5503
11.05_822.76			[M+H]+	822.758	ESI (+)	11.05	12506	13792	7407	7629	7139	8692	12342	8986	10743	8348	11581	10787	8564	8519	9366	6502	8522	10779	12342	5731	246	600	420	115	341	327	9563	10575	8793
9.86_823.68			[M+H]+	823.684	ESI (+)	9.86	80911	75628	52189	49054	55685	67778	35389	51025	81661	44983	82252	34216	49203	47596	76946	53959	75250	92629	83609	65009	181	475	673	18.1	215	263	64187	66967	76035
9.16_832.73			[M+H]+	832.731	ESI (+)	9.16	37288	26885	26032	19771	19056	28546	27248	29132	29072	28310	37333	22651	36941	24969	47123	13461	42127	36718	42147	26211	102	90	9.01	92	9.01	93	30042	32085	33520
9.16_831.72			[M+H]+	831.718	ESI (+)	9.16	25752	15860	12682	8474	9809	17638	14420	17697	18025	15083	25792	11452	23817	13312	34987	6331	27328	24734	29249	16636	2.93	29	2.93	93	2.93	2.93	17236	20291	21489
8.72_832.74			[M+H]+	832.738	ESI (+)	8.72	35579	30157	33390	20529	25651	26549	16986	26977	42750	23782	50352	22063	35943	26246	60298	18918	49452	44845	38672	37800	149	227	204	14.91	14.91	171	38728	33595	37313
9.93_833.74			[M+H]+	833.744	ESI (+)	9.93	291319	216785	96875	101131	101442	192832	184796	197578	225854	116542	251622	132970	166455	138274	370951	107053	300192	260456	203920	230678	776	1498	1398	58	71	5.78	235649	223994	241772
9.63_835.74			[M+H]+	835.744	ESI (+)	9.63	37568	33853	24682	27066	24187	31024	35070	31780	34724	25706	38879	29262	36663	26648	38261	21609	35875	35171	37982	27577	323	343	211	106	88	67	30060	27988	35705
9.63_833.74			[M+H]+	833.735	ESI (+)	9.63	99880	95108	56779	59240	58169	82525	89619	85267	93028	79661	100566	69656	94227	62360	105140	43222	95651	96564	101585	60230	110	352	43	4.32	104	67	73464	90932	93095
10.06_837.76			[M+H]+	837.762	ESI (+)	10.06	28652	27165	15515	21450	21359	24426	24788	21138	24952	19722	24061	25624	23958	19672	26989	19086	26060	24501	23069	21518	607	441	447	40	125	69	23334	25145	25831
10.07_835.75			[M+H]+	835.751	ESI (+)	10.07	81088	79076	45090	51957	56879	66004	73616	62184	73740	56012	68501	69535	64713	49845	74819	50279	72056	68146	77243	55745	377	299	99	47	82	133	72034	71315	74142
9.03_841.71			[M+H]+	841.711	ESI (+)	9.03	83141	95393	54416	38830	50234	61806	45695	53221	103480	49101	94542	48856	59852	57511	137172	56902	85211	99390	91028	115831	96	229	230	63	60	69	77079	76688	81639
10.08_841.67			[M+H]+	841.669	ESI (+)	10.08	59126	56575	58970	59965	59758	56668	59336	59628	61669	63417	51665	60573	59820	57147	55026	60406	57618	60081	56243	45820	1922	203	301	95	341	438	62613	60636	64006
9.51_845.74			[M+H]+	845.738	ESI (+)	9.51	49311	42286	19523	19844	22778	32560	34795	32209	57293	25907	41749	25827	26493	24301	43654	20907	41171	46220	48707	32311	85	112	63	80	40	114	37515	37340	35127
9.52_842.73			[M+H]+	842.727	ESI (+)	9.52	436033	433164	216203	166331	214025	314744	231509	237815	604039	201487	479423	212995	228988	245581	556960	246758	412690	475820	398975	442199	1509	1190	358	16.7	222	167	366109	369142	364106
8.40_845.74			[M+H]+	845.74	ESI (+)	8.4	9735	8554	8752	5453	8247	6286	2995	4676	13039	4390	12512	4456	8349	7777	15846	6714	11438	12925	10356	12617	107	146	1.97	1.97	20	39	10399	10032	8927
8.40_844.74			[M+H]+	844.741	ESI (+)	8.4	18687	14611	15211	9104	11797	10964	5548	7314	22540	7403	21450	7056	12904	11708	26176	10784	19030	21770	16511	20686	6.01	113	60	6.01	6.01	6.01	16261	15819	15415
12.07_850.78			[M+H]+	850.781	ESI (+)	12.07	8386	10815	5218	5118	6040	6053	8644	6625	8464	7174	7720	8700	5047	5953	6137	4576	5683	7540	8854	6182	228	1212	805	179	1963	1620	6229	6450	6724
12.08_848.77			[M+H]+	848.771	ESI (+)	12.08	10204	10995	6125	4981	6558	7285	10848	9351	10528	8670	9949	9192	7232	6987	8221	6215	7386	9602	10646	8002	170	1140	869	529	2906	2374	6890	7227	7413
11.85_848.78			[M+H]+	848.777	ESI (+)	11.85	10852	10624	5053	4912	5708	4470	9864	8776	10653	4839	7549	5306	6135	5915	6433	815	6260	8077	9893	6098	240	1027	1026	24	3076	2318	7221	6500	7610
11.40_850.79			[M+H]+	850.79	ESI (+)	11.4	20813	5488	7779	5425	608	13357	18175	13646	18975	9406	16373	17115	13.17	12962	15118	2769	10982	13501	20102	4789	166	182	132	133	374	230	15761	16597	15682
11.41_848.78			[M+H]+	848.778	ESI (+)	11.41	12086	5625	3666	4464	6715	8148	12207	9236	13411	6287	10760	7952	5.52	8105	9631	2205	3618	9501	13070	3841	67	55	125	142	262	317	6210	10820	9314
9.06_853.71			[M+H]+	853.71	ESI (+)	9.06	8388	8456	3116	3796	4541	5235	6582	5060	10360	3920	8377	3396	5297	4025	11173	4929	8184	6731	9427	9187	53	68	193	27	2.66	56	6934	6567	7174
9.07_852.71			[M+H]+	852.715	ESI (+)	9.07	13140	12905	5849	5602	6850	8726	8772	5627	15360	6387	11323	5975	7026	5532	17438	7525	11291	11292	13602	13215	4.7	104	47	4.7	99	4.7	10103	9946	11151
10.66_855.73			[M+H]+	855.734	ESI (+)	10.66	14222	11940	8323	13520	15468	16508	13768	13489	4488	16802	16024	16106	18388	14662	13715	6101	15109	14156	15511	12746	2154	2737	1855	1.63	16	66	10566	17602	16921
8.44_857.74			[M+H]+	857.738	ESI (+)	8.44	17314	12959	15794	8113	13694	13378	4898	8432	20251	9763	23276	6777	11614	12604	27382	11826	19034	20221	15681	18262	2.06	89	161	45	21	94	16135	15121	15910
8.59_857.74			[M+H]+	857.744	ESI (+)	8.59	7580	7249	6035	2507	6218	5228	3472	3913	10856	3936	8821	3282	5075	5278	9661	6146	8658	8476	7797	10013	46	4.57	4.57	53	4.57	4.57	7897	7392	7999
8.59_856.74			[M+H]+	856.739	ESI (+)	8.59	12023	12860	9726	6869	10385	8675	5790	6763	18142	6091	14605	5023	8539	9185	16183	9852	12914	13573	12321	17104	151	3.18	70	3.18	56	32	11760	11113	11934
9.97_859.76			[M+H]+	859.756	ESI (+)	9.97	70751	63203	21440	24119	25267	47689	38999	46153	83996	22639	71793	37979	36405	29112	93314	37652	69726	60051	73338	67711	3280	920	2602	55	60	5.47	56688	53877	56676
9.97_858.75			[M+H]+	858.755	ESI (+)	9.97	105749	99947	31681	35008	35925	72075	62494	69310	131637	33204	112751	56849	54381	42949	144957	56715	106423	88835	112937	105403	5081	4379	4396	62	6.24	6.24	87580	82579	87967
8.98_858.76			[M+H]+	858.756	ESI (+)	8.98	81019	70558	57746	46959	48329	60378	34014	44553	94053	41914	85909	30620	46357	54264	104996	53692	87045	99635	81183	68147	198	129	144	34	43	67	69247	67740	71985
10.09_863.78			[M+H]+	863.781	ESI (+)	10.09	68188	65719	68753	68737	68480	67338	67632	68746	70829	71080	50297	70430	68081	66707	65453	70037	65394	64500	67317	53224	966	201	709	152	49	230	70512	70753	72270
10.10_861.77			[M+H]+	861.769	ESI (+)	10.1	209940	199562	193207	196485	197072	168214	211010	204335	208968	212965	187679	200636	197254	194490	191827	193655	193808	193254	205813	192020	651	362	492	47	174	187	212092	208166	210623
8.52_863.72			[M+H]+	863.715	ESI (+)	8.52	8687	11748	4664	6309	4145	6047	4.63	1043	13285	4.63	8407	4.63	3045	3380	7728	5262	5833	8072	10065	1731	98	4.63	4.63	71	46	51	8067	7943	8276
10.53_863.79			[M+H]+	863.795	ESI (+)	10.53	103119	125387	121503	127360	99263	101411	107140	81180	89130	124436	106315	135346	83445	113118	102494	110684	126487	105677	136283	114304	3181	3721	3274	123	110	175	103044	111384	108888
8.81_864.72			[M+H]+	864.717	ESI (+)	8.81	34389	22232	16515	14925	9447	21477	5.26	6800	45254	2517	35351	5.26	20196	16319	45046	23514	29087	33851	33590	32844	181	198	5.26	65	53	94	29083	27710	26681
11.07_869.77			[M+H]+	869.77	ESI (+)	11.07	26496	21379	6751	9849	13660	22700	24623	35915	25605	5883	26370	22701	13210	13348	30541	10352	22786	25649	27891	16846	41.69	417	41.69	41.69	41.69	41.69	13163	27202	25279
11.37_876.81			[M+H]+	876.809	ESI (+)	11.37	25821	12709	8524	8320	13815	19990	24852	19567	28719	13257	18902	24415	13.33	17378	19695	4743	15050	18460	26917	7828	503	762	572	133	416	333	22045	23312	22608
10.24_878.82			[M+H]+	878.819	ESI (+)	10.24	237200	203309	18.79	114437	124166	184888	213004	227738	251531	18.79	250686	135049	148897	114377	252821	29488	272155	233591	239737	148202	18.79	18.79	18.79	336	188	222	203927	210830	205212
9.43_882.74			[M+H]+	882.741	ESI (+)	9.43	8892	6809	2482	3414	3713	5917	5093	4514	8093	2593	8711	4520	5539	2018	9266	2709	7353	6892	8230	8761	78	256	70	5.81	58	90	7394	5626	6510
9.44_881.74			[M+H]+	881.739	ESI (+)	9.44	22512	22348	6589	9253	10054	14736	13977	12212	24787	7599	21118	8855	9328	14743	31738	13480	18889	16749	21031	21753	208	165	164	67	83	56	14595	19759	16157
11.00_883.77			[M+H]+	883.772	ESI (+)	11	33417	35082	33272	35806	35463	34968	33532	35448	31884	36070	30766	33028	34383	37655	34577	35446	34692	35260	33943	36818	29627	31009	11532	20.33	203	219	35667	35239	35447
11.01_884.78			[M+H]+	884.777	ESI (+)	11.01	7030	8263	7480	8035	9163	7543	7752	7498	6149	8331	6210	5738	8051	8033	7161	8210	8723	8969	7694	7868	2319	6713	6494	95	95	83	9146	9024	8708
10.72_883.72			[M+H]+	883.722	ESI (+)	10.72	13222	11483	1533	7322	7488	10734	11104	14140	5551	7652	15024	9526	10191	9093	16422	7627	15125	11743	14486	11933	623	5.06	299	83	88	51	12448	12227	12499
9.16_885.77			[M+H]+	885.773	ESI (+)	9.16	21429	23965	14135	8974	18161	16955	12601	12580	27244	11852	23744	9616	12562	14256	24769	13766	22904	22118	20759	22576	63	61	125	65	97	6.1	18586	18795	19839
9.17_884.77			[M+H]+	884.77	ESI (+)	9.17	34050	37668	22429	14216	29710	26836	20758	18989	41917	19853	36609	15578	20758	22253	39967	22837	37755	32203	33121	37075	149	123	2.81	28	66	33	29786	29245	30111
10.16_889.80			[M+H]+	889.798	ESI (+)	10.16	60547	52349	52150	51605	52963	55918	60890	59095	58949	61845	56731	53642	55561	55545	60151	53982	57316	44289	58114	56115	2780	2476	3031	135	113	66	43617	56869	60510
10.16_887.78			[M+H]+	887.784	ESI (+)	10.16	155426	144630	127905	123182	132896	146544	160498	153144	149824	160911	146196	137832	140197	139777	154220	130084	146355	154067	154389	138948	1715	1717	1354	29	169	209	153919	151073	155437
11.08_890.83			[M+H]+	890.826	ESI (+)	11.08	287418	304983	36364	59966	119799	196929	353081	316892	484171	149983	298826	241354	79549	91969	251598	60461	162905	210258	416010	129129	3702	2606	3108	33	178	3.3	183667	274566	292971
10.24_892.83			[M+H]+	892.834	ESI (+)	10.24	128482	117019	64652	84822	87442	109947	125334	133529	132114	93117	132288	87183	99710	74550	128266	75373	145972	131876	132193	87314	741	1046	463	236	445	138	117668	116149	119028
10.52_892.84			[M+H]+	892.843	ESI (+)	10.52	444066	559504	592617	701431	436276	486119	431047	449616	471388	663843	440820	618224	496521	571681	426253	577477	694175	457604	679031	475605	12552	32936	23644	834	722	1446	433074	523971	472378
9.59_896.76			[M+H]+	896.762	ESI (+)	9.59	28938	25771	13037	15165	20625	18687	15098	13761	36948	16104	16862	13463	18474	14109	17846	15250	18768	22358	16226	17855	1175	1718	1887	178	17.85	354	20914	20450	20861
9.17_899.79			[M+H]+	899.788	ESI (+)	9.17	19175	21410	14262	10244	19274	17149	13507	12388	24739	12688	19321	11008	12147	14282	20229	16102	19320	19538	17477	21966	58	4.46	118	4.46	45	106	17617	18007	18501
9.17_898.79			[M+H]+	898.786	ESI (+)	9.17	30584	33888	23951	15748	30459	25781	20620	18382	40855	18280	30069	15716	18672	23408	31581	24537	30396	29679	27929	34198	32	86	97	3.18	3.18	55	27469	28078	29828
9.01_898.79			[M+H]+	898.788	ESI (+)	9.01	65342	66028	57776	39738	48549	54959	36330	43032	83373	44337	76109	37900	44331	55292	90185	49441	69661	79325	68202	74081	196	129	56	34	59	71	59873	62767	67172
10.62_901.82			[M+H]+	901.821	ESI (+)	10.62	710231	809076	284001	307550	324656	506032	470011	608614	1294154	538705	903052	525334	600398	224157	515755	445478	736820	852342	645006	686056	23.58	23.58	103384	608	255	236	813680	592931	752273
9.44_912.80			[M+H]+	912.803	ESI (+)	9.44	53697	49129	34363	24215	36886	39747	33837	35670	70845	27684	63659	33577	40509	34114	70155	42356	59754	57404	55984	71724	1102	858	942	56	102	34	52024	50751	48966
9.73_914.82			[M+H]+	914.822	ESI (+)	9.73	273725	279108	183636	127976	175820	216219	199165	223285	290719	235946	267571	187833	223118	180143	332680	185474	270208	285067	82021	242903	10379	9110	9480	14	121	121	269607	249116	252393
8.99_916.79			[M+H]+	916.793	ESI (+)	8.99	9303	9261	4148	4225	8249	6973	13961	9791	13374	6825	8124	9874	4879	5166	6.33	6.33	6.33	2205	8587	6.33	2428	2451	2257	69	63	31	7300	4339	8625
10.68_922.88			[M+H]+	922.876	ESI (+)	10.68	30001	23157	13475	15013	18367	25177	29981	32095	21370	14403	28325	23062	23194	15587	13511	16338	25583	29838	31097	23630	675.91	675.91	675.91	675.91	675.91	675.91	19768	27037	31089
10.68_920.87			[M+H]+	920.867	ESI (+)	10.68	164921	156636	65842	108550	105710	141067	159141	159917	109188	85882	163160	118398	119328	105109	166352	101767	47932	159861	164463	120482	2720	3813	2193	238	190	648	124835	149372	153040
8.89_922.79			[M+H]+	922.788	ESI (+)	8.89	9819	11088	7437	6198	6778	8450	6458	5707	9284	4991	9994	5331	6842	6729	10632	7947	9690	9240	9422	10659	1.7	1.7	318	92	17	1.7	9008	9102	8193
10.03_923.79			[M+H]+	923.791	ESI (+)	10.03	17155	19444	6451	10763	11412	14530	14938	11390	20215	10899	14552	9040	8773	9535	14996	7845	12103	14714	14731	13959	2317	1998	2174	27	122	215	14700	12163	15159
10.39_928.81			[M+H]+	928.814	ESI (+)	10.39	11759	6851	2531	2449	3420	8178	6553	9608	14337	2930	9215	5891	5968	4881	10175	3955	5976	5471	13046	7597	364	624	1517	124	39	47	8551	8131	7788
9.50_926.82			[M+H]+	926.819	ESI (+)	9.5	47578	53252	35009	24308	32384	39226	30790	29082	69563	28833	52509	29072	30789	33715	64151	42007	48910	53511	50326	56433	161	414	431	186	67	71	45003	51599	44228
10.21_929.84			[M+H]+	929.838	ESI (+)	10.21	11635	11250	9785	7197	6849	11256	8676	10533	15398	12110	12408	10729	8886	7807	12652	10490	8894	12361	11637	11242	5681	5739	5264	37	41	3.69	9839	10069	12980
10.23_928.83			[M+H]+	928.83	ESI (+)	10.23	13867	17659	14409	9794	11411	11751	10396	14389	15110	12374	13978	12452	12423	11587	18485	13554	15059	17077	17812	19374	8442	8115	8577	5.6	56	5.6	17324	13968	17509
9.88_928.84			[M+H]+	928.84	ESI (+)	9.88	101503	94618	77387	53438	67965	81687	71923	76134	122136	64086	113677	69605	74757	80419	113684	76035	104032	106208	99330	107775	3051	1700	1461	113	97	156	101334	97135	103965
9.56_938.82			[M+H]+	938.818	ESI (+)	9.56	30376	31192	20940	18384	19213	25338	24301	14698	36015	22884	30022	20198	23657	20583	33403	22084	27223	28267	28164	31633	1284	1924	1937	93	91	40	27623	27074	28756
11.00_943.85			[M+H]+	943.851	ESI (+)	11	30461	31153	24988	23311	32801	31739	34760	37945	38742	32668	32931	28039	28059	32858	30500	24820	27757	32840	33335	31733	3258	2010	3663	4.28	45	43	33606	33180	32198
10.35_982.88			[M+H]+	982.881	ESI (+)	10.35	14900	26827	9334	8795	9441	15396	12927	13495	28061	10899	19443	13639	9520	12795	16970	12747	15948	17183	17582	18931	14366	13648	12079	75	162	103	16487	15871	17075
12.55_1300.29			[M+H]+	1300.29	ESI (+)	12.55	10674	6773	9229	5313	7554	7139	5213	6170	5412	5665	9623	8081	3136	7280	5577	8066	3934	5690	6442	9193	65	154	88	120	351	318	7422	6284	6420
12.55_1299.28			[M+H]+	1299.28	ESI (+)	12.55	12777	8222	11731	5744	9956	9276	7377	8241	7657	7560	11487	10293	4195	8586	7211	9217	8471	6504	9156	12617	62	57	91	5.68	180	319	9687	7468	8103
5.25_1454.02			[M+H]+	1454.02	ESI (+)	5.25	31674	29056	24435	23514	23049	25282	30058	35842	23210	23912	28816	28157	36206	35103	39243	19754	25508	32267	32337	25174	102	10.15	10.15	10.15	10.15	10.15	29891	29755	31823
5.22_1474.08			[M+H]+	1474.08	ESI (+)	5.22	57926	45484	46298	32042	27499	38380	45877	62557	46211	43320	53999	46151	53954	50734	80740	26202	49588	54307	55508	45385	67	155	128	103	6.73	6.73	51722	50883	54360
5.16_1499.09			[M+H]+	1499.09	ESI (+)	5.16	9482	11038	12177	8147	6874	7570	9795	11720	10837	9391	8408	9176	11309	10055	12023	3410	8239	8670	11626	9348	161	3.74	3.74	3.74	37	92	9878	8973	11304
5.89_1510.08			[M+H]+	1510.08	ESI (+)	5.89	21525	23657	28193	22385	20876	26149	28974	34715	26393	26757	27030	27910	26852	31919	31832	16281	27747	28359	30584	25077	3.91	3.91	3.91	3.91	39	95	29129	28511	30535
5.27_1524.10			[M+H]+	1524.1	ESI (+)	5.27	19310	16255	16143	9405	12979	14728	16342	19833	19787	15867	15630	17657	16163	18204	24361	11983	18808	18370	18576	19127	186	284	171	17.05	17.05	17.05	18020	17774	20273
5.25_1522.08			[M+H]+	1522.08	ESI (+)	5.25	20275	17389	19111	16331	17004	19870	18946	18671	21011	19891	18505	20653	18893	21507	22439	17112	22677	20742	18673	23239	138	4.19	157	57	42	67	19676	20139	23761
5.10_1540.12			[M+H]+	1540.12	ESI (+)	5.1	30646	25690	27710	21723	14620	23596	32470	41098	25202	30379	26525	27858	32523	29942	41841	13591	25670	28797	29874	26750	5430	2768	6909	95	9.47	9.47	28265	23888	33211
5.11_1538.11			[M+H]+	1538.11	ESI (+)	5.11	22322	17088	19159	14361	12963	17035	26871	29436	15718	22716	19815	20169	20145	24166	29043	7074	19560	24987	22855	18918	1077	431	319	60	107	6.01	19495	17082	25373
10.26_1632.43			[M+H]+	1632.43	ESI (+)	10.26	6346	5309	1021	2943	2749	4780	7309	7829	6998	1610	7226	3201	4537	2797	8798	649	10020	6969	7946	4350	43	4.22	65	61	42	4.22	5706	5916	5534
10.26_1630.42			[M+H]+	1630.42	ESI (+)	10.26	14337	9467	2650	5090	4674	7351	9421	11608	11503	4060	13202	5486	8395	4993	14733	1488	15848	11754	13350	6804	51	53	3.3	33	3.3	44	9640	11503	9024
9.88_1639.40			[M+H]+	1639.4	ESI (+)	9.88	10654	7267	1651	1736	2937	6503	1967	3613	10740	3671	10504	984	656	4248	9300	2536	5826	8380	9344	3387	23	2.34	34	92	59	2.34	7783	5774	6891
9.87_1638.39			[M+H]+	1638.39	ESI (+)	9.87	8626	6378	1633	2038	2218	6052	4337	5291	9084	3141	8536	3385	3950	3087	10657	2996	9129	7927	8512	7139	2.72	2.72	2.72	31	27	2.72	6856	5965	7493
10.24_1642.42			[M+H]+	1642.42	ESI (+)	10.24	22545	16236	7632	9438	9597	17166	20035	22253	21098	9401	21449	11328	13711	10660	21681	5532	12550	20765	22110	12233	3.43	3.43	34	38	56	76	16531	16370	18869
10.25_1668.44			[M+H]+	1668.44	ESI (+)	10.25	18300	13182	6581	8014	9689	14531	12263	18753	19227	8002	18781	10069	11572	10156	17532	3628	18660	17489	17827	14084	37	36	35	33	3.32	33	14661	17025	16099
10.27_1694.45			[M+H]+	1694.45	ESI (+)	10.27	7449	7111	2875	3718	4197	6484	5901	7512	8386	3831	8018	5351	5664	4378	8447	2040	8614	8312	8517	7573	39	3.91	3.91	3.91	3.91	3.91	7543	6480	7281
11.43_1000.93			[M+H]+	1000.93	ESI (+)	11.43	13837	3515	10926	5967	7589	8115	8264	8618	18257	7324	15585	7566	4416	7446	15355	1581	11184	10335	12601	7019	2335	2320	1699	76	55	31	11833	12885	11515
11.03_939.72			[M+H]+	939.719	ESI (+)	11.03	7353	7984	9968	9995	7920	9237	7815	8792	8251	8763	8434	8296	8827	9257	8600	9907	9537	9145	8235	9000	8338	8383	8223	114	173	63	8595	8732	9350
11.80_439.23			[M+H]+	439.227	ESI (+)	11.8	5786	10509	13553	12206	14701	14028	6431	9893	6148	11306	7243	10205	12035	13519	8764	15615	7367	8936	10836	10350	258.63	258.63	258.63	258.63	258.63	258.63	13422	9793	10392
11.84_439.23			[M+H]+	439.227	ESI (+)	11.84	7730	5613	10868	13097	5227	8789	7246	5962	3119	15813	6147	7199	8496	5346	4975	11442	9729	7092	7254	4599	197.81	197.81	197.81	197.81	197.81	197.81	5336	6106	7845
10.63_937.70			[M+H]+	937.702	ESI (+)	10.63	6957	6167	3961	5984	7906	8249	6031	5568	6645	9377	8873	7591	8994	7068	6977	6299	8227	4713	6582	8842	10446	10281	9510	79	155	107	7346	7725	9780
11.84_492.43			[M+H]+	492.432	ESI (+)	11.84	1011.23	17519	30441	33098	17581	28601	15093	18157	19590	51139	16879	15924	43269	16030	17678	53642	17882	17206	14543	44587	1011.23	1011.23	1011.23	1011.23	1011.23	1011.23	18607	26206	15271
11.80_492.44			[M+H]+	492.435	ESI (+)	11.8	13385	14274	17913	17832	29566	16780	29336	46493	29793	51139	34502	32873	43269	27284	35216	684.54	27119	41565	15773	36344	684.54	684.54	684.54	684.54	684.54	684.54	57701	26206	46571
11.84_478.41			[M+H]+	478.405	ESI (+)	11.84	47099	62428	202863	229445	211929	219805	117830	170954	125513	186651	127515	162359	141903	102242	126560	215662	89488	143474	84113	137101	4033.78	4033.78	4033.78	4033.78	4033.78	4033.78	199794	119413	158826
9.76_964.83			[M+H]+	964.833	ESI (+)	9.76	6521	84868	46273	10474	6228	20114	7827	17927	66555	65528	61258	44702	58033	7913	79853	51392	70515	5696	15293	10.06	2251	2032	2011	10.06	10.06	101	11232	8741	55226
9.71_964.84			[M+H]+	964.836	ESI (+)	9.71	76850	84868	46273	41583	57266	57346	66582	58127	76097	65528	63748	52654	58033	51573	82479	51392	70515	79043	68979	80554	1246	1234	2011	85	5.18	52	69103	72134	55226
10.99_361.22			[M+H]+	361.223	ESI (+)	10.99	23706	25364	28977	29995	27433	26134	25406	25569	27953	27546	27237	24882	26023	27304	25400	30803	27182	26103	24111	27011	20525	17472	18777	5996	6079	5619	29698	26662	25971
11.20_902.83			[M+H]+	902.826	ESI (+)	11.2	34307	31418	23649	35354	29677	51062	30231	35855	54523	42668	56524	27156	29193	47390	48064	65986	67575	44715	27530	64714	662	1887	1859	11.35	278	209	45363	50850	24591
0.44_203.05			[M+H]+	203.052	ESI (+)	0.44	13999	18207	1531	6761	4824	3557	17960	11922	18623	9097	2776	10053	8292	5337	9876	2454	10776	6579	12816	4875	11574	10694	10667	7.74	77	7.74	9666	8693	8933
0.44_365.11			[M+H]+	365.107	ESI (+)	0.44	9828	15669	1952	5705	2510	2239	7157	5858	7083	5471	938	6920	6333	10079	3511	642	6642	5155	7066	2802	433	179	404	12.85	128	12.85	8294	8558	6641
0.44_268.11			[M+H]+	268.106	ESI (+)	0.44	4260	4209	2289	4636	4140	5381	4358	4975	5315	10041	8556	11118	6307	21431	6069	3640	6631	5795	9656	4839	91	137	147	9.08	9.08	9.08	8530	7495	7082
0.44_291.07			[M+H]+	291.071	ESI (+)	0.44	5960	7507	4425	7637	4383	3923	8602	7195	9083	10466	6365	11954	10099	10490	12503	7152	11200	9280	10010	8833	11.65	117	125	11.65	11.65	11.65	9202	9408	8998
0.45_252.11			[M+H]+	252.11	ESI (+)	0.45	13747	18503	4718	4859	8515	9411	9717	9652	12629	10402	7161	12551	10198	14467	7971	12032	19127	13681	12762	7344	239	5.18	5.18	5.18	52	95	13488	10941	9762
0.45_198.10			[M+H]+	198.097	ESI (+)	0.45	6512	9646	2661	6382	3976	2701	6805	5189	7483	5236	4383	6828	5168	4174	5444	3094	7011	6211	6579	3287	7355	7607	8478	162	63	294	6572	6723	5788
0.45_427.11			[M+H]+	427.109	ESI (+)	0.45	6453	8041	6924	9215	5912	5907	8820	8095	9339	11044	8426	12921	12109	12228	12397	12407	14484	14138	13478	11057	59	45	4.46	4.46	4.46	4.46	11621	11023	11450
0.45_159.03			[M+H]+	159.028	ESI (+)	0.45	83063	117109	52253	60857	80310	68728	97355	63616	90720	70070	67155	76287	67725	65340	65703	78119	102667	86326	91276	62975	515	519	948	518	989	212	82341	75768	73303
0.45_307.05			[M+H]+	307.047	ESI (+)	0.45	7459	6858	4527	6796	4358	3516	6930	7742	6647	9239	5053	12400	11815	7615	11751	6912	10704	9419	9610	8857	6.81	6.81	6.81	68	81	80	9184	9062	9238
0.45_278.13			[M+H]+	278.125	ESI (+)	0.45	8776	6561	4653	5821	2670	5675	6203	7166	6405	4829	6268	6324	9543	5823	6212	5167	8332	6403	6186	6950	132	97	114	92	151	86	7122	6611	6786
0.45_295.07			[M+H]+	295.067	ESI (+)	0.45	28986	44291	24831	24901	33003	33221	31731	20229	29762	23244	29309	26828	27699	23197	18762	43128	46248	39034	35411	24292	6.23	107	6.23	269	62	6.23	35164	33172	28862
0.45_127.07			[M+H]+	127.073	ESI (+)	0.45	146	2406	362700	538666	19044	817	674	337	3155	1341	918	615	619	1364	937	1619	1413	979	586	487	570	838	321	647	1381	622	71411	61304	57115
0.45_380.13			[M+H]+	380.131	ESI (+)	0.45	4396	5907	2516	3623	1623	1790	4973	10003	4665	4636	5507	7507	6959	6389	7474	5587	5922	5952	6005	8442	102	82	6.9	69	6.9	6.9	6533	6014	6151
0.45_339.09			[M+H]+	339.092	ESI (+)	0.45	11625	15895	3431	6424	7163	4811	14828	9987	13943	9047	4194	10886	8504	5195	8496	5179	13313	9531	12022	5966	405	431	251	297	129	168	9324	8928	9067
0.45_137.05			[M+H]+	137.046	ESI (+)	0.45	62671	91088	65996	57110	80731	78293	69356	54969	62337	63068	75507	69575	64929	67337	51127	92491	87377	94276	84072	59171	1795.02	1795.02	1795.02	1795.02	1795.02	1795.02	79109	74838	71895
0.46_204.12			[M+H]+	204.124	ESI (+)	0.46	353489	325348	230274	453689	295177	306065	308413	365690	529504	332771	288684	435804	500792	352506	336254	349658	508484	441831	291066	466155	3331	4103	5144	972	2126	3034	434540	411021	396375
0.46_264.18			[M+H]+	264.181	ESI (+)	0.46	3061	1180	497	958	87	464	2336	1701	714	2396	8782	21505	15424	8523	8170	21418	13429	16222	23363	15603	122	8.73	181	113	160	322	9608	9022	8601
0.46_132.11			[M+H]+	132.111	ESI (+)	0.46	177.47	177.47	13050	177.47	177.47	177.47	177.47	177.47	18675	177.47	33050	6923	7732	28371	177.47	177.47	18851	177.47	177.47	177.47	177.47	177.47	177.47	177.47	177.47	177.47	177.47	177.47	12587
0.46_290.22			[M+H]+	290.22	ESI (+)	0.46	4492	6273	4173	5453	8037	3670	4152	4446	4094	6093	8589	4459	3475	4667	4488	4285	4139	6228	5059	5896	4.26	43	193	4.26	4.26	4.26	7064	6442	6864
0.46_154.10			[M+H]+	154.096	ESI (+)	0.46	15557	7532	11052	14600	16796	13216	14080	12588	13800	17733	68475	36904	58488	46474	27149	49959	27517	45699	45407	46837	994	534	708	315	403	832	35018	32881	32543
0.47_277.11			[M+H]+	277.106	ESI (+)	0.47	26426	4984	4673	5899	4309	6842	5087	3994	32458	5820	3497	3608	49499	7705	3907	3348	5388	3214	10894	10129	217	327	568	430	395	21.7	11282	8277	9188
0.47_388.26			[M+H]+	388.255	ESI (+)	0.47	5075	4088	2566	17365	58097	17108	3631	8936	4963	53509	3850	47009	16986	421964	4911	6331	7171	21750	9627	38390	6922	5487	6119	1486	2733	3749	45738	45245	43590
0.47_265.11			[M+H]+	265.113	ESI (+)	0.47	30639	26854	25196	25892	18816	24883	33018	30412	32741	31512	26368	31213	39092	30225	36940	22820	35846	26147	23510	41710	676	676	676	676	676	676	37052	36337	33755
0.47_317.12			[M+H]+	317.115	ESI (+)	0.47	10954	12178	8602	10788	8694	10119	11014	13053	11617	12063	8676	10120	8649	8514	11808	6716	9381	9127	8152	7501	1280	1238	1982	1319	2506	2352	9939	11920	12906
0.47_261.13			[M+H]+	261.13	ESI (+)	0.47	13230	3553	4636	5430	4614	5437	4006	3175	22203	5049	4111	3418	24930	6315	3182	3396	4174	2799	8521	7016	6105	5348	5561	3801	3349	3325	6791	5602	5658
0.47_377.15			[M+H]+	377.149	ESI (+)	0.47	6047	5010	4314	5498	2759	4945	3743	6094	5877	2935	4300	4855	7519	5607	5558	3204	5897	6122	5861	6333	5.68	116	5.68	5.68	57	5.68	5323	6001	4854
0.47_409.18			[M+H]+	409.184	ESI (+)	0.47	1428	1292	531	3797	10247	2833	350	1973	564	12238	577	10151	4297	87941	962	1110	1111	4905	1264	9807	139	96	5.11	51	150	5.11	10610	11095	10517
0.47_233.08			[M+H]+	233.079	ESI (+)	0.47	29296	26237	27106	13119	15217	13494	27648	10731	76313	28878	10829	7816	60305	24334	15240	17825	15472	14625	27823	36799	2736	1379	1822	576	1414	1363	21156	15882	16870
0.47_497.24			[M+H]+	497.236	ESI (+)	0.47	1165	462	179	2530	5318	1879	307	1291	225	8033	472	7194	3129	65434	1107	846	491	3666	1339	6579	5.05	5.05	112	147	135	51	7564	7859	7449
0.47_156.11			[M+H]+	156.113	ESI (+)	0.47	11370	14046	11027	11380	10491	11173	11052	12266	14524	12222	9941	10630	9563	8536	14076	11034	13283	12530	13843	12921	611	818	581	3350	1125	1522	12798	12438	13754
0.47_146.12			[M+H]+	146.118	ESI (+)	0.47	7787	7326	7883	15675	9120	9745	8049	10395	8354	9518	17718	28335	38830	21652	15679	16269	19100	38682	35118	24162	1731	1676	1119	580	57.97	1547	20275	19153	19422
0.47_130.09			[M+H]+	130.094	ESI (+)	0.47	5707	4613	4391	5267	4989	4484	4724	5352	8109	5207	4079	5492	5242	7147	3201	3411	5170	6128	7052	5741	367	456	464	655	420	500	6046	5870	5661
0.47_150.09			[M+H]+	150.091	ESI (+)	0.47	8896	11201	10261	10805	8215	8044	9323	14.91	8456	10963	14.91	7283	7131	8835	10431	11642	10948	12260	404	11287	1489	149	388	370	290	356	10591	9658	9538
0.47_187.15			[M+H]+	187.154	ESI (+)	0.47	7267	9856	7060	10690	7227	7027	6600	9563	10529	8953	6522	6668	6784	5972	7901	6960	11350	8926	7083	8899	209.58	209.58	209.58	209.58	209.58	209.58	9486	8609	8252
0.47_189.05			[M+H]+	189.052	ESI (+)	0.47	33912	36657	24661	24717	23216	16877	31952	16997	20790	34381	13928	15764	31011	24387	17643	29106	27017	23887	25763	33278	3971	2846	2583	1271	1149	2328	28357	24794	24650
0.47_192.16			[M+H]+	192.16	ESI (+)	0.47	424	1377	790	105	1983	1521	954	545	2048	2665	21320	21574	6956	7680	9226	9241	8996	20082	11911	16493	515	6.01	60	314	6.01	368	8241	8094	8850
0.47_201.17			[M+H]+	201.17	ESI (+)	0.47	14378	28137	20002	26738	16834	10273	17961	20905	24804	22884	14068	17680	15846	13711	18155	14226	39748	19908	13433	22672	3563	2475	2966	20.06	201	232	22316	20838	20794
0.47_129.10			[M+H]+	129.101	ESI (+)	0.47	3444	4472	3672	6006	4727	8163	4100	3714	4310	4364	3777	3521	3677	3412	4014	4721	4880	3766	23032	3577	4310	4349	4017	4632	4040	4249	5944	5312	6234
0.48_256.18			[M+H]+	256.175	ESI (+)	0.48	21457	4837	5552	6734	5856	7228	5804	4333	28498	6215	4754	3913	39812	8520	4081	5008	5542	4238	10944	8336	3526	3263	3635	5622	4507	3756	10094	8145	8281
0.48_432.28			[M+H]+	432.281	ESI (+)	0.48	3545	3823	1572	17963	47694	18386	2714	8900	3532	59180	2556	52488	18893	471162	4529	5021	5699	24488	8037	42642	4505	2839	4440	609	627	3705	47676	46979	47513
0.48_283.17			[M+H]+	283.175	ESI (+)	0.48	19289	3387	2875	4491	20185	4227	2550	3621	6219	7029	3667	5383	5876	24518	4466	2824	4376	4298	4482	5473	3000	2227	2665	2501	2175	2218	8385	6689	7046
0.48_300.20			[M+H]+	300.201	ESI (+)	0.48	29414	2165	1185	7810	33038	6835	3219	3796	10582	10045	2419	7431	7817	41011	3315	69.06	4974	4672	7421	9134	2741	1617	691	69.06	69.06	69.06	13559	9978	11523
0.48_239.15			[M+H]+	239.149	ESI (+)	0.48	56152	11473	13655	15682	15215	19595	12772	10789	75309	14193	11925	10028	101378	21362	10341	12116	14657	10368	29119	21971	8707	8935	8938	12585	11922	11470	25079	20270	20662
0.48_520.33			[M+H]+	520.333	ESI (+)	0.48	1878	1573	773	8236	19121	7550	1669	3403	1462	24431	1414	22654	7800	211242	2064	1307	2250	11105	2946	20419	1211	1143	1460	904	1133	1566	19790	19591	20329
0.48_196.10			[M+H]+	196.104	ESI (+)	0.48	4668	11012	6177	5270	2305	9792	7008	13201	51.88	4940	13534	6944	1541	3024	9833	1596	10118	519	51.88	2060	51.88	51.88	51.88	51.88	51.88	51.88	3059	9421	9181
0.49_353.10			[M+H]+	353.101	ESI (+)	0.49	18658	7609	884	219	2193	3777	9283	7404	12345	11418	4739	8037	5873	8111	7491	2025	7815	10005	3683	4837	10.19	102	245	370	10.19	190	6996	7951	8211
0.49_150.06			[M+H]+	150.06	ESI (+)	0.49	3024	7318	7749	6471	2676	6587	6021	8615	7696	5051	28240	5065	7023	6849	5493	8.25	4821	1835	9775	6024	8.25	8.25	517	83	174	399	8667	5068	4989
0.49_162.06			[M+H]+	162.055	ESI (+)	0.49	4674	4426	8028	5563	4781	6680	5744	3116	6961	6744	13603	6734	6790	7176	6596	8934	7373	11487	7711	9096	11.93	11.93	11.93	119	265	364	10103	7901	8952
0.50_342.21			[M+H]+	342.213	ESI (+)	0.5	43417	35186	14290	12411	5650	814	2928	2191	6882	20578	26971	39612	1534	23183	36293	20436	83650	23422	39023	20034	285	800	342	666	398	28.46	26328	22584	25864
0.50_347.17			[M+H]+	347.169	ESI (+)	0.5	115730	98396	31829	28880	15516	1892	8419	7986	27667	64970	76254	118291	6289	87675	100193	53815	177892	72662	101347	63939	114	9.58	9.58	9.58	96	9.58	68850	70842	83054
0.50_168.07			[M+H]+	168.065	ESI (+)	0.5	4725	5776	5146	5825	2237	5235	6548	8710	6687	4168	6060	5327	10781	7068	6624	4519	6952	7523	11812	7595	497	12.18	153	122	12.18	12.18	7887	7009	6623
0.50_363.14			[M+H]+	363.142	ESI (+)	0.5	109048	102187	24100	29508	12300	1266	7633	7656	23490	51201	48043	93244	6570	56002	94106	39965	166061	65158	68373	57501	5.83	5.83	5.83	58	167	59	70266	72177	83270
0.50_332.17			[M+H]+	332.171	ESI (+)	0.5	18371	6099	1819	314	1939	3785	6258	4534	5855	11114	7237	9543	1901	7091	8588	2757	13487	9064	4274	5511	6.16	205	6.16	62	6.16	186	8504	7295	7654
0.50_163.13			[M+H]+	163.132	ESI (+)	0.5	19823	19373	7981	7503	1367	17.84	17.84	17.84	3870	10989	12504	17024	1186	10223	17234	11207	36118	12215	17449	9976	17.84	17.84	17.84	17.84	178	17.84	13110	11038	10988
0.53_336.24			[M+H]+	336.24	ESI (+)	0.53	10884	9502	6633	2321	8114	3043	9853	4527	34.3	8587	343	3459	4983	2125	5130	9785	10953	8390	4378	11630	10476	5135	5577	34.3	3219	3305	622	2758	3305
0.53_375.20			[M+H]+	375.2	ESI (+)	0.53	1238	1373	45199	59231	26646	473	3863	3468	2555	7231	3171	2735	1480	1801	555	7.21	2774	2782	3137	606	184	197	222	124	322	72	11494	14259	14828
0.56_156.08			[M+H]+	156.078	ESI (+)	0.56	4083	7925	3562	4831	4061	4275	4537	5223	5391	4127	4760	5497	8516	6813	6745	5357	6578	6348	4499	9225	77	81	179	7.7	201	7.7	5581	6354	6168
0.59_315.09			[M+H]+	315.086	ESI (+)	0.59	8196	4513	2371	2479	2846	4005	12885	8705	13125	7690	7432	6477	4188	1277	5093	937	4436	5073	9459	4589	7.06	71	7.06	1415	150	278	6745	6735	7031
0.59_575.23			[M+H]+	575.231	ESI (+)	0.59	13386	4794	1019	1037	1570	2678	36472	14668	28499	13372	12121	9807	2785	291	5957	85	3753	5620	20877	3452	158	8.47	8.47	785	8.47	8.47	8914	7715	8826
0.59_157.05			[M+H]+	157.05	ESI (+)	0.59	14169	7489	4104	3569	4774	5718	25723	14533	21025	13914	14258	10683	4811	983	8159	11.25	6956	7937	17304	5822	2302	218	113	3307	309	612	10852	10992	10961
0.59_364.23			[M+H]+	364.234	ESI (+)	0.59	17296	9912	6645	6318	6490	7877	28562	18295	29426	19337	18956	14637	8445	3388	11296	4.05	8802	11840	22132	8795	1134	4.05	95	5784	4.05	41	16482	14885	14069
0.59_378.25			[M+H]+	378.25	ESI (+)	0.59	15577	10132	5166	5539	5838	7682	23613	15270	23605	16926	15337	12318	7714	3285	10900	3042	9476	11479	19326	8575	3728	1000	949	5609	1805	1303	14403	12423	12833
0.59_203.09			[M+H]+	203.091	ESI (+)	0.59	15626	8594	4516	5276	4513	7502	28965	16332	26332	17612	16718	12405	6509	2162	9434	1850	7269	10132	21174	7149	3038	562	383	4380	952	1185	13360	13043	13176
0.59_294.15			[M+H]+	294.155	ESI (+)	0.59	15672	8965	5341	3498	5815	7238	27970	16584	27342	19705	16784	13232	6923	2053	9654	1357	8341	10132	20619	7411	2859	26.52	26.52	4560	731	265	15401	12619	14367
0.59_277.13			[M+H]+	277.129	ESI (+)	0.59	75667	43580	23261	24926	25259	31715	139117	78588	132222	89468	79424	61514	32675	9671	46576	8128	40046	48928	101566	35948	14791	2184	2777	23218	4979	5288	70227	59020	62005
0.59_300.13			[M+H]+	300.131	ESI (+)	0.59	9199	6012	2134	127.9	1814	2526	10317	9853	14845	9709	10189	7769	2438	1556	3425	1445	3836	5820	12148	4142	127.9	127.9	127.9	127.9	127.9	127.9	7170	8051	7742
0.59_299.11			[M+H]+	299.111	ESI (+)	0.59	59046	35028	17734	16203	21335	25317	107288	61928	92726	65483	65086	48374	26544	9375	37232	5966	30318	36484	77853	28327	10508	1526	1128	16182	3125	3402	47737	46172	49082
0.65_292.26			[M+H]+	292.264	ESI (+)	0.65	4543	17154	590	104	1794	7783	1045	3739	0.88	1688	249	6746	12613	0.88	2685	3154	1797	5792	2600	57011	504	3384	2681	40	9	68	163	1032	1480
0.68_192.14			[M+H]+	192.138	ESI (+)	0.68	15449	11378	5934	3568	8901	14817	6416	12696	303	8164	849	13713	10374	1799	13674	8233	10194	12286	9940	9371	7143	7396	8443	615	3234	2544	3758	5143	5744
0.69_437.19			[M+H]+	437.195	ESI (+)	0.69	144	525	13.92	362	139	177	221	316	207	248	7075	8444	9024	15613	12104	8770	8152	31583	11513	11161	362	13.92	213	282	262	318	8370	8028	8957
0.69_502.32			[M+H]+	502.316	ESI (+)	0.69	1462	1143	1017	1351	1100	1262	1309	1017	1044	1061	22916	26469	29071	48812	37272	27193	29436	102521	31557	34193	1045	940	1036	929	559	723	25934	23208	21668
0.69_459.25			[M+H]+	459.249	ESI (+)	0.69	326	550	289	545	162	32	663	278	357	164	12534	14544	16377	24996	19728	14785	14710	48382	16262	20072	696	678	280	437	487	402	13228	12693	12984
0.71_463.36			[M+H]+	463.365	ESI (+)	0.71	120896	163693	136367	163371	157072	150862	175689	150724	100796	165126	286	320	121	1303	211	112	444	245	476	684	163	643	475	214	1421	1227	81624	79145	78192
0.71_477.38			[M+H]+	477.38	ESI (+)	0.71	90795	123997	105312	122770	117511	110217	126472	114207	76009	124642	836	453	98	3.76	3.76	3.76	632	453	441	948	738	38	762	265	1240	717	61556	59508	57956
0.71_393.29			[M+H]+	393.287	ESI (+)	0.71	150572	206376	170117	204259	191049	185362	213328	183531	126914	198341	1669	2040	2117	2544	1517	1690	2389	2214	2395	1843	2750	1952	2461	1825	2945	2850	104767	99529	97961
0.76_441.21			[M+H]+	441.209	ESI (+)	0.76	27	209	111	2.71	76	223	177	193	303	198	18390	22696	21390	22290	24303	17490	18461	23039	23091	24137	2.71	216	2.71	2.71	2.71	340	12174	16956	20054
0.76_446.25			[M+H]+	446.255	ESI (+)	0.76	362	228	247	14.58	330	430	553	180	356	14.58	24319	24938	24810	23743	27636	25205	24655	26794	26270	26354	176	178	146	261	151	336	22432	20741	21835
0.76_453.17			[M+H]+	453.168	ESI (+)	0.76	1649.19	1649.19	1649.19	1649.19	1649.19	1649.19	1649.19	1649.19	1649.19	1649.19	67139	74489	79183	75027	85083	68660	74750	82966	76550	90081	1649.19	1649.19	1649.19	1649.19	1649.19	1649.19	61021	60686	66085
0.76_415.21			[M+H]+	415.213	ESI (+)	0.76	12886	11560	13085	8204	9561	9287	12002	14166	7768	11111	2999722	3203396	3212932	3025809	3959327	3069178	3119140	3869670	3371794	3945248	5160	5448	11038	5544	8989	11300	2301669	2174791	2295980
0.76_483.25			[M+H]+	483.25	ESI (+)	0.76	155	324	249	239	74	234	180	102	202	296	11647	11697	12000	11485	12945	12486	10992	13815	11285	13562	397	400	346	199	143	277	10325	8639	9142
0.76_474.28			[M+H]+	474.282	ESI (+)	0.76	908	286	634	936	372	858	1106	998	479	827	57739	60675	62880	57782	65206	59551	61053	67755	64877	65195	302	452	880	549	559	553	55094	51970	52160
0.76_473.26			[M+H]+	473.265	ESI (+)	0.76	909	690	925	515	469	699	1041	750	613	367	46142	49590	51162	49701	58729	45587	44668	53665	53398	59712	425	662	733	457	38	403	35981	37442	38405
0.76_397.20			[M+H]+	397.201	ESI (+)	0.76	9.15	9.15	9.15	9.15	9.15	9.15	9.15	9.15	91	9.15	43490	45479	45794	42363	57472	44392	44908	56900	48380	57522	9.15	9.15	299	9.15	225	9.15	33244	29584	31143
0.76_488.30			[M+H]+	488.299	ESI (+)	0.76	1005	993	1176	568	389	672	688	710	424	554	46257	46105	48755	46171	52344	45683	50124	52134	48990	55014	189	159	528	236	283	379	42321	38589	41515
0.76_437.19			[M+H]+	437.194	ESI (+)	0.76	1116	1369	1061	378	1063	606	1274	792	252	236	87775	93010	95547	95104	100591	86483	89083	98622	98287	102323	362	489	506	467	508	1090	76273	77699	86653
0.76_120.09			[M+H]+	120.088	ESI (+)	0.76	686	242	869	708	823	673	829	733	585	588	11771	12492	13574	12609	16889	11768	11503	15237	13677	16176	603	356	502	712	708	670	7797	8289	9147
0.76_867.37			[M+H]+	867.368	ESI (+)	0.76	2.63	26	2.63	28	66	2.63	2.63	2.63	2.63	2.63	10792	10643	11659	11031	14134	10631	11356	14518	11964	15280	2.63	2.63	49	38	2.63	45	7256	6695	7830
0.76_535.26			[M+H]+	535.255	ESI (+)	0.76	487	380	382	14.15	162	142	477	337	296	208	14794	15387	15442	15118	16148	13047	14263	15860	15635	15805	302	192	227	245	145	362	12714	13257	13875
0.76_295.12			[M+H]+	295.117	ESI (+)	0.76	86	4.84	73	128	4.84	231	184	290	228	272	40954	42509	42612	40816	53839	42335	43931	53412	43728	52627	4.84	116	48	4.84	4.84	233	28750	28423	28681
0.76_281.14			[M+H]+	281.139	ESI (+)	0.76	11.99	11.99	11.99	237	11.99	11.99	11.99	178	11.99	11.99	77276	79358	80605	78323	104666	76272	79231	102119	85843	104556	11.99	11.99	120	11.99	173	142	53001	52877	56902
0.76_516.33			[M+H]+	516.333	ESI (+)	0.76	9580	8995	10767	7108	6443	7241	10029	10818	5262	8925	551241	568656	574095	542391	609412	574622	595718	632615	592627	616892	4147	3770	7801	3876	5571	7737	531866	486735	495152
0.76_851.40			[M+H]+	851.397	ESI (+)	0.76	43	31	26	26	2.11	24	2.11	54	2.11	2.11	87434	92466	93121	88026	118617	85656	91127	120789	100163	122681	43	2.11	2.11	21	2.11	2.11	62591	59866	63218
0.81_301.29			[M+H]+	301.285	ESI (+)	0.81	3247	2722	1742	4556	1755	87689	1079	4683	6707	20940	821	3782	1610	1470	1403	1199	1931	2412	1063	2358	2980	1595	2103	4095	2698	2752	9245	8123	8220
0.90_214.25			[M+H]+	214.252	ESI (+)	0.9	12372	7835	5717	13496	6343	9474	5990	9702	1101	10085	6551	9519	11802	4620	7946	16045	11312	13122	28579	7907	3316	7546	6780	1409	3233	4203	6951	12570	10121
0.91_502.32			[M+H]+	502.315	ESI (+)	0.91	60.6	2606	1657	2182	1614	1636	1548	2125	3011	1809	46387	46135	45678	42883	57753	47171	54620	69188	48759	61201	1494	1268	606	1257	1006	1162	36817	39426	34589
0.92_415.22			[M+H]+	415.221	ESI (+)	0.92	3266	3486	3363	3119	2805	2509	3089	3007	2856	3731	55337	61006	54901	53145	75167	45891	62204	91762	64886	83506	2900	2905	2602	2591	2389	2313	37048	44742	39683
0.93_414.32			[M+H]+	414.323	ESI (+)	0.93	10192	6095	8727	8297	4736	7748	7178	9937	7726	8619	8880	10411	15148	9837	8782	7291	7055	13179	13805	6907	479	389	320	67	87	205	10995	10302	9977
0.94_1083.64			[M+H]+	1083.64	ESI (+)	0.94	3644	8296	607	1105	183	5202	5831	2817	53648	12523	424	6936	1315	920	229	2458	12803	2511	7290	3039	1.86	26	19	1.86	1.86	108	5451	4327	4789
0.94_522.26			[M+H]+	522.262	ESI (+)	0.94	5940	8094	5601	5967	3441	5991	5720	5215	9851	8155	5096	7091	5871	5302	4641	5749	7172	6133	7521	6129	3.11	41	140	80	70	31	6647	6627	6244
0.94_359.26			[M+H]+	359.259	ESI (+)	0.94	5139	7433	4913	4234	2964	5161	5574	5071	7700	6565	3863	5663	5114	4661	3631	4366	5912	5360	6554	5141	9.55	9.55	96	175	9.55	9.55	4796	5529	6173
0.95_516.33			[M+H]+	516.33	ESI (+)	0.95	3202	4313	3939	3773	3449	4147	3722	3779	5106	4248	49770	49722	49392	44492	60912	47302	49072	72785	46899	64076	1920	1506	1426	1656	1853	1568	33570	36002	31389
0.97_230.25			[M+H]+	230.248	ESI (+)	0.97	5611	7979	3021	5355	2794	56746	2397	4135	3263	4590	2878	5714	6351	4300	3431	5442	4983	5104	3318	4005	9209	4064	4222	6604	5510	5027	9147	8871	8581
0.98_476.28			[M+H]+	476.279	ESI (+)	0.98	37329	34767	23623	28855	22381	39780	51161	48553	58992	29214	45601	40421	48922	29689	36031	24530	57398	30681	50675	38262	9.46	9.46	224	95	139	120	43041	40937	41355
1.04_987.64			[M+H]+	987.641	ESI (+)	1.04	36977	22050	20837	23723	13953	18083	36441	46585	54643	35084	5758	25103	11754	14061	9781	12807	39039	17381	34327	14270	3.6	3.6	68	36	3.6	71	28811	23636	24700
1.05_1354.82			[M+H]+	1354.82	ESI (+)	1.05	20837	26318	12497	12830	6555	10985	28492	21778	25680	14424	5801	11804	12497	9693	4121	4148	14829	7811	36667	4834	10	10	100	10	10	10	15523	14309	15887
1.05_945.59			[M+H]+	945.594	ESI (+)	1.05	91398	78516	55966	63300	34887	50989	99012	99990	117252	78179	22360	61286	45724	46070	24477	26321	80162	44075	113160	32314	2.15	84	2.15	34	21	2.15	68530	64957	68328
1.05_903.55			[M+H]+	903.546	ESI (+)	1.05	96259	111102	64043	65122	36157	60368	122412	95071	116740	72468	35186	61070	61826	52731	28304	25168	72983	46469	151688	30168	58	2.95	113	114	70	30	76511	72466	76056
1.05_311.26			[M+H]+	311.259	ESI (+)	1.05	47881	49096	36639	30818	25321	35191	54914	46650	47315	36889	24402	36272	35807	32541	21707	20259	38137	29869	62844	24478	32	3.16	3.16	3.16	189	61	33516	40501	42741
1.06_474.26			[M+H]+	474.261	ESI (+)	1.06	22774	25512	21828	21128	17807	21416	25033	23538	27040	21828	18502	22737	22830	21434	16071	17031	21761	20194	27145	18417	244	9.38	94	9.38	225	126	22852	21498	23085
1.06_544.34			[M+H]+	544.338	ESI (+)	1.06	7419	10355	5724	7630	4536	8568	9900	7684	22405	11943	6638	9450	6562	5614	4601	6278	13666	8164	11382	7711	5.54	174	5.54	101	208	55	9257	10089	9745
1.06_925.53			[M+H]+	925.526	ESI (+)	1.06	11636	13005	10724	10392	7320	8773	13190	11226	12728	9989	4618	9995	9842	9426	5669	5434	10484	8029	14134	5977	114	43	51	81	109	18	10761	9681	10947
1.09_502.29			[M+H]+	502.295	ESI (+)	1.09	7937	16333	8073	8854	4084	6777	13871	9377	15389	8581	69.3	69.3	69.3	3994	69.3	69.3	69.3	69.3	16930	69.3	69.3	69.3	69.3	69.3	69.3	69.3	8305	69.3	9010
1.13_452.28			[M+H]+	452.278	ESI (+)	1.13	113181	111812	84244	79554	55914	75468	108684	104848	122126	86646	100865	83477	113632	77947	81784	63446	90745	85059	135111	67223	58	171	5.78	304	5.78	246	105277	101310	105108
1.13_494.32			[M+H]+	494.325	ESI (+)	1.13	164374	126741	99926	111512	82173	98089	161806	176554	204671	127406	108890	125538	158501	97701	101923	103299	156629	129674	175980	99408	6581	6439	6484	4.71	137	47	153505	144801	146661
1.17_544.34			[M+H]+	544.341	ESI (+)	1.17	204138	251137	163311	248270	86034	213628	256911	201492	635912	300071	132029	308090	190143	126338	108306	197233	217359	152827	243748	190393	4237	4952	3914	77	146	113	256113	239024	241529
1.19_542.32			[M+H]+	542.323	ESI (+)	1.19	24481	25746	16721	21988	10447	23089	27059	24282	49253	29762	15586	28053	17384	15105	14179	19889	26575	20350	29440	23992	203	460	194	100	208	122	26795	24863	26493
1.20_500.28			[M+H]+	500.276	ESI (+)	1.2	15508	17398	14271	14886	9005	14982	18131	15300	21202	16276	12733	15855	13243	12422	10211	11780	15502	13498	18639	12884	96	5.3	5.3	5.3	53	5.3	15925	15844	16350
1.20_516.32			[M+H]+	516.317	ESI (+)	1.2	5820	4889	2776	2894	3223	5029	4632	4221	355	3200	9100	7513	10246	7988	6579	7779	9305	10474	10286	6125	35.5	448	35.5	35.5	35.5	35.5	8968	6661	7848
1.20_337.27			[M+H]+	337.274	ESI (+)	1.2	17125	18869	13280	12249	8731	14265	17911	16170	22551	15350	11219	16433	12846	11940	9677	10879	12949	11794	21382	12167	111	115	128	210	7.43	74	13188	15686	18079
1.24_339.29			[M+H]+	339.292	ESI (+)	1.24	5295	7605	3610	5828	4047	3633	6808	5563	6957	5187	3438	5176	4506	3415	2984	3521	5548	6536	6724	4241	6.91	6.91	6.91	6.91	69	6.91	5587	5123	5120
1.24_516.33			[M+H]+	516.331	ESI (+)	1.24	2110	1984	2674	3555	3017	2506	2123	3176	3710	3205	7221	6149	6481	6585	11633	5400	7672	9133	7732	8138	2070	2615	2049	2259	1975	1991	5560	5771	6780
1.27_508.34			[M+H]+	508.343	ESI (+)	1.27	8455	10303	7548	8158	3251	5508	6475	5133	14200	4874	3874	5365	4866	3397	3190	3680	6238	3884	8856	4175	115	324	103	0.72	7	0.72	7063	5765	12436
1.41_496.34			[M+H]+	496.34	ESI (+)	1.41	61661	68166	52154	68731	44211	80190	75070	57073	136907	74127	53095	88694	67994	53806	42458	70450	83836	56608	85343	57127	51710	51791	52404	156	89	63	73641	73078	74246
1.50_612.35			[M+H]+	612.35	ESI (+)	1.5	9373	10256	4186	5488	6586	11121	9349	8798	11077	12077	4124	7844	5331	3618	2023	8698	12537	4955	3694	6333	76	19	37	101	140	1.9	8331	8401	8581
1.55_1065.68			[M+H]+	1065.68	ESI (+)	1.55	6556	4623	4574	7729	5012	7488	10753	10146	15150	9905	2727	8874	4856	5970	3352	6660	7316	6342	8865	6906	3.23	3.23	3.23	32	33	3.23	7732	7838	9040
1.55_518.32			[M+H]+	518.319	ESI (+)	1.55	7381	6134	3950	3482	3914	1934	6731	7461	7236	5877	8167	4700	8192	6065	4786	6715	8813	7175	7233	5422	17936	18291	20759	101	203	90	7048	7761	9472
1.56_1043.70			[M+H]+	1043.7	ESI (+)	1.56	39586	31055	29145	54247	27036	42647	70235	66463	118199	72401	14976	50767	27417	31480	19169	40571	58216	39277	53408	40776	3.63	3.63	3.63	36	3.63	3.63	53854	49161	52087
1.56_1017.69			[M+H]+	1017.69	ESI (+)	1.56	8394	6112	5248	8681	3027	6002	9983	11444	15704	9551	4596	7939	7289	4941	4371	7243	10940	6201	9284	7129	36	137	33	3.25	3.25	97	9271	7955	9780
1.56_560.31			[M+H]+	560.309	ESI (+)	1.56	6080	5024	4471	4728	4742	5214	6099	6266	6616	5502	4015	5351	3834	4800	3352	4969	4736	5045	5648	4946	5.58	56	121	5.58	75	189	5141	5791	6469
1.56_454.29			[M+H]+	454.293	ESI (+)	1.56	50163	56647	53744	46915	23531	37175	43839	53109	48185	53021	57819	41507	50929	39810	56931	33204	43256	47594	49471	39507	1398	1440	1397	139.73	139.73	139.73	54319	50849	52224
1.57_184.07			[M+H]+	184.073	ESI (+)	1.57	11311	8220	8346	8313	8656	11689	14597	14252	13863	12403	6158	11957	9766	10129	7635	8636	9903	10712	13015	11202	634	1102	1402	237	134	154	8124	12531	14945
1.57_975.64			[M+H]+	975.644	ESI (+)	1.57	12168	12014	9319	10759	5982	8838	11042	14720	14404	12847	11416	11151	12458	9810	9894	9382	12411	12195	12679	9135	2.34	2.34	23	2.34	2.34	2.34	12419	11900	13236
1.58_1001.66			[M+H]+	1001.66	ESI (+)	1.58	97817	89081	79417	107190	72656	104784	132520	124357	172746	138779	59211	113167	83847	90183	58409	91722	125349	100410	125430	93272	5.34	66	58	53	54	5.34	113801	110039	112422
1.58_933.59			[M+H]+	933.592	ESI (+)	1.58	8874	11851	9538	8602	4128	8629	9484	10307	11434	11540	9637	8528	10444	7968	9009	6028	9740	9346	11050	7657	2.94	69	92	2.94	29	42	10043	9607	10594
1.58_1023.64			[M+H]+	1023.64	ESI (+)	1.58	15803	12702	12993	14634	14083	15247	18009	17781	20225	18439	10348	16241	13554	14257	11843	14674	15502	14955	16757	15166	2.85	2.85	2.85	2.85	29	85	14680	17040	17983
1.59_981.59			[M+H]+	981.591	ESI (+)	1.59	16048	17353	15903	16194	14557	19179	18170	18747	19700	19135	15842	16695	17923	16627	13683	15710	19111	17847	20294	16749	39	2.65	2.65	76	2.65	27	18343	18042	18793
1.59_1438.91			[M+H]+	1438.91	ESI (+)	1.59	49320	50403	35994	46336	28477	62759	72480	64692	93035	68958	34061	40514	46370	47531	23141	36063	65239	50593	85204	42016	3.08	3.08	31	3.08	3.08	3.08	57398	55169	60025
1.59_339.29			[M+H]+	339.291	ESI (+)	1.59	58909	57281	46419	47436	43198	65679	75373	67308	76200	61560	45013	58952	55554	57793	39106	44066	65172	56186	78729	53134	8.98	8.98	8.98	241	90	8.98	51321	59858	70421
1.59_959.61			[M+H]+	959.61	ESI (+)	1.59	202380	200580	155838	189734	122547	238251	265077	243702	342165	260730	146770	204060	188793	186862	105109	154894	253177	200810	300936	171311	3.5	3.5	57	43	35	3.5	227194	215409	228358
1.61_567.42			[M+H]+	567.416	ESI (+)	1.61	7367	7863	7195	7960	6815	7796	8903	7601	9641	9669	7344	7029	7366	7179	5774	7401	8000	7774	8676	1877	82	83	62	102	75	74	8403	8287	8950
1.61_510.36			[M+H]+	510.356	ESI (+)	1.61	8789	13289	12553	14080	6836	10479	11912	10174	19078	9815	6444	8951	7286	8148	4666	7864	10705	6965	12320	9098	296	189	283	31	3.05	162	11309	10279	10363
1.72_480.31			[M+H]+	480.308	ESI (+)	1.72	109370	98634	88980	102671	75555	108461	108061	110162	176766	129214	197958	114212	142440	116890	90027	108313	130280	128489	146113	117187	6.29	165	6.29	63	6.29	257	138812	128474	127446
1.72_502.30			[M+H]+	502.3	ESI (+)	1.72	7467	5838	6459	7494	5941	7699	5714	7053	10297	8999	11749	7976	7836	8262	7498	8280	9658	8600	11002	8635	246.82	246.82	246.82	246.82	246.82	246.82	9811	8719	9693
1.76_332.33			[M+H]+	332.333	ESI (+)	1.76	6069	5905	11034	7873	7033	9981	3199	4211	4906	6348	9964	11030	14180	9412	6487	6084	4693	11605	6919	9696	5869	2842	2978	3221	3830	653	8902	9654	9470
1.94_284.33			[M+H]+	284.331	ESI (+)	1.94	6612	4735	3923	5521	8060	91761	2648	4151	6429	8579	3535	3905	5170	826	6445	3456	8912	3065	2881	3498	8214	3150	2607	6326	5021	5480	11183	11065	10972
2.24_320.26			[M+H]+	320.26	ESI (+)	2.24	7474	5001	5005	4501	3079	3979	4453	5176	8646	6776	12535	7298	7124	4955	7138	7060	7188	7234	6588	7428	158	139	216	46	260	145	7648	6577	6372
2.29_548.30			[M+H]+	548.3	ESI (+)	2.29	1.1	1.1	11	123	52	69	1.1	1.1	85	104	8872	9037	9162	12013	10640	9997	8966	22785	9839	14674	154	1.1	1.1	65	96	55	6459	6282	6077
2.31_632.39			[M+H]+	632.394	ESI (+)	2.31	34	46	97	72	3.14	3.14	100	3.14	58	145	11990	13893	14689	18115	16467	14310	14594	33748	15175	23092	3.14	95	245	3.14	38	31	9841	9505	9073
2.31_618.38			[M+H]+	618.379	ESI (+)	2.31	90	4.69	130	125	100	4.69	4.69	110	54	56	27922	30770	31335	40388	37966	30355	31283	75050	35502	53140	58	157	50	4.69	47	59	22215	21795	21740
2.31_531.27			[M+H]+	531.275	ESI (+)	2.31	34	160	175	125	3.43	64	3.43	57	3.43	46	16516	18033	19881	25260	22659	19050	17701	43520	21749	32519	82	3.43	3.43	106	3.43	151	13189	12789	13343
2.63_681.34			[M+H]+	681.343	ESI (+)	2.63	175	3.44	64	3.44	54	193	60	3.44	3.44	76	7360	14373	5200	4060	10389	5640	10110	23996	6138	25510	3.44	3.44	3.44	47	36	34	6690	6810	6983
2.65_272.26			[M+H]+	272.258	ESI (+)	2.65	14106	12502	10861	12237	7953	12804	16811	13627	18868	14857	14227	11612	13182	11158	7008	9578	16215	12247	17785	8788	131	173	307	113	233	195	14466	14673	13150
2.65_299.20			[M+H]+	299.197	ESI (+)	2.65	9223	9231	5821	7715	5842	8892	11036	10726	10922	8927	8892	7785	8958	7446	4507	5855	10092	6750	11572	5426	510	127	149	223	188	148	8392	8715	8611
2.65_277.22			[M+H]+	277.215	ESI (+)	2.65	9404	9016	5322	7373	5916	8821	10081	9044	11515	10477	8867	6287	8635	6806	4757	6382	9877	6728	11193	6128	257	119	108	6.1	73	61	7718	8165	8459
2.66_309.24			[M+H]+	309.244	ESI (+)	2.66	6418	4672	5046	5945	4288	9332	7056	8573	9622	6766	9137	5919	8661	7414	4619	5326	8932	5859	8777	4762	180	5.81	137	5.81	58	163	8298	6403	6378
2.88_325.21			[M+H]+	325.212	ESI (+)	2.88	5021	5951	5107	5429	3379	6079	6913	5676	10925	7342	7355	7490	5653	4993	3885	5865	7074	5302	9350	5995	856	825	1138	907	819	971	6258	6939	7944
2.88_303.23			[M+H]+	303.23	ESI (+)	2.88	13913	14505	13318	15898	7980	15819	16461	13968	27470	19082	18106	15509	14713	12220	8872	15444	19197	14986	20485	14178	641	847	1323	64.13	673	64.13	17981	16067	15867
2.89_379.28			[M+H]+	379.281	ESI (+)	2.89	6680	5664	4550	6297	3275	5981	8357	6579	11017	8235	7481	7014	5102	5157	4525	5177	7903	6595	8234	6492	3068	3538	3567	528	474	572	8518	7227	7313
3.29_305.25			[M+H]+	305.248	ESI (+)	3.29	5835	4998	3779	4378	3317	4756	6348	5632	8285	6476	8185	5670	6176	5045	3424	5462	6360	6331	7645	5274	495	299	500	21.69	217	21.69	6399	6437	5765
3.37_986.49			[M+H]+	986.486	ESI (+)	3.37	36653	26591	38315	33302	32116	32230	42006	29151	28408	33564	40	3.17	3.17	3.17	3.17	3.17	58	70	32	3.17	62	53	108	69	79	3.17	15961	15659	18177
3.37_885.37			[M+H]+	885.369	ESI (+)	3.37	89568	66832	91635	81541	79558	81152	95768	74502	67759	76308	99	3.01	30	43	3.01	124	3.01	52	90	158	37	3.01	3.01	51	77	127	41813	41318	43850
3.37_902.39			[M+H]+	902.394	ESI (+)	3.37	17111	13818	18913	16061	15358	16063	19619	15052	14051	15520	2.52	78	43	2.52	50	148	2.52	61	133	25	70	2.52	49	2.52	2.52	25	7971	7774	8542
3.37_972.47			[M+H]+	972.473	ESI (+)	3.37	57920	42928	60101	55651	51605	52722	65457	47955	44745	51885	51	4.73	89	53	47	4.73	55	4.73	112	4.73	4.73	102	4.73	80	73	4.73	24917	25120	24679
3.63_595.47			[M+H]+	595.473	ESI (+)	3.63	9669	9744	10846	6153	6261	9315	9112	12165	8036	9956	11778	9628	13337	10160	14198	6525	10123	10373	12875	9850	138	4	67	52	40	4	10827	10380	10174
3.63_621.31			[M+H]+	621.31	ESI (+)	3.63	3.26	33	120	78	167	3.26	3.26	3.26	64	3.26	24588	13866	22817	19311	18039	22208	25305	27752	26902	21136	64	100	54	3.26	3.26	124	11837	11244	12762
3.63_855.50			[M+H]+	855.5	ESI (+)	3.63	4464	4803	5291	3469	3276	5090	3933	6779	4554	5426	6491	3551	6509	5246	7158	3354	3809	5696	6249	5285	35	3.53	55	35	65	3.53	5982	5556	4959
3.72_621.49			[M+H]+	621.487	ESI (+)	3.72	5945	7205	6693	4813	4668	6976	6133	7203	8150	7361	6482	6054	6112	5791	8535	6381	6548	6453	7258	7732	115	256	117	8.3	8.3	83	6826	7834	7009
3.75_830.50			[M+H]+	830.496	ESI (+)	3.75	4639	5299	4967	4512	4863	3922	4227	4102	3636	5652	6624	5395	6845	7560	7828	5442	4263	6836	5300	7167	5.02	5.02	5.02	50	5.02	5.02	5967	6592	5283
3.75_360.32			[M+H]+	360.324	ESI (+)	3.75	10924	3938	11634	35798	6794	15185	6100	10700	13988	20869	5329	3269	4106	5539	17155	1881	19908	5353	5850	7173	3256	974	979	4080	7072	8057	17093	13326	14295
3.86_547.47			[M+H]+	547.47	ESI (+)	3.86	8903	9361	10523	9079	6337	7100	10611	12750	5949	8923	10389	8381	13461	11264	10167	5873	7461	12221	11852	6993	106	77	47	101	82	59	9821	9665	10442
3.89_826.54			[M+H]+	826.537	ESI (+)	3.89	21323	21127	17664	17932	20305	25854	19496	21234	36679	28518	20752	24610	19555	20671	26015	30004	28989	24702	25098	36838	23.71	23.71	23.71	23.71	237	370	25616	26105	24294
3.90_568.43			[M+H]+	568.428	ESI (+)	3.9	9233	9149	8713	8538	4198	8909	10535	15236	15174	7385	11062	8018	7976	5809	5139	4855	9436	9277	7390	6176	1199	1133	1312	44	17	62	10200	9334	8646
3.91_597.49			[M+H]+	597.49	ESI (+)	3.91	7376	7984	8850	5920	4524	7310	6686	9055	7783	7322	8394	8386	9774	6750	10199	6148	6715	8374	8794	6646	93	209	55	45	50	81	7901	8398	7821
3.97_573.49			[M+H]+	573.487	ESI (+)	3.97	10298	9856	10257	6570	6026	8843	8234	12583	8173	7829	9630	8963	11232	8775	13160	7287	8713	11349	10807	9252	101	81	151	102	118	8.11	10293	10743	9594
4.00_597.49			[M+H]+	597.486	ESI (+)	4	26489	29939	29457	17632	16507	22782	21701	32846	22755	31260	31524	32858	31076	26703	42429	16096	27723	31904	31007	28481	145	137	161	110	10.99	210	31097	30055	29185
4.00_857.52			[M+H]+	857.516	ESI (+)	4	12227	12795	13459	7756	8176	9607	10300	14570	9910	13518	13142	13949	13693	11853	18705	7648	12772	14132	13588	12548	5.35	77	5.35	54	138	54	13662	12470	13188
4.00_585.43			[M+H]+	585.435	ESI (+)	4	12855	9097	12750	7743	6394	7711	8527	10156	9900	11631	17983	13324	10536	8437	14346	5697	11910	10733	13851	11106	96	161	157	2	156	20	12390	12628	11550
4.01_547.47			[M+H]+	547.472	ESI (+)	4.01	10585	11291	13510	10700	8278	10889	12298	10747	6798	16734	16946	11553	14434	13081	15395	6574	10250	12446	14577	10259	8.75	88	130	8.75	8.75	148	13217	13487	12289
4.02_548.52			[M+H]+	548.518	ESI (+)	4.02	21786	19987	19342	16866	12165	15316	17491	21496	22155	20592	25700	18081	21637	14946	23904	12366	22715	19300	17849	18284	116	11.57	11.57	152	11.57	11.57	22078	21429	19876
4.02_447.40			[M+H]+	447.404	ESI (+)	4.02	19928	15239	14854	14064	12219	13116	14875	20411	20269	14311	18277	15537	17287	11885	17177	11314	17524	14576	13695	16342	149	181	141	13.01	130	13.01	18400	17365	16938
4.02_469.39			[M+H]+	469.386	ESI (+)	4.02	48383	38922	37807	34183	29221	33106	36233	46499	49160	40238	48310	38940	42262	31895	44765	28052	42836	38507	35041	39376	167	420	55	258	550	328	45056	42991	41802
4.02_534.51			[M+H]+	534.508	ESI (+)	4.02	10047	8564	8491	7604	5739	6920	7895	11082	11860	9662	10516	8482	8836	6879	10774	5868	10066	9142	7636	8688	21.08	21.08	21.08	21.08	211	21.08	10653	10093	9362
4.03_568.43			[M+H]+	568.428	ESI (+)	4.03	9694	9390	8899	11559	4436	9483	10623	13573	14709	8053	9638	8271	8879	5687	5271	5848	10716	8241	7233	5597	1793	1952	1572	90	4.79	48	9979	8767	7704
4.06_905.51			[M+H]+	905.513	ESI (+)	4.06	9153	10287	9760	6879	7612	9992	9682	12672	9665	10787	11559	9720	10976	10313	12203	6763	9512	10220	9755	10643	2.98	126	54	30	2.98	64	10075	10316	10667
4.06_623.50			[M+H]+	623.504	ESI (+)	4.06	41740	42055	42376	28277	27694	39093	40545	49441	38559	48237	48835	38707	43846	43700	54184	25699	42573	41365	44664	44614	3.67	101	138	130	37	114	43235	44732	44709
4.06_883.53			[M+H]+	883.533	ESI (+)	4.06	20084	21780	20101	15240	13759	19483	19412	25490	19114	23131	23590	19789	21866	21641	27466	13321	22751	21166	22219	22507	56	38	142	3.8	3.8	43	22119	22594	23149
4.10_599.50			[M+H]+	599.503	ESI (+)	4.1	5772	5119	5125	4059	3313	5167	4612	6215	5263	5094	5450	4948	5537	4633	6352	5437	4779	5670	5234	6465	1.74	96	1.74	17	195	104	5189	5725	5981
4.13_573.49			[M+H]+	573.488	ESI (+)	4.13	11068	9895	9941	8025	7023	9340	8628	12105	10218	8369	12418	9724	11856	10352	15535	7933	11091	10838	10852	11348	116	5.82	5.82	5.82	76	58	10726	11161	11396
4.16_597.49			[M+H]+	597.487	ESI (+)	4.16	7786	8425	6708	5218	4956	6152	6149	10055	6718	8249	7688	7511	8263	6302	12151	6110	8123	8606	7975	8803	103	37	132	3.65	86	67	7154	7905	8367
4.20_702.51			[M+H]+	702.508	ESI (+)	4.2	6843	5539	5344	3373	3932	5449	3138	5005	5653	4103	10095	3360	6390	6603	15059	6475	8439	8235	6418	8892	126	7.26	154	151	131	73	6859	6636	7217
4.21_623.50			[M+H]+	623.501	ESI (+)	4.21	6086	6107	5964	3662	5326	5361	4986	6274	6944	6661	5487	5176	5639	5400	9294	4971	6703	6596	6134	6843	478	451	357	261	26.11	26.11	6718	6509	6772
4.26_395.35			[M+H]+	395.346	ESI (+)	4.26	6992	4877	4809	7505	2825	1479	4736	1535	8006	6969	7763	5981	5318	5978	6252	7596	8659	5939	4894	7566	6.63	6.63	6.63	66	6.63	6.63	7464	7296	5905
4.28_549.49			[M+H]+	549.489	ESI (+)	4.28	25358	24479	21651	19952	16822	16096	24303	33866	19119	22366	25567	22309	31576	27567	25974	15031	21185	26712	27300	18607	577	436	597	36.75	36.75	368	25847	25928	25779
4.29_913.41			[M+H]+	913.409	ESI (+)	4.29	14844	9043	14336	10248	10141	10758	16590	12495	9467	17525	59	3.91	154	56	3.91	120	79	137	99	105	3.91	43	3.91	3.91	39	3.91	7416	8311	6541
4.29_927.43			[M+H]+	927.427	ESI (+)	4.29	13001	8109	12281	8725	8168	10120	14877	10354	9840	14790	149	106	190	143	160	131	189	2.7	100	2.7	55	2.7	77	58	2.7	27	5840	7459	6980
4.29_956.48			[M+H]+	956.477	ESI (+)	4.29	205781	143708	215151	175280	154232	170206	244238	182348	173075	269460	95	179	187	75	212	240	51	86	133	215	50	35	104	77	3.5	3.5	114107	115106	85187
4.29_970.49			[M+H]+	970.492	ESI (+)	4.29	106519	76622	115786	96102	83507	91743	131862	97917	95163	152558	94	149	128	3.56	68	3.56	139	3.56	3.56	3.56	36	54	36	42	66	51	58881	59141	57452
4.33_859.53			[M+H]+	859.533	ESI (+)	4.33	10063	9017	10510	6819	5526	8234	8036	11822	9705	10074	11305	11610	8718	8562	12773	5580	8205	10164	10437	9832	193.32	193.32	193.32	193.32	193.32	193.32	9510	10335	10478
4.33_599.50			[M+H]+	599.504	ESI (+)	4.33	24558	22267	25418	15963	14522	21688	19805	28836	24786	23783	26073	27876	25723	20768	33404	14737	20494	23835	23924	24081	2661	2705	2929	122	167	12.22	25260	25551	25020
4.38_575.50			[M+H]+	575.502	ESI (+)	4.38	60146	58085	46290	37823	28456	39297	46243	71586	44937	45215	51629	46968	57546	48122	72601	34973	43813	53405	54444	50986	3415	3139	3239	5.73	57	96	52939	50949	51896
4.39_625.52			[M+H]+	625.519	ESI (+)	4.39	38320	35706	41783	29879	23502	35170	39057	45466	37949	36463	41295	37045	39475	37312	46241	25922	37477	34096	37593	38318	849	674	747	10.16	102	10.16	41583	37138	39342
4.39_885.55			[M+H]+	885.546	ESI (+)	4.39	16616	16265	18075	12794	10186	15111	17809	19923	17130	17121	18802	16580	18288	16018	21406	10944	16510	16597	17457	17199	399	402	243	138	29	2.94	17023	16599	17396
4.45_792.57			[M+H]+	792.566	ESI (+)	4.45	6945	5547	7546	1843	3264	2121	3785	6957	7927	1733	7481	1808	6809	4816	9468	2943	6432	6739	6950	9278	79.13	79.13	79.13	79.13	79.13	79.13	4584	5398	5111
4.45_549.49			[M+H]+	549.486	ESI (+)	4.45	38208	37431	38107	34016	23902	29890	41666	40572	27008	39813	54887	39776	45537	43314	47446	22486	36354	44000	46621	33597	483	51	160	100	225	266	42982	40271	40427
4.46_601.52			[M+H]+	601.52	ESI (+)	4.46	52210	43904	46552	27701	29030	39035	40639	57456	43018	40609	47875	45012	51544	40753	67839	34769	43084	51151	54509	52772	1222	1073	1221	43	136	65	48524	47466	47665
4.51_1482.05			[M+H]+	1482.05	ESI (+)	4.51	10465	7970	5027	3642	2120	6355	11070	12990	3306	9850	7206	5588	11320	9445	12129	1092	7424	6001	11868	4932	82	2.54	52	25	43	2.54	8159	8716	8732
4.52_783.56			[M+H]+	783.555	ESI (+)	4.52	9018	6804	6859	4857	3934	7454	5665	9149	8214	6056	6810	1641	8090	7012	10369	2478	6141	6308	6081	6792	243	280	100	270	6.93	69	8419	8446	5409
4.52_788.59			[M+H]+	788.589	ESI (+)	4.52	21933	19904	18690	18097	20891	20154	22059	21633	18487	23070	19435	20155	20905	21311	20966	16774	20671	19837	21777	20986	271	114	297	324	225	112	21220	21092	22185
4.52_625.52			[M+H]+	625.517	ESI (+)	4.52	29854	29394	23110	14404	20032	23597	29568	40026	29801	28787	26760	31670	26212	29213	34928	15764	29732	30695	37804	31967	369	324	78	81	5.36	54	28474	29767	34301
4.54_742.51			[M+H]+	742.515	ESI (+)	4.54	9253	6298	6712	1812	4009	6664	6610	10666	6181	5622	9323	7156	9881	11129	13149	2842	6493	6197	11009	6838	10.29	167	248	123	103	120	8739	8875	8220
4.55_802.54			[M+H]+	802.535	ESI (+)	4.55	12668	9090	10157	7575	6310	10104	9824	12499	11687	9545	8736	10594	11553	9280	14479	6766	9173	8847	10283	11684	164	170	330	65	50	4.96	10595	11601	12119
4.55_690.51			[M+H]+	690.509	ESI (+)	4.55	8023	15286	16769	8249	7309	8568	7149	10545	5074	4664	4015	7021	8369	8875	5910	1658	10718	5209	12444	2431	8.88	8.88	8.88	130	89	237	8065	7698	8355
4.56_367.34			[M+H]+	367.336	ESI (+)	4.56	39670	29767	33534	23965	23711	25347	35191	35871	32680	33503	26288	27191	33833	36004	39698	30762	26645	22908	45433	25623	756.74	756.74	756.74	756.74	756.74	756.74	34134	34881	35292
4.56_385.35			[M+H]+	385.349	ESI (+)	4.56	14788	11120	12298	9984	9674	9749	11257	13136	13902	12375	10763	10507	12322	12588	14717	12388	11902	10081	15286	10659	360	360	149	168	7.8	78	13147	13596	12278
4.56_575.50			[M+H]+	575.504	ESI (+)	4.56	126665	129187	94056	76098	65419	84481	94635	132065	105116	94644	93199	87217	99448	85874	149608	77352	82883	102568	126648	97233	6.36	110	166	75	64	85	113457	111678	104551
4.56_747.52			[M+H]+	747.518	ESI (+)	4.56	21837	22150	15980	13187	10930	13995	16637	22718	18825	15554	16420	15226	16739	13552	24917	14086	13404	17916	22812	17360	8.58	102	90	86	165	135	19710	19192	17022
4.56_769.51			[M+H]+	769.505	ESI (+)	4.56	11586	11565	9325	9380	7756	9137	9435	12620	9697	10426	9526	8857	9819	8898	13678	7736	9396	10652	11517	10195	143	298	193	14.26	14.26	14.26	10666	10809	10067
4.61_803.63			[M+H]+	803.625	ESI (+)	4.61	105.35	22883	25364	21898	16292	12694	10237	13873	5154	10318	2029	3837	8261	7911	105.35	6313	105.35	8477	16434	105.35	105.35	105.35	105.35	105.35	105.35	105.35	14255	10522	7982
4.63_1375.97			[M+H]+	1375.97	ESI (+)	4.63	34490	30382	26824	12692	11516	13644	21110	37610	15112	15961	23457	17773	39025	25914	46698	6908	15094	25342	29339	11367	3.29	101	36	33	79	3.29	23758	23821	23949
4.63_547.47			[M+H]+	547.471	ESI (+)	4.63	7419	6622	6320	3666	3676	4375	5461	7208	3725	4246	4956	4193	6762	5144	7632	2453	3678	5061	6558	3307	70	180	137	145	7.03	161	4483	5394	6065
4.64_601.52			[M+H]+	601.52	ESI (+)	4.64	21623	20704	19848	16735	15368	18342	20468	24959	24828	18445	22761	20123	22964	21556	28648	16159	24191	24569	22652	24583	269	12.48	165	125	12.48	12.48	21692	23494	23986
[truncated: 1,249 more rows]

## Sheet: PCA
																					(+) ESI
																					(-) ESI
