# Supplementary material for: Zika Virus Infection Results in Biochemical Changes Associated With RNA Editing, Inflammatory and Antiviral Responses in Aedes albopictus
Source: Front Microbiol. 2020 Oct 2;11:559035. doi: 10.3389/fmicb.2020.559035 (PMC7561680; doi:10.3389/fmicb.2020.559035)
Supplement: Supplementary File 7 — Lipidomics LC-MS peak data formatted for Metaboanalyst submission. [file Data_Sheet_1.CSV]

Query.Mass	Matched.Compound	Matched.Form	Retention.Time	Mass.Diff	Empirical.Compound
490.9813	C00002	M-NH3+H[1+]	1.463	0.00477837422994298	EC0001
664.1134	C00003	M[1+]	9.481	0.00354666300006556	EC0002
744.0816	C00006	M[1+]	9.937	0.0016770729999962	EC0003
428.0346	C00008	M+H[1+]	9.871	0.00209121577000815	EC0004
786.1623	C00016	M+H[1+]	9.304	0.00211092177005412	EC0005
125.0201	C00018	M(C13)+2H[2+]	7.507	0.00116325127000039	EC0006
399.1453	C00019	M[1+]	9.46	0.000236434000044028	EC0007
330.0589	C00020	M-H2O+H[1+]	7.255	0.000860805770003026	EC0008
331.0439	C00020	M-NH3+H[1+]	7.634	3.91942299984294e-05	EC0009
370.0506	C00020	M+Na[1+]	8.8505	0.00176080577006132	EC00010
385.1297	C00021	M+H[1+]	8.486	0.000835063229999378	EC00011
102.0542	C00025	M-HCOOH+H[1+]	7.982	0.000834247770001184	EC00012
130.0493	C00025	M-H2O+H[1+]	8.485	0.000534247770019647	EC00013
130.0504	C00025	M-H2O+H[1+]	8.31	0.000565752229988448	EC00013
148.0591	C00025	M+H[1+]	8.695	0.00133424777001778	EC00013
148.0599	C00025	M+H[1+]	8.485	0.000534247770019647	EC00013
150.0585	C00025	M(Cl37)+H[1+]	7.132	0.000865752229998407	EC00014
166.0725	C00025	M+H2O+H[1+]	5.165	0.00146575222996148	EC00015
103.0381	C00026	M-CO2+H[1+]	1.373	0.000899768769983211	EC00016
119.0339	C00026	M-CO+H[1+]	4.737	0.000100231230021564	EC00017
149.0257	C00026	M(Cl37)+H[1+]	8.262	0.000299768769991715	EC00018
149.0257	C00026	M(S34)+H[1+]	8.262	0.00110023122999792	EC00018
145.0493	C00031	M-H4O2+H[1+]	6.933	0.000164582770025845	EC00019
163.0586	C00031	M-H2O+H[1+]	8.586	0.00146458276998374	EC00020
163.0587	C00031	M-H2O+H[1+]	8.705	0.00136458277000884	EC00020
163.0588	C00031	M-H2O+H[1+]	8.465	0.00126458277000552	EC00020
163.0607	C00031	M-H2O+H[1+]	7.778	0.000635417230000712	EC00019
180.0639	C00031	M[1+]	2.891	0.000511883999990914	EC00021
181.0711	C00031	M+H[1+]	1.487	0.000435417229994073	EC00022
203.0515	C00031	M+Na[1+]	7.511	0.0011645827700022	EC00019
203.0522	C00031	M+Na[1+]	0.44	0.000464582770007382	EC00023
203.0534	C00031	M+Na[1+]	7.342	0.000735417230004032	EC00019
98.9839	C00033	M+K[1+]	8.78	5.83876997950483e-06	EC00024
527.9934	C00035	M+HCOOK[1+]	4.933	0.000494162229983885	EC00025
527.9943	C00035	M+HCOOK[1+]	4.68	0.00139416222998534	EC00025
151.0227	C00036	M+H2O+H[1+]	8.26	0.00104970477002553	EC00026
62.0596	C00041	M-CO+H[1+]	7.041	0.000354939769998452	EC00027
62.0599	C00041	M-CO+H[1+]	8.598	5.49397700027043e-05	EC00028
90.0546	C00041	M+H[1+]	3.605	0.000354939770005558	EC00029
119.0339	C00042	M+H[1+]	4.737	1.48532300130455e-05	EC00030
137.0434	C00042	M+H2O+H[1+]	4.795	0.00108514677000926	EC00030
137.0448	C00042	M+H2O+H[1+]	4.875	0.000314853230008794	EC00030
137.0449	C00042	M+H2O+H[1+]	9.068	0.000414853230012113	EC00031
608.0881	C00043	M+H[1+]	9.621	0.000745943769970836	EC00032
129.1013	C00047	M-H2O+H[1+]	0.47	0.000904168769977787	EC00033
130.0852	C00047	M-NH3+H[1+]	6.935	0.00110416877001285	EC00034
130.0858	C00047	M-NH3+H[1+]	4.242	0.00050416876999293	EC00035
130.086	C00047	M-NH3+H[1+]	9.02	0.00030416876998629	EC00036
147.1132	C00047	M+H[1+]	9.292	0.000395831230008525	EC00037
74.0595	C00047	M+2H[2+]	7.983	0.000540317769988974	EC00038
74.0598	C00047	M+2H[2+]	1.281	0.000240317769993226	EC00039
134.0445	C00049	M+H[1+]	8.947	0.000284183770020263	EC00040
152.0542	C00049	M+H2O+H[1+]	6.927	0.00118418377002172	EC00041
90.0546	C00049	M-CO2+H[1+]	3.605	0.000384183770009372	EC00042
308.0889	C00051	M+H[1+]	8.785	0.00218646677001288	EC00043
428.0346	C00054	M+H[1+]	9.871	0.00209121577000815	EC0004
306.0458	C00055	M-H2O+H[1+]	7.989	0.00272741777001784	EC00044
307.0321	C00055	M-NH3+H[1+]	7.482	0.000527417770001648	EC00045
439.1049	C00061	M-H2O+H[1+]	8.599	0.00360873122997418	EC00046
479.0902	C00061	M+Na[1+]	5.363	0.00369126877001236	EC00047
157.1073	C00062	M-H2O+H[1+]	9.216	0.00105217876998154	EC00048
174.1114	C00062	M[1+]	6.215	0.00027571199998988	EC00049
174.1117	C00062	M[1+]	1.936	2.42880000200785e-05	EC00050
175.1182	C00062	M+H[1+]	8.912	0.00075217877	EC00051
175.1188	C00062	M+H[1+]	9.214	0.000152178770008504	EC00048
233.0789	C00062	M+NaCl[1+]	0.47	0.00134782123001287	EC00052
130.0493	C00064	M-NH3+H[1+]	8.485	0.000618662770023093	EC00053
130.0504	C00064	M-NH3+H[1+]	8.31	0.000481337229985002	EC00053
147.0758	C00064	M+H[1+]	8.309	0.000618662770023093	EC00053
169.057	C00064	M+Na[1+]	8.304	0.00141866277002123	EC00053
62.0596	C00065	M-CO2+H[1+]	7.041	0.000469561769996574	EC00054
62.0599	C00065	M-CO2+H[1+]	8.598	0.000169561770000826	EC00055
133.031	C00073	M-NH3+H[1+]	7.132	0.000825757770002156	EC00056
150.0585	C00073	M+H[1+]	7.132	0.000174242230002619	EC00056
150.0598	C00073	M+H[1+]	0.49	0.00147424222998893	EC00057
152.0542	C00073	M(Cl37)+H[1+]	6.927	0.00132575776999033	EC00056
152.0542	C00073	M(S34)+H[1+]	6.927	7.42422299992995e-05	EC00056
483.9702	C00075	M[1+]	4.557	0.00167264399999567	EC00058
115.0855	C00077	M-H2O+H[1+]	5.997	0.00105410476999168	EC00059
116.0699	C00077	M-NH3+H[1+]	9.215	0.000754104769981723	EC00060
116.0709	C00077	M-NH3+H[1+]	7.476	0.000245895230008841	EC00061
97.0753	C00077	M-H4O2+H[1+]	4.554	0.000654104769992614	EC00062
103.0531	C00078	M+2H[2+]	6.592	0.000884714230011241	EC00063
205.0965	C00078	M+H[1+]	6.5495	0.000654104770006825	EC00063
206.1013	C00078	M(C13)+H[1+]	8.117	0.000745895230011229	EC00064
120.0811	C00079	M-HCOOH+H[1+]	6.592	0.000244932230032191	EC00065
138.0904	C00079	M-CO+H[1+]	5.305	0.000855067770004325	EC00066
149.0598	C00079	M-NH3+H[1+]	6.589	4.493222999713e-05	EC00065
166.0853	C00079	M+H[1+]	0.47	0.000955067770007645	EC00067
166.0869	C00079	M+H[1+]	6.592	0.000644932230017048	EC00065
490.9813	C00081	M-H2O+H[1+]	1.463	0.00486278923000327	EC00068
136.0759	C00082	M-HCOOH+H[1+]	7.386	0.000130310229991437	EC00069
138.0904	C00082	M-CO2+H[1+]	5.305	0.000969689770016657	EC00070
146.0589	C00082	M-H4O2+H[1+]	1.465	0.00106968977001998	EC00071
165.0546	C00082	M-NH3+H[1+]	7.383	6.96897700152022e-05	EC00069
182.0804	C00082	M+H[1+]	7.263	0.000769689770010018	EC00069
182.0815	C00082	M+H[1+]	0.45	0.000330310229998076	EC00072
182.0819	C00082	M+H[1+]	7.387	0.000730310229982933	EC00069
243.0266	C00085	M-H2O+H[1+]	9.555	0.000205007229993726	EC00073
261.0354	C00085	M+H[1+]	9.552	0.00159499277003761	EC00073
261.0356	C00085	M+H[1+]	9.4915	0.00139499277003097	EC00073
325.1119	C00089	M-H2O+H[1+]	8.704	0.000988012769994384	EC00074
325.112	C00089	M-H2O+H[1+]	8.465	0.000888012769962643	EC00074
325.1142	C00089	M-H2O+H[1+]	9.329	0.0013119872299967	EC00075
343.122	C00089	M+H[1+]	9.333	0.00148801276998256	EC00075
365.1051	C00089	M+Na[1+]	8.634	0.00038801277003131	EC00074
365.1057	C00089	M+Na[1+]	8.465	0.000211987229988608	EC00074
365.107	C00089	M+Na[1+]	0.44	0.00151198723000334	EC00076
243.0266	C00092	M-H2O+H[1+]	9.555	0.000205007229993726	EC00073
261.0354	C00092	M+H[1+]	9.552	0.00159499277003761	EC00073
261.0356	C00092	M+H[1+]	9.4915	0.00139499277003097	EC00073
173.02	C00093	M+H[1+]	8.781	0.000950998770008482	EC00077
195.0015	C00093	M+Na[1+]	8.597	0.00145099877002508	EC00077
145.0493	C00095	M-H4O2+H[1+]	6.933	0.000166466770025409	EC00019
163.0586	C00095	M-H2O+H[1+]	8.586	0.0014664667699833	EC00020
163.0587	C00095	M-H2O+H[1+]	8.705	0.0013664667700084	EC00020
163.0588	C00095	M-H2O+H[1+]	8.465	0.00126646677000508	EC00020
163.0607	C00095	M-H2O+H[1+]	7.778	0.000633533230001149	EC00019
180.0639	C00095	M[1+]	2.891	0.000509999999991351	EC00021
181.0711	C00095	M+H[1+]	1.487	0.000433533229994509	EC00022
203.0515	C00095	M+Na[1+]	7.511	0.00116646677000176	EC00019
203.0522	C00095	M+Na[1+]	0.44	0.000466466770006946	EC00023
203.0534	C00095	M+Na[1+]	7.342	0.000733533230004468	EC00019
62.0596	C00099	M-CO+H[1+]	7.041	0.000354939769998452	EC00027
62.0599	C00099	M-CO+H[1+]	8.598	5.49397700027043e-05	EC00028
90.0546	C00099	M+H[1+]	3.605	0.000354939770005558	EC00029
243.0266	C00103	M-H2O+H[1+]	9.555	0.000203533230006769	EC00073
261.0354	C00103	M+H[1+]	9.552	0.00159646677002456	EC00073
261.0356	C00103	M+H[1+]	9.4915	0.00139646677001792	EC00073
512.9842	C00104	M+HCOOK[1+]	4.952	0.00219319922996419	EC00078
512.9853	C00104	M+HCOOK[1+]	4.611	0.00329319923002913	EC00079
307.0321	C00105	M-H2O+H[1+]	7.482	0.000443002769998202	EC00080
138.0542	C00108	M+H[1+]	7.19	0.000754939769990415	EC00081
103.0381	C00109	M+H[1+]	1.373	0.000870524769993608	EC00082
125.0201	C00109	M+Na[1+]	7.507	0.000870524769993608	EC00083
87.0441	C00111	M-HCOOK+H[1+]	2.807	9.90652299890371e-05	EC00084
98.9839	C00111	M-C3H4O2+H[1+]	8.78	0.00030093476999582	EC00085
104.1068	C00114	M[1+]	8.351	0.000739074999998479	EC00086
104.1073	C00114	M[1+]	5.052	0.000239075000010303	EC00087
104.108	C00114	M[1+]	5.595	0.000460924999998724	EC00088
87.0441	C00118	M-HCOOK+H[1+]	2.807	0.00010353323000345	EC00084
98.9839	C00118	M-C3H4O2+H[1+]	8.78	0.000296466769981407	EC00085
245.0965	C00120	M+H[1+]	2.525	0.00106045522997533	EC00089
107.0704	C00121	M-CO2+H[1+]	1.417	0.000100103230025184	EC00090
150.0531	C00121	M[1+]	1.94	0.000276570000011134	EC00091
150.0539	C00121	M[1+]	2.382	0.00107657000000927	EC00091
150.054	C00121	M[1+]	1.773	0.00117657000001259	EC00091
104.1068	C00123	M-CO+H[1+]	8.351	0.000105131769970512	EC00092
104.1073	C00123	M-CO+H[1+]	5.052	0.000394868230017664	EC00093
114.0905	C00123	M-H2O+H[1+]	6.638	0.000805131769979539	EC00094
114.0907	C00123	M-H2O+H[1+]	5.276	0.000605131769987111	EC00093
114.0912	C00123	M-H2O+H[1+]	5.998	0.000105131769984723	EC00095
132.1007	C00123	M+H[1+]	6.818	0.00120513177000703	EC00094
132.1009	C00123	M+H[1+]	6.315	0.00100513177000039	EC00094
132.1014	C00123	M+H[1+]	6.391	0.000505131769983791	EC00094
132.1017	C00123	M+H[1+]	7.08	0.000205131770002254	EC00094
132.102	C00123	M+H[1+]	6.73	9.48682300077053e-05	EC00094
132.1021	C00123	M+H[1+]	7.551	0.000194868230011025	EC00096
154.0842	C00123	M+Na[1+]	1.451	0.000294868230014345	EC00097
170.0566	C00123	M+K[1+]	9.397	0.00080513176999375	EC00098
216.0644	C00123	M+HCOOK[1+]	8.597	0.0011948682300158	EC00092
86.0959	C00123	M-HCOOH+H[1+]	6.911	0.0006051317699729	EC00094
86.0964	C00123	M-HCOOH+H[1+]	3.887	0.000105131769970512	EC00099
86.097	C00123	M-HCOOH+H[1+]	6.731	0.000494868230020984	EC00094
145.0493	C00124	M-H4O2+H[1+]	6.933	0.000166466770025409	EC00019
163.0586	C00124	M-H2O+H[1+]	8.586	0.0014664667699833	EC00020
163.0587	C00124	M-H2O+H[1+]	8.705	0.0013664667700084	EC00020
163.0588	C00124	M-H2O+H[1+]	8.465	0.00126646677000508	EC00020
163.0607	C00124	M-H2O+H[1+]	7.778	0.000633533230001149	EC00019
180.0639	C00124	M[1+]	2.891	0.000509999999991351	EC00021
181.0711	C00124	M+H[1+]	1.487	0.000433533229994509	EC00022
203.0515	C00124	M+Na[1+]	7.511	0.00116646677000176	EC00019
203.0522	C00124	M+Na[1+]	0.44	0.000466466770006946	EC00023
203.0534	C00124	M+Na[1+]	7.342	0.000733533230004468	EC00019
613.1566	C00127	M+H[1+]	9.893	0.00263836476995039	EC000100
571.1667	C00128	M-CO2+H[1+]	7.491	0.0019560572300179	EC000101
331.0439	C00130	M-H2O+H[1+]	7.634	0.000123609230001875	EC000102
349.0555	C00130	M+H[1+]	9.067	0.00112360922997823	EC000103
371.0362	C00130	M+Na[1+]	9.063	0.000176390769979662	EC000103
72.0806	C00134	M-NH3+H[1+]	7.444	0.00022646676998761	EC000104
72.081	C00134	M-NH3+H[1+]	9.028	0.000173533230011458	EC000105
72.0811	C00134	M-NH3+H[1+]	3.267	0.000273533230014777	EC000106
110.0704	C00135	M-HCOOH+H[1+]	9.277	0.000953013769972699	EC000107
110.0715	C00135	M-HCOOH+H[1+]	9.148	0.000146986230021184	EC000107
112.0866	C00135	M-CO2+H[1+]	8.192	0.000353013769981203	EC000108
112.0868	C00135	M-CO2+H[1+]	8.027	0.000153013769988775	EC000108
138.0659	C00135	M-H2O+H[1+]	9.143	0.000253013769992094	EC000107
139.0505	C00135	M-NH3+H[1+]	1.596	0.000246986229996082	EC000109
156.0755	C00135	M+H[1+]	8.753	0.00125301376999687	EC000110
156.0758	C00135	M+H[1+]	9.451	0.000953013770015332	EC000107
156.0765	C00135	M+H[1+]	9.54	0.000253013769992094	EC000107
156.0772	C00135	M+H[1+]	9.149	0.000446986230002722	EC000107
156.0777	C00135	M+H[1+]	0.56	0.000946986229990898	EC000111
178.0577	C00135	M+Na[1+]	8.664	0.00105301376999023	EC000110
145.0493	C00137	M-H4O2+H[1+]	6.933	0.000164582770025845	EC00019
163.0586	C00137	M-H2O+H[1+]	8.586	0.00146458276998374	EC00020
163.0587	C00137	M-H2O+H[1+]	8.705	0.00136458277000884	EC00020
163.0588	C00137	M-H2O+H[1+]	8.465	0.00126458277000552	EC00020
163.0607	C00137	M-H2O+H[1+]	7.778	0.000635417230000712	EC00019
180.0639	C00137	M[1+]	2.891	0.000511883999990914	EC00021
181.0711	C00137	M+H[1+]	1.487	0.000435417229994073	EC00022
203.0515	C00137	M+Na[1+]	7.511	0.0011645827700022	EC00019
203.0522	C00137	M+Na[1+]	0.44	0.000464582770007382	EC00023
203.0534	C00137	M+Na[1+]	7.342	0.000735417230004032	EC00019
150.0773	C00140	M-C3H4O2+H[1+]	5.9	0.00118631622999033	EC000112
176.0909	C00140	M-HCOOH+H[1+]	7.792	0.000913683769994122	EC000113
204.086	C00140	M-H2O+H[1+]	8.098	0.000613683769984164	EC000113
222.0978	C00140	M+H[1+]	8.1	0.000586316229998829	EC000113
290.0861	C00140	M+HCOONa[1+]	6.262	0.00148631623000028	EC000114
230.0956	C00143	M(C13)+2H[2+]	7.551	0.00113278172997866	EC000115
346.0551	C00144	M-H2O+H[1+]	8.063	0.000424572229974274	EC000116
364.0645	C00144	M+H[1+]	9.353	0.000775427770008719	EC000117
365.0681	C00144	M(C13)+H[1+]	7.497	0.000575427770002079	EC000118
136.0614	C00147	M+H[1+]	8.817	0.000371651770024073	EC000119
116.0699	C00148	M+H[1+]	9.215	0.00070500376999405	EC000120
116.0709	C00148	M+H[1+]	7.476	0.000294996229996514	EC000121
138.0521	C00148	M+Na[1+]	7.474	0.000505003770001622	EC000121
184.0588	C00148	M+HCOONa[1+]	1.945	0.00079499622998469	EC000122
184.0591	C00148	M+HCOONa[1+]	2.126	0.00109499622999465	EC000122
70.0655	C00148	M-HCOOH+H[1+]	7.475	0.000294996229996514	EC000121
72.0806	C00148	M-CO2+H[1+]	7.444	0.000205003769991663	EC000121
72.081	C00148	M-CO2+H[1+]	9.028	0.000194996230007405	EC000120
72.0811	C00148	M-CO2+H[1+]	3.267	0.000294996230010725	EC000123
88.076	C00148	M-CO+H[1+]	1.276	0.000394996229999833	EC000124
153.0401	C00149	M+H2O+H[1+]	5.367	0.000700231229984638	EC000125
123.0546	C00153	M+H[1+]	1.491	0.000689290769997797	EC000126
95.06	C00153	M-CO+H[1+]	8.028	0.000289290769984518	EC000127
95.0608	C00153	M-CO+H[1+]	9.144	0.000510709230013617	EC000128
118.0313	C00155	M-H2O+H[1+]	1.139	0.000776466770005868	EC000129
137.0448	C00155	M(C13)+H[1+]	4.875	0.00127646677000826	EC000130
137.0449	C00155	M(C13)+H[1+]	9.068	0.00117646677000494	EC000131
137.046	C00155	M(C13)+H[1+]	4.731	7.6466770025263e-05	EC000130
145.0493	C00159	M-H4O2+H[1+]	6.933	0.000164582770025845	EC00019
163.0586	C00159	M-H2O+H[1+]	8.586	0.00146458276998374	EC00020
163.0587	C00159	M-H2O+H[1+]	8.705	0.00136458277000884	EC00020
163.0588	C00159	M-H2O+H[1+]	8.465	0.00126458277000552	EC00020
163.0607	C00159	M-H2O+H[1+]	7.778	0.000635417230000712	EC00019
180.0639	C00159	M[1+]	2.891	0.000511883999990914	EC00021
181.0711	C00159	M+H[1+]	1.487	0.000435417229994073	EC00022
203.0515	C00159	M+Na[1+]	7.511	0.0011645827700022	EC00019
203.0522	C00159	M+Na[1+]	0.44	0.000464582770007382	EC00023
203.0534	C00159	M+Na[1+]	7.342	0.000735417230004032	EC00019
103.0381	C00164	M+H[1+]	1.373	0.000870524769993608	EC00082
125.0201	C00164	M+Na[1+]	7.507	0.000870524769993608	EC00083
121.0642	C00166	M-CO2+H[1+]	5.293	0.000620588769990604	EC000132
137.0586	C00166	M-CO+H[1+]	5.579	0.00102058876998967	EC000133
137.0594	C00166	M-CO+H[1+]	1.45	0.000220588769991537	EC000134
165.0546	C00166	M+H[1+]	7.383	2.05887700133189e-05	EC000135
53.0131	C00168	M+2H[2+]	4.439	0.000344225230001882	EC000136
150.0531	C00170	M(C13)+2H[2+]	1.94	0.0006564972700005	EC000137
150.0539	C00170	M(C13)+2H[2+]	2.382	0.000143502729997635	EC000137
150.054	C00170	M(C13)+2H[2+]	1.773	0.000243502730000955	EC000137
298.0942	C00170	M+H[1+]	8.775	0.00263652776999379	EC000138
298.0944	C00170	M+H[1+]	8.481	0.00243652776998715	EC000139
298.0951	C00170	M+H[1+]	1.846	0.00173652776999234	EC000137
298.0957	C00170	M+H[1+]	1.771	0.00113652776997242	EC000137
127.0491	C00178	M+H[1+]	2.149	0.00110391276999167	EC000140
107.0704	C00181	M-CO2+H[1+]	1.417	0.000100103230025184	EC00090
150.0531	C00181	M[1+]	1.94	0.000276570000011134	EC00091
150.0539	C00181	M[1+]	2.382	0.00107657000000927	EC00091
150.054	C00181	M[1+]	1.773	0.00117657000001259	EC00091
100.0748	C00183	M-H2O+H[1+]	1.327	0.000855067770004325	EC000141
100.0752	C00183	M-H2O+H[1+]	6.65	0.000455067770005257	EC000142
100.0756	C00183	M-H2O+H[1+]	1.502	5.50677700061897e-05	EC000141
118.0858	C00183	M+H[1+]	6.964	0.000455067769991047	EC000142
120.0811	C00183	M(S34)+H[1+]	6.592	0.000955067769993434	EC000142
72.0806	C00183	M-HCOOH+H[1+]	7.444	0.000255067769998618	EC000142
72.081	C00183	M-HCOOH+H[1+]	9.028	0.00014493223000045	EC000143
72.0811	C00183	M-HCOOH+H[1+]	3.267	0.000244932230003769	EC000144
74.0959	C00183	M-CO2+H[1+]	3.165	0.000555067769994366	EC000144
74.0963	C00183	M-CO2+H[1+]	4.443	0.000155067769995298	EC000145
90.0916	C00183	M-CO+H[1+]	5.481	0.000344932230007089	EC000146
369.3523	C00187	M-H2O+H[1+]	10.53	0.000757439230028467	EC000147
369.3528	C00187	M-H2O+H[1+]	10.46	0.00125743923001664	EC000147
369.3542	C00187	M-H2O+H[1+]	11.01	0.00265743923000628	EC000148
102.0542	C00188	M-H2O+H[1+]	7.982	0.000719625770003063	EC000149
103.0381	C00188	M-NH3+H[1+]	1.373	0.000919625769995491	EC000150
74.0595	C00188	M-HCOOH+H[1+]	7.983	0.000619625769985532	EC000149
74.0598	C00188	M-HCOOH+H[1+]	1.281	0.000319625769989784	EC000150
76.0753	C00188	M-CO2+H[1+]	5.365	0.000419625769993104	EC000151
76.0756	C00188	M-CO2+H[1+]	6.134	0.000119625769997356	EC000152
84.044	C00188	M-H4O2+H[1+]	8.486	0.000319625770003995	EC000153
62.0596	C00189	M+H[1+]	7.041	0.000440317769999865	EC000154
62.0599	C00189	M+H[1+]	8.598	0.000140317770004117	EC000155
103.0381	C00197	M-HCOOK+H[1+]	1.373	0.000815556769993009	EC000156
178.0487	C00198	M[1+]	2.984	0.000961947999996937	EC000157
178.0489	C00198	M[1+]	3.075	0.00116194800000358	EC000157
178.0492	C00198	M[1+]	3.399	0.00146194800001354	EC000157
325.1119	C00208	M-H2O+H[1+]	8.704	0.000988012769994384	EC00074
325.112	C00208	M-H2O+H[1+]	8.465	0.000888012769962643	EC00074
325.1142	C00208	M-H2O+H[1+]	9.329	0.0013119872299967	EC00075
343.122	C00208	M+H[1+]	9.333	0.00148801276998256	EC00075
365.1051	C00208	M+Na[1+]	8.634	0.00038801277003131	EC00074
365.1057	C00208	M+Na[1+]	8.465	0.000211987229988608	EC00074
365.107	C00208	M+Na[1+]	0.44	0.00151198723000334	EC00076
222.0978	C00212	M-HCOOH+H[1+]	8.1	0.000830395769980896	EC000158
224.1138	C00212	M-CO2+H[1+]	8.116	0.000430395769996039	EC000158
250.0922	C00212	M-H2O+H[1+]	1.944	0.00123039576999417	EC000159
268.1029	C00212	M+H[1+]	6.257	0.00113039577001928	EC000160
268.1046	C00212	M+H[1+]	4.732	0.000569604230008736	EC000161
268.1055	C00212	M+H[1+]	0.44	0.00146960423001019	EC000162
290.0861	C00212	M+Na[1+]	6.262	6.9604230020559e-05	EC000160
62.0596	C00213	M-CO+H[1+]	7.041	0.000354939769998452	EC00027
62.0599	C00213	M-CO+H[1+]	8.598	5.49397700027043e-05	EC00028
90.0546	C00213	M+H[1+]	3.605	0.000354939770005558	EC00029
243.096	C00214	M+H[1+]	2.149	0.00154803476999632	EC000163
245.0965	C00214	M(Cl37)+H[1+]	2.525	0.00175196522999954	EC000163
102.0542	C00217	M-HCOOH+H[1+]	7.982	0.000834247770001184	EC00012
130.0493	C00217	M-H2O+H[1+]	8.485	0.000534247770019647	EC00013
130.0504	C00217	M-H2O+H[1+]	8.31	0.000565752229988448	EC00013
148.0591	C00217	M+H[1+]	8.695	0.00133424777001778	EC00013
148.0599	C00217	M+H[1+]	8.485	0.000534247770019647	EC00013
150.0585	C00217	M(Cl37)+H[1+]	7.132	0.000865752229998407	EC00014
166.0725	C00217	M+H2O+H[1+]	5.165	0.00146575222996148	EC00015
303.2343	C00219	M-H[-]	1.9	0.00134619877002251	EC000164
145.0493	C00221	M-H4O2+H[1+]	6.933	0.000164582770025845	EC00019
163.0586	C00221	M-H2O+H[1+]	8.586	0.00146458276998374	EC00020
163.0587	C00221	M-H2O+H[1+]	8.705	0.00136458277000884	EC00020
163.0588	C00221	M-H2O+H[1+]	8.465	0.00126458277000552	EC00020
163.0607	C00221	M-H2O+H[1+]	7.778	0.000635417230000712	EC00019
180.0639	C00221	M[1+]	2.891	0.000511883999990914	EC00021
181.0711	C00221	M+H[1+]	1.487	0.000435417229994073	EC00022
203.0515	C00221	M+Na[1+]	7.511	0.0011645827700022	EC00019
203.0522	C00221	M+Na[1+]	0.44	0.000464582770007382	EC00023
203.0534	C00221	M+Na[1+]	7.342	0.000735417230004032	EC00019
103.0381	C00232	M+H[1+]	1.373	0.000870524769993608	EC00082
125.0201	C00232	M+Na[1+]	7.507	0.000870524769993608	EC00083
238.0933	C00234	M(C13)+2H[2+]	6.486	0.00137547072998245	EC000165
152.0573	C00242	M+H[1+]	6.212	0.000613726230000111	EC000166
210.0169	C00242	M+NaCl[1+]	8.267	0.00161372623000489	EC000167
325.1119	C00243	M-H2O+H[1+]	8.704	0.000988012769994384	EC00074
325.112	C00243	M-H2O+H[1+]	8.465	0.000888012769962643	EC00074
325.1142	C00243	M-H2O+H[1+]	9.329	0.0013119872299967	EC00075
343.122	C00243	M+H[1+]	9.333	0.00148801276998256	EC00075
365.1051	C00243	M+Na[1+]	8.634	0.00038801277003131	EC00074
365.1057	C00243	M+Na[1+]	8.465	0.000211987229988608	EC00074
365.107	C00243	M+Na[1+]	0.44	0.00151198723000334	EC00076
126.0207	C00245	M+H[1+]	7.491	0.00124025176998543	EC000168
150.0539	C00250	M-H2O+H[1+]	2.382	0.00101962576999881	EC000169
150.054	C00250	M-H2O+H[1+]	1.773	0.000919625769995491	EC000169
168.0644	C00250	M+H[1+]	6.222	0.00111962577000213	EC000170
168.0646	C00250	M+H[1+]	1.858	0.000919625769995491	EC000169
168.0648	C00250	M+H[1+]	1.957	0.000719625770017274	EC000169
168.0653	C00250	M+H[1+]	0.5	0.000219625770000675	EC000171
190.0461	C00250	M+Na[1+]	5.913	0.00141962577001209	EC000170
124.0391	C00253	M+H[1+]	4.059	0.000204875769995283	EC000172
399.1272	C00255	M+Na[1+]	5.811	0.000360858770022787	EC000173
159.0267	C00256	M+HCOONa[1+]	4.867	0.000329475229989384	EC000174
159.027	C00256	M+HCOONa[1+]	4.707	0.000629475229970922	EC000174
107.0704	C00259	M-CO2+H[1+]	1.417	0.000100103230025184	EC00090
150.0531	C00259	M[1+]	1.94	0.000276570000011134	EC00091
150.0539	C00259	M[1+]	2.382	0.00107657000000927	EC00091
150.054	C00259	M[1+]	1.773	0.00117657000001259	EC00091
137.0448	C00262	M+H[1+]	4.875	0.000987236769987021	EC000175
137.0449	C00262	M+H[1+]	9.068	0.000887236769983701	EC000176
137.046	C00262	M+H[1+]	4.731	0.000212763229995971	EC000175
159.0267	C00262	M+Na[1+]	4.867	0.00108723676999034	EC000175
159.027	C00262	M+Na[1+]	4.707	0.000787236770008803	EC000175
145.0493	C00267	M-H4O2+H[1+]	6.933	0.000164582770025845	EC00019
163.0586	C00267	M-H2O+H[1+]	8.586	0.00146458276998374	EC00020
163.0587	C00267	M-H2O+H[1+]	8.705	0.00136458277000884	EC00020
163.0588	C00267	M-H2O+H[1+]	8.465	0.00126458277000552	EC00020
163.0607	C00267	M-H2O+H[1+]	7.778	0.000635417230000712	EC00019
180.0639	C00267	M[1+]	2.891	0.000511883999990914	EC00021
181.0711	C00267	M+H[1+]	1.487	0.000435417229994073	EC00022
203.0515	C00267	M+Na[1+]	7.511	0.0011645827700022	EC00019
203.0522	C00267	M+Na[1+]	0.44	0.000464582770007382	EC00023
203.0534	C00267	M+Na[1+]	7.342	0.000735417230004032	EC00019
204.086	C00268	M-H4O2+H[1+]	8.098	0.0019157737700084	EC000177
222.0978	C00268	M-H2O+H[1+]	8.1	0.000715773769996986	EC000177
242.1065	C00268	M(Cl37)+H[1+]	3.566	0.000184226230004469	EC000178
242.1065	C00268	M(S34)+H[1+]	3.566	0.0015842262299941	EC000178
262.092	C00268	M+Na[1+]	8.743	0.000884226229970864	EC000179
238.0933	C00270	M-C3H4O2+H[1+]	6.486	0.0011435332299925	EC000180
282.1188	C00270	M-CO+H[1+]	7.124	0.000543533230029425	EC000181
224.1138	C00272	M-H2O+H[1+]	8.116	0.000365837770004873	EC000182
243.0266	C00275	M-H2O+H[1+]	9.555	0.000205007229993726	EC00073
261.0354	C00275	M+H[1+]	9.552	0.00159499277003761	EC00073
261.0356	C00275	M+H[1+]	9.4915	0.00139499277003097	EC00073
173.02	C00279	M-CO+H[1+]	8.781	0.000865620769985753	EC000183
490.9813	C00286	M-NH3+H[1+]	1.463	0.00477837422994298	EC0001
252.0602	C00294	M-NH3+H[1+]	8.233	0.00134598076999737	EC000184
269.0877	C00294	M+H[1+]	6.055	0.000345980770021015	EC000185
291.0714	C00294	M+Na[1+]	0.44	0.00135401922995015	EC000186
307.0432	C00294	M+K[1+]	6.054	0.000345980769964171	EC000185
307.0466	C00294	M+K[1+]	0.45	0.00305401923003501	EC000186
53.0131	C00295	M+3H[3+]	4.439	0.000121324563338021	EC000187
123.043	C00299	M+2H[2+]	7.386	0.000955470230010746	EC000188
161.1166	C00299	M-HCOOK+H[1+]	1.415	0.00108740722998846	EC000189
245.0761	C00299	M+H[1+]	4.775	0.000712592770014453	EC000190
542.0686	C00301	M-H2O+H[1+]	9.6945	0.000250040229843762	EC000191
405.1518	C00307	M-HCOOK+H[1+]	7.004	0.0015071847700483	EC000192
489.1121	C00307	M+H[1+]	9.58	0.00250718477002465	EC000193
107.0704	C00310	M-CO2+H[1+]	1.417	0.000100103230025184	EC00090
150.0531	C00310	M[1+]	1.94	0.000276570000011134	EC00091
150.0539	C00310	M[1+]	2.382	0.00107657000000927	EC00091
150.054	C00310	M[1+]	1.773	0.00117657000001259	EC00091
107.0704	C00312	M-CO2+H[1+]	1.417	0.000100103230025184	EC00090
150.0531	C00312	M[1+]	1.94	0.000276570000011134	EC00091
150.0539	C00312	M[1+]	2.382	0.00107657000000927	EC00091
150.054	C00312	M[1+]	1.773	0.00117657000001259	EC00091
192.0648	C00314	M+Na[1+]	6.611	0.00163031022998439	EC000194
204.1241	C00315	M+NaCl[1+]	6.934	0.000325910230003501	EC000195
204.1246	C00315	M+NaCl[1+]	7.02	0.000825910229991678	EC000195
282.2787	C00319	M-H2O+H[1+]	1.035	0.000405899769987172	EC000196
300.2899	C00319	M+H[1+]	1.463	0.000194100229975902	EC000197
175.0951	C00327	M[1+]	1.488	0.000591296999999713	EC000198
181.0965	C00328	M-CO+H[1+]	1.372	0.000568726770012518	EC000199
192.0648	C00328	M-NH3+H[1+]	6.611	0.000768726770019157	EC000200
209.0908	C00328	M+H[1+]	6.609	0.00126872677000733	EC000200
144.0642	C00329	M-H4O2+H[1+]	7.464	0.00124899777000564	EC000201
163.0586	C00329	M-NH3+H[1+]	8.586	0.00154899776998718	EC000202
163.0587	C00329	M-NH3+H[1+]	8.705	0.00144899777001228	EC000202
163.0588	C00329	M-NH3+H[1+]	8.465	0.00134899777000896	EC000202
163.0607	C00329	M-NH3+H[1+]	7.778	0.000551002229997266	EC000203
182.0815	C00329	M(S34)+H[1+]	0.45	0.000948997769995685	EC000204
182.0819	C00329	M(S34)+H[1+]	7.387	0.000548997770010828	EC000201
198.0974	C00329	M+H2O+H[1+]	0.45	0.000151002229983987	EC000204
202.0691	C00329	M+Na[1+]	8.094	0.000451002229993946	EC000203
238.0454	C00329	M+NaCl[1+]	8.595	0.000151002230012409	EC000202
222.0978	C00330	M-HCOOH+H[1+]	8.1	0.000830395769980896	EC000158
224.1138	C00330	M-CO2+H[1+]	8.116	0.000430395769996039	EC000158
250.0922	C00330	M-H2O+H[1+]	1.944	0.00123039576999417	EC000159
268.1029	C00330	M+H[1+]	6.257	0.00113039577001928	EC000160
268.1046	C00330	M+H[1+]	4.732	0.000569604230008736	EC000161
268.1055	C00330	M+H[1+]	0.44	0.00146960423001019	EC000162
290.0861	C00330	M+Na[1+]	6.262	6.9604230020559e-05	EC000160
851.1396	C00332	M[1+]	10.52	0.00326226300001053	EC000205
58.0653	C00334	M-HCOOH+H[1+]	5.053	9.49962299969798e-05	EC000206
58.0654	C00334	M-HCOOH+H[1+]	6.133	0.000194996229993194	EC000207
76.0753	C00334	M-CO+H[1+]	5.365	0.000305003769994983	EC000208
76.0756	C00334	M-CO+H[1+]	6.134	5.00376999923446e-06	EC000207
86.0598	C00334	M-H2O+H[1+]	2.256	0.000205003770005874	EC000209
87.0441	C00334	M-NH3+H[1+]	2.807	5.00376999923446e-06	EC000209
58.0653	C00346	M-HCOOK+H[1+]	5.053	0.000229272230001243	EC000210
58.0654	C00346	M-HCOOK+H[1+]	6.133	0.000329272229997457	EC000211
103.0381	C00349	M+H[1+]	1.373	0.000870524769993608	EC00082
125.0201	C00349	M+Na[1+]	7.507	0.000870524769993608	EC00083
176.0909	C00352	M-HCOOK+H[1+]	7.792	0.000779407770011176	EC000212
192.0648	C00352	M-HCOONa+H[1+]	6.611	0.000779407770039597	EC000213
216.0644	C00352	M-CO2+H[1+]	8.597	0.00122059222999837	EC000214
243.0266	C00352	M-NH3+H[1+]	9.555	0.00012059222999028	EC000215
226.1034	C00353	M+2H[2+]	6.935	0.000689731770023627	EC000216
509.1592	C00353	M+NaCl[1+]	6.669	0.000302996770017216	EC000216
162.0539	C00355	M-H4O2+H[1+]	4.498	0.00098431177002567	EC000217
162.0541	C00355	M-H4O2+H[1+]	2.029	0.000784311770019031	EC000218
162.0543	C00355	M-H4O2+H[1+]	1.847	0.000584311770012391	EC000218
162.0545	C00355	M-H4O2+H[1+]	1.92	0.000384311770034174	EC000218
162.0552	C00355	M-H4O2+H[1+]	0.49	0.000315688229989064	EC000219
180.0639	C00355	M-H2O+H[1+]	2.891	0.00158431177001717	EC000220
258.0715	C00357	M-CO2+H[1+]	3.604	0.00224409377000256	EC000221
370.0506	C00357	M+HCOONa[1+]	8.8505	0.000344093770024756	EC000222
248.1128	C00360	M-HCOOK+H[1+]	8.306	0.00134618377001061	EC000223
428.0346	C00361	M+H[1+]	9.871	0.00209121577000815	EC0004
330.0589	C00362	M-H2O+H[1+]	7.255	0.000860805770003026	EC0008
331.0439	C00362	M-NH3+H[1+]	7.634	3.91942299984294e-05	EC0009
370.0506	C00362	M+Na[1+]	8.8505	0.00176080577006132	EC00010
295.0661	C00364	M-CO+H[1+]	4.71	0.00277844477000144	EC000224
303.2296	C00376	M+H2O+H[1+]	2.88	0.00229198477001091	EC000225
220.116	C00378	M-HCOOH+H[1+]	4.236	0.00181665723002311	EC000226
324.0753	C00378	M+NaCl[1+]	4.431	0.00288334276996238	EC000226
107.0704	C00379	M-HCOOH+H[1+]	1.417	5.00392300324393e-05	EC000227
153.0401	C00385	M+H[1+]	5.367	0.000601858770011177	EC000228
183.1237	C00386	M-CO2+H[1+]	8.689	0.000366800769995734	EC000229
227.1126	C00386	M+H[1+]	9.095	0.00126680077002561	EC000230
227.1128	C00386	M+H[1+]	9.323	0.00106680077001897	EC000230
238.0933	C00387	M-HCOOH+H[1+]	6.486	0.000245017769998412	EC000231
248.077	C00387	M-H4O2+H[1+]	9.242	0.000745017770015011	EC000232
306.0808	C00387	M+Na[1+]	6.927	0.000145017769966671	EC000231
112.0866	C00388	M+H[1+]	8.192	0.0003237697699916	EC000233
112.0868	C00388	M+H[1+]	8.027	0.000123769769999171	EC000233
95.06	C00388	M-NH3+H[1+]	8.028	0.000423769769994919	EC000233
95.0608	C00388	M-NH3+H[1+]	9.144	0.000376230230003216	EC000234
162.1113	C00398	M(C13)+H[1+]	7.869	0.000575139229994193	EC000235
162.1123	C00398	M(C13)+H[1+]	7.661	0.00157513922999897	EC000235
134.0445	C00402	M+H[1+]	8.947	0.000284183770020263	EC00040
152.0542	C00402	M+H2O+H[1+]	6.927	0.00118418377002172	EC00041
90.0546	C00402	M-CO2+H[1+]	3.605	0.000384183770009372	EC00042
104.1068	C00407	M-CO+H[1+]	8.351	0.000105131769970512	EC00092
104.1073	C00407	M-CO+H[1+]	5.052	0.000394868230017664	EC00093
114.0905	C00407	M-H2O+H[1+]	6.638	0.000805131769979539	EC00094
114.0907	C00407	M-H2O+H[1+]	5.276	0.000605131769987111	EC00093
114.0912	C00407	M-H2O+H[1+]	5.998	0.000105131769984723	EC00095
132.1007	C00407	M+H[1+]	6.818	0.00120513177000703	EC00094
132.1009	C00407	M+H[1+]	6.315	0.00100513177000039	EC00094
132.1014	C00407	M+H[1+]	6.391	0.000505131769983791	EC00094
132.1017	C00407	M+H[1+]	7.08	0.000205131770002254	EC00094
132.102	C00407	M+H[1+]	6.73	9.48682300077053e-05	EC00094
132.1021	C00407	M+H[1+]	7.551	0.000194868230011025	EC00096
154.0842	C00407	M+Na[1+]	1.451	0.000294868230014345	EC00097
170.0566	C00407	M+K[1+]	9.397	0.00080513176999375	EC00098
216.0644	C00407	M+HCOOK[1+]	8.597	0.0011948682300158	EC00092
86.0959	C00407	M-HCOOH+H[1+]	6.911	0.0006051317699729	EC00094
86.0964	C00407	M-HCOOH+H[1+]	3.887	0.000105131769970512	EC00099
86.097	C00407	M-HCOOH+H[1+]	6.731	0.000494868230020984	EC00094
149.0598	C00415	M(C13)+3H[3+]	6.589	0.000320279769994158	EC000236
376.173	C00415	M-HCOONa+H[1+]	0.989	0.00220790577003527	EC000237
217.0687	C00418	M+HCOONa[1+]	5.223	0.000464661229983676	EC000238
307.2266	C00427	M-HCOOH+H[1+]	1.058	0.000250600769959419	EC000239
309.2438	C00427	M-CO2+H[1+]	2.66	0.00134939923003685	EC000240
375.2133	C00427	M+Na[1+]	1.456	0.000950600770011079	EC000241
437.1938	C00427	M+HCOOK[1+]	0.76	0.000249399230028757	EC000242
437.1942	C00427	M+HCOOK[1+]	1.108	0.000649399230042036	EC000239
437.1945	C00427	M+HCOOK[1+]	0.69	0.000949399230023573	EC000242
132.0649	C00430	M+H[1+]	7.925	0.000619625770013954	EC000243
150.0773	C00430	M+H2O+H[1+]	5.9	0.00118037422998896	EC000244
86.0598	C00430	M-HCOOH+H[1+]	2.256	0.000319625769989784	EC000245
88.076	C00430	M-CO2+H[1+]	1.276	0.000280374230001712	EC000246
129.1013	C00437	M-HCOOH+H[1+]	0.47	0.00101879076999012	EC000247
147.1132	C00437	M-CO+H[1+]	9.292	0.000481209230002833	EC000248
175.1074	C00437	M+H[1+]	7.656	0.000318790769995303	EC000249
197.0892	C00437	M+Na[1+]	7.974	0.000518790770001942	EC000249
243.096	C00437	M+HCOONa[1+]	2.149	0.000881209229987689	EC000250
416.201	C00440	M-CO2+H[1+]	5.572	0.00310803376999047	EC000251
416.2015	C00440	M-CO2+H[1+]	5.668	0.00260803377000229	EC000251
243.0266	C00446	M-H2O+H[1+]	9.555	0.000205007229993726	EC00073
261.0354	C00446	M+H[1+]	9.552	0.00159499277003761	EC00073
261.0356	C00446	M+H[1+]	9.4915	0.00139499277003097	EC00073
209.1536	C00449	M-HCOONa+H[1+]	1.028	0.00158715122998387	EC000252
295.1511	C00449	M+H2O+H[1+]	1.044	0.00108715122996728	EC000252
291.0714	C00455	M-CO2+H[1+]	0.44	0.00267844477002654	EC000253
335.0648	C00455	M+H[1+]	9.323	0.000921555229979276	EC000254
301.2196	C00473	M-H+O[-]	1.48	0.00229646677001938	EC000255
160.1319	C00475	M-HCOOK+H[1+]	6.597	0.000403533229984987	EC000256
198.0878	C00475	M-HCOOH+H[1+]	7.842	0.000403533229984987	EC000257
198.0882	C00475	M-HCOOH+H[1+]	9.097	0.000803533229998266	EC000258
198.0883	C00475	M-HCOOH+H[1+]	9.39	0.000903533230001585	EC000258
198.0884	C00475	M-HCOOH+H[1+]	9.275	0.0010035332300049	EC000258
244.0935	C00475	M+H[1+]	6.672	0.000703533229994946	EC000256
244.0952	C00475	M+H[1+]	8.056	0.00240353322999454	EC000257
245.0965	C00475	M(C13)+H[1+]	2.525	0.000303533229981667	EC000259
266.0742	C00475	M+Na[1+]	6.67	0.000596466769991366	EC000256
266.0767	C00475	M+Na[1+]	8.061	0.00190353323000636	EC000257
156.1126	C00477	M(C13)+3H[3+]	5.997	0.000339800103347443	EC000260
244.1541	C00477	M+H+Na[2+]	5.224	0.00107146677001424	EC000261
487.2996	C00477	M+Na[1+]	1.48	0.00346646677002127	EC000262
120.0811	C00483	M-H2O+H[1+]	6.592	0.000359554230001891	EC000263
121.0642	C00483	M-NH3+H[1+]	5.293	0.000640445770002884	EC000264
138.0904	C00483	M+H[1+]	5.305	0.000940445770027054	EC000264
196.096	C00486	M(C13)+3H[3+]	5.667	0.000169800103321904	EC000265
196.0965	C00486	M(C13)+3H[3+]	5.582	0.000330199896666272	EC000265
196.0975	C00486	M(C13)+3H[3+]	1.45	0.00133019989667105	EC000266
116.1064	C00487	M-HCOOH+H[1+]	5.082	0.000666466769985163	EC000267
116.1065	C00487	M-HCOOH+H[1+]	3.305	0.000566466769981844	EC000268
118.1218	C00487	M-CO2+H[1+]	3.889	0.000866466769991803	EC000268
118.1219	C00487	M-CO2+H[1+]	4.673	0.000766466769988483	EC000269
144.1007	C00487	M-H2O+H[1+]	7.532	0.00116646677000176	EC000270
144.1019	C00487	M-H2O+H[1+]	6.933	3.35332300096525e-05	EC000271
144.1023	C00487	M-H2O+H[1+]	6.824	0.000433533230022931	EC000271
162.1113	C00487	M+H[1+]	7.869	0.00116646677000176	EC000270
162.1123	C00487	M+H[1+]	7.661	0.000166466769996987	EC000270
162.1128	C00487	M+H[1+]	0.47	0.00033353322999119	EC000272
162.1132	C00487	M+H[1+]	13.198	0.000733533230004468	EC000273
184.0934	C00487	M+Na[1+]	7.506	0.00106646676999844	EC000270
184.0946	C00487	M+Na[1+]	3.56	0.000133533230012972	EC000268
246.0717	C00487	M+HCOOK[1+]	4.649	0.00206646677000322	EC000269
90.0916	C00487	M-C3H4O2+H[1+]	5.481	0.000233533230016292	EC000274
241.0291	C00491	M+H[1+]	9.654	0.00202472877001014	EC000275
243.0266	C00491	M(Cl37)+H[1+]	9.555	0.00172472877000018	EC000275
243.0266	C00491	M(S34)+H[1+]	9.555	0.000324728770010552	EC000275
487.1665	C00492	M-H2O+H[1+]	9.328	0.000788557230009701	EC000276
505.1743	C00492	M+H[1+]	9.327	0.00201144276996956	EC000276
527.1565	C00492	M+Na[1+]	9.086	0.00181144276996292	EC000276
527.1589	C00492	M+Na[1+]	9.331	0.000588557230003062	EC000276
527.1596	C00492	M+Na[1+]	8.966	0.00128855722994103	EC000276
160.035	C00499	M-NH3+H[1+]	7.489	0.000331230770001412	EC000277
583.251	C00500	M+H[1+]	1.459	0.00411129777000951	EC000278
115.0855	C00515	M-H2O+H[1+]	5.997	0.00105410476999168	EC00059
116.0699	C00515	M-NH3+H[1+]	9.215	0.000754104769981723	EC00060
116.0709	C00515	M-NH3+H[1+]	7.476	0.000245895230008841	EC00061
97.0753	C00515	M-H4O2+H[1+]	4.554	0.000654104769992614	EC00062
183.0765	C00526	M-HCOOH+H[1+]	1.063	2.02923001779709e-06	EC000279
107.0704	C00532	M-HCOOH+H[1+]	1.417	5.00392300324393e-05	EC000227
169.0974	C00534	M+H[1+]	6.64	0.00024589522999463	EC000280
187.1062	C00534	M+H2O+H[1+]	7.653	0.00155410477000828	EC000281
187.1076	C00534	M+H2O+H[1+]	7.835	0.000154104770018648	EC000281
97.0753	C00534	M-C3H4O2+H[1+]	4.554	0.000754104769981723	EC000282
123.043	C00544	M-HCOOH+H[1+]	7.386	0.00113521076998779	EC000283
123.0433	C00544	M-HCOOH+H[1+]	1.324	0.000835210769992045	EC000284
192.0648	C00547	M+Na[1+]	6.611	0.00163031022998439	EC000194
70.0655	C00555	M-H2O+H[1+]	7.475	0.000413533230002372	EC000285
88.076	C00555	M+H[1+]	1.276	0.000313533229999052	EC000286
224.1138	C00559	M-CO+H[1+]	8.116	0.000315773770012129	EC000287
234.0965	C00559	M-H2O+H[1+]	8.745	0.00201577377001172	EC000288
252.1067	C00559	M+H[1+]	8.753	0.002415773770025	EC000288
252.108	C00559	M+H[1+]	3.819	0.00111577377001026	EC000289
252.1103	C00559	M+H[1+]	0.45	0.00118422622998082	EC000290
447.066	C00570	M+H[1+]	9.623	0.0016569927700516	EC000291
330.0589	C00575	M+H[1+]	7.255	0.000896119770004589	EC000292
159.0267	C00577	M+HCOONa[1+]	4.867	0.00033353322999119	EC000174
159.027	C00577	M+HCOONa[1+]	4.707	0.000633533229972727	EC000174
307.2266	C00584	M-HCOOH+H[1+]	1.058	0.000250600769959419	EC000239
309.2438	C00584	M-CO2+H[1+]	2.66	0.00134939923003685	EC000240
375.2133	C00584	M+Na[1+]	1.456	0.000950600770011079	EC000241
437.1938	C00584	M+HCOOK[1+]	0.76	0.000249399230028757	EC000242
437.1942	C00584	M+HCOOK[1+]	1.108	0.000649399230042036	EC000239
437.1945	C00584	M+HCOOK[1+]	0.69	0.000949399230023573	EC000242
149.0598	C00588	M-H4O2+H[1+]	6.589	0.000145951770008423	EC000293
184.0734	C00588	M[1+]	9.678	0.000469484999996439	EC000294
184.0735	C00588	M[1+]	1.04	0.000369484999993119	EC000295
184.074	C00588	M[1+]	9.577	0.000130515000023479	EC000294
203.0912	C00588	M+H2O+H[1+]	1.012	0.000545951770021702	EC000295
203.0915	C00588	M+H2O+H[1+]	0.59	0.000245951770011743	EC000296
121.0642	C00601	M+H[1+]	5.293	0.000591344770001001	EC000297
189.0523	C00601	M+HCOONa[1+]	0.47	0.000108655230008026	EC000298
126.0207	C00606	M-CO+H[1+]	7.491	0.00115487376997692	EC000299
166.0853	C00627	M-HCOOK+H[1+]	0.47	0.000900099770035467	EC000300
166.0869	C00627	M-HCOOK+H[1+]	6.592	0.000699900229989225	EC000301
103.0381	C00631	M-HCOOK+H[1+]	1.373	0.000815556769993009	EC000156
243.0266	C00636	M-H2O+H[1+]	9.555	0.000205007229993726	EC00073
261.0354	C00636	M+H[1+]	9.552	0.00159499277003761	EC00073
261.0356	C00636	M+H[1+]	9.4915	0.00139499277003097	EC00073
182.0565	C00637	M+Na[1+]	6.813	0.00119038177001585	EC000302
154.0567	C00642	M(C13)+H[1+]	7.796	0.00132058876999963	EC000303
192.0671	C00642	M+ACN-H[-]	0.5	0.000487344770021991	EC000304
150.0773	C00645	M-C3H4O2+H[1+]	5.9	0.00118631622999033	EC000112
176.0909	C00645	M-HCOOH+H[1+]	7.792	0.000913683769994122	EC000113
204.086	C00645	M-H2O+H[1+]	8.098	0.000613683769984164	EC000113
222.0978	C00645	M+H[1+]	8.1	0.000586316229998829	EC000113
290.0861	C00645	M+HCOONa[1+]	6.262	0.00148631623000028	EC000114
243.0266	C00668	M-H2O+H[1+]	9.555	0.000203533230006769	EC00073
261.0354	C00668	M+H[1+]	9.552	0.00159646677002456	EC00073
261.0356	C00668	M+H[1+]	9.4915	0.00139646677001792	EC00073
223.0733	C00669	M-CO+H[1+]	9.594	0.00131872477001593	EC000305
258.1095	C00670	M+H[1+]	8.779	0.000600355769961425	EC000306
258.1096	C00670	M+H[1+]	8.588	0.000500355769986527	EC000306
258.1104	C00670	M+H[1+]	0.45	0.00029964423004003	EC000307
280.0899	C00670	M+Na[1+]	8.575	0.0022003557699577	EC000306
280.0922	C00670	M+Na[1+]	8.353333333	9.96442300333911e-05	EC000306
307.2266	C00696	M-HCOOH+H[1+]	1.058	0.000250600769959419	EC000239
309.2438	C00696	M-CO2+H[1+]	2.66	0.00134939923003685	EC000240
375.2133	C00696	M+Na[1+]	1.456	0.000950600770011079	EC000241
437.1938	C00696	M+HCOOK[1+]	0.76	0.000249399230028757	EC000242
437.1942	C00696	M+HCOOK[1+]	1.108	0.000649399230042036	EC000239
437.1945	C00696	M+HCOOK[1+]	0.69	0.000949399230023573	EC000242
100.0748	C00719	M-H2O+H[1+]	1.327	0.000855067770004325	EC000141
100.0752	C00719	M-H2O+H[1+]	6.65	0.000455067770005257	EC000142
100.0756	C00719	M-H2O+H[1+]	1.502	5.50677700061897e-05	EC000141
118.0858	C00719	M+H[1+]	6.964	0.000455067769991047	EC000142
120.0811	C00719	M(S34)+H[1+]	6.592	0.000955067769993434	EC000142
72.0806	C00719	M-HCOOH+H[1+]	7.444	0.000255067769998618	EC000142
72.081	C00719	M-HCOOH+H[1+]	9.028	0.00014493223000045	EC000143
72.0811	C00719	M-HCOOH+H[1+]	3.267	0.000244932230003769	EC000144
74.0959	C00719	M-CO2+H[1+]	3.165	0.000555067769994366	EC000144
74.0963	C00719	M-CO2+H[1+]	4.443	0.000155067769995298	EC000145
90.0916	C00719	M-CO+H[1+]	5.481	0.000344932230007089	EC000146
487.1665	C00721	M-H2O+H[1+]	9.328	0.000788557230009701	EC000276
505.1743	C00721	M+H[1+]	9.327	0.00201144276996956	EC000276
527.1565	C00721	M+Na[1+]	9.086	0.00181144276996292	EC000276
527.1589	C00721	M+Na[1+]	9.331	0.000588557230003062	EC000276
527.1596	C00721	M+Na[1+]	8.966	0.00128855722994103	EC000276
113.1072	C00750	M+H+Na[2+]	5.998	0.00105010723001442	EC000308
116.0699	C00763	M+H[1+]	9.215	0.00070500376999405	EC000120
116.0709	C00763	M+H[1+]	7.476	0.000294996229996514	EC000121
138.0521	C00763	M+Na[1+]	7.474	0.000505003770001622	EC000121
184.0588	C00763	M+HCOONa[1+]	1.945	0.00079499622998469	EC000122
184.0591	C00763	M+HCOONa[1+]	2.126	0.00109499622999465	EC000122
70.0655	C00763	M-HCOOH+H[1+]	7.475	0.000294996229996514	EC000121
72.0806	C00763	M-CO2+H[1+]	7.444	0.000205003769991663	EC000121
72.081	C00763	M-CO2+H[1+]	9.028	0.000194996230007405	EC000120
72.0811	C00763	M-CO2+H[1+]	3.267	0.000294996230010725	EC000123
88.076	C00763	M-CO+H[1+]	1.276	0.000394996229999833	EC000124
229.1962	C00777	M-C3H4O2+H[1+]	1.006	0.00109339123000041	EC000309
301.2136	C00777	M+H[1+]	1.133	0.00260660877000873	EC000309
179.1011	C00780	M(Cl37)+H[1+]	7.813	0.00166051722999327	EC000310
138.0904	C00788	M-HCOOH+H[1+]	5.305	0.0010197537700094	EC000311
166.0853	C00788	M-H2O+H[1+]	0.47	0.000919753770006082	EC000312
166.0869	C00788	M-H2O+H[1+]	6.592	0.000680246230018611	EC000313
202.1056	C00788	M+H2O+H[1+]	3.55	0.00181975377000754	EC000314
157.1073	C00792	M-H2O+H[1+]	9.216	0.00105217876998154	EC00048
174.1114	C00792	M[1+]	6.215	0.00027571199998988	EC00049
174.1117	C00792	M[1+]	1.936	2.42880000200785e-05	EC00050
175.1182	C00792	M+H[1+]	8.912	0.00075217877	EC00051
175.1188	C00792	M+H[1+]	9.214	0.000152178770008504	EC00048
233.0789	C00792	M+NaCl[1+]	0.47	0.00134782123001287	EC00052
103.0381	C00794	M+H+Na[2+]	1.373	0.000304443230007223	EC000315
182.0804	C00794	M[1+]	7.263	0.00136181999999962	EC000316
205.0681	C00794	M+Na[1+]	7.489	0.000214646770018589	EC000316
130.0493	C00819	M-NH3+H[1+]	8.485	0.000618662770023093	EC00053
130.0504	C00819	M-NH3+H[1+]	8.31	0.000481337229985002	EC00053
147.0758	C00819	M+H[1+]	8.309	0.000618662770023093	EC00053
169.057	C00819	M+Na[1+]	8.304	0.00141866277002123	EC00053
124.0391	C00822	M-C3H4O2+H[1+]	4.059	0.000234247769995477	EC000317
150.0539	C00822	M-HCOOH+H[1+]	2.382	0.00113424777001114	EC000317
150.054	C00822	M-HCOOH+H[1+]	1.773	0.00103424777000782	EC000317
168.0644	C00822	M-CO+H[1+]	6.222	0.00103424777000782	EC000318
168.0646	C00822	M-CO+H[1+]	1.858	0.000834247770001184	EC000317
168.0648	C00822	M-CO+H[1+]	1.957	0.000634247770022967	EC000317
168.0653	C00822	M-CO+H[1+]	0.5	0.000134247770006368	EC000319
178.0487	C00822	M-H2O+H[1+]	2.984	0.00113424777001114	EC000317
178.0489	C00822	M-H2O+H[1+]	3.075	0.000934247770004504	EC000317
178.0492	C00822	M-H2O+H[1+]	3.399	0.000634247769994545	EC000317
178.0502	C00822	M-H2O+H[1+]	3.488	0.000365752229981808	EC000317
178.0505	C00822	M-H2O+H[1+]	3.195	0.000665752229991767	EC000317
483.267	C00828	M+K[1+]	4.579	0.00139300522999974	EC000320
513.2943	C00828	M+HCOONa[1+]	5.825	0.00320699477003927	EC000321
281.1361	C00831	M(Cl37)+H[1+]	1.108	0.0015956412299829	EC000322
154.1328	C00835	M-HCOOK+H[1+]	8.321	0.000634290229982071	EC000323
166.0725	C00835	M-C3H4O2+H[1+]	5.165	0.000134290229993894	EC000324
238.0933	C00835	M+H[1+]	6.486	0.000165709770016065	EC000325
306.0808	C00835	M+HCOONa[1+]	6.927	6.57097700127451e-05	EC000325
284.2957	C00836	M-H2O+H[1+]	1.024	0.000944036230009715	EC000326
340.2582	C00836	M+K[1+]	2.132	0.00265596377005295	EC000327
340.2591	C00836	M+K[1+]	2.028	0.00175596377005149	EC000327
370.295	C00836	M+HCOONa[1+]	0.93	0.00224403623002445	EC000326
370.295	C00836	M+HCOONa[1+]	1.535	0.00224403623002445	EC000327
174.1114	C00864	M-HCOOH+H[1+]	6.215	0.00114912576998449	EC000328
174.1117	C00864	M-HCOOH+H[1+]	1.936	0.000849125769974535	EC000329
202.1056	C00864	M-H2O+H[1+]	3.55	0.00174912576997599	EC000330
203.0912	C00864	M-NH3+H[1+]	1.012	0.00024912577001146	EC000331
203.0915	C00864	M-NH3+H[1+]	0.59	5.08742299984988e-05	EC000332
220.116	C00864	M+H[1+]	4.236	0.00194912576998263	EC000330
220.1173	C00864	M+H[1+]	3.549	0.000649125769996317	EC000330
242.0989	C00864	M+Na[1+]	3.837	0.0010491257700096	EC000330
242.0996	C00864	M+Na[1+]	4.236	0.000349125769986358	EC000330
242.1003	C00864	M+Na[1+]	3.603	0.000350874230008458	EC000330
258.0715	C00864	M+K[1+]	3.604	0.00194912577001105	EC000330
156.0755	C00881	M-C3H4O2+H[1+]	8.753	0.00128238576999706	EC000333
156.0758	C00881	M-C3H4O2+H[1+]	9.451	0.000982385770015526	EC000334
156.0765	C00881	M-C3H4O2+H[1+]	9.54	0.000282385769992288	EC000334
156.0772	C00881	M-C3H4O2+H[1+]	9.149	0.000417614230002528	EC000335
156.0777	C00881	M-C3H4O2+H[1+]	0.56	0.000917614229990704	EC000336
230.0956	C00881	M(Cl37)+H[1+]	7.551	0.000517614229977426	EC000337
230.0956	C00881	M(S34)+H[1+]	7.551	0.00191761422996706	EC000337
157.1687	C00884	M-HCOOK+H[1+]	8.105	0.000483135229984555	EC000338
173.1416	C00884	M-HCOONa+H[1+]	6.229	0.000516864769991798	EC000339
263.1091	C00884	M+Na[1+]	6.071	0.00241686476999803	EC000339
301.2196	C00899	M-H+O[-]	1.48	0.00229646677001938	EC000255
301.2136	C00909	M-H2O+H[1+]	1.133	0.00257129277002832	EC000340
243.1007	C00921	M-C3H4O2+H[1+]	6.56	0.0017851892299916	EC000341
271.1308	C00921	M-CO2+H[1+]	5.827	0.000585189230037031	EC000342
298.0942	C00921	M-NH3+H[1+]	8.775	0.000685189230011929	EC000343
298.0944	C00921	M-NH3+H[1+]	8.481	0.000885189230018568	EC000344
298.0951	C00921	M-NH3+H[1+]	1.846	0.00158518923001338	EC000345
298.0957	C00921	M-NH3+H[1+]	1.771	0.0021851892300333	EC000345
155.0813	C00931	M-C3H4O2+H[1+]	1.617	0.000233412770000996	EC000346
181.0965	C00931	M-HCOOH+H[1+]	1.372	0.000733412770017594	EC000346
209.0908	C00931	M-H2O+H[1+]	6.609	0.00123341277000577	EC000347
102.0542	C00940	M-CO2+H[1+]	7.982	0.00078418377000844	EC000348
148.0424	C00940	M(Cl37)+H[1+]	8.262	0.000415816229974553	EC000348
262.092	C00942	M-HCOOK+H[1+]	8.743	0.0014107417700302	EC000349
346.0551	C00942	M+H[1+]	8.063	0.000389258229972711	EC000350
364.0645	C00942	M+H2O+H[1+]	9.353	0.000810741770010281	EC000351
198.0536	C00954	M+Na[1+]	8.597	0.00099499622999133	EC000352
116.0699	C00956	M-HCOOH+H[1+]	9.215	0.000784311769990609	EC000353
116.0709	C00956	M-HCOOH+H[1+]	7.476	0.000215688229999955	EC000354
118.0858	C00956	M-CO2+H[1+]	6.964	0.000484311769994861	EC000354
144.0642	C00956	M-H2O+H[1+]	7.464	0.00128431177000721	EC000354
145.0493	C00956	M-NH3+H[1+]	6.933	0.000284311770030854	EC000354
184.0588	C00956	M+Na[1+]	1.945	0.000715688229973921	EC000355
184.0591	C00956	M+Na[1+]	2.126	0.00101568822998388	EC000355
90.0546	C00956	M-C3H4O2+H[1+]	3.605	0.000384311770005752	EC000356
220.116	C00978	M(C13)+H[1+]	4.236	0.000204168769982971	EC000357
220.1173	C00978	M(C13)+H[1+]	3.549	0.00109583123000334	EC000357
145.0493	C00984	M-H4O2+H[1+]	6.933	0.000164582770025845	EC00019
163.0586	C00984	M-H2O+H[1+]	8.586	0.00146458276998374	EC00020
163.0587	C00984	M-H2O+H[1+]	8.705	0.00136458277000884	EC00020
163.0588	C00984	M-H2O+H[1+]	8.465	0.00126458277000552	EC00020
163.0607	C00984	M-H2O+H[1+]	7.778	0.000635417230000712	EC00019
180.0639	C00984	M[1+]	2.891	0.000511883999990914	EC00021
181.0711	C00984	M+H[1+]	1.487	0.000435417229994073	EC00022
203.0515	C00984	M+Na[1+]	7.511	0.0011645827700022	EC00019
203.0522	C00984	M+Na[1+]	0.44	0.000464582770007382	EC00023
203.0534	C00984	M+Na[1+]	7.342	0.000735417230004032	EC00019
102.0542	C01005	M-HCOOK+H[1+]	7.982	0.000699971770018237	EC000358
159.0267	C01013	M+HCOONa[1+]	4.867	0.000329475229989384	EC000174
159.027	C01013	M+HCOONa[1+]	4.707	0.000629475229970922	EC000174
286.1046	C01024	M(C13)+3H[3+]	7.652	0.000991511229983644	EC000359
157.0491	C01036	M-CO2+H[1+]	1.011	0.000464454769996792	EC000360
157.0498	C01036	M-CO2+H[1+]	0.59	0.000235545229998024	EC000361
285.1626	C01079	M+2H[2+]	7.465	0.00284563922997449	EC000362
591.2972	C01079	M+Na[1+]	7.467	0.00296774522996657	EC000362
637.3058	C01079	M+HCOONa[1+]	2.63	0.00616774522995911	EC000363
363.0909	C01081	M+H2O+H[1+]	7.425	0.00221127922998221	EC000364
325.1119	C01083	M-H2O+H[1+]	8.704	0.000988012769994384	EC00074
325.112	C01083	M-H2O+H[1+]	8.465	0.000888012769962643	EC00074
325.1142	C01083	M-H2O+H[1+]	9.329	0.0013119872299967	EC00075
343.122	C01083	M+H[1+]	9.333	0.00148801276998256	EC00075
365.1051	C01083	M+Na[1+]	8.634	0.00038801277003131	EC00074
365.1057	C01083	M+Na[1+]	8.465	0.000211987229988608	EC00074
365.107	C01083	M+Na[1+]	0.44	0.00151198723000334	EC00076
87.0441	C01089	M-H2O+H[1+]	2.807	7.94112300042116e-05	EC000365
243.0266	C01094	M-H2O+H[1+]	9.555	0.000205007229993726	EC00073
261.0354	C01094	M+H[1+]	9.552	0.00159499277003761	EC00073
261.0356	C01094	M+H[1+]	9.4915	0.00139499277003097	EC00073
243.0266	C01097	M-H2O+H[1+]	9.555	0.000205007229993726	EC00073
261.0354	C01097	M+H[1+]	9.552	0.00159499277003761	EC00073
261.0356	C01097	M+H[1+]	9.4915	0.00139499277003097	EC00073
247.0573	C01107	M+H2O+H[1+]	1.324	0.000465748770011487	EC000366
247.0575	C01107	M+H2O+H[1+]	8.319	0.000265748770004848	EC000367
132.0649	C01110	M+H[1+]	7.925	0.000619625770013954	EC000243
150.0773	C01110	M+H2O+H[1+]	5.9	0.00118037422998896	EC000244
86.0598	C01110	M-HCOOH+H[1+]	2.256	0.000319625769989784	EC000245
88.076	C01110	M-CO2+H[1+]	1.276	0.000280374230001712	EC000246
450.2588	C01120	M+HCOONa[1+]	5.28	0.000286373769995407	EC000368
853.1569	C01144	M[1+]	10.95	0.00491029199997683	EC000369
53.0131	C01146	M+2H[2+]	4.439	0.000344225230001882	EC000136
132.0649	C01157	M+H[1+]	7.925	0.000619625770013954	EC000243
150.0773	C01157	M+H2O+H[1+]	5.9	0.00118037422998896	EC000244
86.0598	C01157	M-HCOOH+H[1+]	2.256	0.000319625769989784	EC000245
88.076	C01157	M-CO2+H[1+]	1.276	0.000280374230001712	EC000246
123.043	C01161	M-HCOOH+H[1+]	7.386	0.00113521076998779	EC000283
123.0433	C01161	M-HCOOH+H[1+]	1.324	0.000835210769992045	EC000284
132.0649	C01165	M+H[1+]	7.925	0.000619625770013954	EC000243
150.0773	C01165	M+H2O+H[1+]	5.9	0.00118037422998896	EC000244
86.0598	C01165	M-HCOOH+H[1+]	2.256	0.000319625769989784	EC000245
88.076	C01165	M-CO2+H[1+]	1.276	0.000280374230001712	EC000246
307.0321	C01168	M-H2O+H[1+]	7.482	0.000443002769998202	EC00080
243.0266	C01172	M-H2O+H[1+]	9.555	0.000205007229993726	EC00073
261.0354	C01172	M+H[1+]	9.552	0.00159499277003761	EC00073
261.0356	C01172	M+H[1+]	9.4915	0.00139499277003097	EC00073
243.0266	C01177	M-H2O+H[1+]	9.555	0.000205007229993726	EC00073
261.0354	C01177	M+H[1+]	9.552	0.00159499277003761	EC00073
261.0356	C01177	M+H[1+]	9.4915	0.00139499277003097	EC00073
137.0586	C01179	M-CO2+H[1+]	5.579	0.001135210770002	EC000370
137.0594	C01179	M-CO2+H[1+]	1.45	0.000335210770003869	EC000371
149.0257	C01180	M+H[1+]	8.262	0.000991278770015924	EC000372
151.0227	C01180	M(Cl37)+H[1+]	8.26	0.00119127877002256	EC000372
151.0227	C01180	M(S34)+H[1+]	8.26	0.000208721229967068	EC000372
146.1167	C01181	M[1+]	7.486	0.00140376099997752	EC000373
146.1169	C01181	M[1+]	2.805	0.0012037609999993	EC000374
146.1184	C01181	M[1+]	0.47	0.000296239000022069	EC000375
231.0867	C01181	M+HCOOK[1+]	1.011	1.97722300185887e-05	EC000376
356.0732	C01185	M+H2O+H[1+]	9.555	0.000944093770044674	EC000377
58.0653	C01205	M-HCOOH+H[1+]	5.053	9.49962299969798e-05	EC000206
58.0654	C01205	M-HCOOH+H[1+]	6.133	0.000194996229993194	EC000207
76.0753	C01205	M-CO+H[1+]	5.365	0.000305003769994983	EC000208
76.0756	C01205	M-CO+H[1+]	6.134	5.00376999923446e-06	EC000207
86.0598	C01205	M-H2O+H[1+]	2.256	0.000205003770005874	EC000209
87.0441	C01205	M-NH3+H[1+]	2.807	5.00376999923446e-06	EC000209
542.0686	C01222	M-HCOOH+H[1+]	9.6945	0.00013541823000196	EC000378
132.1007	C01233	M-HCOOK+H[1+]	6.818	0.00115016377003485	EC000379
132.1009	C01233	M-HCOOK+H[1+]	6.315	0.000950163770028212	EC000379
132.1014	C01233	M-HCOOK+H[1+]	6.391	0.000450163770011613	EC000379
132.1017	C01233	M-HCOOK+H[1+]	7.08	0.000150163770030076	EC000379
132.102	C01233	M-HCOOK+H[1+]	6.73	0.000149836229979883	EC000379
132.1021	C01233	M-HCOOK+H[1+]	7.551	0.000249836229983202	EC000380
170.0566	C01233	M-HCOOH+H[1+]	9.397	0.00115016377000643	EC000381
198.0536	C01233	M-H2O+H[1+]	8.597	0.00104983622998134	EC000382
216.0644	C01233	M+H[1+]	8.597	0.00124983622998798	EC000382
217.0687	C01233	M(C13)+H[1+]	5.223	0.00214983622998943	EC000383
238.0454	C01233	M+Na[1+]	8.595	0.000249836229983202	EC000382
325.1119	C01235	M-H2O+H[1+]	8.704	0.000988012769994384	EC00074
325.112	C01235	M-H2O+H[1+]	8.465	0.000888012769962643	EC00074
325.1142	C01235	M-H2O+H[1+]	9.329	0.0013119872299967	EC00075
343.122	C01235	M+H[1+]	9.333	0.00148801276998256	EC00075
365.1051	C01235	M+Na[1+]	8.634	0.00038801277003131	EC00074
365.1057	C01235	M+Na[1+]	8.465	0.000211987229988608	EC00074
365.107	C01235	M+Na[1+]	0.44	0.00151198723000334	EC00076
327.0095	C01236	M+HCOONa[1+]	0.999	0.000755071230003068	EC000384
399.251	C01246	M-HCOONa+H[1+]	0.986	0.00204582477005033	EC000385
162.0539	C01252	M-HCOOH+H[1+]	4.498	0.00113424777001114	EC000386
162.0541	C01252	M-HCOOH+H[1+]	2.029	0.000934247770004504	EC000387
162.0543	C01252	M-HCOOH+H[1+]	1.847	0.000734247769997864	EC000387
162.0545	C01252	M-HCOOH+H[1+]	1.92	0.000534247770019647	EC000387
162.0552	C01252	M-HCOOH+H[1+]	0.49	0.000165752230003591	EC000388
180.0639	C01252	M-CO+H[1+]	2.891	0.00153424777002442	EC000389
157.1687	C01262	M-HCOOK+H[1+]	8.105	0.000483135229984555	EC000338
173.1416	C01262	M-HCOONa+H[1+]	6.229	0.000516864769991798	EC000339
263.1091	C01262	M+Na[1+]	6.071	0.00241686476999803	EC000339
667.2304	C01613	M+H[1+]	9.683	0.00126512722999905	EC000390
689.2088	C01613	M+Na[1+]	9.683	0.00233487277000677	EC000390
125.1059	C01672	M+Na[1+]	2.22	0.000925075230014727	EC000391
86.0959	C01672	M-NH3+H[1+]	6.911	0.000574924769992435	EC000392
86.0964	C01672	M-NH3+H[1+]	3.887	7.49247699900479e-05	EC000393
86.097	C01672	M-NH3+H[1+]	6.731	0.000525075230001448	EC000392
150.0539	C01693	M-CO2+H[1+]	2.382	0.00108417577001774	EC000394
150.054	C01693	M-CO2+H[1+]	1.773	0.000984175770014417	EC000394
103.0381	C01697	M+H+Na[2+]	1.373	0.000304443230007223	EC000315
182.0804	C01697	M[1+]	7.263	0.00136181999999962	EC000316
205.0681	C01697	M+Na[1+]	7.489	0.000214646770018589	EC000316
107.0704	C01801	M-CO+H[1+]	1.417	0.000214725230009094	EC000395
173.02	C01801	M+K[1+]	8.781	0.000685274770006572	EC000396
203.0515	C01801	M+HCOONa[1+]	7.511	0.00108527477001985	EC000397
203.0522	C01801	M+HCOONa[1+]	0.44	0.000385274770025035	EC000398
203.0534	C01801	M+HCOONa[1+]	7.342	0.000814725229986379	EC000397
102.0542	C01879	M-CO+H[1+]	7.982	0.000669561769996108	EC000399
130.0493	C01879	M+H[1+]	8.485	0.00056956177002121	EC000400
130.0504	C01879	M+H[1+]	8.31	0.000530438229986885	EC000400
148.0591	C01879	M+H2O+H[1+]	8.695	0.00136956177001935	EC000400
148.0599	C01879	M+H2O+H[1+]	8.485	0.00056956177002121	EC000400
84.044	C01879	M-HCOOH+H[1+]	8.486	0.000469561769989468	EC000400
86.0598	C01879	M-CO2+H[1+]	2.256	0.00026956176999704	EC000401
74.0595	C01888	M+H[1+]	7.983	0.000540317769988974	EC000402
74.0598	C01888	M+H[1+]	1.281	0.000240317769993226	EC000403
146.1167	C01996	M[1+]	7.486	0.00140376099997752	EC000373
146.1169	C01996	M[1+]	2.805	0.0012037609999993	EC000374
146.1184	C01996	M[1+]	0.47	0.000296239000022069	EC000375
231.0867	C01996	M+HCOOK[1+]	1.011	1.97722300185887e-05	EC000376
226.1808	C02059	M+2H[2+]	1.024	0.00136682477000249	EC000404
509.3109	C02059	M+NaCl[1+]	1.481	0.0047571827699926	EC000405
123.043	C02067	M+2H[2+]	7.386	0.000955470230010746	EC000188
161.1166	C02067	M-HCOOK+H[1+]	1.415	0.00108740722998846	EC000189
245.0761	C02067	M+H[1+]	4.775	0.000712592770014453	EC000190
242.1065	C02090	M+3H[3+]	3.566	0.00223653776998844	EC000406
363.1609	C02090	M(C13)+2H[2+]	5.285	0.000266573269982473	EC000407
301.2136	C02165	M-H4O2+H[1+]	1.133	0.00253597877002676	EC000408
309.2438	C02165	M-CO+H[1+]	2.66	0.00146402122999234	EC000409
119.0339	C02170	M+H[1+]	4.737	1.48532300130455e-05	EC00030
137.0434	C02170	M+H2O+H[1+]	4.795	0.00108514677000926	EC00030
137.0448	C02170	M+H2O+H[1+]	4.875	0.000314853230008794	EC00030
137.0449	C02170	M+H2O+H[1+]	9.068	0.000414853230012113	EC00031
103.0381	C02266	M-HCOOH+H[1+]	1.373	0.000949832769975956	EC000410
223.0733	C02291	M+H[1+]	9.594	0.00140410277001024	EC000411
145.0493	C02336	M-H4O2+H[1+]	6.933	0.000164582770025845	EC00019
163.0586	C02336	M-H2O+H[1+]	8.586	0.00146458276998374	EC00020
163.0587	C02336	M-H2O+H[1+]	8.705	0.00136458277000884	EC00020
163.0588	C02336	M-H2O+H[1+]	8.465	0.00126458277000552	EC00020
163.0607	C02336	M-H2O+H[1+]	7.778	0.000635417230000712	EC00019
180.0639	C02336	M[1+]	2.891	0.000511883999990914	EC00021
181.0711	C02336	M+H[1+]	1.487	0.000435417229994073	EC00022
203.0515	C02336	M+Na[1+]	7.511	0.0011645827700022	EC00019
203.0522	C02336	M+Na[1+]	0.44	0.000464582770007382	EC00023
203.0534	C02336	M+Na[1+]	7.342	0.000735417230004032	EC00019
58.0653	C02356	M-HCOOH+H[1+]	5.053	9.49962299969798e-05	EC000206
58.0654	C02356	M-HCOOH+H[1+]	6.133	0.000194996229993194	EC000207
76.0753	C02356	M-CO+H[1+]	5.365	0.000305003769994983	EC000208
76.0756	C02356	M-CO+H[1+]	6.134	5.00376999923446e-06	EC000207
86.0598	C02356	M-H2O+H[1+]	2.256	0.000205003770005874	EC000209
87.0441	C02356	M-NH3+H[1+]	2.807	5.00376999923446e-06	EC000209
169.9851	C02362	M+K[1+]	7.486	0.000465880229967297	EC000412
232.1555	C02513	M+2H[2+]	5.5	0.000846466770013876	EC000413
462.2965	C02513	M[1+]	5.274	0.00164000000000897	EC000413
462.2978	C02513	M[1+]	5.104	0.000339999999994234	EC000413
485.2854	C02513	M+Na[1+]	4.794	0.00201646676998735	EC000414
150.0773	C02587	M-C3H4O2+H[1+]	5.9	0.000176466770000161	EC000112
204.086	C02587	M-H2O+H[1+]	8.098	0.00197646676997465	EC000113
222.0978	C02587	M+H[1+]	8.1	0.000776466769991657	EC000113
290.0861	C02587	M+HCOONa[1+]	6.262	0.000123533230009798	EC000114
103.0381	C02630	M-HCOOH+H[1+]	1.373	0.000949832769975956	EC000410
480.3048	C02633	M[1+]	4.065	0.00390376199999309	EC000416
480.3053	C02633	M[1+]	4.41	0.00340376200000492	EC000416
480.3056	C02633	M[1+]	3.823	0.00310376199996654	EC000416
480.3057	C02633	M[1+]	4.341	0.00300376199999164	EC000416
480.3063	C02633	M[1+]	5.468	0.00240376199997172	EC000417
480.308	C02633	M[1+]	5.343	0.000703762000000552	EC000417
480.3084	C02633	M[1+]	3.605	0.000303761999987273	EC000416
480.3085	C02633	M(C13)-H[-]	1.51	0.00367270476999693	EC000418
480.3087	C02633	M[1+]	1.09	3.7620000057359e-06	EC000419
482.3219	C02633	M(C13)+H[1+]	1.07	0.00251977123002689	EC000419
482.323	C02633	M(C13)+H[1+]	5.139	0.00361977122997814	EC000417
119.048	C02700	M+2H[2+]	7.386	0.000870092230002228	EC000420
209.0908	C02700	M-CO+H[1+]	6.609	0.00118334877001303	EC000421
113.1072	C02714	M-H2O+H[1+]	5.998	8.95467699990604e-05	EC000422
114.0905	C02714	M-NH3+H[1+]	6.638	0.000889546769997196	EC000423
114.0907	C02714	M-NH3+H[1+]	5.276	0.000689546770004767	EC000424
114.0912	C02714	M-NH3+H[1+]	5.998	0.00018954677000238	EC000422
127.0491	C02835	M+H[1+]	2.149	0.00110391276999167	EC000140
282.2787	C02934	M-H2O+H[1+]	1.035	0.000405899769987172	EC000196
300.2899	C02934	M+H[1+]	1.463	0.000194100229975902	EC000197
100.0748	C02946	M-HCOOH+H[1+]	1.327	0.000969689769988236	EC000425
100.0752	C02946	M-HCOOH+H[1+]	6.65	0.000569689769989168	EC000426
100.0756	C02946	M-HCOOH+H[1+]	1.502	0.0001696897699901	EC000425
118.0858	C02946	M-CO+H[1+]	6.964	0.000369689769982529	EC000426
128.0696	C02946	M-H2O+H[1+]	2.438	0.000969689769988236	EC000425
146.08	C02946	M+H[1+]	2.435	0.00116968976999487	EC000425
168.0615	C02946	M+Na[1+]	2.434	0.00166968977001147	EC000425
168.0644	C02946	M+Na[1+]	6.222	0.00123031022999953	EC000427
168.0646	C02946	M+Na[1+]	1.858	0.00143031023000617	EC000425
168.0648	C02946	M+Na[1+]	1.957	0.00163031022998439	EC000425
74.0595	C02946	M-C3H4O2+H[1+]	7.983	0.000569689769989168	EC000428
74.0598	C02946	M-C3H4O2+H[1+]	1.281	0.00026968976999342	EC000425
204.086	C02953	M-H4O2+H[1+]	8.098	0.0019157737700084	EC000177
222.0978	C02953	M-H2O+H[1+]	8.1	0.000715773769996986	EC000177
242.1065	C02953	M(Cl37)+H[1+]	3.566	0.000184226230004469	EC000178
242.1065	C02953	M(S34)+H[1+]	3.566	0.0015842262299941	EC000178
262.092	C02953	M+Na[1+]	8.743	0.000884226229970864	EC000179
354.3359	C02990	M-HCOOH+H[1+]	1.034	0.000835399770039658	EC000429
400.3409	C02990	M+H[1+]	1.475	0.00123539977005294	EC000430
400.3434	C02990	M+H[1+]	1.77	0.00126460022994479	EC000430
422.3249	C02990	M+Na[1+]	1.482	0.000764600229956613	EC000430
850.1597	C03069	M+H[1+]	10.16	0.00464964576997318	EC000431
851.161	C03069	M(C13)+H[1+]	10.54	0.00674964577012815	EC000432
146.08	C03090	M-HCOOK+H[1+]	2.435	0.00111472176999428	EC000433
162.0539	C03090	M-HCOONa+H[1+]	4.498	0.0011147217700227	EC000434
162.0541	C03090	M-HCOONa+H[1+]	2.029	0.000914721770016058	EC000433
162.0543	C03090	M-HCOONa+H[1+]	1.847	0.000714721770009419	EC000433
162.0545	C03090	M-HCOONa+H[1+]	1.92	0.000514721770031201	EC000433
162.0552	C03090	M-HCOONa+H[1+]	0.49	0.000185278229992036	EC000435
238.0933	C03150	M-H2O+H[1+]	6.486	0.00147306676998937	EC000436
638.3295	C03170	M-HCOOK+H[1+]	6.264	0.00520661577002102	EC000437
638.332	C03170	M-HCOOK+H[1+]	6.45	0.00270661577008013	EC000437
638.3345	C03170	M-HCOOK+H[1+]	3.63	0.000206615770025564	EC000438
124.0391	C03227	M+H+Na[2+]	4.059	0.000970092230005548	EC000439
181.0965	C03227	M-CO2+H[1+]	1.372	0.00068334877002485	EC000440
243.096	C03227	M+H2O+H[1+]	2.149	0.0015833487700263	EC000441
850.1597	C03231	M-CO2+H[1+]	10.16	0.00467888976993436	EC000442
58.0653	C03284	M-HCOOH+H[1+]	5.053	9.49962299969798e-05	EC000206
58.0654	C03284	M-HCOOH+H[1+]	6.133	0.000194996229993194	EC000207
76.0753	C03284	M-CO+H[1+]	5.365	0.000305003769994983	EC000208
76.0756	C03284	M-CO+H[1+]	6.134	5.00376999923446e-06	EC000207
86.0598	C03284	M-H2O+H[1+]	2.256	0.000205003770005874	EC000209
87.0441	C03284	M-NH3+H[1+]	2.807	5.00376999923446e-06	EC000209
144.0642	C03287	M-HCOOK+H[1+]	7.464	0.00126465777000817	EC000443
210.0169	C03287	M-H2O+H[1+]	8.267	0.000735342230001379	EC000444
454.3742	C03313	M(C13)+H[1+]	1.357	0.00190724677003118	EC000445
850.1597	C03345	M+H[1+]	10.16	0.00464964576997318	EC000431
851.161	C03345	M(C13)+H[1+]	10.54	0.00674964577012815	EC000432
133.031	C03366	M+H+Na[2+]	7.132	0.000662833770007865	EC000446
244.0764	C03366	M(C13)+H[1+]	7.016	0.00104920077001225	EC000446
252.0767	C03373	M-CO2+H[1+]	7.532	0.00228720422998663	EC000447
247.1388	C03406	M-CO2+H[1+]	7.709	0.0013107947700064	EC000448
291.1293	C03406	M+H[1+]	9.649	0.00061079477001158	EC000449
282.1188	C03410	M-CO2+H[1+]	7.124	0.000427700230034134	EC000450
290.0861	C03410	M-H4O2+H[1+]	6.262	0.0008722997699806	EC000451
328.1065	C03410	M(Cl37)+H[1+]	8.916	0.00112770022997211	EC000452
328.1065	C03410	M(S34)+H[1+]	8.916	0.00252770023001858	EC000452
364.0645	C03410	M+K[1+]	9.353	0.000827700229990569	EC000453
132.0649	C03440	M+H[1+]	7.925	0.000619625770013954	EC000243
150.0773	C03440	M+H2O+H[1+]	5.9	0.00118037422998896	EC000244
86.0598	C03440	M-HCOOH+H[1+]	2.256	0.000319625769989784	EC000245
88.076	C03440	M-CO2+H[1+]	1.276	0.000280374230001712	EC000246
308.0889	C03451	M-C3H4O2+H[1+]	8.785	0.00221181976996832	EC000454
238.0933	C03479	M(C13)+2H[2+]	6.486	0.00137547072998245	EC000165
136.0602	C03508	M+H2O+H[1+]	1.767	0.000269561770011251	EC000455
136.0614	C03508	M+H2O+H[1+]	8.817	0.000930438229971742	EC000456
74.0595	C03508	M-CO2+H[1+]	7.983	0.000569561769992788	EC000457
74.0598	C03508	M-CO2+H[1+]	1.281	0.00026956176999704	EC000458
90.0546	C03508	M-CO+H[1+]	3.605	0.00026956176999704	EC000459
243.0266	C03546	M-H2O+H[1+]	9.555	0.000205007229993726	EC00073
261.0354	C03546	M+H[1+]	9.552	0.00159499277003761	EC00073
261.0356	C03546	M+H[1+]	9.4915	0.00139499277003097	EC00073
132.0649	C03564	M+H2O+H[1+]	7.925	0.000654939770015517	EC000460
70.0655	C03564	M-CO2+H[1+]	7.475	0.000345060230003469	EC000461
86.0598	C03564	M-CO+H[1+]	2.256	0.000154939769998919	EC000462
154.1328	C03684	M-HCOOK+H[1+]	8.321	0.000634290229982071	EC000323
166.0725	C03684	M-C3H4O2+H[1+]	5.165	0.000134290229993894	EC000324
238.0933	C03684	M+H[1+]	6.486	0.000165709770016065	EC000325
306.0808	C03684	M+HCOONa[1+]	6.927	6.57097700127451e-05	EC000325
136.0759	C03758	M-H2O+H[1+]	7.386	0.000244932230003769	EC000463
137.0586	C03758	M-NH3+H[1+]	5.579	0.00115506776998586	EC000464
137.0594	C03758	M-NH3+H[1+]	1.45	0.000355067769987727	EC000465
176.0687	C03758	M+Na[1+]	1.29	0.000444932230010409	EC000465
238.0454	C03758	M+HCOOK[1+]	8.595	0.00215506776999064	EC000466
119.048	C03765	M-H2O+H[1+]	7.386	0.00110596676998398	EC000467
137.0586	C03765	M+H[1+]	5.579	0.00110596676998398	EC000468
137.0594	C03765	M+H[1+]	1.45	0.000305966769985844	EC000469
138.0659	C03771	M-H4O2+H[1+]	9.143	0.000217699770018953	EC000470
146.0923	C03771	M-CO+H[1+]	7.363	1.76997700123138e-05	EC000471
156.0755	C03771	M-H2O+H[1+]	8.753	0.00121769976999531	EC000472
156.0758	C03771	M-H2O+H[1+]	9.451	0.000917699770013769	EC000473
156.0765	C03771	M-H2O+H[1+]	9.54	0.000217699769990531	EC000473
156.0772	C03771	M-H2O+H[1+]	9.149	0.000482300230004284	EC000470
156.0777	C03771	M-H2O+H[1+]	0.56	0.000982300229992461	EC000474
464.0815	C03794	M+H[1+]	9.369	0.000180578230015271	EC000475
243.0266	C03862	M-H2O+H[1+]	9.555	0.000205007229993726	EC00073
261.0354	C03862	M+H[1+]	9.552	0.00159499277003761	EC00073
261.0356	C03862	M+H[1+]	9.4915	0.00139499277003097	EC00073
243.0266	C04006	M-H2O+H[1+]	9.555	0.000205007229993726	EC00073
261.0354	C04006	M+H[1+]	9.552	0.00159499277003761	EC00073
261.0356	C04006	M+H[1+]	9.4915	0.00139499277003097	EC00073
154.0567	C04043	M(C13)+H[1+]	7.796	0.00132058876999963	EC000303
192.0671	C04043	M+ACN-H[-]	0.5	0.000487344770021991	EC000304
100.0748	C04076	M-HCOOH+H[1+]	1.327	0.000969689769988236	EC000425
100.0752	C04076	M-HCOOH+H[1+]	6.65	0.000569689769989168	EC000426
100.0756	C04076	M-HCOOH+H[1+]	1.502	0.0001696897699901	EC000425
118.0858	C04076	M-CO+H[1+]	6.964	0.000369689769982529	EC000426
128.0696	C04076	M-H2O+H[1+]	2.438	0.000969689769988236	EC000425
146.08	C04076	M+H[1+]	2.435	0.00116968976999487	EC000425
168.0615	C04076	M+Na[1+]	2.434	0.00166968977001147	EC000425
168.0644	C04076	M+Na[1+]	6.222	0.00123031022999953	EC000427
168.0646	C04076	M+Na[1+]	1.858	0.00143031023000617	EC000425
168.0648	C04076	M+Na[1+]	1.957	0.00163031022998439	EC000425
74.0595	C04076	M-C3H4O2+H[1+]	7.983	0.000569689769989168	EC000428
74.0598	C04076	M-C3H4O2+H[1+]	1.281	0.00026968976999342	EC000425
162.0658	C04079	M+2H[2+]	1.416	0.0014050347700163	EC000476
150.0539	C04185	M-CO2+H[1+]	2.382	0.0010841837700184	EC000394
150.054	C04185	M-CO2+H[1+]	1.773	0.000984183770015079	EC000394
329.0044	C04188	M+HCOONa[1+]	0.998	0.00223643877001223	EC000477
204.086	C04244	M-H4O2+H[1+]	8.098	0.0019157737700084	EC000177
222.0978	C04244	M-H2O+H[1+]	8.1	0.000715773769996986	EC000177
242.1065	C04244	M(Cl37)+H[1+]	3.566	0.000184226230004469	EC000178
242.1065	C04244	M(S34)+H[1+]	3.566	0.0015842262299941	EC000178
262.092	C04244	M+Na[1+]	8.743	0.000884226229970864	EC000179
258.0715	C04257	M-CO2+H[1+]	3.604	0.00224409377000256	EC000221
370.0506	C04257	M+HCOONa[1+]	8.8505	0.000344093770024756	EC000222
102.0542	C04281	M-CO+H[1+]	7.982	0.000669561769996108	EC000399
130.0493	C04281	M+H[1+]	8.485	0.00056956177002121	EC000400
130.0504	C04281	M+H[1+]	8.31	0.000530438229986885	EC000400
148.0591	C04281	M+H2O+H[1+]	8.695	0.00136956177001935	EC000400
148.0599	C04281	M+H2O+H[1+]	8.485	0.00056956177002121	EC000400
84.044	C04281	M-HCOOH+H[1+]	8.486	0.000469561769989468	EC000400
86.0598	C04281	M-CO2+H[1+]	2.256	0.00026956176999704	EC000401
102.0542	C04282	M-CO+H[1+]	7.982	0.000669561769996108	EC000399
130.0493	C04282	M+H[1+]	8.485	0.00056956177002121	EC000400
130.0504	C04282	M+H[1+]	8.31	0.000530438229986885	EC000400
148.0591	C04282	M+H2O+H[1+]	8.695	0.00136956177001935	EC000400
148.0599	C04282	M+H2O+H[1+]	8.485	0.00056956177002121	EC000400
84.044	C04282	M-HCOOH+H[1+]	8.486	0.000469561769989468	EC000400
86.0598	C04282	M-CO2+H[1+]	2.256	0.00026956176999704	EC000401
850.1597	C04405	M-H2O+H[1+]	10.16	0.00461433176997161	EC000478
851.1474	C04405	M-NH3+H[1+]	10.59	0.00101433177007948	EC000479
258.0715	C04501	M-CO2+H[1+]	3.604	0.00224646676997509	EC000221
370.0506	C04501	M+HCOONa[1+]	8.8505	0.000346466769997278	EC000222
329.0044	C04582	M+HCOONa[1+]	0.998	0.00223643877001223	EC000477
331.0439	C04734	M-H4O2+H[1+]	7.634	0.000158923230003438	EC000480
349.0555	C04734	M-H2O+H[1+]	9.067	0.00115892322997979	EC000481
301.2196	C04742	M-H2O-H[-]	1.48	0.00233157677001827	EC000482
303.2296	C04742	M-H2O+H[1+]	2.88	0.00222135677000779	EC000483
301.2196	C04805	M-H2O-H[-]	1.48	0.00233157677001827	EC000482
303.2296	C04805	M-H2O+H[1+]	2.88	0.00222135677000779	EC000483
238.0933	C04874	M-H2O+H[1+]	6.486	0.00013039576998608	EC000436
184.0603	C05127	M+NaCl[1+]	2.033	0.000873833769986732	EC000484
512.175	C05258	M(C13)+2H[2+]	7.483	0.00387075127002845	EC000485
879.1726	C05269	M[1+]	10.97	0.00496213500002796	EC000486
308.0889	C05274	M+3H[3+]	8.785	0.00203432110333779	EC000487
105.0692	C05332	M-NH3+H[1+]	4.429	0.000725823769997191	EC000488
243.0266	C05345	M-H2O+H[1+]	9.555	0.000205007229993726	EC00073
261.0354	C05345	M+H[1+]	9.552	0.00159499277003761	EC00073
261.0356	C05345	M+H[1+]	9.4915	0.00139499277003097	EC00073
301.2136	C05356	M-H4O2+H[1+]	1.133	0.00253597877002676	EC000408
309.2438	C05356	M-CO+H[1+]	2.66	0.00146402122999234	EC000409
247.0573	C05382	M-CO2+H[1+]	1.324	0.000459678770027949	EC000489
247.0575	C05382	M-CO2+H[1+]	8.319	0.00025967877002131	EC000490
329.0044	C05382	M+K[1+]	0.998	0.00134032122997496	EC000491
184.0644	C05399	M+H+Na[2+]	4.391	0.000192728230018702	EC000492
325.1119	C05400	M-H2O+H[1+]	8.704	0.000988012769994384	EC00074
325.112	C05400	M-H2O+H[1+]	8.465	0.000888012769962643	EC00074
325.1142	C05400	M-H2O+H[1+]	9.329	0.0013119872299967	EC00075
343.122	C05400	M+H[1+]	9.333	0.00148801276998256	EC00075
365.1051	C05400	M+Na[1+]	8.634	0.00038801277003131	EC00074
365.1057	C05400	M+Na[1+]	8.465	0.000211987229988608	EC00074
365.107	C05400	M+Na[1+]	0.44	0.00151198723000334	EC00076
139.0485	C05401	M+H+Na[2+]	3.659	0.000139757229987936	EC000493
227.1126	C05401	M-CO+H[1+]	9.095	0.000155981229994495	EC000494
227.1128	C05401	M-CO+H[1+]	9.323	0.000355981230001134	EC000494
325.1119	C05402	M-H2O+H[1+]	8.704	0.000986466770029892	EC00074
325.112	C05402	M-H2O+H[1+]	8.465	0.000886466769998151	EC00074
325.1142	C05402	M-H2O+H[1+]	9.329	0.00131353322996119	EC00075
343.122	C05402	M+H[1+]	9.333	0.00148646677001807	EC00075
365.1051	C05402	M+Na[1+]	8.634	0.000386466770009974	EC00074
365.1057	C05402	M+Na[1+]	8.465	0.000213533230009944	EC00074
365.107	C05402	M+Na[1+]	0.44	0.00151353323002468	EC00076
487.1665	C05404	M-H2O+H[1+]	9.328	0.000788557230009701	EC000276
505.1743	C05404	M+H[1+]	9.327	0.00201144276996956	EC000276
527.1565	C05404	M+Na[1+]	9.086	0.00181144276996292	EC000276
527.1589	C05404	M+Na[1+]	9.331	0.000588557230003062	EC000276
527.1596	C05404	M+Na[1+]	8.966	0.00128855722994103	EC000276
127.0491	C05512	M+2H[2+]	2.149	0.00110390777000191	EC000495
181.0711	C05512	M-C3H4O2+H[1+]	1.487	0.000931348769995566	EC000496
255.0911	C05512	M(Cl37)+H[1+]	6.584	0.000768651230004025	EC000497
255.0911	C05512	M(S34)+H[1+]	6.584	0.00216865122999366	EC000497
102.0542	C05519	M-H2O+H[1+]	7.982	0.000719625770003063	EC000149
103.0381	C05519	M-NH3+H[1+]	1.373	0.000919625769995491	EC000150
74.0595	C05519	M-HCOOH+H[1+]	7.983	0.000619625769985532	EC000149
74.0598	C05519	M-HCOOH+H[1+]	1.281	0.000319625769989784	EC000150
76.0753	C05519	M-CO2+H[1+]	5.365	0.000419625769993104	EC000151
76.0756	C05519	M-CO2+H[1+]	6.134	0.000119625769997356	EC000152
84.044	C05519	M-H4O2+H[1+]	8.486	0.000319625770003995	EC000153
169.9851	C05528	M(C13)+H[1+]	7.486	0.00156498322996868	EC000498
198.0882	C05552	M+H+Na[2+]	9.097	0.00163951377001581	EC000499
198.0883	C05552	M+H+Na[2+]	9.39	0.00153951377001249	EC000499
198.0884	C05552	M+H+Na[2+]	9.275	0.00143951377000917	EC000499
337.1702	C05552	M-H4O2+H[1+]	9.527	0.000997439230047803	EC000499
170.0566	C05576	M[1+]	9.397	0.00130880800000455	EC000500
123.043	C05577	M-HCOOH+H[1+]	7.386	0.00113521076998779	EC000283
123.0433	C05577	M-HCOOH+H[1+]	1.324	0.000835210769992045	EC000284
150.0539	C05578	M+H[1+]	2.382	0.00105493977000037	EC000501
150.054	C05578	M+H[1+]	1.773	0.000954939769997054	EC000501
168.0644	C05578	M+H2O+H[1+]	6.222	0.00115493977000369	EC000502
168.0646	C05578	M+H2O+H[1+]	1.858	0.000954939769997054	EC000501
168.0648	C05578	M+H2O+H[1+]	1.957	0.000754939770018836	EC000501
168.0653	C05578	M+H2O+H[1+]	0.5	0.000254939770002238	EC000503
208.013	C05578	M+NaCl[1+]	6.742	0.000554939769983775	EC000504
157.0491	C05580	M-CO+H[1+]	1.011	0.000349832769984459	EC000505
157.0498	C05580	M-CO+H[1+]	0.59	0.000350167230010356	EC000506
203.0534	C05580	M+H2O+H[1+]	7.342	0.00164983276999919	EC000507
121.0642	C05581	M-HCOOH+H[1+]	5.293	0.000670652769983349	EC000508
149.0598	C05581	M-H2O+H[1+]	6.589	0.000129347230000576	EC000509
189.0523	C05581	M+Na[1+]	0.47	2.93472299972564e-05	EC000510
137.0586	C05582	M-HCOOH+H[1+]	5.579	0.00118527476999475	EC000511
137.0594	C05582	M-HCOOH+H[1+]	1.45	0.000385274769996613	EC000512
165.0546	C05582	M-H2O+H[1+]	7.383	1.47252299882439e-05	EC000513
182.0565	C05582	M[1+]	6.813	0.00140880800000787	EC000514
137.0586	C05583	M-HCOOH+H[1+]	5.579	0.00118527476999475	EC000511
137.0594	C05583	M-HCOOH+H[1+]	1.45	0.000385274769996613	EC000512
165.0546	C05583	M-H2O+H[1+]	7.383	1.47252299882439e-05	EC000513
182.0565	C05583	M[1+]	6.813	0.00140880800000787	EC000514
198.0536	C05584	M[1+]	8.597	0.00077656999999931	EC000515
217.0687	C05584	M+H2O+H[1+]	5.223	0.0019998967700019	EC000516
150.0913	C05587	M-H2O+H[1+]	0.47	5.13176999561438e-06	EC000517
180.1015	C05588	M-H2O+H[1+]	4.865	0.00036981777000733	EC000518
138.0904	C05589	M-HCOOH+H[1+]	5.305	0.0010197537700094	EC000311
166.0853	C05589	M-H2O+H[1+]	0.47	0.000919753770006082	EC000312
166.0869	C05589	M-H2O+H[1+]	6.592	0.000680246230018611	EC000313
202.1056	C05589	M+H2O+H[1+]	3.55	0.00181975377000754	EC000314
198.0536	C05634	M+Na[1+]	8.597	0.00099499622999133	EC000352
146.0589	C05635	M-HCOOH+H[1+]	1.465	0.00121962577000545	EC000519
192.0648	C05635	M+H[1+]	6.611	0.000719625770017274	EC000520
181.0965	C05636	M+H[1+]	1.372	0.000654104770006825	EC000521
162.0539	C05637	M+H[1+]	4.498	0.00105493977000037	EC000522
162.0541	C05637	M+H[1+]	2.029	0.000854939769993734	EC000523
162.0543	C05637	M+H[1+]	1.847	0.000654939769987095	EC000523
162.0545	C05637	M+H[1+]	1.92	0.000454939770008878	EC000523
162.0552	C05637	M+H[1+]	0.49	0.00024506023001436	EC000524
163.0586	C05637	M(C13)+H[1+]	8.586	0.00024506023001436	EC000525
163.0587	C05637	M(C13)+H[1+]	8.705	0.000345060229989258	EC000525
163.0588	C05637	M(C13)+H[1+]	8.465	0.000445060229992578	EC000525
180.0639	C05637	M+H2O+H[1+]	2.891	0.00165493977002029	EC000526
181.0965	C05638	M+H[1+]	1.372	0.000654104770006825	EC000521
162.0539	C05639	M+H[1+]	4.498	0.00105493977000037	EC000522
162.0541	C05639	M+H[1+]	2.029	0.000854939769993734	EC000523
162.0543	C05639	M+H[1+]	1.847	0.000654939769987095	EC000523
162.0545	C05639	M+H[1+]	1.92	0.000454939770008878	EC000523
162.0552	C05639	M+H[1+]	0.49	0.00024506023001436	EC000524
163.0586	C05639	M(C13)+H[1+]	8.586	0.00024506023001436	EC000525
163.0587	C05639	M(C13)+H[1+]	8.705	0.000345060229989258	EC000525
163.0588	C05639	M(C13)+H[1+]	8.465	0.000445060229992578	EC000525
180.0639	C05639	M+H2O+H[1+]	2.891	0.00165493977002029	EC000526
113.0326	C05645	M(C13)+2H[2+]	4.772	0.000412668269987648	EC000527
178.0487	C05645	M-HCOOH+H[1+]	2.984	0.00124886976999505	EC000528
178.0489	C05645	M-HCOOH+H[1+]	3.075	0.00104886976998841	EC000528
178.0492	C05645	M-HCOOH+H[1+]	3.399	0.000748869769978455	EC000528
178.0502	C05645	M-HCOOH+H[1+]	3.488	0.000251130229997898	EC000528
178.0505	C05645	M-HCOOH+H[1+]	3.195	0.000551130230007857	EC000528
180.0639	C05645	M-CO2+H[1+]	2.891	0.00164886977000833	EC000528
188.0347	C05645	M-H4O2+H[1+]	8.263	0.000551130229979435	EC000529
206.0445	C05645	M-H2O+H[1+]	6.488	0.000248869769990279	EC000530
206.0446	C05645	M-H2O+H[1+]	4.392	0.000148869769986959	EC000531
206.0455	C05645	M-H2O+H[1+]	6.242	0.000751130230014496	EC000530
209.0908	C05648	M-CO2+H[1+]	6.609	0.00129797076999694	EC000532
252.0767	C05648	M[1+]	7.532	0.00207849599999577	EC000533
271.0946	C05648	M+H2O+H[1+]	2.817	0.00210202923000224	EC000534
124.0391	C05651	M+H+Na[2+]	4.059	0.000970092230005548	EC000439
181.0965	C05651	M-CO2+H[1+]	1.372	0.00068334877002485	EC000440
243.096	C05651	M+H2O+H[1+]	2.149	0.0015833487700263	EC000441
138.0542	C05653	M-CO+H[1+]	7.19	0.000669561769996108	EC000535
168.0478	C05653	M(Cl37)+H[1+]	8.262	0.000730438229993524	EC000536
184.0588	C05653	M+H2O+H[1+]	1.945	0.0016695617700293	EC000537
184.0591	C05653	M+H2O+H[1+]	2.126	0.00136956177001935	EC000537
184.0603	C05653	M+H2O+H[1+]	2.033	0.000169561770007931	EC000537
74.0595	C05665	M+H[1+]	7.983	0.000540317769988974	EC000402
74.0598	C05665	M+H[1+]	1.281	0.000240317769993226	EC000403
583.251	C05770	M-C3H4O2+H[1+]	1.459	0.00414067876999979	EC000538
79.0207	C05823	M-CO2+H[1+]	4.605	0.00054121476998148	EC000539
97.0753	C05827	M-CO+H[1+]	4.554	0.000639354769987222	EC000540
123.0546	C05828	M-H2O+H[1+]	1.491	0.000653976769996234	EC000541
124.0391	C05828	M-NH3+H[1+]	4.059	0.000253976769982955	EC000542
95.06	C05828	M-HCOOH+H[1+]	8.028	0.000453976769975384	EC000543
95.0608	C05828	M-HCOOH+H[1+]	9.144	0.000346023230022752	EC000544
97.0753	C05828	M-CO2+H[1+]	4.554	0.000753976769985343	EC000545
275.098	C05841	M+H2O+H[1+]	7.479	0.00198865177003427	EC000546
154.0567	C05852	M(C13)+H[1+]	7.796	0.00132058876999963	EC000303
192.0671	C05852	M+ACN-H[-]	0.5	0.000487344770021991	EC000304
130.085	C05936	M+H[1+]	6.848	0.00125506776998918	EC000547
130.0852	C05936	M+H[1+]	6.935	0.00105506777001096	EC000547
130.0858	C05936	M+H[1+]	4.242	0.000455067769991047	EC000548
130.086	C05936	M+H[1+]	9.02	0.000255067769984407	EC000549
58.0653	C05936	M-C3H4O2+H[1+]	5.053	0.00014493223001466	EC000550
58.0654	C05936	M-C3H4O2+H[1+]	6.133	0.000244932230010875	EC000551
84.0806	C05936	M-HCOOH+H[1+]	9.293	0.000255067769970196	EC000552
86.0959	C05936	M-CO2+H[1+]	6.911	0.000555067769980155	EC000547
86.0964	C05936	M-CO2+H[1+]	3.887	5.5067769977768e-05	EC000548
86.097	C05936	M-CO2+H[1+]	6.731	0.000544932230013728	EC000547
102.0542	C05938	M-HCOOH+H[1+]	7.982	0.000834247770001184	EC00012
130.0493	C05938	M-H2O+H[1+]	8.485	0.000534247770019647	EC00013
130.0504	C05938	M-H2O+H[1+]	8.31	0.000565752229988448	EC00013
148.0591	C05938	M+H[1+]	8.695	0.00133424777001778	EC00013
148.0599	C05938	M+H[1+]	8.485	0.000534247770019647	EC00013
150.0585	C05938	M(Cl37)+H[1+]	7.132	0.000865752229998407	EC00014
166.0725	C05938	M+H2O+H[1+]	5.165	0.00146575222996148	EC00015
237.0731	C05945	M-H2O+H[1+]	1.311	0.00158258876999184	EC000553
119.0339	C05946	M-CO2+H[1+]	4.737	1.43907699907686e-05	EC000554
136.0602	C05947	M-CO+H[1+]	1.767	0.000146466769990639	EC000555
136.0614	C05947	M-CO+H[1+]	8.817	0.00105353322999235	EC000556
166.0526	C05947	M(Cl37)+H[1+]	8.475	5.35332300160007e-05	EC000557
166.0526	C05947	M(S34)+H[1+]	8.475	0.00145353323000563	EC000557
453.2825	C05951	M-CO2+H[1+]	5.226	0.0043153432300187	EC000558
497.2632	C05951	M+H[1+]	1.109	0.0047846567700276	EC000559
581.2324	C05951	M+HCOOK[1+]	7.475	0.00311534322997886	EC000560
301.2136	C05966	M-H4O2+H[1+]	1.133	0.00253597877002676	EC000408
309.2438	C05966	M-CO+H[1+]	2.66	0.00146402122999234	EC000409
203.0522	C05983	M(C13)+2H[2+]	0.44	0.00142601127001285	EC000561
203.0534	C05983	M(C13)+2H[2+]	7.342	0.000226011270001436	EC000562
87.0441	C05984	M-H2O+H[1+]	2.807	7.94112300042116e-05	EC000365
346.0911	C05993	M-CO2+H[1+]	9.399	2.54917700317492e-05	EC000563
362.0828	C05993	M-CO+H[1+]	8.349	0.00312549176999255	EC000564
428.0346	C05993	M+K[1+]	9.871	0.00182549177003466	EC000565
850.1597	C05998	M-H2O+H[1+]	10.16	0.00461433176997161	EC000478
851.1474	C05998	M-NH3+H[1+]	10.59	0.00101433177007948	EC000479
853.1569	C06000	M[1+]	10.95	0.00491219899993212	EC000369
87.0441	C06001	M-H2O+H[1+]	2.807	7.94112300042116e-05	EC000365
103.0381	C06002	M+H[1+]	1.373	0.000870524769993608	EC00082
125.0201	C06002	M+Na[1+]	7.507	0.000870524769993608	EC00083
132.0649	C06055	M-HCOOK+H[1+]	7.925	0.000564657770013355	EC000566
379.2491	C06124	M[1+]	1.464	0.000340156999982355	EC000567
346.0911	C06241	M-CO2+H[1+]	9.399	0.00131191222999405	EC000563
362.0828	C06241	M-CO+H[1+]	8.349	0.00178808776996675	EC000564
428.0346	C06241	M+K[1+]	9.871	0.000488087769952017	EC000565
247.227	C06424	M+H2O+H[1+]	1.029	0.000193393229977801	EC000568
301.2136	C06427	M+Na[1+]	1.133	0.000256670770056644	EC000569
170.0903	C06459	M(C13)+H[1+]	8.931	0.00121353323001472	EC000570
237.0731	C06459	M+HCOONa[1+]	1.311	1.35332300033042e-05	EC000571
119.048	C07086	M-H2O+H[1+]	7.386	0.00110596676998398	EC000467
137.0586	C07086	M+H[1+]	5.579	0.00110596676998398	EC000468
137.0594	C07086	M+H[1+]	1.45	0.000305966769985844	EC000469
124.0391	C07446	M+H[1+]	4.059	0.000204875769995283	EC000172
163.0607	C07480	M-H2O+H[1+]	7.778	0.000701986769996665	EC00019
180.0639	C07480	M[1+]	2.891	0.000825520000006463	EC00021
181.0711	C07480	M+H[1+]	1.487	0.000901986770003305	EC00022
182.077	C07480	M(C13)+H[1+]	1.529	0.00159801322999442	EC00022
203.0522	C07480	M+Na[1+]	0.44	0.00180198677000476	EC00023
203.0534	C07480	M+Na[1+]	7.342	0.000601986769993346	EC00019
215.0348	C07480	M+Cl[-]	0.54	0.00117448000000309	EC00023
136.086	C07585	M-CO2+H[1+]	5.792	0.00095301376998691	EC000575
162.0658	C07585	M-H2O+H[1+]	1.416	0.000353013769995414	EC000576
198.0878	C07585	M+H2O+H[1+]	7.842	0.0004469862299743	EC000577
198.0882	C07585	M+H2O+H[1+]	9.097	0.000846986229987579	EC000578
198.0883	C07585	M+H2O+H[1+]	9.39	0.000946986229990898	EC000578
198.0884	C07585	M+H2O+H[1+]	9.275	0.00104698622999422	EC000578
225.0337	C07646	M-HCOONa+H[1+]	7.517	0.000825370770030531	EC000579
491.2581	C09332	M-HCOOK+H[1+]	1.035	0.00145106477003765	EC000580
393.2848	C11061	M-HCOOK+H[1+]	1.021	0.00219459477000328	EC000581
393.2866	C11061	M-HCOOK+H[1+]	0.71	0.000394594770000367	EC000582
375.1307	C11173	M-H2O+H[1+]	7.48	0.00319822676999593	EC000583
808.8239	C11174	M+HCOONa[1+]	11.83	0.00152254723002443	EC000584
571.1667	C11376	M(S34)+H[1+]	7.491	0.00568621477009401	EC000585
808.8239	C11526	M+HCOONa[1+]	11.83	0.00152254723002443	EC000584
282.2787	C12144	M-H4O2+H[1+]	1.035	0.00037058576998561	EC000586
300.2899	C12144	M-H2O+H[1+]	1.463	0.000229414229977465	EC000586
336.3097	C12144	M+H2O+H[1+]	1.269	0.00117058577001217	EC000586
376.26	C12144	M+NaCl[1+]	1.021	0.00112941422997892	EC000586
376.2605	C12144	M+NaCl[1+]	0.71	0.0016294142299671	EC000587
163.0607	C13747	M-H2O+H[1+]	7.778	0.000701986769996665	EC00019
180.0639	C13747	M[1+]	2.891	0.000825520000006463	EC00021
181.0711	C13747	M+H[1+]	1.487	0.000901986770003305	EC00022
182.077	C13747	M(C13)+H[1+]	1.529	0.00159801322999442	EC00022
203.0522	C13747	M+Na[1+]	0.44	0.00180198677000476	EC00023
203.0534	C13747	M+Na[1+]	7.342	0.000601986769993346	EC00019
215.0348	C13747	M+Cl[-]	0.54	0.00117448000000309	EC00023
380.1298	C14791	M-C3H4O2+H[1+]	5.578	0.00230267422995212	EC000588
380.1302	C14791	M-C3H4O2+H[1+]	5.667	0.0027026742299654	EC000588
380.1311	C14791	M-C3H4O2+H[1+]	0.45	0.00360267422996685	EC000589
241.0291	C14847	M(C13)+2H[2+]	9.654	0.00203182823000247	EC000590
241.0291	C14848	M(C13)+2H[2+]	9.654	0.00203182823000247	EC000590
251.0853	C14851	M-H2O+H[1+]	1.445	0.000191472770012524	EC000591
271.0946	C14851	M(Cl37)+H[1+]	2.817	0.00130852722998043	EC000592
271.0946	C14851	M(S34)+H[1+]	2.817	0.0027085272300269	EC000592
251.0853	C14852	M-H4O2+H[1+]	1.445	0.000156158770039383	EC000593
559.1528	C14855	M-NH3+H[1+]	6.053	0.000597453769955791	EC000594
559.1528	C14856	M-NH3+H[1+]	6.053	0.000597453769955791	EC000594
168.0615	C14874	M+2H[2+]	2.434	0.000582994729995789	EC000595
299.0954	C14874	M-H4O2+H[1+]	7.449	0.00204245623001498	EC000596
174.1591	C15522	M-HCOOK+H[1+]	8.716	0.000719540229994209	EC000597
222.0978	C15522	M-H4O2+H[1+]	8.1	0.000680459769995423	EC000598
464.0815	C16238	M-C3H4O2+H[1+]	9.369	0.000717191769979308	EC000599
509.1592	C16331	M(C13)+2H[2+]	6.669	0.00380434472998559	EC000600
339.1041	C16332	M(C13)+3H[3+]	5.455	0.00336076222998827	EC000601
137.0448	C16355	M-HCOOH+H[1+]	4.875	0.00106654476999779	EC000602
137.0449	C16355	M-HCOOH+H[1+]	9.068	0.000966544769994471	EC000603
137.046	C16355	M-HCOOH+H[1+]	4.731	0.000133455229985202	EC000602
137.0448	C16359	M-HCOOH+H[1+]	4.875	0.00106654476999779	EC000602
137.0449	C16359	M-HCOOH+H[1+]	9.068	0.000966544769994471	EC000603
137.046	C16359	M-HCOOH+H[1+]	4.731	0.000133455229985202	EC000602
157.1073	C16362	M-CO2+H[1+]	9.216	0.00111646676998589	EC000604
184.0734	C16362	M-NH3+H[1+]	9.678	0.00168353322999337	EC000605
184.0735	C16362	M-NH3+H[1+]	1.04	0.00178353322999669	EC000606
269.0877	C16362	M+HCOONa[1+]	6.055	0.00208353323000665	EC000607
469.2942	C16497	M+Na[1+]	4.525	0.00170353322999972	EC000608
531.2689	C16497	M+HCOOK[1+]	4.496	0.00289646676992561	EC000608
531.2747	C16497	M+HCOOK[1+]	2.31	0.0029035332300964	EC000609
498.3096	C16500	M(C13)+H[1+]	4.933	0.00469646677004221	EC000610
498.3102	C16500	M(C13)+H[1+]	4.601	0.00409646677002229	EC000611
130.0858	C16502	M+H+Na[2+]	4.242	0.00129146676999881	EC000612
130.086	C16502	M+H+Na[2+]	9.02	0.00109146676999217	EC000613
181.1578	C16504	M-C3H4O2+H[1+]	1.024	0.000916466769979252	EC000614
154.0965	C16505	M+H+Na[2+]	0.46	0.00115646676999859	EC000615
154.0969	C16505	M+H+Na[2+]	5.792	0.000756466769985309	EC000616
415.3068	C16509	M(Cl37)-H[-]	2.76	0.00347646676999602	EC000617
451.2321	C16543	M-HCOONa+H[1+]	7.476	0.00431117877002407	EC000618
541.2079	C16543	M+Na[1+]	8.35	0.00208882123001786	EC000619
297.0552	C16551	M+H2O+H[1+]	0.987	0.00193918722999342	EC000620
218.1379	C16565	M+NaCl[1+]	6.285	0.00152415376999215	EC000621
218.1383	C16565	M+NaCl[1+]	6.208	0.0011241537700073	EC000621
218.1393	C16565	M+NaCl[1+]	6.598	0.000124153770002522	EC000622
218.1401	C16565	M+NaCl[1+]	6.148	0.000675846229995614	EC000621
150.0913	C16586	M-HCOOH+H[1+]	0.47	0.000119753770007947	EC000623
196.096	C16586	M+H[1+]	5.667	0.000819753770002762	EC000624
196.0965	C16586	M+H[1+]	5.582	0.000319753770014586	EC000624
196.0975	C16586	M+H[1+]	1.45	0.000680246229990189	EC000625
214.106	C16586	M+H2O+H[1+]	7.357	0.00141975377002268	EC000626
150.0913	C16587	M-CO2+H[1+]	0.47	6.96897700152022e-05	EC000627
166.0853	C16587	M-CO+H[1+]	0.47	0.000869689770013338	EC000627
166.0869	C16587	M-CO+H[1+]	6.592	0.000730310230011355	EC000628
192.0671	C16587	M-H[-]	0.5	0.000483243770020181	EC000627
216.0644	C16587	M+Na[1+]	8.597	0.00123031022999953	EC000629
138.0542	C16591	M-C3H4O2+H[1+]	7.19	0.000784311769990609	EC000630
166.0853	C16591	M-CO2+H[1+]	0.47	0.00098431177002567	EC000631
166.0869	C16591	M-CO2+H[1+]	6.592	0.000615688229999023	EC000632
182.0804	C16591	M-CO+H[1+]	7.263	0.000684311770015711	EC000630
182.0815	C16591	M-CO+H[1+]	0.45	0.000415688229992384	EC000631
182.0819	C16591	M-CO+H[1+]	7.387	0.000815688229977241	EC000630
192.0648	C16591	M-H2O+H[1+]	6.611	0.000684311770015711	EC000632
150.0913	C16595	M-CO2+H[1+]	0.47	6.96897700152022e-05	EC000627
166.0853	C16595	M-CO+H[1+]	0.47	0.000869689770013338	EC000627
166.0869	C16595	M-CO+H[1+]	6.592	0.000730310230011355	EC000628
192.0671	C16595	M-H[-]	0.5	0.000483243770020181	EC000627
216.0644	C16595	M+Na[1+]	8.597	0.00123031022999953	EC000629
146.0589	C16596	M-HCOOH+H[1+]	1.465	0.00121962577000545	EC000519
192.0648	C16596	M+H[1+]	6.611	0.000719625770017274	EC000520
265.1518	C16608	M-HCOOH+H[1+]	5.895	0.00178208822995884	EC000633
229.1535	C16609	M-HCOONa+H[1+]	7.03	0.00113215222995677	EC000634
229.1537	C16609	M-HCOONa+H[1+]	6.884	0.00133215222993499	EC000634
149.0598	C16612	M(C13)+2H[2+]	6.589	0.000395082229999844	EC000635
134.0445	C16630	M(C13)+H[1+]	8.947	0.000317914229981398	EC000636
152.0542	C16631	M(C13)+H[1+]	6.927	0.000546771769990073	EC000637
284.0433	C16635	M+K[1+]	9.334	0.000660558769993713	EC000638
303.2296	C16681	M+H2O+H[1+]	2.88	0.00229646677001938	EC000225
301.2196	C16682	M-H+O[-]	1.48	0.00229646677001938	EC000255
146.08	C16741	M-NH3+H[1+]	2.435	0.00121879076999676	EC000639
322.05	C17267	M-H2O+H[1+]	6.924	0.00255646676998822	EC000640
346.0551	C18239	M-H2O+H[1+]	8.063	0.000424572229974274	EC000116
364.0645	C18239	M+H[1+]	9.353	0.000775427770008719	EC000117
365.0681	C18239	M(C13)+H[1+]	7.497	0.000575427770002079	EC000118
166.0725	C20239	M-HCOOH+H[1+]	5.165	8.43542299833189e-05	EC000641
858.7487	C20690	M+K[1+]	9.38	0.00807646677003504	EC000642
858.7549	C20690	M+K[1+]	9.97	0.00187646676999975	EC000643
858.7556	C20690	M+K[1+]	10.04	0.00117646677006178	EC000643
858.7562	C20690	M+K[1+]	8.98	0.000576466769985018	EC000644
858.7576	C20690	M+K[1+]	8.85	0.000823533230004614	EC000644
858.7585	C20690	M+K[1+]	10.18	0.00172353323000607	EC000643
161.0916	C21015	M-C3H4O2+H[1+]	8.075	0.000476466769981698	EC000645
187.1062	C21015	M-HCOOH+H[1+]	7.653	0.00157646676998979	EC000645
187.1076	C21015	M-HCOOH+H[1+]	7.835	0.000176466770000161	EC000645
189.123	C21015	M-CO2+H[1+]	7.8	0.0003764667700068	EC000645
189.1231	C21015	M-CO2+H[1+]	7.961	0.000276466770003481	EC000645
291.0714	C21015	M+NaCl[1+]	0.44	0.000376466770035222	EC000646
218.1136	C21016	M-C3H4O2+H[1+]	8.497	2.35332299496349e-05	EC000647
272.1253	C21016	M-H2O+H[1+]	7.468	0.00122353322996105	EC000648
289.1259	C21016	M[1+]	8.113	0.00150000000002137	EC000649
147.0758	C21028	M+H2O+H[1+]	8.309	0.000676466770045181	EC000650
130.0493	C21029	M-NH3+H[1+]	8.485	0.00057646677001344	EC00053
130.0504	C21029	M-NH3+H[1+]	8.31	0.000523533229994655	EC00053
147.0758	C21029	M+H[1+]	8.309	0.00057646677001344	EC00053
169.057	C21029	M+Na[1+]	8.304	0.00137646677001158	EC00053
204.086	C21640	M-H4O2+H[1+]	8.098	0.00187646676999975	EC000177
222.0978	C21640	M-H2O+H[1+]	8.1	0.000676466769988338	EC000177
242.1065	C21640	M(Cl37)+H[1+]	3.566	0.000223533230013118	EC000178
242.1065	C21640	M(S34)+H[1+]	3.566	0.00162353323000275	EC000178
262.092	C21640	M+Na[1+]	8.743	0.000923533229979512	EC000179
468.9601	C21751	M-H2O+H[1+]	4.526	0.000776466769991657	EC000651
487.2996	C22112	M+NaCl[1+]	1.48	0.00472353322999197	EC000652
513.2943	C22112	M+HCOOK[1+]	5.825	0.00327646676998938	EC000653
262.1633	G00001	M+NaCl[1+]	6.94	0.00257646676999457	EC000654
730.6939	G00004	M[1+]	11.81	0.00610000000006039	EC000655
865.8156	G00005	M-CO+H[1+]	10.66	0.00332353323005918	EC000656
875.7966	G00005	M-H2O+H[1+]	10.56	7.64667699968413e-05	EC000656
875.7981	G00005	M-H2O+H[1+]	10.68	0.00142353322996769	EC000656
892.7924	G00005	M[1+]	9.1	0.00759999999991123	EC000657
893.7989	G00005	M+H[1+]	9.64	0.00837646676995973	EC000658
894.8104	G00005	M(C13)+H[1+]	10.76	0.000276466770060324	EC000656
895.8002	G00005	M(Cl37)+H[1+]	10.64	0.00427646676996574	EC000656
895.8002	G00005	M(S34)+H[1+]	10.64	0.0028764667699761	EC000656
895.8113	G00005	M(Cl37)+H[1+]	11.12	0.00682353322997642	EC000659
895.8113	G00005	M(S34)+H[1+]	11.12	0.00822353322996605	EC000659
933.8621	G00007	M+2H[2+]	11.72	0.00482353323002371	EC000660
933.8621	G00011	M+2H[2+]	11.72	0.00482353323002371	EC000660
896.8055	G00017	M+H+Na[2+]	11.14	0.00722353323010338	EC000661
262.1633	G00023	M+NaCl[1+]	6.94	0.00257646676999457	EC000654
708.616	G00037	M+H2O+H[1+]	7.98	0.00187646676999975	EC000662
708.6171	G00037	M+H2O+H[1+]	6.2	0.000776466769934814	EC000663
774.5728	G00037	M+HCOOK[1+]	4.62	0.00422353322994695	EC000664
708.616	G00050	M+H2O+H[1+]	7.98	0.00187646676999975	EC000662
708.6171	G00050	M+H2O+H[1+]	6.2	0.000776466769934814	EC000663
774.5728	G00050	M+HCOOK[1+]	4.62	0.00422353322994695	EC000664
257.3194	G00092	M-HCOONa+H[1+]	8.35	0.000476466770066963	EC000665
409.2684	G00092	M+HCOOK[1+]	13.542	0.000176466770028583	EC000666
708.616	G00094	M+H2O+H[1+]	7.98	0.00187646676999975	EC000662
708.6171	G00094	M+H2O+H[1+]	6.2	0.000776466769934814	EC000663
774.5728	G00094	M+HCOOK[1+]	4.62	0.00422353322994695	EC000664
865.8156	G00095	M-CO+H[1+]	10.66	0.00332353323005918	EC000656
875.7966	G00095	M-H2O+H[1+]	10.56	7.64667699968413e-05	EC000656
875.7981	G00095	M-H2O+H[1+]	10.68	0.00142353322996769	EC000656
892.7924	G00095	M[1+]	9.1	0.00759999999991123	EC000657
893.7989	G00095	M+H[1+]	9.64	0.00837646676995973	EC000658
894.8104	G00095	M(C13)+H[1+]	10.76	0.000276466770060324	EC000656
895.8002	G00095	M(Cl37)+H[1+]	10.64	0.00427646676996574	EC000656
895.8002	G00095	M(S34)+H[1+]	10.64	0.0028764667699761	EC000656
895.8113	G00095	M(Cl37)+H[1+]	11.12	0.00682353322997642	EC000659
895.8113	G00095	M(S34)+H[1+]	11.12	0.00822353322996605	EC000659
615.4955	G00108	M[1+]	6.42	0.00450000000000728	EC000667
615.4973	G00108	M[1+]	6.48	0.00270000000000437	EC000667
655.5189	G00108	M+ACN-H[-]	7.01	0.000368533229902823	EC000668
801.699	G00109	M-H2O+H[1+]	10.475	0.00232353322985546	EC000669
935.9039	G00110	M-HCOOH+H[1+]	11.35	0.00202353323004445	EC000670
262.1633	G00143	M+NaCl[1+]	6.94	0.00257646676999457	EC000654
246.171	G00144	M+HCOOK[1+]	5.083	0.00242353323000088	EC000671
568.4082	G00148	M(Cl37)+H[1+]	5.074	0.00372353322995878	EC000672
568.4082	G00148	M(S34)+H[1+]	5.074	0.00512353322994841	EC000672
602.3466	G00148	M+K-2H[-]	1.14	0.00164706646000923	EC000673
750.5929	G00149	M+Na[1+]	10.81	0.00362353322998388	EC000674
766.5646	G00149	M+K[1+]	1.467	0.00182353322998097	EC000675
132.1007	G00154	M[1+]	6.818	0.000699999999994816	EC000676
132.1009	G00154	M[1+]	6.315	0.000900000000001455	EC000677
217.0687	G00154	M+HCOOK[1+]	5.223	0.000123533230009798	EC000678
501.3956	G00156	M+HCOO[-]	5.67	0.00204500000000962	EC000679
597.4843	G00157	M-H4O2+H[1+]	5.443	0.00177646677002485	EC000680
615.4955	G00157	M-H2O+H[1+]	6.42	0.00117646677006178	EC000681
615.4973	G00157	M-H2O+H[1+]	6.48	0.000623533229941131	EC000681
800.6782	G00158	M-H4O2+H[1+]	8.81	0.00787646677008524	EC000682
835.6949	G00158	M[1+]	9.52	0.00510000000008404	EC000683
837.7057	G00158	M(C13)+H[1+]	9.99	0.00497646677013108	EC000684
854.7197	G00158	M+H2O+H[1+]	8.11	0.00182353322998097	EC000685
854.7228	G00158	M+H2O+H[1+]	9.36	0.00492353322999861	EC000683
928.8395	G00159	M-HCOOK+H[1+]	11.04	0.00647646676998193	EC000686
800.6782	G00162	M-H4O2+H[1+]	8.81	0.00787646677008524	EC000682
835.6949	G00162	M[1+]	9.52	0.00510000000008404	EC000683
837.7057	G00162	M(C13)+H[1+]	9.99	0.00497646677013108	EC000684
854.7197	G00162	M+H2O+H[1+]	8.11	0.00182353322998097	EC000685
854.7228	G00162	M+H2O+H[1+]	9.36	0.00492353322999861	EC000683
928.8395	G00163	M-HCOOK+H[1+]	11.04	0.00647646676998193	EC000686
1516.2715	G00179	M+HCOOK[1+]	9.1	0.00292353323015959	EC000687
808.8239	G00428	M-CO2+H[1+]	11.83	0.00642353323007683	EC000688
824.8149	G00428	M-CO+H[1+]	10.83	0.00262353323000752	EC000689
834.8032	G00428	M-H2O+H[1+]	11.14	0.00652353322993804	EC000689
874.7884	G00428	M+Na[1+]	10.92	0.000876466769909712	EC000689
874.7889	G00428	M+Na[1+]	9.35	0.000376466769921535	EC000690
890.7603	G00428	M+K[1+]	8.95	0.00247646676996283	EC000691
920.793	G00428	M+HCOONa[1+]	9.77	0.00167646676993627	EC000692
779.697	G00526	M(Cl37)+H[1+]	9.36	0.00747646677007197	EC000693
779.697	G00526	M(S34)+H[1+]	9.36	0.00607646677008233	EC000693
845.6985	G00526	M+HCOONa[1+]	10.51	0.00382353322993367	EC000694
466.4072	G01391	M(Cl37)+H[1+]	1.292	0.00272353322998242	EC000695
466.4072	G01391	M(S34)+H[1+]	1.292	0.0041235332300289	EC000695
466.4085	G01391	M(Cl37)+H[1+]	1.038	0.00402353322999716	EC000695
548.3636	G01391	M+HCOOK[1+]	1.451	0.0049764667700174	EC000695
865.8156	G01977	M-CO2+H[1+]	10.66	0.00187646676988606	EC000696
909.8043	G01977	M+H[1+]	11.31	0.002976466769951	EC000697
909.8156	G01977	M+H[1+]	11.44	0.00832353323005464	EC000697
910.8111	G01977	M(C13)+H[1+]	11.32	0.000423533229991335	EC000697
910.8113	G01977	M(C13)+H[1+]	11.42	0.000623533229941131	EC000697
927.8181	G01977	M+H2O+H[1+]	10.78	0.000223533230041539	EC000696
927.8182	G01977	M+H2O+H[1+]	10.66	0.000323533230130124	EC000696
399.3088	G02632	M(C13)+H[1+]	0.977	0.00187646676999975	EC000698
466.2912	G02632	M+HCOONa[1+]	5.252	0.00347646676999602	EC000699
466.2917	G02632	M+HCOONa[1+]	5.401	0.00297646677000785	EC000699
466.2925	G02632	M+HCOONa[1+]	5.146	0.00217646676998129	EC000699
478.4054	G09660	M+H[1+]	11.84	0.00187646676999975	EC000700
479.4062	G09660	M(C13)+H[1+]	11.31	0.00447646676997238	EC000701
479.4133	G09660	M(C13)+H[1+]	10.78	0.00262353323000752	EC000702
496.4179	G09660	M+H2O+H[1+]	1.069	2.35332299780566e-05	EC000703
496.42	G09660	M+H2O+H[1+]	1.33	0.00212353323001935	EC000703
1576.3651	G10596	M+Cl[-]	11.95	0.00380000000018299	EC000704
1632.4727	G10597	M-C3H4O2+H[1+]	10.52	0.0134764667700438	EC000705
1686.4933	G10597	M-H2O+H[1+]	10.7	0.00337646676985059	EC000705
1687.4828	G10597	M-NH3+H[1+]	10.52	0.00202353322993076	EC000705
608.0881	G10610	M+H[1+]	9.621	0.000776466769934814	EC00032
146.08	G10617	M-NH3+H[1+]	2.435	0.000776466769991657	EC000639
146.08	G10618	M-NH3+H[1+]	2.435	0.000776466769991657	EC000639
1632.4727	G10694	M-C3H4O2+H[1+]	10.52	0.0134764667700438	EC000705
1686.4933	G10694	M-H2O+H[1+]	10.7	0.00337646676985059	EC000705
1687.4828	G10694	M-NH3+H[1+]	10.52	0.00202353322993076	EC000705
808.8239	G11492	M-CO2+H[1+]	11.83	0.00642353323007683	EC000688
824.8149	G11492	M-CO+H[1+]	10.83	0.00262353323000752	EC000689
834.8032	G11492	M-H2O+H[1+]	11.14	0.00652353322993804	EC000689
874.7884	G11492	M+Na[1+]	10.92	0.000876466769909712	EC000689
874.7889	G11492	M+Na[1+]	9.35	0.000376466769921535	EC000690
890.7603	G11492	M+K[1+]	8.95	0.00247646676996283	EC000691
920.793	G11492	M+HCOONa[1+]	9.77	0.00167646676993627	EC000692
845.666	G12336	M+HCOOK[1+]	9.19	0.00257646676993772	EC000706
845.6694	G12336	M+HCOOK[1+]	9.05	0.000823533230004614	EC000706
146.08	G13027	M-NH3+H[1+]	2.435	0.000776466769991657	EC000639
929.8104	G13036	M-HCOOH+H[1+]	10.38	0.00852353323000443	EC000707
823.6844	G13037	M-C3H4O2+H[1+]	9.86	0.00177646677002485	EC000708
827.7193	G13037	M-HCOONa+H[1+]	10.48	0.000576466770098705	EC000709
827.7225	G13037	M-HCOONa+H[1+]	10.69	0.00262353322989384	EC000709
851.7188	G13037	M-CO2+H[1+]	9.97	0.00132353322999279	EC000708
897.7003	G13037	M(Cl37)+H[1+]	9.285	0.00417646677010453	EC000710
897.7003	G13037	M(S34)+H[1+]	9.285	0.00277646677011489	EC000710
313.2717	G13038	M+3H[3+]	5.187	0.00224313343665017	EC000711
865.7838	G13038	M-C3H4O2+H[1+]	9.78	0.00237646676987424	EC000712
909.8043	G13038	M-CO+H[1+]	11.31	0.00797646676994646	EC000713
909.8156	G13038	M-CO+H[1+]	11.44	0.00332353323005918	EC000713
919.7984	G13038	M-H2O+H[1+]	9.64	0.00172353323000607	EC000712
920.7728	G13038	M-NH3+H[1+]	9.92	0.00797646677006014	EC000712
920.775	G13038	M-NH3+H[1+]	8.36	0.00577646677004395	EC000714
936.806	G13038	M[1+]	9.94	0.00600000000008549	EC000712
938.8076	G13038	M(C13)+H[1+]	10.37	0.00307646677003959	EC000715
955.8103	G13038	M+H2O+H[1+]	11.92	0.00757646676993318	EC000716
736.6039	G13039	M(Cl37)+H[1+]	0.926	0.000576466770098705	EC000717
736.6039	G13039	M(S34)+H[1+]	0.926	0.000823533229890927	EC000717
770.5671	G13039	M+Cl37[-]	5.75	0.00119999999992615	EC000718
792.566	G13039	M+NaCl[1+]	4.45	0.000123533229952955	EC000719
792.569	G13039	M+NaCl[1+]	1.459	0.00312353322988201	EC000720
792.5693	G13039	M+NaCl[1+]	5.35	0.00342353322992039	EC000721
792.5731	G13039	M+NaCl[1+]	4.79	0.00722353322987601	EC000722
570.5475	G13040	M-HCOOK+H[1+]	8.48	0.00152353322994259	EC000723
672.5236	G13040	M+H2O+H[1+]	1.156	0.00572353323002517	EC000724
676.491	G13040	M+Na[1+]	3.9	0.00172353323000607	EC000725
676.4925	G13040	M+Na[1+]	4.76	0.0032235332299706	EC000726
313.2717	G13042	M+3H[3+]	5.187	0.00224313343665017	EC000711
865.7838	G13042	M-C3H4O2+H[1+]	9.78	0.00237646676987424	EC000712
909.8043	G13042	M-CO+H[1+]	11.31	0.00797646676994646	EC000713
909.8156	G13042	M-CO+H[1+]	11.44	0.00332353323005918	EC000713
919.7984	G13042	M-H2O+H[1+]	9.64	0.00172353323000607	EC000712
920.7728	G13042	M-NH3+H[1+]	9.92	0.00797646677006014	EC000712
920.775	G13042	M-NH3+H[1+]	8.36	0.00577646677004395	EC000714
936.806	G13042	M[1+]	9.94	0.00600000000008549	EC000712
938.8076	G13042	M(C13)+H[1+]	10.37	0.00307646677003959	EC000715
955.8103	G13042	M+H2O+H[1+]	11.92	0.00757646676993318	EC000716
729.6945	G13073	M-H2O+H[1+]	11.81	0.00217646677015182	EC000727
666.6041	G13074	M[1+]	5.75	0.004099999999994	EC000728
747.5179	G13074	M+Br81[-]	4.58	0.00160000000005311	EC000729
550.3488	G13094	M+H+Na[2+]	1.482	0.000523533229966233	EC000730
605.4583	G13095	M+2H[2+]	6.35	0.00102353322995441	EC000731
