# Supplementary material for: Zika Virus Infection Results in Biochemical Changes Associated With RNA Editing, Inflammatory and Antiviral Responses in Aedes albopictus
Source: Front Microbiol. 2020 Oct 2;11:559035. doi: 10.3389/fmicb.2020.559035 (PMC7561680; doi:10.3389/fmicb.2020.559035)
Supplement: Supplementary File 8 — Biogenic amine LC-MS peak data formatted for Metaboanalyst submission. [file Data_Sheet_2.CSV]

	Total_Size	Hits	Sig_Hits	Mummichog_Pvals	GSEA_Pvals	Combined_Pvals
Glycine, serine and threonine metabolism	37	37	20	0.00147	0.04167	0.00065
Glycerophospholipid metabolism	28	28	17	0.00057	0.4118	0.0022
Valine, leucine and isoleucine biosynthesis	21	21	12	0.00786	0.07576	0.00502
Pentose and glucuronate interconversions	5	5	5	0.00235	0.2656	0.00522
Valine, leucine and isoleucine degradation	30	30	14	0.03671	0.02857	0.00824
Arachidonic acid metabolism	13	13	6	0.1631	0.01639	0.01851
Glycosphingolipid biosynthesis - ganglio series	4	4	3	0.08302	0.04762	0.02583
Sphingolipid metabolism	12	12	8	0.00894	0.4524	0.02633
Pantothenate and CoA biosynthesis	17	17	9	0.03834	0.1385	0.03313
Retinol metabolism	5	5	3	0.1622	0.05263	0.04919
Porphyrin and chlorophyll metabolism	17	17	7	0.222	0.04615	0.05719
Alanine, aspartate and glutamate metabolism	35	35	16	0.03224	0.4429	0.07495
Arginine and proline metabolism	62	62	21	0.2864	0.05479	0.08089
Butanoate metabolism	19	19	9	0.08092	0.2034	0.08406
Aminoacyl-tRNA biosynthesis	66	66	23	0.2208	0.09589	0.1028
Synthesis and degradation of ketone bodies	4	4	3	0.08302	0.3	0.1169
Tryptophan metabolism	40	40	17	0.05776	0.4559	0.1221
Glycosphingolipid biosynthesis - globo and isoglobo series	14	14	6	0.2172	0.122	0.1227
Glyoxylate and dicarboxylate metabolism	13	13	6	0.1631	0.2131	0.1515
Riboflavin metabolism	4	4	1	0.7606	0.04762	0.1564
Pentose phosphate pathway	21	21	10	0.06453	0.6389	0.1727
Glutathione metabolism	28	28	8	0.638	0.08824	0.2183
D-Glutamine and D-glutamate metabolism	8	8	3	0.448	0.1538	0.2532
Insect hormone biosynthesis	21	21	8	0.2741	0.2576	0.2578
Thiamine metabolism	2	2	1	0.5101	0.1404	0.2604
Propanoate metabolism	12	12	6	0.1158	0.6429	0.2678
Terpenoid backbone biosynthesis	5	5	2	0.4718	0.1579	0.268
Fatty acid degradation	7	7	3	0.3523	0.25	0.3021
Nitrogen metabolism	5	5	2	0.4718	0.1875	0.303
Pyrimidine metabolism	30	30	11	0.2653	0.3714	0.3269
Fatty acid elongation	3	3	1	0.6574	0.15	0.327
Glycerolipid metabolism	3	3	2	0.2155	0.5	0.3478
Pyruvate metabolism	9	9	2	0.8055	0.1944	0.4469
Cysteine and methionine metabolism	32	32	12	0.2232	0.7536	0.468
Lysine degradation	32	32	12	0.2232	0.7536	0.468
Amino sugar and nucleotide sugar metabolism	31	31	9	0.6162	0.2812	0.477
Histidine metabolism	19	19	2	0.9903	0.2093	0.5334
N-Glycan biosynthesis	13	13	4	0.5803	0.3659	0.5413
Vitamin B6 metabolism	11	11	4	0.43	0.6129	0.615
Glycosaminoglycan biosynthesis - heparan sulfate / heparin	7	7	2	0.6715	0.4242	0.6425
One carbon pool by folate	5	5	1	0.8328	0.4062	0.7049
Metabolism of xenobiotics by cytochrome P450	9	9	2	0.8055	0.4242	0.7086
Caffeine metabolism	10	10	3	0.6181	0.5714	0.7208
Fructose and mannose metabolism	12	12	3	0.749	0.5	0.7423
Mannose type O-glycan biosynthesis	3	3	1	0.6574	0.575	0.7458
Drug metabolism - other enzymes	13	13	4	0.5803	0.6721	0.7572
Glycolysis / Gluconeogenesis	11	11	3	0.6887	0.6129	0.7862
Glycosylphosphatidylinositol (GPI)-anchor biosynthesis	8	8	1	0.9432	0.4595	0.7958
beta-Alanine metabolism	16	16	4	0.7566	0.5897	0.8063
Inositol phosphate metabolism	8	8	2	0.7459	0.6308	0.8253
Tyrosine metabolism	55	55	15	0.7252	0.7333	0.8676
Glycosaminoglycan biosynthesis - chondroitin sulfate / dermatan sulfate	11	11	3	0.6887	0.775	0.8688
Arginine biosynthesis	27	27	6	0.8686	0.6286	0.8764
Glycosaminoglycan degradation	35	35	5	0.9921	0.5625	0.8836
Glycosphingolipid biosynthesis - lacto and neolacto series	8	8	2	0.7459	0.8108	0.9089
D-Arginine and D-ornithine metabolism	18	18	4	0.8384	0.7258	0.9108
Purine metabolism	52	52	10	0.976	0.662	0.9283
Citrate cycle (TCA cycle)	7	7	1	0.9186	0.7273	0.9375
Folate biosynthesis	25	25	4	0.9688	0.7183	0.9482
Drug metabolism - cytochrome P450	17	17	3	0.9248	0.7692	0.9536
Phosphatidylinositol signaling system	10	10	1	0.9724	0.8358	0.9813
Starch and sucrose metabolism	10	10	1	0.9724	0.8571	0.9853
Biotin metabolism	9	9	1	0.9604	0.8889	0.9887
Galactose metabolism	16	16	2	0.975	0.9048	0.9928
Phenylalanine metabolism	19	19	1	0.999	0.8837	0.9928
Ubiquinone and other terpenoid-quinone biosynthesis	13	13	1	0.9907	0.9508	0.9983
