# Supplementary material for: Zika Virus Infection Results in Biochemical Changes Associated With RNA Editing, Inflammatory and Antiviral Responses in Aedes albopictus
Source: Front Microbiol. 2020 Oct 2;11:559035. doi: 10.3389/fmicb.2020.559035 (PMC7561680; doi:10.3389/fmicb.2020.559035)
Supplement: Supplementary File 9 — Combined Lipidomics and Biogenic amine LC-MS data formatted for submission to Peaks-to-Pathways (Mummichog) package on Metaboanalyst. [file Data_Sheet_3.CSV]

	Infected1	Infected2	Infected3	Infected4	Infected5	Infected6	Infected7	Infected8	Infected9	Infected10	Uninfected1	Uninfected2	Uninfected3	Uninfected4	Uninfected5	Uninfected6	Uninfected7	Uninfected8	Uninfected9	Uninfected10
Label	Infected	Infected	Infected	Infected	Infected	Infected	Infected	Infected	Infected	Infected	Uninfected	Uninfected	Uninfected	Uninfected	Uninfected	Uninfected	Uninfected	Uninfected	Uninfected	Uninfected
CL 64:4; CL 16:1-16:1-16:1-16:1; [M-H]-	-0.17641667	-0.45794185	1.84699075	2.05085672	0.17069178	-1.15266827	0.13149868	-0.36661211	-0.34525767	-1.18402674	-0.42863066	-0.78391733	1.08325851	0.39614161	0.40829768	0.32806798	0.07632758	0.58104100	-2.31228648	0.13458547
CL 66:5; CL 16:1-16:1-16:1-18:2; [M-H]-	0.03590015	-0.42157786	2.19721743	2.11444083	0.20541386	-0.75683522	-0.02124330	-0.56436826	-0.34770604	-0.46483530	-0.51428072	-1.10011318	1.05964083	0.03167879	0.26085106	0.69804885	-0.68096268	0.52170258	-2.08139799	-0.17157385
CL 66:6; CL 16:1-16:1-16:1-18:3; [M-H]-	0.25318939	0.08682730	1.80060805	2.05739203	0.71107604	-0.76334907	0.09449756	-0.75984826	-0.58034761	-0.07831485	-0.63563222	-1.02601890	0.96150366	-0.03934404	-0.03739511	0.91583602	-1.11816001	0.66093452	-2.08600697	-0.41744756
FA 14:1; (physeteric acid) [M-H]-	-0.36488693	-0.27448337	-0.16647543	-2.19909442	-0.28080081	1.70664710	0.64627921	0.02135625	0.91544132	-0.67172345	1.26316088	-1.28608235	-1.06437832	1.37586163	0.03299489	-0.45081524	0.64734970	1.01550143	0.24676400	-1.11261610
FA 20:2; (eicosadienoic acid) [M-H]-	1.06090809	1.19242838	0.05544635	-1.62005228	-1.35697901	2.57455086	0.23736325	-0.47387034	0.33282148	0.16883209	-0.16657741	-0.83251829	-0.79148737	0.82692394	-0.74300295	0.02116905	-0.47858369	-1.00758083	-0.05080854	1.05101722
FA 20:3; (homo-gamma-linolenic acid) [M-H]-	2.2643936	1.0211682	0.5090377	-0.4870801	-1.5128433	0.7172659	0.6934347	-1.0979509	-0.3939772	-0.7970608	-0.1078783	-1.5846839	0.4179856	0.9468959	-0.1444503	-0.4686850	0.2838404	-1.5276787	0.6342710	0.6339956
FA 20:5; (eicosapentaenoic acid) [M-H]-	1.44550344	1.27413295	1.98047674	0.06891661	-0.04586959	1.51798149	0.24465857	-0.16753662	-0.59188286	0.59374279	-0.08212340	-1.99019121	-0.77160035	0.11127289	-0.91716240	-0.94359735	-1.07618933	-0.62206259	-0.46725032	0.43878052
FA 22:6; (docosahexaenoic acid) [M-H]-	2.5526663	0.5694786	1.5574454	-0.6653360	-0.5115252	1.3907429	0.6000382	-0.3907408	-0.8433578	0.6356225	-0.5194478	-1.5585423	-0.3726188	0.2168200	-0.9752439	-0.0624578	-0.7308024	-0.9944363	-0.1722894	0.2739846
FA 44:0; [M-H]-	-0.46059008	0.72773876	-0.36344536	1.83124123	-0.22917246	0.72494588	-0.52851624	-1.04683993	-0.14095712	1.10193542	-0.95054875	-1.61428254	0.48347422	0.30598363	0.63592675	0.93079319	0.09540229	-1.19702128	-1.73241855	1.42635094
LNAPE 34:2; LNAPE 16:1/n-18:1; [M-H]-	-1.11547770	-0.48552659	0.91880111	0.47955411	-0.59209206	-1.26093742	-1.43185422	-0.66268098	0.68591597	-1.88838846	-0.28253702	1.13081820	1.90666939	0.93386871	0.83731990	0.45842886	0.41508172	0.73911409	-0.68845916	-0.09761844
LPC 16:0; [M+Hac-H]-	-1.1710488	0.5160632	1.8938498	0.3682451	-0.5354986	1.6556022	0.1274042	-0.4647455	-1.3826488	-0.4825176	-0.3001500	-1.2304635	0.3343602	1.3211790	0.8214672	-0.3980081	-1.1787889	0.8285765	-1.2568424	0.5339647
LPC 16:1; [M+CH3COO]-	-2.86768652	0.53959078	-0.40111267	0.02558324	-1.53398429	0.46604421	0.36034912	-1.07234407	-0.33361833	-0.40785738	0.26668974	-0.80098178	0.46393302	0.95811955	0.87832938	0.12723221	0.63840626	1.24010189	0.19695599	1.25624965
LPC 18:0; B [M+Hac-H]-	-1.1692722	0.7424911	1.4917585	0.2502599	-1.0682957	2.0053075	0.4982380	-0.6443777	-0.3555933	-0.5658217	-1.0399562	-1.7902658	0.2664968	1.4436125	0.9079165	-0.3644303	-0.4335396	-0.2199707	-0.6424333	0.6878759
LPC 18:2; [M+Hac-H]-	-1.39109229	0.81805272	0.83931729	-0.27191910	-1.40172832	1.65873593	0.78084832	-0.84701213	-1.10236446	0.18723318	-0.88400524	-1.72624162	0.08668952	1.51512981	0.47350864	0.51462384	-0.67264328	-0.14880815	0.95956524	0.61211010
LPC 20:5; [M+CH3COO]-	-2.10763732	1.00063575	-0.17265194	-0.05835832	-1.94243292	0.80603179	0.46510256	-0.74690426	-0.64052059	0.14786596	-0.66248923	-0.54969083	-0.52762559	1.02448477	-0.04495194	0.64533174	0.21247664	-0.11795137	1.59178566	1.67749946
LPE 18:3; [M-H]-	-0.54466837	0.80178617	2.11737785	0.10818408	-1.11810861	-0.58744261	1.22346548	-1.76847587	-0.01151680	-0.04241877	-0.69976929	-1.65098369	-0.88095760	0.44362739	-0.14196753	0.69189706	0.92562083	1.25095290	0.27953957	-0.39614221
LPG 18:1; [M-H]-	-2.17484763	0.49902352	0.53222719	-0.19955373	-2.95300877	-0.19473942	0.10624567	0.19100186	0.22276330	-0.56606387	0.31007508	0.54833962	-0.25743276	1.37086469	0.27413641	-0.15880340	1.09863953	0.74169609	0.04360745	0.56582916
LPG 18:2; [M-H]-	-1.8936428	0.3556075	-0.4127959	-1.1141239	-2.0722713	0.6647431	0.7669909	0.4715134	0.2163914	-0.9467493	-0.1000786	0.9984800	-0.6858534	1.3322072	-0.6424318	0.4624223	0.9175919	-0.4423273	1.3887551	0.7355715
LPI 18:2; [M-H]-	-1.59705044	1.10010348	1.56154172	0.81935482	-1.48377622	1.52780743	0.32529389	0.33557385	-0.54546162	1.03402736	-0.29629592	-0.12747066	-1.44841728	1.20576126	-1.31851229	-0.39219814	-0.58814346	-0.24681062	0.21648331	-0.08181048
LPI 20:5; [M-H]-	-1.949321325	1.701410628	0.841451344	0.848623187	-1.676781320	1.045943492	0.705344821	-0.322890169	-0.599722490	0.009548055	-0.554350206	-0.508245057	-0.850335453	0.794632151	-0.037258627	-0.270778267	-1.314408654	0.120460642	0.662279211	1.354398038
PC 36:4; B [M+Hac-H]-	-1.74702279	1.16122247	0.81703243	0.68626805	-0.79652136	1.75274818	-0.60045098	-1.79602398	-1.51034844	0.22810613	-0.37582938	-0.59954415	1.03234016	0.97345928	0.01820979	0.07825585	-0.27476628	0.99428949	-0.37390864	0.33248416
PC 38:4; A [M+Hac-H]-	-1.5246262	0.3206034	0.4746890	0.6426254	-0.5887909	1.7419668	-1.2497103	-1.9526917	-1.0431610	-0.1418139	-0.6462412	-0.5012569	0.7436208	1.8127057	0.4585437	0.6808618	0.3226510	-0.2557429	-0.1319230	0.8376904
PC 38:5; A [M+Hac-H]-	-1.438213952	0.633227411	0.823281080	0.536326338	-0.650923198	1.702669446	-0.886563054	-1.233698754	-1.466018669	0.104239383	-0.941369175	-1.475060043	1.027718459	1.293098829	0.950845398	0.931880985	-0.008308026	0.036697535	-0.292587852	0.352757858
PC p-38:3; or PC o-38:4; [M+Hac-H]-	-1.0841777	0.7721716	0.4667975	0.7085160	-1.5280272	0.7055642	-0.5692979	-0.8087997	-1.6948944	0.2102863	-1.4103243	-0.7500473	1.1367470	1.7017805	0.4886740	1.1666229	0.5301281	-0.4031912	-0.5019080	0.8633797
PE 32:2; PE 16:1-16:1; [M-H]-	-1.09645668	0.08673887	1.64338652	1.36298940	0.86387264	-0.33368063	-0.82794893	-0.76252266	-0.20532599	-1.67643508	0.18972392	-0.30748765	1.16773133	0.53930153	0.50332006	0.07215843	0.06475811	0.85907071	-2.33101884	0.18782495
PE 34:3; PE 16:1-18:2; [M-H]-	-1.0046318	0.2635069	1.4641472	0.8767201	1.8123925	0.2098748	-1.1419833	-0.7198338	-1.0609398	-0.6770383	0.4721768	-0.4224808	1.5643153	0.3586039	0.5412539	-0.1902110	-0.7928843	0.7891214	-1.8687174	-0.4733922
PE 34:4; PE 16:1-18:3; [M-H]-	-0.8477715	0.4862754	1.4993314	0.7231744	1.4053131	-0.6322001	-1.0365692	-0.3034128	-0.7885760	-0.4119928	0.6602136	0.1246405	1.4770914	-0.1430161	0.7584996	-0.2765309	-0.7124173	1.0591811	-2.3517971	-0.6894366
PE 36:3; [M-H]-	-1.37385408	0.60849512	1.05496470	0.94334182	1.63516667	0.54022872	-0.16981861	-0.14377140	-1.39796832	0.81701212	-0.36403296	-1.28485592	0.84648136	0.03250982	0.62807888	0.09663979	-1.29692094	0.88809591	-1.92588422	-0.13390843
PE 38:2; [M-H]-	-1.43567560	-0.55208927	0.65376747	1.17583112	-0.60550423	-1.24506947	-1.47405192	-0.39132374	0.54944127	-1.59070556	-0.45365616	0.56166247	2.11257495	1.07318433	0.98863194	0.47300711	0.10533865	0.49381628	-0.39355906	-0.04562059
PE p-38:4; or PE o-38:5; [M-H]-	-0.6153854	0.8778396	1.0538152	0.7798886	-0.2859747	1.6653477	-1.2072233	-1.3389999	-1.1113804	-0.6287449	-0.7508150	-0.7367771	1.1736077	0.2714644	0.8231251	0.6937392	0.4750754	-0.2949132	-1.8379993	0.9943105
PG 34:1; PG 16:0-18:1; [M-H]-	-0.106065842	0.348978972	1.798010805	0.879348742	1.262192437	-0.648241357	-0.616279894	0.741974210	-0.807412659	-0.114574309	0.008180233	-0.114160781	0.053063020	0.549986369	-0.123285466	-1.024312117	-0.544503420	1.378224460	-2.765718478	-0.155404924
PG 36:2; PG 18:1-18:1; [M-H]-	0.714936491	-0.012621078	0.895847328	1.332792067	0.513160898	-1.140789819	0.251279713	0.691864461	-0.686614833	0.104993503	-0.911051294	-1.607124666	0.825932224	0.904607363	0.046889853	0.005329416	-0.445311759	-0.241089055	-2.541965010	1.298934195
PI 32:2; PI 16:1-16:1; [M-H]-	-0.334665947	0.101104993	1.929257562	1.404271075	-0.391564179	-0.344225240	-0.796949548	0.102589012	-0.007365823	-1.094246208	-0.844588125	-0.391192991	1.120582694	1.068444073	0.086126373	-0.446809460	0.078562612	0.810864076	-2.579583041	0.529388092
PI 36:6; PI 16:1-20:5; [M-H]-	-0.14828849	0.42186470	1.71551357	1.16848289	0.80832219	-0.25507137	-0.04370067	-0.18318834	-0.65444487	-0.51728781	-1.03792136	-0.68875642	1.25120295	-0.31329197	-0.20976641	0.46229951	-0.82849983	0.79197613	-2.70580251	0.96635811
PS 40:9; PS 20:4-20:5; [M-H]-	-0.293206738	0.691088680	1.329758376	1.963799890	0.595055046	0.711925508	-0.746869288	-0.131699974	-1.142882348	0.645435106	-0.414481107	-0.810377814	0.344823942	0.251021871	0.969839498	-0.484767339	-0.277142602	-0.527431582	-2.666786911	-0.007102214
SM d34:1; [M+Hac-H]-	-1.014781610	0.524317367	0.499571009	0.921274780	-0.603637464	0.815181224	-0.431194846	-0.731375414	-1.549739653	-0.628820512	-0.966839604	-0.699391486	0.615749016	1.690040798	1.926328687	-0.051875706	-0.101240295	0.005395381	-1.459138052	1.240176379
AC 10:0; [M+H]+	0.69313106	0.61451080	1.37518948	0.11653257	-0.82155631	0.37591718	-0.28987797	2.25623178	0.71144312	-0.16075396	-1.22720452	-1.25448453	0.09380632	0.04904271	-0.68895659	-0.49000618	-1.60869997	-1.32931552	0.40689279	1.17815775
AC 12:0; [M+H]+	-0.24266966	1.50086259	1.47595759	0.28769970	-0.63591044	-0.49548084	-0.53752716	2.01435635	-0.08985757	-1.07870306	-1.40357339	-1.05794748	0.76244754	1.32751739	-0.93580906	-0.25560776	-0.70153871	-0.64812441	-0.24227360	0.95618198
AC 12:1; [M+H]+	0.13680444	1.65436611	2.04471412	1.41045789	-1.34798904	0.12810228	-0.43852304	1.55409175	0.26168306	-0.85020670	-1.07766089	-1.08214590	-0.09933950	0.72919449	-0.58744765	-0.28519113	-0.78279331	-0.61655212	-0.74050911	-0.01105575
AC 14:1; [M+H]+	-0.03739746	1.04036583	1.99482684	0.79103633	-0.76966381	0.39425329	-0.77328961	2.01284852	0.19850447	-0.96712195	-1.07500494	-1.43118439	0.39127414	0.79313168	-1.11122517	-0.25155487	-0.67829342	-0.23841649	-0.88246011	0.59937109
AC 14:2; [M+H]+	-0.45174536	0.25626838	2.35857877	1.57838308	-0.82298818	0.50756768	-1.14431188	0.58195049	-1.84798782	-1.00781710	-0.31057019	-0.52560188	0.09341446	1.29767011	-1.00282792	0.32923674	-0.13423447	0.17557373	0.49924136	-0.42980000
AC 18:2; [M+H]+	0.04343854	0.68758119	1.59207093	0.99050486	-0.84391214	1.69742425	-0.88439735	1.91246247	-0.43270896	-0.11054163	-1.28805308	-1.10958056	0.06530938	0.25979483	-1.28161614	-0.06464381	-0.99052272	-0.94068617	0.17789075	0.52018536
AC 18:3; [M+H]+	0.50267305	0.53687172	1.07005533	0.42818138	-0.12776272	1.45472309	0.07797954	1.70729850	-0.69078088	0.31016347	-0.64096174	-0.47937904	0.70194734	0.01360950	-1.24877806	-0.42051685	-2.22064101	-1.80631538	0.19879238	0.63284038
ACar 16:0; [M]+	-0.07446064	1.10270964	1.28369953	1.73847409	0.20489079	-0.62085534	-0.91121602	1.40837227	0.35046621	-0.77231822	-1.09871484	-1.60560737	0.60157722	0.64746210	-0.89319098	-0.52340742	-0.04073309	-0.45060678	-1.44704285	1.10050169
ACar 16:1; [M]+	-0.01374023	0.53305058	2.07802169	0.77743842	-0.45877306	0.32350049	-1.48446042	1.93972440	0.61128477	-0.56981527	-0.55656308	-1.68917284	0.42441649	0.02987585	-0.98439713	-0.94701134	0.17606109	0.08508332	-1.01120998	0.73668624
ACar 18:0; [M]+	0.50872542	0.20892468	0.28674657	0.56137127	-0.38229557	0.07174639	0.35821445	0.94794772	-0.37076428	-1.49040528	-1.75810451	-0.94597556	1.01408034	2.09917917	-1.45380778	-0.23755088	-0.45877555	-0.37317094	-0.24781621	1.66173054
ACar 18:1; [M]+	-0.164029713	0.818135545	1.399701975	1.675047840	-0.366742083	-0.028323658	-0.973448095	1.939085012	-0.009107228	-0.008921566	-1.168375597	-1.678906347	0.296287093	0.419950467	-0.956767111	-0.722039441	-0.124645114	0.158172746	-1.402071874	0.896997147
ACar 20:5; [M]+	-0.31716099	0.87803791	1.70473044	1.82904556	-0.89500172	0.57170176	-0.67347043	1.81100242	-1.11639383	0.13775683	-1.08197139	-0.44747453	0.11546387	0.42281514	-1.43201139	-0.04293558	-0.99173971	-0.90158785	-0.13644277	0.56563626
CE 18:1; [M+NH4]+	-0.15760469	0.12097133	0.58462029	0.38349508	-0.51139218	0.69718860	0.81214019	-0.14826838	-1.95690859	0.01606772	-1.31706942	-0.68655001	1.81579948	1.83464329	0.22459109	0.21862656	-0.42764439	-0.31374105	-1.87067634	0.68171142
CL 68:6; CL 32:2-36:4; [M+NH4]+	0.75117661	0.13589982	2.11734656	0.86367412	1.60183710	-0.77201994	-0.25620152	0.09192919	-0.09915522	0.15713917	-2.13348192	-0.26591680	1.21431536	-0.80690747	-1.12806172	-0.02373780	-0.71307807	0.62338608	-0.87540236	-0.48274117
CL 70:7; CL 34:3-36:4; [M+NH4]+	0.5234023	0.7891108	-2.1964475	-2.4713831	1.0591533	1.2649684	0.1420284	0.2253712	-0.1408582	0.5365054	0.1285582	-0.5904813	0.5864745	-0.2405690	-1.1413547	0.2922458	-0.7123102	0.8537837	0.3419693	0.7498328
DAG 32:1; DAG 16:0-16:1; [M+NH4]+	-0.869265829	0.418665555	-0.001196347	-1.701769289	-1.025207915	-0.237579521	-0.264437500	-0.467806557	0.834829801	-1.759326697	1.029448910	0.885804551	-1.327463763	-0.043415534	0.255809816	-0.150888255	1.975758437	0.957183821	1.167817232	0.323039084
DAG 32:2; DAG 16:1-16:1; [M+NH4]+	-0.994722650	-0.211127329	-0.095795678	-1.836478894	-0.999580177	-0.534769020	0.391933283	-0.216845100	0.445524338	-1.431958312	0.978861102	0.756061618	-1.595880554	0.031202546	0.002103594	0.257288242	1.558082118	1.522674375	0.908672725	1.064753773
DAG 34:2; DAG 16:1-18:1; [M+NH4]+	-1.2218506	0.1596071	-0.4734457	-1.3543269	-0.9848975	-0.3401943	-0.1011865	-0.3941971	0.5282958	-1.2515575	0.6501809	0.6385228	-1.6087147	-0.3081459	0.3172996	0.1001171	2.0096952	1.6242169	1.0507705	0.9598108
DG 34:1; [M+K]+_[M+Na]+_[M+NH4]+	-1.15709936	0.76162912	-0.07526963	-1.40977258	-1.06963622	0.30392762	-0.69273600	-0.48611014	1.11435059	-1.66226109	0.91764172	0.75647104	-1.48942392	0.09989223	0.37442678	-0.23752054	1.80825866	0.77208531	1.17807916	0.19306724
DG 34:2; [M+Na]+_[M+NH4]+	-0.003592844	-0.743109657	-0.731450892	-1.536202930	-0.438188191	0.372484543	0.443144175	0.165308811	0.503682958	-0.835682344	0.695559445	1.432695804	-1.525347105	-0.792640821	-1.079906184	-0.703788127	1.088437217	1.322704296	1.944672082	0.421219765
DG 34:3; [M+Na]+_[M+NH4]+	-0.862811735	-0.216342689	-0.162866183	-2.158900391	0.003253879	1.118543276	0.731528830	-0.015553344	0.338028472	0.726234834	0.731824840	0.886077857	-2.182407749	-0.219921964	-1.667350196	0.474308735	0.743408962	0.809868931	0.862532854	0.060542781
DG 36:1; [M+K]+_[M+Na]+_[M+NH4]+	-1.8304656	0.5406185	-1.0124877	-0.4413364	-1.4748113	0.2206106	-0.5765665	-0.6762093	0.8089227	-1.3198237	-0.0406048	0.6948591	-0.7269381	0.5246027	0.5492004	-0.1437760	2.1016146	0.8195941	1.1681738	0.8148228
DG 36:2; [M+K]+_[M+Na]+_[M+NH4]+	-1.4891846	0.3446066	-0.6896182	-0.7684278	-1.2854324	-0.2713511	-0.2927450	-0.5162798	0.4000152	-0.7086472	0.6502932	0.3159177	-1.4229503	-0.4334636	0.5340946	-0.1104777	2.2568739	1.8141586	0.9791607	0.6934572
DG 36:5; [M+NH4]+	-0.66949763	-0.17598159	-0.05038078	-1.04849067	0.33329908	0.54450872	0.51725317	-0.80473086	-0.22453914	-0.33761540	0.80943495	0.52118349	-0.44587743	0.38318504	-3.23672024	0.76340537	1.27893374	0.47370729	1.31816663	0.05075627
DG 36:6; [M+Na]+_[M+NH4]+	-0.43911177	-1.04372982	-0.09806044	-2.09025384	0.50342632	-0.12612055	1.04318314	-0.01253643	-0.01179511	0.34078699	0.45996527	0.68042947	-2.12110268	-0.19521582	-1.42343679	0.93634901	1.32683260	0.96058451	0.97844692	0.33135904
DG 38:6; [M+K]+_[M+Na]+_[M+NH4]+	-1.3988717	0.1404470	-0.3575125	-1.7343323	-0.1041733	1.0248563	0.6996606	-0.2585179	0.7269780	1.1932504	-0.1266919	0.5805157	-1.3362526	-0.5053949	-1.1005938	0.1358428	1.0720404	1.2733282	1.4378075	-1.3623862
GlcCer d34:1; [M+H]+	1.25438504	0.06570305	1.28542815	0.37175531	0.37987621	0.81791771	-0.57165246	0.05740523	-0.16047234	0.33223491	-0.78645265	-0.08546124	0.32355975	0.15214603	-0.62304061	-0.59240408	-1.02347712	1.19221463	-3.13587120	0.74620565
GlcCer d42:1; [M+Na]+	-0.9322341	-0.8392433	0.9462079	1.2203400	0.9120321	1.4446385	-0.9007414	1.0820268	-0.9304148	1.3541119	-0.9218050	-0.8984109	-0.7814437	0.9707736	-0.7750334	0.7222634	-0.8628426	0.9231638	-0.9393924	-0.7939962
LPC 15:0; [M+H]+	0.90433589	-1.02849597	0.94405971	0.19184950	-2.18361564	1.11100585	-1.79435309	0.65994085	-0.91000704	0.57935556	0.90353404	0.99271620	-1.22641945	0.08217611	0.40388397	-0.61439071	-0.60513586	0.96860398	0.42076063	0.20019547
LPC 15:1; [M+H]+	-1.80847612	-0.60081491	0.43157466	0.58912885	-1.61907503	-0.83308148	-0.56976134	-0.81107264	0.94273180	-1.76150001	0.02784162	1.43608152	0.83430107	0.69305597	-0.28971401	0.09183073	1.36046210	0.39591344	0.96348186	0.52709192
LPC 16:0; [M+H]+	-0.98704634	0.38090302	1.18464977	-0.43498007	-1.81440980	1.52211867	0.21712922	-0.13297801	-0.42356877	-1.15895911	-0.58326651	-0.61184165	0.08490538	1.71926726	-1.14576437	-0.65388130	-0.11605884	1.44630475	0.28886690	1.21860977
LPC 16:1 A; [M+H]+_[M+Na]+	-2.51407610	0.41229198	-0.55255065	-0.10291611	-2.03264478	-0.24699187	0.52763265	-0.87403289	0.52951473	-0.98735319	0.43371746	0.03690248	0.52974930	0.93805463	-0.14515000	-0.07783195	0.97040227	1.12714576	0.84478315	1.18335314
LPC 16:1 B; [M+H]+	-1.98016405	0.71249793	0.26706302	-0.45695539	-2.09264725	0.39534452	0.55174525	-0.59143782	0.53352103	-1.05094501	0.25077223	0.03006042	0.13974184	1.01106761	-1.48889162	-0.32317040	0.77803090	1.00967644	1.10257519	1.20211518
LPC 18:0; [M+H]+	-0.92317529	0.16141743	0.37197301	0.03256838	-2.04032178	2.40944946	0.24358739	-0.60401045	0.02192730	0.10252076	-0.78925028	-1.08151472	0.53077665	1.84394536	0.14098716	-0.86550378	0.08620223	-0.79473110	0.45123320	0.70191907
LPC 18:1 A; [M+H]+_[M+Na]+	-2.22975660	0.53511754	-0.42806467	0.04403037	-2.25305083	0.92623179	0.10756837	-0.53220231	-0.15560399	-0.39820470	-0.62900805	-0.75393177	0.05467101	1.31722057	0.06862118	0.35912345	0.83935451	0.73668533	0.87702087	1.51417794
LPC 18:2 A; [M+H]+	-1.676950408	0.579530564	-0.674166508	-0.970071933	-1.896163055	0.928868114	0.282540669	-0.748775356	0.400554447	-0.244743195	-0.294898138	0.005897152	0.064389982	1.098047611	-1.271718138	0.227619418	0.546088643	0.310272104	1.998694662	1.334983364
LPC 18:3; [M+H]+	-0.03402193	0.31858093	1.13213790	-0.38532889	-1.72744714	-0.22831228	1.63221004	-1.29854565	0.32627187	-0.35878069	-0.12106722	-1.87195171	-0.78967152	0.17639049	-0.61302700	0.34818079	1.32080008	0.32260973	1.82359539	0.02737678
LPC 20:4; [M+H]+	-0.19531827	1.06969952	0.53251032	-0.85087332	-2.19751098	0.90008216	-0.08835553	-0.93550533	0.14958045	0.02130056	-0.60500944	-0.09004016	-0.33631868	0.66711589	-1.31347236	0.17983356	-0.03149437	-0.40927766	2.52989185	1.00316179
LPC 20:5 A; [M+H]+	-1.6058573	0.8093158	-0.8113823	-0.7014543	-1.9709010	0.5137328	0.8690254	-0.5782648	0.1530303	-0.3595249	-0.3995306	0.3533296	-0.4135659	0.6024232	-0.9527393	0.5413572	0.4568927	-0.1866027	2.1474440	1.5332720
LPC 20:5 B; [M+H]+	-0.36718521	0.94882072	-0.60214801	-0.96316408	-1.69449075	0.80256233	1.01745034	-0.31132389	0.23346139	0.03997936	-0.76169015	-0.54480670	-0.98362078	0.52307158	-1.57225752	0.45233722	0.42316278	-0.24741348	2.26724630	1.34000854
LPC 20:5; [M+Na]+	-1.64704541	0.91482124	-0.67211469	-0.62086730	-2.04585057	0.20959194	0.91616384	-0.59801697	0.52813612	-0.10547167	-0.15746509	0.61347281	-0.45539326	0.23293670	-1.47217728	0.53631297	0.62948407	-0.05962882	1.83603900	1.41707236
LPE 16:0; [M+H]+	-1.34774983	0.90274188	0.48435654	0.07349677	-2.22529655	0.35949219	0.31268616	-1.26949564	0.58643745	-1.16770720	-0.71167593	1.03001369	0.11451453	1.04285369	-1.47840886	1.04129189	0.92749443	0.05559297	0.52610316	0.74325867
LPE 16:1; [M+H]+	-1.78084494	0.14298456	0.07937935	0.03793072	-2.28327518	-0.40958386	-0.03282349	-0.98621007	1.01148185	-1.68208729	0.19803954	0.74182954	0.76437633	1.11551306	-0.39816706	0.11241086	1.15255833	0.71709985	0.61358339	0.88580448
LPE 18:2 A; [M+H]+	-1.5815407	0.5440544	-0.3114757	-0.4237182	-2.2033370	0.7258628	-0.2347062	-0.9246059	0.5879555	-1.0219685	-0.2748494	0.7271533	0.5329273	1.3163570	-1.2436759	0.1296333	0.7637791	0.3041532	1.4265426	1.1614590
LPE 20:4; [M+H]+	-1.27359593	0.97429034	0.29088734	-0.30833816	-2.17382472	1.16849123	-0.20919530	-0.95790482	-0.17283369	-0.53966704	-0.44973506	0.53046180	0.47996911	1.36842336	-1.56763867	0.14970264	0.00147700	-0.06758865	1.32766081	1.42895842
LPE 20:5; [M+H]+	-1.43895459	0.74760156	-0.03849066	-0.38624850	-2.28129934	1.03950086	0.55228832	-0.74815392	0.21850587	-0.39893280	-0.60548545	0.62576509	0.58046189	0.92115286	-1.31154316	0.17620491	-0.32993960	-0.39018840	1.21624566	1.85150941
PC 30:1; PC 14:0-16:1; [M+H]+	0.48125394	0.15848510	2.01694481	1.20144271	1.46617468	-1.17941612	-0.08287715	0.16052040	-0.56188801	0.05178089	-0.67531231	-0.79746271	0.38524022	-0.02548629	-1.51017979	-0.16055761	-0.29874859	0.78928595	-2.13670525	0.71750513
PC 30:2; [M+H]+	1.16479419	-0.17347655	1.72564291	0.86714338	1.52302557	-1.13663162	0.31605193	0.14064892	-0.20981532	-0.11344410	-0.35627650	-1.03993410	0.91984501	0.03032912	-1.01631238	-0.11046095	-0.67185575	0.05895849	-2.49210034	0.57386809
PC 31:1; [M+H]+	0.58850216	-0.13586873	0.88810973	0.69849937	1.84641769	-1.87439819	0.40164428	0.05614876	-0.10489975	0.59625507	0.30513648	-0.24432675	1.10323082	-1.97357570	-0.56008123	0.32246824	-0.72197508	1.01515904	-0.75946105	-1.44698516
PC 32:2; [M+H]+	-0.50201464	-0.02759416	1.15773326	0.92486396	0.23176288	-1.96935799	-0.35018547	-0.31755044	0.32561006	-1.16707740	-0.12057253	-0.39899277	0.51372326	0.34966698	-0.66571992	-0.15920500	0.85004540	1.56235209	-1.95009483	1.71260727
PC 32:3 A; [M+H]+	0.70023552	-0.10389635	0.82851593	0.18640575	2.01547104	0.36675735	0.66343403	0.16638036	-0.82451389	1.56456165	-0.54166077	-1.43499192	0.94802896	-0.81235549	-0.29583028	-0.05893859	-2.25742185	0.18533477	-0.73082669	-0.56468951
PC 32:3 B; [M+H]+	0.7473291	0.7755261	1.0978629	1.0277685	1.5836637	-0.6223542	0.2674554	-0.1860382	0.1866132	0.4171122	0.3737689	-1.7866281	-0.3339307	-0.7444053	-2.0406040	0.3107515	-0.4905908	1.3874102	-1.0222501	-0.9484605
PC 34:3; A [M+H]+	-1.20336077	0.12978148	0.79781958	0.01629179	1.78546432	-0.84726088	-0.53714980	-0.59034260	-0.64750841	-0.41774484	0.97059586	-0.53144584	1.30061150	-0.61555056	-0.75540332	-0.50845259	-0.95455479	2.36615321	-0.62007172	0.86212837
PC 34:4; PC 16:1-18:3; [M+H]+	-0.99140082	0.54957594	0.38250220	-0.11837221	2.26184089	0.83046852	0.42717663	-0.70379039	-0.82848884	0.74477663	0.02741183	-0.58788462	1.34338751	-0.87681780	-1.25136225	-0.74918081	-1.36112323	1.36238853	-0.92631752	0.46520979
PC 35:2; A [M+H]+	-0.63031540	-0.07191557	-0.01146669	-0.17529785	0.42970989	-0.49495657	-0.33366523	-1.04340739	-0.72485906	0.33619890	-0.01631662	-0.03940335	3.12719688	1.97883239	-0.37502137	-0.24358874	-0.85950742	0.65187670	-0.52098701	-0.98310650
PC 35:2; B [M+H]+	-0.4737562	0.3133348	0.2093915	-0.2407871	0.5907572	0.9190784	0.4103274	-1.2938712	-1.1059825	-0.2092287	-0.9739571	-1.2644644	2.0225082	1.8174579	-1.0718348	0.2207781	-1.4111394	0.3194552	0.9942123	0.2277203
PC 36:2; [M+H]+	-0.95120708	0.59944178	-0.04304702	1.30196346	-0.33624784	0.41558060	-0.01530795	-0.20248613	-1.34582038	-0.62056097	-1.32161984	-1.90693352	1.36055677	0.92458137	-0.15901427	-0.07365646	0.56304284	0.83318485	-0.90886826	1.88641806
PC 36:4; C [M+H]+	-1.12220121	0.64528033	0.79896756	0.08140113	0.43948287	0.47804647	-1.12817037	-1.21012046	-1.34920300	-0.11515217	-0.22631462	-0.63689396	1.40103375	1.08871719	-1.84639013	-0.46082264	0.06344069	1.59504744	0.12690235	1.37694879
PC 36:6; [M+Na]+	-2.54586771	0.40130374	0.50643710	0.11620820	1.65172523	-0.41458064	-0.05685503	0.29146735	-0.69934434	1.69284275	0.66262826	-1.25586897	0.03778067	-0.30463766	-0.07349221	0.29178026	-1.33754299	0.97757493	-0.60206341	0.66050446
PC 37:2; [M+H]+	-0.5963975	-0.5506602	-0.5788867	-0.2958228	-0.2940034	-0.7919401	-0.5091311	-0.8273466	-0.2082179	-0.4951713	0.9451930	1.0187858	2.4129864	2.4609771	0.7059340	-1.0902097	-0.1422702	-0.3989288	-0.3403167	-0.4245734
PC 37:3; [M+H]+	0.20939487	-0.77701959	0.09877839	0.18754098	0.18225619	-0.42621712	0.36636878	-0.36662776	-0.14466281	-0.60253059	-1.99885787	0.04181376	3.00016376	1.74265059	0.08524496	-0.14058439	-0.86654354	-0.71060678	-0.18002749	0.29946564
PC 37:5; [M+H]+	-0.240472205	0.082992839	-0.158640801	-0.432020899	0.179587654	0.101946793	0.009555723	-1.308376645	-0.966816420	0.570535758	-0.157650283	0.375674203	3.371179509	1.446364983	-0.851189654	-0.395401351	-0.705523720	0.060128568	-0.158104892	-0.823769159
PC 38:2; [M+H]+	0.07105208	0.20014302	1.08759599	-1.12515497	0.23621329	1.17142530	0.83085877	-3.14369687	-0.84520968	0.42908900	-0.68586165	-0.76454710	0.86227743	0.56065040	-0.22490398	0.59919849	0.22098091	0.40067483	-0.59898177	0.71819651
PC 38:3; [M+H]+	-2.72528204	0.76730564	0.59315978	0.26755432	-0.06598334	0.49730766	-2.66066922	-0.32997797	0.03803344	-0.16839893	0.57285867	-0.10666682	0.68980838	0.68151760	0.12242632	0.38369424	-0.43439077	0.19491234	0.89841185	0.78437887
PC 38:4; C [M+H]+	-1.3013693	0.7597809	0.3202149	0.5633253	-0.2863372	0.7395727	-1.2435676	-1.4201164	-1.0391443	-0.1562632	-0.9031814	-1.1427083	1.5633352	1.1558688	-1.1238948	-0.1300287	0.7702123	0.5723014	0.7897942	1.5122054
PC 38:6; B [M+H]+	-0.38235544	0.33504382	0.08212363	0.74041458	0.68977591	1.74661047	0.92438213	-0.66654246	-1.43333682	1.59479888	-0.51406647	-1.13988167	0.13333376	-0.36494820	-0.71115591	-0.31950366	-2.02303285	-0.38247463	0.22379961	1.46701531
PC 38:7; [M+Na]+_[M+H]+	-1.16666043	0.43879062	-0.42294097	-0.02042185	0.79346228	1.65212367	0.56241926	-0.04369595	-1.34202895	2.42464626	-0.85338644	-1.12281506	0.27334845	-0.59954710	-0.25088441	0.29935138	-1.49417451	-0.45689423	0.59665755	0.73265045
PC 38:8; [M+H]+	-1.17760462	0.09042436	-0.42217761	0.04821522	0.90673204	1.65933113	0.86020508	-0.14763820	-1.32307315	2.64693051	-0.86016512	-0.98453014	0.60478429	-0.49151294	0.11062968	0.20018210	-1.26187919	-0.21922766	-0.50224026	0.26261447
PC 39:4; [M+H]+	-2.30072774	1.02098943	-0.52628094	0.11629644	0.60475615	-0.92626779	0.01623628	0.31487654	-0.29054289	0.30441705	0.44917307	0.08242127	1.48767000	1.09053232	0.52251147	-0.56883906	-0.32484981	1.04146089	0.21620130	-2.33003399
PC 40:5; A [M+H]+	0.17379311	0.46843804	0.49984887	0.08677588	0.74479073	0.05527152	-0.85268462	0.41946368	-0.11747007	0.57367503	-0.47667958	-0.44506814	-3.82450501	0.17284013	1.00652365	0.30009142	0.52652367	0.42208908	0.21464561	0.05163699
PC 40:6; A [M+H]+	0.3690786	0.2086952	0.2282756	0.4454575	0.9046149	1.0443374	0.4231189	0.3314648	-1.7779858	0.6489909	-1.7654610	0.8890395	-1.5613261	-1.5104971	0.6845813	0.5200083	0.5302540	0.1834382	0.7834938	-1.5795788
PC 40:7; B [M+H]+	0.2240567	-0.2362804	-0.3634448	1.7681234	0.4766307	0.4306465	1.2060253	0.1605814	-0.6464291	1.9939938	-0.8031913	-1.7727883	-0.3430473	-1.0438707	-0.1131289	0.3907628	-1.4118002	-1.1753412	0.7330854	0.5254161
PC p-34:1/PC o-34:2; [M+H]+	0.40726816	0.90586400	0.55919014	-0.63473598	0.42873604	0.66643149	0.76815040	0.56320348	-0.89561816	0.69102616	0.21703685	-0.01355067	-0.90283968	-1.30930287	-0.15103202	0.55334314	0.69563118	0.40512330	-3.28894572	0.33502079
PC p-36:2/PC o-36:3; [M+H]+	-0.69540191	0.13049764	1.12551155	-1.13729334	-0.67829108	2.56059327	0.21842203	-1.43055777	-1.14261690	0.24552778	0.07473069	-0.57789848	0.75060259	-0.69008975	0.04383947	-0.03016940	-0.87957007	1.77369273	-0.05822252	0.39669345
PC p-38:4/PC o-38:5; A [M+H]+	-0.399657606	0.684134397	0.354121854	-0.660630980	0.227898425	0.007149524	0.155182446	-0.533155870	-0.296898664	-0.503782613	-0.275326071	-3.554461453	1.007943213	0.944234691	0.500340064	1.236315522	0.071853189	-0.135059387	0.539280060	0.630519261
PC p-38:6/PC o-38:7; [M+H]+	-0.2699331	0.0284117	-1.7597238	-0.7253925	-0.4553148	0.1574697	0.6547618	0.4363065	-0.3300432	-1.2285127	-0.3689737	1.0433466	1.8070454	-1.9163406	0.2642836	0.4101725	-0.1358282	-0.4298184	1.0487740	1.7693090
PC p-40:6/PC o-40:7; A [M+H]+	0.49992026	0.58697773	0.52882901	-1.81651490	0.36384478	0.84108845	0.10723959	-1.97565463	0.09068685	-0.04360011	0.41210785	0.58163188	0.81829552	0.35242744	-1.74648922	0.42262415	0.37241888	0.86154764	-2.01780184	0.76042067
PE 32:2; [M+Na]+_[M+H]+	-0.58034778	-0.16003323	1.51488857	0.96126584	0.90333784	-1.12179484	-1.16317567	-0.25405733	-0.02087112	-1.83035778	0.64194530	0.40709470	1.44041386	0.41625527	-0.35421787	-0.75715118	-0.12686543	1.47462434	-1.66847196	0.27751847
PE 33:1; [M+H]+	0.42474337	0.79131167	1.44276080	0.57059701	1.44019667	-1.13244783	0.33588431	-1.14641194	-0.39446332	0.76936289	0.17566761	-1.41099517	-0.05661876	-0.08031074	-1.46122488	0.27346154	-0.24125408	1.88661127	-1.04349796	-1.14337246
PE 34:3; [M+Na]+_[M+H]+	-1.12086681	0.17319153	1.29464824	0.48026117	1.84590453	-0.36663037	-1.07184644	-0.49985464	-0.49143627	-0.44115905	0.76674522	0.24394044	1.76526352	-0.09031927	-0.18633046	-0.58298519	-1.12617885	1.48253447	-1.61416111	-0.46072067
PE 34:4; PE 16:1-18:3; [M+H]+	-0.6424963	0.2555044	1.1759028	0.2495644	2.3083073	-0.4054291	-0.6464729	-0.2519388	-0.7423343	0.2068307	0.5639289	0.1706328	1.6680916	-0.5409292	-0.6332576	-0.6120840	-0.9667311	1.2673342	-1.8569770	-0.5674466
PE 38:7; [M+H]+_[M+Na]+	-1.08126738	0.36080557	0.42410115	-0.07059605	1.47514631	1.17563432	-0.52792825	0.06812799	-1.32152315	1.95594709	-0.80982841	-0.23264716	1.51087703	-0.34910059	-0.49912341	0.09214317	-1.49430663	0.33991995	-1.47384193	0.45746037
PE 38:8; [M+H]+	-0.26361867	0.50198920	-0.73246051	-0.22622955	1.66852554	0.46858545	-0.08072939	-0.24281927	-1.00356740	2.38642060	-0.38699844	-0.21509932	1.82381237	-0.92469794	-0.33493281	0.16324394	-1.49353714	0.32673365	-1.18472702	-0.24989329
PI 36:6; [M+Na]+	-0.198786729	0.429761144	1.540131303	0.511346953	0.539510364	-0.714836537	0.561699820	0.379679322	0.232578032	-1.081329985	-2.107956296	-0.141794708	1.201706573	0.271994494	0.001944303	-1.472734985	-0.620674714	0.945389337	-1.586063347	1.308435656
SM d32:1; [M+H]+	0.29028557	-0.02673092	0.90622346	0.40267840	0.51517376	1.76739519	-0.66688105	-0.88271392	-1.07299641	-0.20678345	-0.90070361	-0.27443626	1.72126399	1.33565251	-1.20183821	-1.36968241	-0.77682740	-0.32343551	-0.65960111	1.42395740
SM d34:0; [M+H]+	0.6027450260	-0.2727582287	-0.0002091141	0.9488604572	0.6061133314	-0.9018872994	0.6165208988	0.5205918832	0.1691088725	-0.1085330600	-0.1136466031	-0.3693581476	0.5821758411	0.1940241010	0.2718241731	-3.7704194772	0.5270717113	-0.1929737714	-0.1130043061	0.8037537120
SM d34:1; [M+H]+_[M+Na]+	-1.16599432	-0.13489833	-0.48094273	1.76905844	1.75430223	-0.72835712	-0.37285765	-0.61800458	-0.56473441	1.50593484	1.31027936	-1.20049720	-0.41418383	-0.08897337	-0.39148984	-0.55038013	-0.36925661	1.73920702	-0.71417674	-0.28403503
SM d36:0; [M+H]+	0.54594739	-3.88737884	-0.53735014	0.41686791	0.21646568	0.53654850	0.44964304	-0.10185272	-0.30008507	0.37229071	-0.12207540	-0.38142328	0.78723348	-0.10315021	0.62502125	-0.21371147	0.58554071	0.01530324	0.24742562	0.84873961
SM d40:1; [M+H]+	-0.6340730	1.4362880	-1.1844970	-0.3561490	-0.6417370	1.8295797	0.2198153	-0.9378026	-0.6316845	0.4221493	-1.2879163	-0.8089137	1.6688985	0.9190893	0.3122598	-0.5491152	-0.8089128	0.3683159	-0.7605398	1.4249450
TAG 40:1; [M+Na]+_[M+NH4]+	0.42983349	-0.57585484	2.59678535	-0.24612443	-0.09303512	-1.88348971	-0.26867718	-0.52914777	1.73008253	-0.91073657	-0.35325547	0.50066658	0.05531803	-0.08324627	1.37085806	-1.02965899	-0.45425670	-0.46866152	0.40233599	-0.18973548
TAG 40:2; TAG 10:0-14:1-16:1; [M+NH4]+	0.344386660	-0.328649629	2.191211768	-0.361478194	1.063490224	-2.133140661	0.996263188	0.459864088	1.570187089	-0.118443788	-0.344368988	-1.023963210	0.341393215	-0.452118967	0.785019670	-0.529545256	-1.018237537	-0.775116086	0.007108942	-0.673862526
TAG 42:0; [M+NH4]+	0.735823660	-1.768970798	0.729009420	1.269496483	1.042332826	-0.622607922	1.823452951	-0.112224575	0.452209910	-0.567518113	0.632061249	0.818362362	-1.018228285	0.189754031	-1.104444963	-0.005828812	-0.269622817	-0.551829394	0.328952198	-2.000179410
TAG 42:1; [M+K]+_[M+Na]+_[M+NH4]+	0.597869199	0.321363981	2.602916211	-0.093775018	0.508893395	-2.512369072	0.218622593	-0.516578785	1.182248463	-1.370880330	-0.067456635	0.808984041	-0.639988778	-0.273336399	-0.106923224	-0.335508571	0.221853882	-0.008369497	-0.525284528	-0.012280928
TAG 42:2; [M+K]+_[M+Na]+_[M+NH4]+	1.24289739	0.10474835	2.36108542	0.08142681	1.34348782	-1.56020086	0.63537956	0.09661658	0.91823627	0.04043379	-0.67171503	-1.24783978	0.77106844	-0.04223011	-0.58489507	-0.64169892	-0.90002748	-0.47243820	-1.40322463	-0.07111034
TAG 42:3; [M+K]+_[M+Na]+_[M+NH4]+	1.1331165	-1.2363042	0.5438244	0.1633434	1.3109319	-0.2870492	0.8052047	0.7109314	0.7471165	0.7464260	0.1420001	-0.8655228	0.9064138	-0.8233101	0.5150179	-0.2022375	-2.5396424	-1.2866273	0.4646230	-0.9482561
TAG 43:0; TAG 12:0-15:0-16:0; [M+NH4]+	0.86121669	-1.36344622	-0.04114089	-0.84296568	0.89816211	-0.03126500	1.67234040	0.15028944	0.40205356	-0.53716149	0.36987461	0.50088912	-1.77132556	-0.14600313	-0.18667211	0.09160679	1.16614526	0.52728521	0.70580028	-2.42568339
TAG 43:1; TAG 12:0-15:0-16:1; [M+NH4]+	1.51305796	-1.07685063	0.79908877	-0.76037638	1.58837895	-0.88766125	1.65047598	0.55883311	0.97971513	0.29160967	0.35419500	-0.20612638	-1.26342965	-0.66380918	-0.75302795	-0.24286659	-0.61217510	-0.07194737	0.62923752	-1.82632158
TAG 44:0; [M+Na]+_[M+NH4]+	0.45000279	-1.68297254	0.19577808	0.62933185	0.98899447	-0.12337234	2.15399117	-0.42316935	0.14781969	-0.77481861	0.73727611	1.08111386	-0.99031088	0.75999231	-0.75414103	0.52655737	-0.07004067	-0.85392967	0.06147934	-2.05958196
TAG 44:2; [M+K]+_[M+Na]+_[M+NH4]+	0.58605981	0.02191797	1.88099742	0.49415543	0.72772359	-2.13122733	0.37733968	-0.38672440	0.80300621	-1.20980358	-0.29242498	-0.30108020	0.61297612	0.18969614	-0.87025932	-0.30703057	0.49583976	-0.14203168	-1.93969407	1.39056398
TAG 44:3; TAG 14:1-14:1-16:1; [M+Na]+_[M+NH4]+	1.13890369	-0.51438445	1.26078025	-0.25141355	1.73662530	-1.41641556	1.44068051	0.72568706	1.15732551	0.32628691	0.31740985	-0.88365715	0.31880731	-0.95006719	-0.69106526	-0.29342707	-1.52237557	-0.79510133	0.04182358	-1.14642285
TAG 45:0; TAG 14:0-15:0-16:0; [M+NH4]+	0.64889846	-0.99879143	-0.28045899	-1.11167487	0.63758112	0.02471719	1.62599517	0.34619795	0.57315536	-0.92735741	0.66878670	0.47890626	-1.93401441	0.52698493	-0.37888674	0.37508445	1.15828957	0.40256756	0.44938516	-2.28536602
TAG 45:1; TAG 12:0-17:0-16:1; [M+Na]+_[M+NH4]+	1.16208144	-0.92406917	0.25220208	-0.98194414	1.17634655	-0.68185532	1.70819334	-1.72178063	1.07866338	-0.06891869	0.70515826	0.22596638	-1.39368678	-0.38551398	-0.59094775	0.42449304	0.42519605	0.86904218	0.34715340	-1.62577964
TAG 45:2; TAG 13:0-14:1-18:1; [M+NH4]+_[M+Na]+	1.42959507	-0.91884478	0.75643875	-0.74938201	1.75905648	-1.27594863	1.56941204	0.70529561	0.96216294	0.41000385	0.41174473	-0.57277856	-0.92879681	-0.58009592	-1.01265341	0.01653081	-0.75030174	-0.15765960	0.53891125	-1.61269008
TAG 45:2; TAG 13:0-16:1-16:1; [M+NH4]+	0.6208360	-1.6971613	-0.4141836	-1.1639795	1.0502277	-0.6443571	1.6673527	0.6178060	0.8139749	-0.2834407	0.8106375	0.3806207	-1.0426843	-0.2924923	-0.7017949	0.1605035	0.8267602	-0.1302296	1.3576482	-1.9360442
TAG 45:3; TAG 15:1-15:1-15:1; [M+NH4]+	0.9338929	-1.3913139	0.3186061	-0.7137589	1.6024000	-0.8496261	1.6796861	0.9550627	0.8980802	0.6244655	0.5240371	-0.1873834	-0.3479601	-0.9976306	-0.8377824	-0.1655256	-0.3765758	-0.5026220	0.8543254	-2.0203772
TAG 45:4; TAG 15:0-14:1-16:3; [M+NH4]+	0.71053826	-1.31567912	-0.19230774	-0.78551824	1.13638851	0.18948587	1.49039959	0.84665189	1.02063914	0.65401633	0.34460490	0.23942215	-0.38397003	-0.01010903	-0.71176508	-0.30919981	-0.32710981	-1.38856978	1.22426177	-2.43217978
TAG 46:0; [M+K]+_[M+Na]+_[M+NH4]+	0.3252548	-0.5610053	-2.3108894	-1.3149646	0.6094011	0.3933204	2.1538267	-1.1840920	0.8503311	-0.2576772	0.1496350	-0.4244773	-0.4100744	1.7331647	-0.1031299	0.7512892	0.1288492	-0.3990164	0.0342970	-0.1640428
TAG 46:0; TAG 14:0-15:0-17:0; [M+Na]+_[M+NH4]+	-1.86995395	-0.67656720	-1.31263241	0.13228927	1.31931445	0.50192912	1.89917251	-0.29906224	0.62410288	-0.25087458	-0.10964602	0.97301955	0.16579023	1.67347197	0.09923666	0.18532031	-0.37119269	-0.88343311	-1.53023684	-0.27004794
TAG 46:3; A [M+K]+_[M+Na]+_[M+NH4]+	0.7001398	-1.0003148	1.2826429	-0.4755220	1.3520388	-2.4465813	1.5086648	0.6851044	0.9213504	-0.7694119	0.6876529	-0.7528559	0.0615456	-0.7826360	-0.8486430	0.4630219	-0.4138661	0.1122862	-0.7837314	0.4991147
TAG 46:3; B [M+K]+_[M+Na]+_[M+NH4]+	1.20982244	-2.09272633	-0.37715360	-0.31971744	1.25863717	-0.42933522	0.96729110	1.34770715	0.64523706	0.06665046	0.60300332	0.28326834	0.12488723	-1.07106268	0.25983699	0.33604316	-2.04953156	-1.04886554	0.79202667	-0.50601873
TAG 46:4; B [M+K]+_[M+Na]+_[M+NH4]+	1.24189800	-1.36278362	0.37129253	0.26395439	1.62135243	-0.61012052	0.85361099	0.85812218	0.25613989	0.47000876	0.10605530	-0.21377313	0.64588441	-1.66122684	0.42806280	0.16007795	-2.53105962	-0.88824529	0.03053228	-0.03978288
TAG 46:4; TAG 14:1-16:0-16:3; [M+NH4]+_[M+Na]+	0.7426894	-2.1531206	-0.7125117	-0.1816346	1.3635140	0.1854591	0.9770349	1.2670513	0.6464747	0.2581146	0.6121193	0.3476818	0.2576313	-0.4595376	-0.1164958	0.2368473	-1.9544302	-1.1839835	0.9966688	-1.1295723
TAG 46:5; [M+Na]+_[M+NH4]+	0.94979335	-1.58805600	-0.61383371	0.04963427	1.60587943	0.06580453	0.81719270	0.92744195	0.14150775	0.68177916	0.26061569	-0.11061892	0.79699859	-0.92586201	0.52415828	0.15715178	-2.40800843	-1.51651571	0.64622327	-0.46128598
TAG 46:6; TAG 14:1-16:1-16:4; [M+NH4]+	0.73786138	-1.31769668	-0.12247958	0.12748659	1.11659087	0.23864370	0.73115926	0.60240270	0.44606354	1.53325976	0.10912106	0.01597147	0.69735098	-0.72407961	0.71473099	-0.40233885	-1.79297645	-1.73443765	0.84237871	-1.81901220
TAG 47:0; TAG 15:0-16:0-16:0; [M+NH4]+	0.8267252	-0.8452728	-0.2007241	-0.4904675	0.7675480	-0.2719906	1.3998093	0.3987675	0.4419598	-0.4934347	0.5772503	0.3365323	-1.5363651	0.3776910	-0.1753946	0.4897944	1.3174085	0.2387533	-0.1475695	-3.0110210
TAG 47:1; TAG 15:0-16:0-16:1; [M+Na]+_[M+NH4]+	0.7751608	-0.7651064	-0.1794857	-1.3236079	0.6471606	-0.5732793	1.5503376	0.5763911	0.6349346	-0.8876415	0.7400942	0.1350809	-2.0530827	-0.4529692	-0.4837739	0.5887274	1.0633708	1.1524935	0.5838965	-1.7287015
TAG 47:2; TAG 15:0-14:1-18:1; [M+NH4]+_[M+Na]+	1.23046259	-1.12591352	0.10548404	-0.74539341	1.31488194	-1.09595433	1.80373872	0.62858300	0.85627249	0.04723134	0.74951102	-0.49459282	-1.61231493	-0.91758872	-1.10074445	0.54843072	-0.02216591	0.79380811	0.37898646	-1.34272234
TAG 47:3; TAG 14:1-16:1-17:1; [M+NH4]+	0.94938472	-1.29406433	-0.38014951	-1.08001087	1.42378907	-0.31302582	1.46198493	0.70004673	0.48152746	0.37264458	0.91467458	0.04378207	-0.84553326	-0.67340740	-0.87418320	-1.12858932	0.31876785	0.11117083	1.61045814	-1.79926724
TAG 47:4; TAG 15:0-16:1-16:3; [M+NH4]+	0.80459867	-1.16111289	-0.43346349	-0.96475122	1.25064037	0.15500513	1.22370627	0.73789001	0.89910576	0.45642923	0.73183938	0.29963205	-0.75347756	-0.27712402	-0.69204281	0.02905885	-0.33231172	-0.91235799	1.46729015	-2.52855418
TAG 47:5; TAG 13:1-16:2-18:2; [M+NH4]+	0.7382977	-1.6474929	-0.2064393	-0.5830527	1.0111943	0.2538061	1.2859919	0.6039997	0.7262991	0.9509700	0.4794326	0.4711016	-0.5441956	-0.5426016	-0.4418880	-0.2416761	-0.3929429	-0.9180591	1.5017157	-2.5044605
TAG 48:2; [M+K]+_[M+Na]+_[M+NH4]+	-0.15674832	-0.10250141	0.36911426	0.61679348	0.19379539	0.89753096	0.51275422	-0.08630426	-1.30166389	0.50472252	-2.60775277	0.17442173	0.77200361	0.65962875	0.41377896	0.41156422	0.21137981	0.46363700	-2.55891953	0.61276528
TAG 48:4; A [M+K]+_[M+Na]+_[M+NH4]+	1.05246289	-0.79134214	0.37666586	-0.53068835	1.85890728	-0.10455623	1.06558941	0.81578713	0.44289573	1.19300509	0.26121776	-0.00202796	0.09190337	-1.43528797	-0.73897707	-0.08385318	-2.34033602	-0.63620327	0.54656665	-1.04172898
TAG 48:4; B [M+K]+_[M+Na]+_[M+NH4]+	1.27527777	-1.74004907	-0.62934636	-0.35778324	1.34667172	-0.09305461	0.93102730	1.21517787	0.41008024	0.69598866	0.36730647	0.03754946	0.13107984	-1.48194730	0.38222332	0.12446425	-2.04536622	-1.04689474	0.98000293	-0.50240830
TAG 48:5; [M+K]+_[M+Na]+_[M+NH4]+	0.82771503	-0.93874017	0.20123892	-0.02174894	1.58897774	0.44496533	0.54198842	0.79278900	0.26021614	1.53436309	0.12354297	-0.03476139	0.44143318	-1.63303353	0.13112693	-0.27787239	-2.02484919	-1.32016432	0.75546429	-1.39265112
TAG 48:5; TAG 14:1-16:1-18:3; [M+Na]+_[M+NH4]+	0.82748162	-1.71390995	-0.77886691	-0.02523428	1.56862166	0.01783973	0.74586616	1.09916652	0.44695012	0.84177095	0.41943760	0.34804413	0.34876439	-0.94160623	-0.03239785	0.09742706	-2.05550343	-1.33503068	1.13441264	-1.01323326
TAG 48:5; TAG 16:0-16:2-16:3; [M+NH4]+	0.8213164	-2.3009112	-0.6769699	-0.3141696	1.0781068	-0.2213847	1.1042701	0.5007276	0.3472250	0.7515986	0.6638420	0.9079146	0.1174713	-1.6047188	0.8443643	0.3609612	-1.1891405	-1.3376500	0.8468698	-0.6997230
TAG 48:6; [M+K]+_[M+Na]+_[M+NH4]+	0.55393476	-0.99010998	-0.56617726	-0.27103656	1.28250041	0.93146132	0.47924487	0.68326288	0.47741585	1.41943579	-0.04811293	0.39155519	0.58489220	-0.48201750	0.42428220	-0.30368661	-2.18907219	-1.83008432	0.86052979	-1.40821789
TAG 49:0; [M+NH4]+	0.91915958	-0.41356553	-1.13095022	-1.00834898	0.63072833	-0.80718589	0.68360864	0.08706518	0.84101459	-1.05553808	0.73556571	0.97050259	-2.11043945	-0.31552842	-0.39541263	0.40753074	1.81346444	0.53520984	0.88677733	-1.27365779
TAG 49:1; [M+NH4]+	0.50981889	-0.17738353	0.10703269	0.16891832	0.56438843	-0.42552438	0.51685718	0.29483712	0.41650564	0.05416406	0.39587905	0.52758735	-3.96212851	-0.24994615	-0.76815582	0.26785943	0.50068210	0.39987671	0.45614538	0.40258603
TAG 49:1; TAG 15:0-16:0-18:1; [M+NH4]+_[M+Na]+	0.58264061	-0.18622691	-0.24442027	-0.77574175	-0.78656905	-0.20809548	0.63143994	0.72379471	0.88410513	-0.38137809	1.10761386	-0.07612969	-2.52324254	0.01437221	-0.15811189	0.72026059	1.49875059	1.43215821	-0.64337142	-1.61184875
TAG 49:2; [M+Na]+_[M+NH4]+	1.641701199	-1.278468599	-0.439979874	-0.944399263	1.539759979	-0.783143378	0.620652489	-0.220328060	1.205997460	-0.740073183	0.660771955	0.508178028	-1.370449147	-1.283198787	-1.454714435	1.145157219	0.221093197	0.511964691	0.454541993	0.004936514
TAG 49:3; [M+Na]+_[M+NH4]+	1.86771719	-1.17286711	-0.57571041	-1.25640226	1.25014399	-0.14241248	1.01680500	0.01898120	1.18147334	0.02399343	0.67234463	0.38931571	-1.19313332	-0.97575629	-1.23531224	0.21396798	-0.26882502	-0.02335880	1.43989345	-1.23085799
TAG 49:3; TAG 15:1-16:1-18:1; [M+NH4]+	0.7660498	-1.1351091	-0.3815717	-0.7343385	1.7351725	-0.8268457	1.4364119	0.7036976	0.9126781	0.3968755	1.0519718	0.1962114	-1.7519545	-1.0628243	-1.4437093	0.4332910	-0.0399943	0.2248614	0.5999452	-1.0808187
TAG 49:4; TAG 15:1-16:1-18:2; [M+NH4]+	0.65561934	-0.80532890	-0.59783873	-1.30983394	1.11719170	0.91064465	0.85305949	0.13618992	0.69375824	0.63415811	0.53687640	0.15103858	-1.00037243	-0.55898154	-0.80050586	0.08770309	0.04828687	-0.32313222	1.98460884	-2.41314160
TAG 49:5; TAG 17:0-16:2-16:3; [M+NH4]+	0.83203955	-1.32252194	-0.80835621	-1.14183563	0.86688917	0.16030387	0.96283074	0.58222306	0.85393986	0.83009875	0.78808272	1.09329066	-1.07766192	-0.60615156	-0.53717372	0.01906698	-0.30037753	-0.92910155	1.67235865	-1.93794394
TAG 49:6; TAG 13:0-16:1-20:5; [M+NH4]+	0.87103104	-1.55969551	-0.21710703	-0.95452719	1.50125995	0.33611268	0.87383116	0.31562904	1.10651959	1.09477773	0.50111020	0.73566946	-0.89719524	-0.59986578	-0.46794300	-0.04518344	-0.70959076	-0.89053310	1.11971464	-2.11401443
TAG 50:1e; TAG 18:1e-16:0-16:0; [M+Na]+	0.36143672	-0.11735064	0.78757946	0.23051185	0.13008634	0.94874883	0.39554181	0.49348581	0.35302753	0.34295752	-2.88170524	0.56497965	-0.42245462	-2.62041118	0.03308422	0.65768897	0.15120725	0.04407684	-0.14224437	0.68975324
TAG 50:2; [M+K]+_[M+Na]+	0.90770607	0.39254332	-0.90119969	0.93505145	0.08144961	-1.17367440	0.69217504	-0.17203084	0.66863520	-1.84778773	0.14674917	-0.26502208	1.12457770	1.44212222	1.01511712	0.19902808	-1.28642621	0.18562912	-0.05106694	-2.09357622
TAG 50:5; [M+Na]+_[M+NH4]+	1.10174616	-1.16001882	-0.46135495	-0.70126242	1.43249118	0.08669212	1.11195640	0.76966446	0.60591615	1.58144223	0.32181563	-0.15796335	-0.53933924	-1.60018849	-0.22990787	-0.07088562	-1.13686421	-0.81420764	1.34016545	-1.47989717
TAG 50:5; TAG 16:0-16:2-18:3; [M+NH4]+	0.4489984	-2.0964880	-1.5572529	-0.4574417	0.3464603	1.4082660	0.4342640	0.0886088	0.1730307	1.0137354	0.3816093	1.4299271	-0.2417779	-0.5987116	1.0310604	0.3909412	-0.6471530	-1.5774819	0.9314160	-0.9020107
TAG 50:6; [M+NH4]+	0.45846158	-1.31415141	-0.50077641	-0.50317823	1.59582563	0.48630819	0.31988912	0.62764483	0.58196898	1.56510784	0.33652230	0.93532747	-0.25432031	-1.04739099	-0.41860781	-0.06719101	-1.97888806	-1.35944513	1.32991414	-0.79302073
TAG 50:7; TAG 14:1-16:1-20:5; [M+NH4]+	0.80401926	-1.15087742	0.12347238	-0.68767794	1.61605666	0.19464939	0.79289990	0.46011435	0.65562171	1.61576249	0.16607153	0.02698276	0.07785450	-1.10565865	0.14271017	0.08437962	-2.16430051	-1.31713471	0.89341498	-1.22836046
TAG 51:0; TAG 16:0-17:0-18:0; [M+NH4]+	1.16424299	-0.71075054	-1.63663411	-0.57795250	0.92965507	-1.37259768	1.03267701	0.32250795	1.07576502	-0.52818618	-0.61278410	1.43029178	-1.32201024	0.40524543	0.05412181	0.54814715	1.19710858	-0.65814749	0.62832186	-1.36902181
TAG 51:2; [M+NH4]+_[M+Na]+	1.037655494	-0.939498164	-0.480081368	-0.006656749	0.888896888	0.061128580	1.084863062	0.205922722	0.667860911	0.002820082	0.579229969	0.818269517	-3.059280649	-0.729030720	-1.007584511	0.027051776	0.613660159	0.568425719	0.750718200	-1.084370918
TAG 51:3; [M+Na]+_[M+NH4]+	1.41247976	-0.95944299	0.21688387	-1.66530533	0.74723385	0.27523652	-0.56053982	-0.80898925	0.04869743	-0.22675024	1.32072277	1.02641867	-0.74994594	-1.49840530	-1.34502651	-0.61708243	0.87715166	1.04163638	1.39756940	0.06745750
TAG 51:4; [M+NH4]+	0.376785276	-0.399052016	-0.763545848	-1.614037967	0.929283460	0.810467430	0.617566877	-0.157956445	0.293747123	0.627896088	0.724882361	0.667188636	-1.447983235	-0.766676725	-0.600090534	0.343705750	0.555051401	0.002274371	1.978959312	-2.178465313
TAG 51:5; [M+NH4]+	-0.39997801	-0.50371949	-0.40572008	-1.34834802	0.93652755	1.78043577	0.67576717	0.16355453	0.37743442	1.34981544	0.25300534	0.80928526	-1.24440692	-0.09527304	-0.93979939	-0.04356669	0.44413026	-0.34561245	0.93547214	-2.39900382
TAG 51:5; TAG 16:0-17:2-18:3; [M+NH4]+	0.9797374	-1.0207454	-0.8449048	-1.3624732	0.7477762	0.4701528	0.9183023	0.3283296	0.6080316	0.7069361	0.9491846	0.7700707	-1.6679907	-0.4882011	-0.5689930	0.3042208	0.6192659	-0.4696433	1.2153346	-2.1943912
TAG 51:6; TAG 15:0-16:1-20:5; [M+NH4]+	1.22615431	-1.30291502	-0.62569220	-1.11611122	1.26285443	0.02096581	0.89279750	0.86315244	0.84785242	0.89857572	0.77484019	0.61650874	-1.40328046	-0.73185200	-0.53227937	0.30173770	-0.32720689	-0.77464264	1.05992534	-1.95138480
TAG 52:0; [M+K]+_[M+Na]+_[M+NH4]+	0.59386895	0.98271399	-1.83281558	0.51029538	-0.27528544	-0.83533223	-0.36659099	-1.11405915	1.03498159	-0.66911740	0.13446961	1.89355642	-0.72411232	1.89479902	-0.92840466	-0.38720939	0.84621023	-0.03307114	0.22235294	-0.94724985
TAG 52:1; [M+K]+_[M+Na]+_[M+NH4]+	0.2052991	1.3155835	-2.3373644	0.7970648	0.1752881	-1.3534857	-0.2605953	-0.2050976	0.5559861	-2.1364047	0.5794230	0.3137579	-0.6521002	-0.8715920	0.6137414	0.9253434	0.4180779	0.6783106	0.7384500	0.5003140
TAG 52:2; TAG 16:0-18:0-18:2; [M+NH4]+	0.8451075	0.5277925	-1.9441182	-0.5638216	-0.5135194	0.1705428	-0.1110195	0.2394470	0.9261336	-1.2135578	0.8638134	0.7061939	-1.8912060	-1.1029488	0.1252443	0.4086979	1.4432142	0.8758718	1.1346988	-0.9265662
TAG 52:2e; TAG 18:1e-18:0-16:1; [M+NH4]+	0.73258178	-0.88167044	-2.02385662	-0.19682526	-0.51862041	0.67390225	0.41224847	0.19731654	0.07243834	-1.01938008	0.47504673	-0.04706884	-1.68701470	-0.02198859	0.31195389	-0.03550914	2.63424162	0.31816616	1.06981321	-0.46577493
TAG 52:3; [M+K]+_[M+Na]+_[M+NH4]+	0.68103753	-0.23082231	0.45879188	0.41938391	-0.52154975	0.38085785	0.12969743	-0.16227494	0.71275012	0.48449150	0.01201384	0.38861047	0.15412670	0.53287455	0.51046402	0.58962607	0.13945689	-2.68164248	-2.81829011	0.82039683
TAG 52:5; TAG 14:0-18:1-20:4; [M+Na]+_[M+NH4]+	0.44989741	-0.55825738	0.06074912	-0.73454345	0.63754358	-0.63718700	-0.67905409	-0.53828039	0.29990106	-0.57004844	1.25528393	2.20636967	-1.30008471	-0.67483912	-1.12426389	1.05211900	0.92973497	-1.04443442	1.62025900	-0.65086485
TAG 52:5; TAG 16:1-18:1-18:3; [M+NH4]+	0.6900345	-1.0144785	-1.2406579	-0.9572874	1.1172080	0.7431837	0.3817076	0.9046181	0.1712321	1.7603294	-0.2461917	0.9888965	-0.7085453	-1.5386954	-0.1292469	0.6512866	-0.8324268	-0.4980167	1.2618130	-1.5047628
TAG 52:7; TAG 16:1-16:1-20:5; [M+Na]+_[M+NH4]+	0.73590248	-1.91815048	0.07717802	-1.23038749	1.37794948	-1.38600294	0.41169848	1.30280921	0.59809851	-0.06315762	0.85970098	0.65581116	-0.75620395	-1.72422041	0.17679709	0.79442611	-0.44937384	-0.79239314	0.41867834	0.91084001
TAG 52:7; TAG 16:1-18:2-18:4; [M+NH4]+	0.45728605	0.57102023	0.26983821	0.14624644	-0.30497207	-0.09561614	0.39542968	-2.83715469	0.35969507	-2.82029139	0.54323533	0.64542325	-0.05394712	0.16049264	0.50113618	0.44566094	0.49077947	0.21103886	0.66399501	0.25070405
TAG 53:0; [M+NH4]+	0.53066927	-0.04718396	-0.91668210	-0.17612379	0.47990091	-3.21361692	0.93660955	0.25361041	0.72150694	-0.20513382	0.76765303	0.92923348	-1.48954464	-0.21630744	0.35134685	-0.34635466	0.76567400	0.48692711	0.87314721	-0.48533144
TAG 53:1; [M+NH4]+	0.7354326	0.1211288	-1.3651770	0.5948681	-1.0207245	-1.4487386	0.3337467	0.1176425	-1.0156893	0.4232595	0.2751001	1.3426309	-1.3257173	0.1672996	1.3734155	1.2858230	-1.8531241	0.4537958	-0.1372406	0.9422684
TAG 53:1; TAG 17:0-18:0-18:1; [M+NH4]+	0.4105081	0.3029467	0.1038383	0.2947947	0.3852018	0.1100926	0.3540849	0.3558132	0.4473991	0.3008452	0.2252181	0.4597559	-2.9284534	-2.8905362	0.3706443	0.3621106	0.4785981	0.2608613	0.2638610	0.3324156
TAG 53:3; TAG 17:0-18:1-18:2; [M+NH4]+	0.85287392	0.02068416	-0.37715387	-0.16495270	0.90042752	-0.84763008	0.68172305	0.27685651	0.81702953	0.13462703	0.76267222	0.80465355	-3.14534010	-0.95948303	-0.96624836	0.20033853	0.54568448	0.59498782	0.84771096	-0.97946116
TAG 53:4; [M+NH4]+	-3.23296299	0.04760908	-0.15572522	-1.00218202	0.82520332	1.01621551	0.30534581	-0.28977337	-0.02666805	-0.27877171	0.20667998	1.63074688	-0.50497480	0.04027010	-0.15507578	-0.07438540	0.05733569	0.81514283	1.27981341	-0.50384328
TAG 53:5; [M+NH4]+	0.41476931	0.37167176	-0.68184171	-1.33171575	0.65326112	1.68959242	-0.28399489	-0.58058367	0.26248638	0.78329337	0.62321248	-0.87291157	-1.26376622	0.59993808	-0.41365375	0.18254238	0.68580627	0.03156298	1.55369285	-2.42336183
TAG 53:5; TAG 17:1-17:2-19:2; [M+NH4]+	0.57655689	-0.46513063	-1.35257604	-1.22823815	0.72662231	0.45490945	0.87748702	0.06907833	0.55784580	0.17716934	1.05189784	1.29807652	-2.06481610	-0.25611546	-0.78602732	-0.30330560	1.14099097	-0.27650723	1.32101601	-1.51893397
TAG 53:6; TAG 15:0-18:1-20:5; [M+NH4]+	0.98169219	-0.66190271	-0.72356900	-1.08559364	0.96547208	0.20847952	0.88604239	0.67213641	0.63017689	0.88747706	0.89596234	0.79245459	-1.51598837	-0.35941219	-1.88846947	0.37042010	-0.03649941	-0.30578804	1.15807938	-1.87117012
TAG 54:0; [M+Na]+_[M+NH4]+	-0.54338150	-0.35846757	-0.78914335	0.07929856	-0.78421581	-0.68032518	-0.09061401	-0.74564024	-0.23258299	-0.69658733	1.95923200	-0.08776226	-0.71055419	2.40149340	1.41600832	-0.73671652	0.01462269	-0.27218132	1.58151643	-0.72399913
TAG 54:1; [M+K]+_[M+Na]+_[M+NH4]+	0.26055719	1.40670843	-1.64358070	-0.17971438	-0.90159910	-0.71288104	-1.39284685	-0.38584466	1.15301773	-1.34493874	0.60726494	1.40162749	-1.48720459	0.05143591	0.34536439	0.12730590	1.57923786	0.60132759	0.25395431	0.26080833
TAG 54:2; [M+NH4]+_[M+Na]+	0.20626700	0.39132441	-4.17637410	0.40596430	0.21991247	-0.14159824	0.16819893	0.20561715	0.35861247	-0.19509041	0.32891061	0.02375829	0.07647394	-0.01111098	0.30924997	0.40016274	0.36338876	0.36624500	0.42087872	0.27920897
TAG 54:2e; TAG 18:1e-18:0-18:1; [M+NH4]+	0.50370755	-0.14755903	-1.71601131	0.05248866	0.18433450	-1.32612585	0.90873517	0.66881902	0.58836524	-0.06821749	0.87710257	0.51791263	-1.57321379	-2.09282881	0.65887181	-0.71235603	1.04720077	0.90022536	1.18709096	-0.45854193
TAG 54:6; C [M+Na]+_[M+NH4]+	0.7939715	0.5579788	-1.8584475	0.7549386	-0.1293686	-0.6168108	0.5202365	-0.1178801	0.6739631	0.3285110	-1.3989756	-1.3772319	-0.8052735	0.6540595	0.8245181	0.9248849	0.8287532	-2.1061359	0.7296666	0.8186422
TAG 54:7; A [M+NH4]+	0.61778429	-2.79614523	-0.35012883	0.20061309	0.69432673	0.92890557	1.19174036	0.70091018	0.26785692	1.20802501	-1.25594163	0.48152691	0.25058885	-0.10168719	-0.18511615	0.10382334	-0.67935861	-1.79134372	0.50150212	0.01211798
TAG 54:8; [M+Na]+_[M+NH4]+	0.38698619	-0.57973031	-0.88652888	-0.95618802	1.35523028	1.13556290	0.08214965	0.44602869	-0.25071532	2.00603418	0.23850216	1.06431490	-0.26895586	-1.11820930	0.20078733	-0.27150374	-1.47556541	-1.46556261	1.26946615	-0.91210296
TAG 54:9; [M+NH4]+	0.5365610	-1.4454595	0.6663492	0.4196920	0.8628950	0.8193174	0.7730760	0.7680114	0.3703710	0.9331635	-1.5090933	0.6360635	0.7311484	0.3248027	0.4429554	0.5303452	-1.4636469	-1.4633099	-1.5226509	-1.4105911
TAG 55:1; [M+Na]+_[M+NH4]+	0.44511879	0.08089603	-1.11493449	0.04781452	0.38416328	-1.84958717	0.71216730	0.41394301	0.71955351	-0.30081492	1.28712109	1.06167621	-2.00777383	-1.77953457	0.68522288	-0.74919726	0.69549284	0.72760077	0.78169752	-0.24062552
TAG 55:2; TAG 21:0-16:1-18:1; [M+NH4]+	0.09401803	0.68186009	-2.14612127	-0.04037140	0.60877616	-1.32497584	0.58049325	0.03250898	-0.24583850	0.34104632	0.92583700	1.38074439	-2.19479301	-0.83695868	0.87420529	0.23833039	-0.90433401	0.82698097	0.38206629	0.72652556
TAG 55:3; TAG 19:0-18:1-18:2; [M+NH4]+	0.79790064	-0.42299548	-1.27852916	-0.78942754	0.64821371	-0.81000054	0.30815505	0.37301412	-0.09092479	0.48472536	1.27941988	0.71536623	-1.87494091	-1.18779484	-1.01802877	-0.02823157	-0.24655773	0.62147650	2.40866200	0.11049784
TAG 55:4; TAG 18:1-19:1-18:2; [M+NH4]+	0.1931518	0.6604880	0.5448858	0.2726726	0.2217364	0.5273018	-1.9139064	0.6989296	-1.9427197	0.7396649	0.3951055	0.4068253	0.1258800	0.5453416	0.6174683	0.6306391	0.5283078	-1.8766855	-1.9514377	0.5763509
TAG 55:6; TAG 17:0-18:1-20:5; [M+NH4]+	0.8073694	-0.1383555	-1.6329380	-1.2682852	0.6283555	0.3334154	0.6304600	0.3841615	0.5798947	0.6496023	1.0916584	1.0679167	-2.1897105	-0.5812048	-0.7445731	-0.2269183	0.6305322	-0.7554595	1.5787034	-0.8446247
TAG 55:7; TAG 17:1-18:1-20:5; [M+NH4]+	0.9119032	-0.1152561	-1.0209356	-0.8477543	-0.2618693	0.8283005	0.7530742	0.8046112	0.7594794	-1.2435205	1.3346817	0.9489789	-1.7180891	-0.8474481	-0.5314630	0.5840706	-0.2969508	-0.3008015	1.7285718	-1.4695832
TAG 56:1; [M+K]+_[M+Na]+_[M+NH4]+	0.29887415	1.19210317	-1.88032932	-0.70060373	-1.13794757	-0.65626209	-1.22102136	0.05729591	1.41394433	-0.54855175	1.56980026	1.14732799	-1.03595069	-0.91992761	0.48526481	-0.01841135	0.84244041	0.89691048	-0.37722538	0.59226934
TAG 56:10; [M+NH4]+	-0.25827935	-0.19544739	-0.58506046	-1.96080565	0.64316267	0.87205834	-0.43586274	0.29205717	0.99998374	0.01106076	1.25818385	1.32520348	-1.05922000	-1.73546780	-0.86213959	0.74277830	-0.34503957	0.35105935	1.65511177	-0.71333687
TAG 56:11; TAG 16:1-20:5-20:5; [M+Na]+_[M+NH4]+	0.1148704	-1.2126523	-0.5289661	-1.8652348	1.0571406	1.0153962	0.2619666	0.8228823	0.7741694	1.0356539	0.9799413	1.1232925	-1.5787976	-1.1380555	0.1248012	0.4782379	-1.3111102	-0.1808512	0.7833651	-0.7560497
TAG 56:2; [M+NH4]+_[M+Na]+	1.080605108	0.807934829	-1.948749607	0.192685851	-0.668978123	-1.259857070	-1.287029374	-0.239675573	0.945078635	-0.800965516	0.761424567	1.059672667	-1.310187534	-0.860424138	0.438599380	0.001657074	1.567319270	0.791514966	-0.059844833	0.789219424
TAG 56:3; [M+NH4]+	0.44859994	0.26373592	-4.14588275	0.28886079	0.39093729	-0.33835318	0.33893756	0.30150043	0.36200885	0.12434745	0.42560997	-0.21404877	0.27771801	-0.04731300	0.09554290	0.28055754	0.27409810	0.28612024	0.53262278	0.05439991
TAG 56:5; B [M+NH4]+	0.60733796	-0.13115218	-0.59949621	0.27488516	0.53262410	-2.76184335	0.48059887	0.31317260	0.46830913	0.16597062	0.51722463	0.71027071	-2.80560492	0.30028279	0.08535188	0.09102082	0.53046085	0.24323153	0.73795353	0.23940149
TAG 56:6; TAG 18:0-18:1-20:5; [M+NH4]+	0.77686302	-0.75273462	-0.00289081	-1.67304300	-0.38718548	0.51594782	-0.59213453	0.08159639	-0.03385950	0.58917735	0.73448325	-0.69504491	-2.46005641	0.58859266	-1.18105288	0.95261105	0.77302349	0.09576176	1.42115677	1.24878859
TAG 56:7; A [M+Na]+_[M+NH4]+	-0.127460747	1.163455702	0.602430317	-1.104803628	-0.081383993	-1.031933391	1.133631004	-0.002651027	0.613095338	-0.824343301	-2.178537987	-0.398904854	-1.546366339	-0.979575002	0.880456327	0.694730285	1.160236441	0.496664314	0.344013462	1.187247078
TAG 56:8; B [M+NH4]+	0.40642400	-1.06625258	-1.68169726	-0.56803698	0.59721017	0.72482808	0.45315583	0.59259698	0.16455910	0.19413009	0.42928246	1.06827852	-0.13773020	-0.30118994	0.01539334	0.45186663	-0.35831430	-2.99257090	0.61404252	1.39402446
TAG 56:8; TAG 18:1-18:2-20:5; [M+NH4]+	0.26182905	-0.28127017	-1.29571038	-0.61845875	0.75664582	1.20618507	0.01542227	0.28011818	-0.55785444	2.16136108	0.01523975	1.15633510	-0.02877533	-1.09781605	0.45053609	-0.21281222	-1.53712009	-1.34464281	1.45672565	-0.78593782
TAG 56:9; [M+NH4]+	0.64327273	-0.37945406	-1.00452870	-0.35873705	0.89090967	1.11073850	0.14738422	0.32719939	-0.04235304	1.91665191	0.14218250	0.75835320	-0.18063224	-0.43226252	0.30866619	-0.11303338	-2.39685184	-1.57968197	1.18888749	-0.94671098
TAG 57:1; [M+Na]+_[M+NH4]+	-0.13726294	1.34038656	-2.29600683	-0.56897350	-0.97598284	-0.63777633	0.20269978	-0.10532959	0.44765976	-0.47594779	1.96966745	1.49538325	-1.28786611	-0.79404945	0.58534171	-0.23338680	0.13725733	0.84526225	0.46347824	0.02544586
TAG 57:2; [M+NH4]+	0.08866387	0.03579150	-2.40508883	0.01938948	-0.06222449	-1.46473657	0.71283286	0.31347919	0.68363427	0.25948533	1.44288726	1.06768647	-1.63609639	-0.95305319	0.55117236	-0.87608086	0.56776566	0.91967813	0.91474877	-0.17993482
TAG 58:1; [M+K]+_[M+Na]+	-0.83351757	1.32536944	-1.56323161	-0.32043936	-1.23237867	0.07934920	-1.54318394	-0.34482884	1.30523282	-0.55760715	1.86968989	0.89761610	-0.43518714	-0.03035279	1.16510414	-0.87227787	0.25622974	1.11045667	-0.05036788	-0.22567519
TAG 58:1; [M+NH4]+	-0.22022823	1.74058516	-2.41036898	0.03019057	-1.23809422	-0.32166526	-0.57131449	0.45933971	1.17726682	-0.41418102	1.64757127	0.76021682	-0.79738782	-1.14209394	0.36649480	-0.17423792	-0.03677828	0.93977673	-0.09376009	0.29866837
TAG 58:2; [M+H]+_[M+Na]+_[M+NH4]+	0.4724310	1.1480776	-2.1292643	-0.3556901	-1.0202470	-1.3213902	-0.7487304	0.2009408	1.2403629	0.1352518	1.7352536	1.0558347	-0.6389597	-1.1748359	0.4412465	-0.1463785	0.0431163	0.9755111	-0.5750821	0.6625518
TAG 58:3; [M+NH4]+	0.66470701	0.53146221	-2.35134934	-0.87892674	-0.36251699	-0.82600275	-0.68173247	0.04173281	1.18612997	0.70542966	1.40689485	1.99159510	-0.78354102	-0.86471172	-0.31582917	-0.51995855	0.35622205	-0.23476615	0.96395586	-0.02879463
TAG 59:1; TAG 16:0-27:0-16:1; [M+NH4]+	-0.70861277	2.13571683	-1.11872872	-0.55244673	-1.53831031	-1.54300694	0.01402525	0.38878827	0.45250431	0.09585601	1.24739878	0.83877686	-0.72272328	-0.99179703	0.49410345	-0.06904320	-0.03278446	1.77907157	-0.27465526	0.10586736
TAG 59:2; [M+NH4]+	-0.10587511	1.90737003	-2.16584647	-0.22239924	-1.10714572	-1.42509596	-0.20857038	-0.06774489	0.32429302	-0.15550934	1.82572548	1.01228647	-0.65749158	-0.86836100	-0.01996175	-0.08327548	0.06034547	1.11518538	0.31433750	0.52773355
TAG 59:3; [M+NH4]+	0.06725816	0.18473901	-2.61210530	-0.07200547	-0.69371184	-1.00076125	0.95131328	-0.05147743	0.69765425	0.86915072	1.52058225	1.43593541	-0.63655537	-0.38902675	0.15187084	-1.69299721	0.48012714	0.31714904	0.58116537	-0.10830485
TAG 60:1; [M+Na]+_[M+NH4]+	-0.55008848	2.22083392	-1.46586649	-0.53116432	-0.93460700	0.06225045	-0.33402743	0.59486758	1.05527209	-0.59959597	1.14879829	0.98051172	-0.71388541	-0.95687673	0.75884180	0.20732718	-1.53164387	1.17395297	-0.67852869	0.09362840
TAG 60:2; [M+Na]+_[M+NH4]+	-0.52446357	2.07029816	-2.29102975	-0.52203981	-1.20604857	0.06459649	-0.31693552	0.66710231	1.32955242	-0.48395340	1.08059260	0.91885745	-0.33780917	-1.01337289	0.37208023	-0.75510121	-0.37271387	0.84504393	0.03308823	0.44225593
TAG 60:3; [M+NH4]+	0.21154166	1.17727543	-2.35865898	-0.93581570	-0.90925653	0.01827060	-1.16042605	0.09725450	1.92899612	-0.03589996	1.57380853	1.25528389	0.28052464	-0.34440413	-0.19256382	-0.69428585	-0.08576150	-0.09987033	-0.31072814	0.58471561
TAG 60:4; [M+NH4]+	0.46362441	0.52424340	-1.52931592	-1.59902963	-0.23139383	-0.48997658	-0.11517993	0.43415455	0.57038610	0.65121741	1.18134001	1.50933572	-2.72796617	0.09219818	-0.27385432	0.32808869	-0.08715252	0.03621468	0.98968490	0.27338085
TAG 61:1; TAG 16:0-27:0-18:1; [M+NH4]+	-0.62496223	2.37871357	-0.80024141	-0.63165978	-1.36835700	-0.69213818	0.36764081	0.34292317	0.54419421	0.17885437	0.97472082	-1.36551699	-0.04345256	-0.65251807	0.77446900	0.16501126	-0.12015815	1.91830133	-1.17791682	-0.16790736
TAG 61:2; TAG 27:0-16:1-18:1; [M+NH4]+	-0.58922224	2.83668725	-1.19169914	-0.14037680	-1.23705500	-0.96760935	-0.07887428	0.25589335	0.13361123	0.15450097	0.76134005	0.15292207	-0.52174093	-1.25974762	0.76218597	-0.42411337	-0.31634103	1.72725156	-0.40166137	0.34404870
TAG 62:1; [M+Na]+_[M+NH4]+	-0.9891732	1.6788881	-1.5688211	-0.1667074	-1.8275768	0.1000319	-0.3197007	0.4942517	1.4702349	-0.4094733	1.1889705	0.7453856	-0.2457012	-0.7591547	0.9726328	0.3078872	-0.3736139	1.1567849	-1.2300055	-0.2251398
TAG 62:2; [M+NH4]+	-0.65356367	2.20144782	-1.67969272	-0.61126279	-1.12559262	-0.08527105	-0.23291171	0.52397501	1.10318212	-0.31474259	1.21844627	0.87880227	-0.06571238	-1.00903489	0.48942751	0.03783371	-1.40388277	1.18196671	-0.78406769	0.33065347
TAG 62:3; [M+NH4]+	-0.1623513	1.4700161	-1.9773426	-0.7129810	-1.0627525	0.4930373	-1.1350650	0.3656428	1.8405725	-0.9488252	0.2238691	1.6302313	0.6795772	-0.4489865	-0.2983151	-0.6559103	0.2306785	-0.3656415	-0.2484451	1.0829912
TAG 62:4; TAG 28:0-16:2-18:2; [M+NH4]+	0.11834580	0.15161886	-1.79778078	-1.78836683	-0.04156759	-0.43047199	-1.06122006	0.78910747	1.96413843	-0.34802953	1.47083717	0.85686290	0.08064675	-0.34117669	-0.86370969	0.04586066	0.37482062	-0.93621597	1.25893355	0.49736693
TAG 63:1; TAG 18:0-29:0-16:1; [M+NH4]+	-0.56824387	2.11865115	-1.39862831	-0.03963059	-1.69952002	0.07871484	-0.05020226	-1.14252475	0.31500710	0.29810813	0.97127166	0.01586823	-0.38577085	-0.49669884	0.91494363	-0.53172848	-0.15765174	2.24662438	-0.55218903	0.06359963
TAG 63:2; TAG 29:0-16:1-18:1; [M+NH4]+	-0.75166972	2.06558537	-1.41019981	-0.19907648	-1.53083382	-0.09127503	0.25176545	0.29496838	0.33834224	0.47052761	0.96029627	-1.49331731	0.34944210	-0.40357726	0.97956761	0.01799656	-0.40021028	1.91448505	-0.95611267	-0.40670425
TAG 64:1; TAG 16:0-30:0-18:1; [M+NH4]+	-0.70602052	1.54268044	-1.13727746	0.18525508	-1.59757505	-0.35837643	-0.19227438	0.61035788	0.78774646	0.08634950	0.96544024	0.63774679	-0.01248468	0.37096857	1.15390526	0.31177559	0.26255221	-2.78837358	-0.46060001	0.33820407
TAG 64:2; [M+NH4]+	-1.17120500	1.43138816	-1.86578198	-0.03443772	-1.80571146	0.17850580	-0.50379447	0.25264913	1.32205398	-0.76910393	1.08139410	0.48357372	0.64010110	-0.71998954	1.24104177	0.09208209	-0.43626310	1.23006062	-0.74470818	0.09814491
TAG 64:3; TAG 18:0-16:1-30:2; [M+NH4]+	-0.11795348	1.66115202	-1.88600203	-0.82432703	-0.45383200	0.21407390	-0.77286677	0.15676290	1.26334697	-0.60555170	0.74731014	1.42219433	1.40058320	-0.49944847	0.21578329	-0.85194850	-1.54715386	-0.01776489	-0.48440643	0.98004842
TAG 64:4; [M+NH4]+	0.543793632	0.439702913	-1.540117997	-1.900567294	-0.066726010	-0.650639405	-0.712898272	0.841967949	1.617504177	0.026723263	-1.564200291	1.545313170	0.212741168	-0.672002973	0.011274323	0.373421661	0.005951045	-0.659637075	0.914845752	1.233550264
TAG 65:1; TAG 16:0-33:0-16:1; [M+NH4]+	-1.1978406	1.7110033	-1.6466305	-0.4596780	-1.1648953	0.1685973	0.2103426	0.3824204	-0.7136248	0.7582698	0.8806319	0.3130134	-0.4042720	-0.6798115	0.5308594	-1.3008048	0.2243778	2.3428813	-0.1212748	0.1664352
TAG 65:2; TAG 33:0-16:1-16:1; [M+NH4]+	-0.36124450	1.55223333	-2.30270395	-0.09801444	-1.48014239	-0.03422024	0.70439461	-0.64867561	-0.16671286	0.58511227	1.07438943	-0.21061141	-0.95682883	-0.33628911	0.81172595	-0.60642587	-0.08714350	2.06715460	0.16872740	0.32527512
TAG 66:2; TAG 16:0-32:0-18:2; [M+NH4]+	-1.14390011	1.56931840	-2.46436012	-0.24146062	-1.08228933	0.08630064	-0.32161545	0.24888197	0.57414514	-0.04739610	0.78134353	0.89085604	1.17120308	0.43639021	1.24372374	-0.26639220	0.19914588	-1.58876888	-0.39157503	0.34644920
TAG 67:2; TAG 33:0-16:1-18:1; [M+NH4]+	-1.37894188	1.62962895	-1.41051260	-0.47825094	-1.39936652	0.03494079	0.30718064	0.07627825	-0.48075727	1.02983123	0.69782420	0.20887325	-0.54015798	-0.71488489	0.76958931	-1.28555335	0.30106073	2.26627804	0.20519854	0.16174152
TAG 68:2; TAG 16:1-26:0-26:1; [M+NH4]+	-1.2556054	1.2025304	-2.2812719	-0.6309153	-1.1224160	1.6021812	-0.4553845	-0.3204413	0.2766387	-0.6607112	0.4886554	1.7599938	0.8691425	0.4463798	0.4822899	-0.6225029	0.1334087	0.2971305	-0.6902587	0.4811562
TAG 68:3; TAG 18:1-24:1-26:1; [M+NH4]+	-0.27836475	0.86532705	-1.45093975	-0.62324532	-0.16407346	1.02825571	-0.68029002	-0.08036180	0.98100309	-2.01202751	0.79745447	1.14733912	1.17728580	0.45908836	0.05174435	-0.53755074	1.27143722	-1.58734151	-0.91466475	0.54992443
TAG 70:3; TAG 16:1-26:1-28:1; [M+NH4]+	0.03410285	0.61322032	-1.35065440	-0.74691442	-0.68597355	1.29316057	-0.50698200	-0.06196308	0.94480603	-2.10306264	0.52093860	1.48471237	1.13476056	0.38526519	-0.21964074	-0.58410365	0.88422116	-0.98145206	-1.13932880	1.08488768
TAG 72:3; TAG 18:1-26:1-28:1; [M+NH4]+	-0.22088808	0.20031451	-1.00969421	-0.61645226	-1.21918732	1.65180970	-0.12577034	-0.17421827	0.88893043	-1.60624072	0.23454627	1.53672410	1.25327792	0.32582625	-0.09006889	-0.52935637	0.23135762	-1.10094233	-1.25798834	1.62802034
5.46_790.57[M+H]+	0.21270332	0.67991101	-1.68774171	1.61295855	-0.65023751	0.64277279	-1.15271789	0.25402373	-2.18165296	-1.27020786	1.19601419	0.03900554	0.92901179	0.52832464	0.52734700	0.84895240	-0.25232603	0.25768117	0.27831992	-0.81214208
11.72_933.86[M+H]+	0.55036367	0.95683170	-0.76550599	-0.13883374	-0.72010121	-0.25792510	-0.30071284	0.40032099	-3.37811495	0.02129966	-0.55349686	0.57451097	-0.34369833	0.06364030	0.71323268	0.57166709	1.48000463	0.24198136	-0.14686412	1.03140007
5.17_1475.15[M+H]+	-0.9260335	1.2236589	0.6909645	-0.1945647	0.4833437	0.4761136	-0.2361370	-1.9722689	-0.6532269	-0.7763091	-0.7173306	-1.1772531	-0.1588488	1.9877599	0.7584354	0.1585102	0.3154107	-0.1923232	-0.8989612	1.8090600
10.53_369.35[M+H]+	0.04980161	-0.18930332	0.07132604	0.36686289	1.12456242	0.78760300	0.38073224	0.11270822	-2.32436373	0.51254395	-1.42659433	-1.03915781	1.79075805	1.12917610	-0.18021825	-0.10848448	-0.59697022	0.29695639	-1.54967599	0.79173720
11.37_931.85[M+H]+	0.31810372	0.39233763	-2.92785438	0.40947306	0.42014352	-0.04739091	0.38825489	0.37541493	0.44844510	0.23468847	0.46865886	0.04516416	-2.85824918	0.11667725	0.27770474	0.41047160	0.38590010	0.33229472	0.54730618	0.26245554
10.30_808.73[M+H]+	0.67304018	0.08237956	0.35748930	0.44092896	2.26673593	1.10541536	0.13813679	0.08892150	0.19308420	-1.17119913	-2.42665620	-0.87903700	-0.06946404	0.35573009	0.02554146	0.58205928	-1.18719632	-1.00459289	-0.40987543	0.83855841
5.16_838.51[M+H]+	1.1266514	-0.0902606	-0.4475348	-0.8275813	-0.9095071	1.8397649	-0.1934306	-0.2799758	-0.9505414	-0.5820825	-1.1466684	1.1949677	0.5168381	0.5281705	-0.7990961	0.2361196	-0.3552115	-1.6966997	1.0592766	1.7768009
5.11_1516.13[M+H]+	-0.6158993	0.1756794	0.7803289	1.2596012	0.6789510	-1.7758625	-0.4013887	0.3571426	-0.2822342	-0.8647620	-0.4094419	-1.0884598	0.7287972	0.2910293	-1.0025518	-0.3354734	0.9693947	1.7386551	-1.6173820	1.4138761
5.12_1159.84[M+H]+	0.042614523	0.243077134	-0.527247989	1.043830880	-0.080188857	-0.184494813	0.330989965	0.283108488	0.001968937	-0.157713542	0.309213737	-0.113487817	-0.275055494	0.399448677	-0.496857325	0.674174500	0.901892964	0.959365841	-3.788100525	0.433460717
5.00_577.52[M+H]+	1.076289477	-0.094421934	0.287649400	-0.334422228	-0.434700890	0.823894969	-0.090456491	0.961483642	-1.231553357	-0.844027678	-0.978869304	-0.001889499	0.226927434	2.472750824	-1.100061504	-1.667712435	-0.612872444	0.653348036	-0.360568031	1.249212014
4.95_776.58[M+H]+	0.94125753	0.67709697	-0.11413031	-0.35248890	0.55632944	1.01923473	0.49369723	-0.98215808	-1.96830676	-0.53970452	-0.16377130	0.25057384	1.64175751	-1.03064434	1.00442043	-0.09824612	-1.80909543	0.04937052	-0.92004115	1.34484871
4.79_792.57[M+H]+	-2.208660464	-0.251341871	0.834665757	0.813993645	-0.027292998	0.010003972	-2.046623906	0.050828169	-0.410647300	-1.400071961	0.007130049	0.454738723	-0.994060966	1.548149658	1.199102410	0.366604324	0.535574872	0.658330295	0.679567661	0.180009930
10.83_824.81[M+H]+	0.885473932	-1.304620992	-0.317878475	-1.280964676	0.818888148	-1.197002333	0.753194717	0.640937772	0.858898201	0.002501599	1.006149796	0.679294083	-1.241847467	-1.203886192	-1.234886089	-1.299065336	1.125424537	0.964117978	0.967571412	0.377699384
11.09_838.84[M+H]+	0.80236207	-0.08379657	0.41405164	-0.39548591	1.07183059	0.32268164	1.35054721	0.71629747	-0.31515026	0.19103256	0.37927268	-0.14871627	-0.24176293	0.11000087	-0.34441914	-2.62996621	0.23856707	0.56532774	0.52211386	-2.52478811
11.14_834.80[M+H]+	0.88518309	-1.58965783	-0.90289401	0.10949655	-0.05370209	0.53430237	1.14093642	0.06221850	-1.34261923	-0.37802156	-0.51246323	-0.42923953	-2.25702541	0.61748254	-0.34496980	0.81533471	1.70660950	0.62800364	1.13003793	0.18098745
11.09_864.85[M+H]+	0.77225988	-0.15747870	0.52880231	-0.30291487	0.98784430	-0.20399966	1.03418728	0.84550587	-0.11032877	-0.12177988	0.54058953	-0.09141112	-0.21317888	-0.17098811	-0.13429530	0.39865569	-2.67023929	0.87426832	0.69441614	-2.49991476
11.16_860.82[M+H]+	0.48675827	-1.31956457	-1.97332913	-0.52225501	0.21566511	0.35987235	0.83591978	0.14006423	0.01064949	-0.68804249	0.46453115	0.08350806	-1.42610112	-0.67972077	-0.15550855	0.38605173	1.89227174	-0.36605111	2.20873346	0.04654740
9.81_850.74[M+H]+	-1.3239658	0.8267203	0.7862821	0.7709076	-1.3340319	0.8273131	-1.3031134	0.6830912	-1.3227611	0.7500211	-1.3170601	0.1754814	0.8284930	0.6818927	0.7701988	0.8207419	-1.2780228	0.6490092	-1.3287060	0.6375089
9.45_848.72[M+H]+	0.59305324	0.35727625	0.48859061	0.50279038	0.62074961	0.57681950	-1.98404182	0.48492115	0.29426510	0.59163007	0.04136041	0.57518903	0.46681380	-1.84360361	0.54652345	0.55825387	-1.94953177	-1.94913366	0.60046869	0.42760571
11.39_894.90[M+H]+	-1.9212417	0.2047452	0.9116489	0.3098637	-0.3704011	0.8601373	0.2535355	0.1656052	-1.9179018	0.2887101	0.8315619	0.6816359	-1.6445053	0.4863262	0.6109641	0.2075420	0.7523943	0.4718208	-1.9343831	0.7519420
11.07_892.89[M+H]+	0.5132506	0.4591136	0.2760724	0.3455317	0.4385187	0.3551425	0.5981844	0.6587513	-2.0165031	0.3836061	0.5203744	0.5902049	-1.8876118	0.3126967	0.3815223	-1.9331882	0.4871579	0.7186793	0.6969663	-1.8984703
10.50_890.87[M+H]+	1.4268818	-0.6302436	-0.6368785	1.4858781	-0.7085820	-0.5585083	-0.6747693	1.4680504	-0.6962564	-0.6742825	-0.6900217	-0.6730819	-0.5884012	-0.5630970	-0.5837609	1.5271556	1.5572044	-0.6470124	1.4572136	-0.5974879
11.41_884.82[M+H]+	-1.92462206	0.36327033	0.71567140	0.27903010	-1.93688140	0.60911417	0.28050369	0.25771462	-1.92315484	0.15018405	0.50376209	0.38756009	-1.80303432	0.93201842	0.84863409	0.47866613	0.41793324	0.42898987	0.06934737	0.86529297
11.09_908.92[M+H]+	1.1686549	-0.8875347	-0.9020603	-0.8530146	1.1445526	-0.7304942	1.4772374	1.1493286	-1.0320593	-0.9839494	0.7923758	1.0564142	-0.7959336	0.8942179	-0.7857753	-0.8794277	0.8587162	-0.9242462	1.0488235	-0.8158258
10.62_944.92[M+H]+	-0.49264394	-0.23471964	-0.26013544	-0.17431936	-0.53481608	2.79850056	-0.40528294	-0.44169077	-0.48759679	-0.40341818	-0.46371215	-0.39881862	2.97425101	0.02248060	-0.05666961	-0.22053471	-0.30016707	-0.29895445	-0.51250302	-0.10924940
10.82_946.93[M+H]+	0.6774542	-1.7528137	0.5001708	-1.7166563	0.5959759	-1.5883243	0.4802772	0.2024980	0.6845803	0.3965226	0.7963519	0.2635743	-1.6568677	-1.5988459	0.7382059	0.4878802	0.2845382	0.7918024	0.7269901	0.6866860
9.03_934.84[M+H]+	-0.55287954	1.59121133	-0.34142778	-0.03581073	-1.12783244	-0.03970554	-1.43199864	-1.29163689	-0.04394606	-2.13266281	0.75503412	1.00571561	-0.96261024	0.32731372	0.53551018	0.37012653	1.50923061	0.72658188	0.63109757	0.50868911
8.56_932.82[M+H]+	0.16808934	0.59395496	-0.01814788	0.20956533	-1.12899305	-0.14017279	-0.19267241	-0.02357877	0.21472671	-3.90152286	0.36783537	0.55851384	0.13148827	0.40437150	0.42431121	0.33863932	0.69729291	0.43711441	0.37654581	0.48263878
11.36_964.98[M+H]+	0.2136127	-1.5661313	0.8989161	0.4887920	0.4047226	0.9173008	0.2768911	0.2461563	-1.7228341	0.8836988	0.2326139	0.3318076	-1.4668115	0.9937610	0.8796488	0.1274620	-1.6066877	0.3378487	-1.7382680	0.8675003
11.10_974.96[M+H]+	-1.7037834	0.6579044	0.5568232	0.4915221	0.6788418	0.4604407	-1.6791694	0.5281742	0.6504601	0.5142341	0.6540143	-1.6773480	0.5392846	0.4537702	0.4998807	0.6722182	-1.6495514	0.5917057	-1.7093785	0.4699563
9.19_960.86[M+H]+	-0.4077411	1.1622683	-0.7578726	-0.4674665	-1.5526969	-0.1503976	-0.7465865	-0.6992827	0.3181631	-2.3559374	0.6697086	1.0896258	-0.9902481	0.1813570	0.4746627	0.2761710	1.6944112	0.8227570	0.8293706	0.6097339
1.20_416.34[M+H]+	0.39864356	1.09055060	1.93782039	1.20390351	0.13393505	-0.03240107	-1.21974991	0.85981573	0.85425016	-0.38268272	-0.32295342	-1.75326101	0.83078455	0.08929072	-0.65678986	-0.58597803	-0.92974092	0.09143472	-1.92371746	0.31684540
7.70_724.68[M+H]+	-1.56101177	0.72650507	-1.12200427	-0.40843474	-1.76222053	0.34470075	-0.33599137	-0.32965666	0.31833596	-1.67689475	-0.01050892	0.32209479	-0.47213674	0.77789158	0.45122139	-0.11948407	2.12082890	0.67187680	1.13150407	0.93338450
10.81_878.85[M+H]+	0.90706050	-0.13588478	-0.96292577	-2.33874325	1.20616224	0.43168049	1.46674312	-0.62132790	1.34636766	-1.12263651	0.98360911	0.57792055	-0.55891206	0.19474946	-0.62821329	-0.83053973	-0.94483455	0.91187273	0.20529329	-0.08744133
10.51_892.87[M+H]+	0.7326886	0.8693600	1.1945037	0.7000534	0.4459859	-1.1464035	-1.4326781	0.5852048	0.4858685	-1.4314794	0.7122144	0.7774261	0.7830556	-1.1577018	0.8679655	0.3825042	-1.3651072	-1.3643277	0.6032479	-1.2423809
10.79_890.86[M+H]+	0.49239498	0.17459083	0.21514831	-2.85185272	0.29367671	0.46074790	0.27759813	-2.95073380	0.48237197	0.23346227	0.37696635	0.37958127	0.31396815	0.09415741	0.34039939	0.22009810	0.13017124	0.46984727	0.53188827	0.31551796
11.08_908.90[M+H]+	-1.4061773	0.6826367	0.7559014	0.5253129	0.9015180	0.9175648	-1.3539917	0.6638106	0.3068155	0.4216716	0.7226980	-1.3501302	-1.1563630	0.9755748	0.5340750	0.8379859	-1.2912001	0.9074917	-1.4180402	-1.1771544
10.50_906.88[M+H]+	0.9148803	0.9566723	1.2506078	0.8961365	-1.2201237	-0.8786030	-1.1431706	0.7126199	-1.1920717	-1.1420628	0.7017383	0.8403674	0.9350143	-0.8890447	0.9702462	0.6602488	-1.0807233	-1.0800029	0.7545738	-0.9673029
10.82_902.86[M+H]+	0.614720951	0.271649845	0.077961768	-0.119278630	0.474574504	-2.766397710	0.484827408	0.281909906	0.673093590	0.381253630	0.546057392	0.579446922	-0.424066504	-2.775606448	0.004873671	-0.276356768	0.150341083	0.636116691	0.674683745	0.510194955
11.35_922.92[M+H]+	0.02867977	0.09267908	0.60973855	0.27500681	-2.71829520	0.90244631	0.54151363	0.46055676	-2.68664061	-0.12569465	-0.27245043	-0.12872719	0.98509934	1.02708619	0.35952050	0.33483506	-0.19247623	-0.11380948	0.31994225	0.30098955
11.84_920.90[M+H]+	-1.3452606	0.6131547	-1.2171454	0.6213990	0.3272961	1.0973904	-1.2971236	0.5194775	0.4602720	0.4114479	0.3436675	-1.2935616	1.0230260	1.3237088	0.7547078	0.4998814	-1.2392033	-1.2385352	-1.3562032	0.9916038
10.81_932.90[M+H]+	0.26242446	0.41272593	0.55645875	-0.46929937	0.34772435	0.86680591	0.39685990	0.02416138	0.25642007	-0.52428276	-0.01225749	0.53082650	0.56138317	0.91500005	-3.70674695	-0.28497906	-0.48031005	0.13446430	-0.71010278	0.92272369
11.42_950.95[M+H]+	-0.12368536	0.36723980	0.54983759	0.34870344	-0.14171030	0.80669168	-0.09221083	0.40507945	-2.88611537	-0.20180159	0.42884266	0.22447340	-2.70250362	0.82767138	0.32769910	0.46220672	0.14503745	0.27558486	0.27492843	0.70403111
11.11_948.94[M+H]+	0.40826127	0.46102531	0.10310161	0.17733341	0.43741229	0.20731821	0.26740583	0.19986974	0.48711208	0.17789258	0.36842313	-2.87315935	0.09923084	0.42769611	0.18904830	0.45527523	0.55210256	0.45379541	-2.91959137	0.32044681
11.35_962.96[M+H]+	-1.91854730	0.36305334	0.56990076	0.34338659	-1.93828235	1.04916892	0.48362495	0.48713277	0.19610762	0.81656694	0.07468033	-1.87464042	0.84426689	0.75267067	0.46085418	0.30591823	0.17485267	-1.82790758	0.19492503	0.44226776
11.37_974.94[M+H]+	0.40432801	0.23317184	0.14177592	0.25157270	-2.35580948	0.39311451	0.15047612	0.05505883	0.58430012	-2.31271990	0.43258755	0.72448730	0.61823456	-2.17305290	0.45278574	0.29363482	0.72547094	0.53707679	0.43747671	0.40602982
11.36_988.96[M+H]+	-0.07813652	-0.27830215	-1.09227475	-0.42453293	-1.85871383	0.57932835	-1.33976199	-1.58517019	0.50316701	-0.75706590	-0.28546019	1.29007930	1.65376769	0.07980723	1.13035719	-0.37963753	1.29957673	0.64330202	0.76785859	0.13181189
10.79_876.84[M+H]+	0.70943476	-0.50167983	0.37616250	-1.33821621	-3.16426976	1.00658118	0.24641600	-0.04760274	0.70949902	-0.07326093	0.86757459	0.75325981	-0.56911549	-0.63280595	-0.04077885	-0.11345505	-0.65987761	1.08355181	0.49108413	0.89749862
11.11_890.85[M+H]+	1.3575308	0.8256737	-1.2155095	-0.4360771	1.2185733	-2.1430459	-0.4869917	-0.1480429	1.1630418	0.1830605	0.7493207	1.1625630	-0.6987059	-0.6114779	-0.3506774	-1.5857004	0.9594726	0.5092318	0.2155872	-0.6678268
10.78_888.84[M+H]+	0.422594790	0.979798095	0.094021482	-2.540862905	1.120261598	-0.896579289	0.109896712	-0.495507856	-0.259930366	0.366305883	0.294258414	1.042882412	-0.007904266	-0.665644202	-0.491882101	-0.074242805	-1.780914774	0.059692307	1.615800314	1.107956557
10.76_900.84[M+H]+	-1.1993807	0.8377074	0.8024261	0.6091246	-1.2094589	0.9666126	-1.1785026	0.7543395	-1.1981745	0.7182053	-1.1924665	-1.1769577	0.8868470	0.8962493	0.7891192	0.6638834	0.6558331	-1.1530907	-1.2041266	0.9318108
11.16_876.82[M+H]+	0.4429251	0.3115333	0.2873653	-0.2862547	0.2963925	0.5250666	0.3156686	0.4262601	0.2445398	-0.3198916	0.2053918	0.5866386	-3.9266901	-0.6554998	0.3826723	0.5096594	0.3134863	0.3664849	0.6433318	-0.6690805
12.20_916.94[M+H]+	-0.5977797	1.4585134	-0.2857615	0.4129561	-1.3044113	1.1951650	-0.5843993	-0.9881616	0.8835087	0.6013156	-0.4564984	0.4213404	1.2967957	-0.4564662	-0.6640981	1.9373421	-0.6890334	-1.0922503	-1.5297185	0.4416415
11.10_908.88[M+H]+	0.6507025	0.2874828	0.2094008	0.2969401	0.6081048	0.5263163	0.3902974	0.3668297	0.5845209	0.6239296	0.4849485	-1.9647151	0.4387008	0.6051977	0.3426999	-1.8962051	0.7149606	0.5917293	-2.0084008	-1.8534408
11.35_936.91[M+H]+	0.50370723	0.32372516	-0.42872933	0.70140737	0.53244456	-0.10900143	0.38618673	-0.30329519	0.12588470	-0.09697252	0.04251092	0.69835180	0.34579408	0.11488681	-3.98544789	0.57197415	0.29603929	0.42130807	0.31410582	-0.45488033
11.14_934.89[M+H]+	0.17312310	0.14980767	0.15319549	0.30378270	0.15749007	0.45780046	0.36419514	0.13903046	-4.22824534	0.18350094	0.07861598	0.30913426	0.08657798	0.34274768	0.26447710	0.27152449	0.15275365	0.18918690	0.19102125	0.26028003
11.13_948.91[M+H]+	0.20825182	-1.34472253	-0.35305887	0.09590995	-1.19184800	1.86374344	1.78778525	0.55270940	-1.42317567	-0.13728053	-1.09529198	0.48433187	-0.92761177	1.01178444	0.64208716	1.08614093	-0.78740124	-0.77848838	-0.28921530	0.59535000
11.16_946.90[M+H]+	0.17367294	0.43289480	0.36831810	0.22307076	0.31220322	0.62652631	0.11971841	0.49026787	0.42469742	-2.36496837	0.48211863	0.59654194	-2.24448850	-0.01799795	-2.23797904	0.57847520	0.39193910	0.38563300	0.54594753	0.71340863
11.37_964.94[M+H]+	0.3550879	0.6497814	-1.9340431	-1.9064771	0.1716440	0.4058900	0.4980455	0.3552984	0.4989557	-1.9800684	0.4905867	0.7176976	0.5936323	0.5197042	0.4416630	-1.9213225	0.6408970	0.4142468	0.5290372	0.4597436
10.87_958.89[M+H]+	-0.36780037	-1.09000690	1.58622135	-0.35211716	0.07162748	0.63421285	-0.04373161	-0.83406254	0.57110067	1.90879485	0.39452366	0.69684493	0.51023526	-0.69957777	-2.01652907	-0.21896547	-0.34807296	0.12807720	1.17998382	-1.71075821
11.47_976.94[M+H]+	0.29052932	0.23202401	0.08010197	0.33169701	0.30192801	0.32230922	0.22516687	0.28351676	0.41359220	0.16912700	0.11294525	0.37435963	-4.16889122	-0.47993152	0.14010178	0.15663404	0.36388554	0.13108352	0.31625799	0.40356260
11.36_974.92[M+H]+	0.23336577	0.76826550	-2.63260081	0.72590180	0.18358417	-0.89778880	-0.04158622	0.16050325	0.71226760	-1.09947182	0.58513215	-0.26440341	-2.18411788	-0.36006590	0.47221357	0.76523767	0.71341813	0.73115921	0.96842686	0.46055917
11.37_988.94[M+H]+	0.22462414	0.36679252	-4.16203541	0.43192443	0.24263834	-0.12610888	0.23628700	0.25327572	0.33832710	-0.08801726	0.30830172	-0.38031963	0.21581768	0.13559882	0.30250525	0.39756674	0.35001916	0.33251352	0.37817615	0.24211290
10.62_984.91[M+H]+	0.30143304	0.71869836	0.17857282	-1.30962206	-1.71904926	1.44634077	-0.95761894	0.13051520	-0.31483181	0.78858019	-0.09469218	0.60490263	-0.31034269	-1.17936246	-0.10075331	-1.36736596	-0.64605586	0.61831717	1.95427721	1.25805714
11.73_1016.97[M+H]+	0.98961537	0.59214326	-1.06173556	0.34735943	0.12894569	0.20373292	-0.88843109	0.46418379	0.58293461	-0.41438250	0.73181089	0.65423010	0.11187576	0.18415539	-1.29091448	0.08570901	0.05890534	0.93087796	-3.25335419	0.84233830
11.78_392.31[M+H]+	0.1255117	0.7441208	-3.1765033	0.8834803	0.1171902	-0.3984364	-0.2395808	0.3563322	-1.1030119	0.5964279	-0.6931875	-0.7390864	-0.3541543	1.1050324	1.1377455	0.7700422	-0.1077439	0.4957460	-0.4661083	0.9461836
9.16_738.67[M+H]+	0.49878405	0.32798303	1.54168106	0.33014357	0.74446567	-0.83864173	-1.32979546	0.39115018	0.96384928	-0.68973554	0.80429978	0.37245984	-0.18948497	0.47656802	-0.14515153	-1.50015398	-0.09395237	-0.93420263	1.51978585	-2.25005212
8.66_768.63[M+H]+	1.06833470	-0.28153321	1.36475264	-0.02309317	1.44904933	-1.69653540	1.31288423	0.72564513	1.24533773	0.31381082	0.28946074	-1.28889788	0.46024640	-0.88941781	-0.20561723	-0.15290355	-1.48080778	-0.91591520	-0.22595570	-1.06884479
9.80_786.68[M+H]+	0.29534097	-0.04484063	0.41543303	-0.80042162	-0.10920706	0.40486821	1.73641073	-0.84055761	0.61465325	-0.79671583	0.08723127	-1.16394200	-1.52582239	1.30740689	0.07479648	0.61336354	1.12326417	1.25300706	-0.58797081	-2.05629766
9.17_796.66[M+H]+	-0.55303466	-0.08077284	1.47541488	0.33344616	0.59281679	-1.43741119	0.78788518	0.35713833	0.57135529	-2.25544278	0.39479396	-0.80160679	0.60880472	0.22633692	-1.76257875	0.74755438	0.10246918	0.66829803	-1.10060775	1.12514095
9.44_810.67[M+H]+	0.7970595	-2.4858136	0.4197250	-0.7142620	1.3823170	-0.1911351	1.4367942	0.3176432	1.4006565	0.5378496	0.1610865	-1.0248213	-0.4872429	-0.2158145	-0.6953462	0.6870912	-0.9986642	0.1466733	0.6819285	-1.1557247
10.91_822.76[M+H]+	-0.1600589	0.7677561	-0.2024689	-0.5903399	-0.9772132	-1.3586704	-0.8686530	-0.5825786	0.8116153	-2.2957717	0.9819385	1.7236136	-0.8006411	-0.1718640	0.3403801	0.3590509	1.5812285	0.2601326	0.7551602	0.4273838
10.68_836.79[M+H]+	1.1394155	-0.8745311	-0.8798109	-0.8619837	0.9850025	1.0510554	1.2665905	-0.9175268	-0.9270631	-0.9095761	-0.9221014	1.0058229	-0.8412357	-0.8211007	-0.8375433	-0.8715844	0.9214464	1.0301295	1.2600048	1.0045897
10.74_842.74[M+H]+	0.79821953	-0.92617647	-0.26880349	-0.24192255	0.46074610	1.11876801	0.76129875	-0.50804700	-0.31821179	0.37810922	0.64548631	-0.15677108	-0.39633562	-3.37045573	0.91092010	0.04336664	1.38312882	0.04949945	-0.35047347	-0.01234573
8.51_836.69[M+H]+	0.3764684	-2.8256390	0.1332141	0.2682601	0.4066002	0.5578672	0.3735229	0.3720338	0.4428523	0.5086684	0.3793403	0.4985712	0.3453467	0.3904651	0.3735641	0.3287748	-2.8553141	-0.2569797	0.5536115	-0.3712284
11.35_852.82[M+H]+	0.90745185	0.32087324	-2.13653105	1.27184331	0.75681837	-1.30622094	0.45634135	-1.60282041	0.01924665	-1.25145316	0.51063147	1.82640832	-0.33146908	-0.56478331	0.12817996	0.75727091	0.26650809	0.47890466	0.08120762	-0.58840785
11.31_850.80[M+H]+	-2.3675577	1.2406673	-0.8096444	0.4342971	-1.4597902	-0.3336728	0.2172104	-0.2627693	1.2540140	-1.0544310	-1.0621027	1.1577813	-0.4887136	1.0247572	0.8048199	-0.3566887	0.6514899	0.9507128	0.1983548	0.2612657
10.82_850.80[M+H]+	-0.7998000	1.2149539	-0.2617295	-0.3764378	-1.5846982	0.9568979	1.0440343	1.1235618	-0.6016575	0.4391524	0.3450463	0.5389635	-2.0350402	1.3031464	0.3321908	1.3175848	-0.6095645	-0.9220635	-0.6493990	-0.7751419
10.60_846.77[M+H]+	0.49393724	0.16667386	-0.03240843	-0.39554156	-0.04324488	-0.11030757	0.46179310	-0.51966039	-0.93731732	-0.05109712	0.95991695	0.49943641	-0.27812761	0.94797630	0.80161713	-0.39545926	1.08550790	-0.21113763	-3.46186013	1.01930299
9.55_856.75[M+H]+	0.5831960	-0.6225904	-0.8223581	-0.5852440	-0.5826675	0.9680304	1.1719872	0.7337513	0.5067174	1.5592257	0.9210023	0.1707632	-1.2400631	-0.2688425	-1.2214372	0.7391235	-1.0069764	-0.8537880	1.5215144	-1.6713443
11.15_864.81[M+H]+	0.5539871	-1.6175900	-0.3988352	0.5798093	0.4519781	1.3109273	1.8744239	0.9767409	-2.4905524	0.4777662	-0.3630387	-0.4305545	-1.2494196	0.5114917	0.1888355	0.4717279	0.1290719	-0.3678854	-0.4149767	-0.1939072
11.08_864.81[M+H]+	0.784671154	0.658232484	-1.037839221	-1.014160535	0.377314251	-0.877996971	-0.001594589	0.226599144	1.134061895	-0.771430073	-1.130842502	0.833761759	-2.211661730	-0.995771340	-0.172955673	0.448796527	1.416611008	1.156696923	1.249546489	-0.072039000
10.61_860.79[M+H]+	-1.85785470	-0.23753619	0.39028862	-1.36512835	-0.10935066	0.22768551	0.03728722	-0.23271969	-0.38259194	0.59821018	1.09422214	-0.18113825	-2.38202910	0.36627087	-0.57949607	0.14919864	0.53220535	1.25837696	1.25372004	1.42037942
11.78_880.84[M+H]+	-0.6113731	-0.8902487	-0.7018151	0.1110794	-0.4103207	-0.2486870	-0.7340049	1.8369841	0.5187106	-0.0321624	-0.1894322	0.8700040	0.7244813	0.4522731	0.5567615	-2.1879958	2.1557768	-1.1794170	-0.3784076	0.3377938
11.45_878.83[M+H]+	0.23855050	0.28280318	0.18774301	0.08302686	0.00936739	0.46124231	-0.29175233	0.21401692	0.30874556	0.37244488	-0.37686437	0.67811473	-4.03950836	-0.06943680	0.41947328	0.28649541	0.35660319	-0.04104689	-0.04438731	0.96436884
11.47_876.81[M+H]+	-0.29406117	0.72697061	-1.10841342	0.30746477	-1.03936888	-0.56689612	-1.87251962	0.17060544	0.65536448	-0.68113426	-0.43211368	1.43551467	-1.97775785	0.03191194	0.92021050	0.50132686	1.22332503	0.86961893	-0.17060001	1.30055178
9.78_876.81[M+H]+	0.91257391	-1.13198902	0.05416240	-0.60118488	0.93435989	-0.47320448	1.59356286	0.58748525	0.47546246	-0.36259731	0.42528518	0.15775797	-0.08790103	-3.31229333	0.14242319	0.62065307	-0.38998338	0.59315413	0.12952070	-0.26724758
11.15_892.85[M+H]+	0.99763476	0.62348634	-0.08705467	-2.12856886	0.04350685	0.17107861	0.40202115	-0.20363313	0.44666372	0.08655640	0.63078404	0.76600892	-0.39975639	-3.20959697	0.19049489	0.46271052	-0.16055428	0.22289002	0.89565464	0.24967341
10.81_890.84[M+H]+	0.42203880	0.46450292	0.45749738	0.28668276	0.08532545	0.59508703	0.12764079	0.44248838	0.03935128	0.40537537	-2.90356731	0.51357434	0.47788519	0.33443229	0.11704755	0.54207730	-2.84005975	-0.10099002	0.18160708	0.35200314
10.81_888.81[M+H]+	0.64505588	0.27445047	0.22282808	0.24706171	0.65599110	0.34323193	0.60569878	0.19257312	-2.86198608	0.34904658	0.28498144	0.63396734	0.11406829	0.35638993	0.24602848	0.29927570	-0.08888425	0.01261221	-2.87012664	0.33773594
10.63_886.80[M+H]+	0.2381995	0.3921949	0.1661201	-1.3919745	0.1172928	0.9922173	0.7687985	-0.1121395	0.2282757	0.7020704	0.6932016	0.5807352	-1.5479609	-2.4193244	-1.9639594	0.3143690	0.4102131	0.4043833	1.1034696	0.3238178
11.48_898.80[M+H]+	1.23327129	-0.13550884	-1.52227352	0.04725288	0.10949330	-1.01562638	0.95579785	0.37622649	-0.76046689	-0.09620324	-0.02075001	0.57869768	-2.65924759	-0.77256310	1.44830261	-0.25990470	0.95297914	1.03645050	0.54921955	-0.04514704
11.08_896.78[M+H]+	0.13799911	0.88344683	-1.16177368	-1.90454721	-0.07983463	-0.63820707	-0.25536652	0.28738682	1.32898465	-1.09985556	0.35853571	0.78327114	-2.28249420	-0.45569743	0.25455996	0.48129545	1.27475679	1.00972300	0.58766651	0.49015033
8.95_890.73[M+H]+	-0.6262796	-0.5516672	-0.5590195	-0.5341943	1.6989788	1.6997508	1.6283075	1.6634763	-0.6248195	1.7410474	-0.6179103	-0.5991380	-0.5053018	-0.4772629	-0.5001600	-0.5475637	-0.5706000	-0.5702492	-0.6320243	-0.5153706
10.50_906.86[M+H]+	-1.00078414	0.68859278	-0.54007936	0.69373096	-0.71583661	1.28698247	0.76284866	-1.19268088	-0.90598304	-1.53269633	-0.52791185	-0.06343280	0.40173637	2.06954613	0.76516155	0.09231311	-0.24059003	0.30384365	-1.56475805	1.21999740
9.77_902.83[M+H]+	0.69508366	-0.94900487	-0.77966828	-0.44379355	0.63233355	1.21237274	0.19237875	0.66504172	0.05501412	0.70668293	0.60479577	0.93581177	-2.43111677	-0.21617361	1.05024983	0.38240785	-0.42140370	-2.13070257	0.73869919	-0.49900854
10.90_900.81[M+H]+	0.4917520	-0.1810423	-1.5886913	-0.6538269	0.4470412	-1.0313442	-0.9974154	-0.8335184	0.8242156	-0.8592744	0.6875866	1.9209797	-0.7919779	0.4473565	-0.6718972	0.2806840	0.8320948	-0.2900319	2.2428221	-0.2755126
10.80_900.82[M+H]+	0.4250463	0.7173203	0.5190498	0.5917844	-1.7052175	0.8148105	0.2349288	0.5778237	0.3780428	0.7660035	-1.6848240	0.5675594	0.4903920	0.5501298	0.4954570	0.7428053	-1.6379156	-1.6375678	-1.6988179	0.4931893
10.62_916.85[M+H]+	-0.35398369	-4.16495600	0.41789836	0.23878400	-0.08953706	0.55462747	0.19216478	0.34089392	0.08848313	0.22118849	0.18421277	0.10366477	0.30408729	0.43107175	0.35022894	0.37640668	0.15279954	0.27520279	0.10687020	0.26989188
9.76_914.83[M+H]+	0.7718104	-1.3660409	-0.6283296	-0.7572633	1.0600401	0.1699359	0.2950396	0.7372270	0.5446954	1.0668299	1.0379965	1.2798092	-2.5141535	-0.9334806	0.1598266	0.4191124	-0.6022350	-0.2135524	0.6571978	-1.1844655
10.62_926.83[M+H]+	-0.29411747	-4.15013658	0.45241839	0.15585848	-0.04348826	0.23432747	-0.04627740	0.52874435	0.25445177	0.11705234	0.12163273	0.37676815	0.13777387	0.38071958	0.26273346	0.31155124	0.43380703	0.52039352	0.30722055	-0.06143320
8.36_920.77[M+H]+	0.3779347	-1.0509572	0.1745774	0.1257154	0.4195090	0.4319076	0.2959710	0.4141999	0.3341940	0.5206075	0.2480677	0.4024722	0.3518912	0.2621648	0.3935661	0.2675871	-3.9253918	-0.6429827	0.4695979	0.1293683
9.46_918.76[M+H]+	0.34663460	0.07442863	0.04828519	0.03357397	0.48237580	0.44362757	0.32220669	0.26729704	0.35804809	0.56494042	0.33816859	0.35398839	-0.28405894	0.05632948	-0.09932019	0.28076100	-4.13930856	0.10732137	0.50716717	-0.06246632
10.17_966.86[M+H]+	0.56477650	0.30195392	0.29164927	-0.20839170	0.54743029	-2.82732609	0.05500501	0.43100750	-0.12721440	0.44180440	0.32491141	0.66239462	-0.11608002	-2.83506042	0.54536186	0.57513514	0.29519639	0.20407552	0.56705483	0.30631598
5.24_1531.14[M+H]+	-1.01050654	-1.04275812	0.86907366	0.36981569	-2.82101037	-0.08007926	0.05769921	-0.09172966	-0.28564092	0.13702555	-0.68708349	-0.08792610	1.93060943	1.37252175	0.46321060	-0.11308288	-0.50827504	1.10617791	0.08131809	0.34064049
1.19_372.31[M+H]+	-0.2716734	0.8621428	1.4383949	1.3261879	0.6366628	-0.6256338	-1.0946372	1.9905070	-0.2033112	-0.4853064	-0.6146948	-1.3169940	0.7728620	0.6670294	-0.8201729	-0.6547541	-0.2252064	-0.2042532	-1.8295329	0.6523835
3.23_456.41[M+H]+	-0.08137036	0.90173318	1.27893017	2.10812861	0.17414721	-1.05204789	-0.83974564	0.04716169	-0.60610590	-0.05733650	-1.38839036	-1.48748186	1.08074091	0.39497259	-0.58640291	-0.04624707	0.33345640	0.62915506	-1.67548002	0.87218270
5.67_556.50[M+H]+	-1.383621676	0.008385746	-0.533254909	-1.944055805	-0.526827057	-0.585632244	0.860586488	-0.967054832	0.455643501	-1.187984580	0.534494620	1.093274819	-1.133860984	0.832680425	-0.120230274	0.373094731	1.809135489	1.179309754	0.798925194	0.436991594
5.13_554.48[M+H]+	-0.84272907	-1.04762832	-0.58993251	-1.81751123	0.33857658	-0.99413253	1.51468483	-0.05853507	0.33488293	-0.60440355	1.06134124	0.40373285	-1.81686598	0.31114359	-0.09289275	0.13913250	0.74277400	1.83847822	0.98982422	0.19006004
8.48_570.55[M+H]+	-1.229921099	0.006633398	-0.282420403	-1.513991066	0.110013074	0.353856934	1.505708340	0.562831233	-0.957110997	-1.043112841	-2.000262456	0.973621249	-0.920426089	1.063575744	0.501000771	1.299258699	0.721131840	-0.410458561	0.773355159	0.486717073
8.91_574.49[M+H]+	0.61116571	0.07656891	2.01434039	1.43989421	1.34801006	-0.77620777	-0.91229083	-0.44368788	-0.04362639	0.30256610	-0.34861914	-0.82171400	1.41731580	-0.95438814	-1.22135551	0.31962005	-1.06456313	0.89571239	-0.84452708	-0.99421374
4.76_676.49[M+H]+	0.70847796	-0.02232420	1.25465810	1.49708503	1.85575128	-1.96949845	0.75882462	-0.71445964	-0.13200934	0.33559586	0.05505866	-0.95969366	0.58288330	-0.39866093	-1.36655114	0.15074320	-0.05532273	0.62582312	-1.12953927	-1.07684176
5.17_704.53[M+H]+	0.292480710	-0.383769610	0.646414833	0.566088856	0.737245765	-2.459187800	-0.422156649	0.581264990	1.204572803	-2.241505269	0.683989295	0.234146449	0.469536660	0.568664672	-0.886079589	-0.005679606	0.384877815	0.915323010	0.336622992	-1.222850328
5.59_704.52[M+H]+	4.04188515	0.01602427	0.40815932	-0.28925481	-0.11887258	-0.53775485	-0.05391070	-0.45057975	-0.26458159	-0.30889637	-0.33221565	-0.18456619	0.19839866	-0.31805458	-1.15185926	-0.10560749	-0.04894592	-0.08579587	-0.30634152	-0.10723026
11.82_724.71[M+H]+	0.15527157	-0.11247174	0.73648367	0.76798158	-1.32309705	1.15360713	0.27338905	0.15743338	-2.31492485	0.13823572	-2.30402544	0.06092136	1.02517257	1.10352325	-0.26217912	0.76531775	-0.32440712	-0.67113279	0.54138251	0.43351856
8.72_764.65[M+H]+	-0.1855347	-0.2936498	0.8828414	0.2845635	0.7996625	-2.6707621	0.2614641	0.5246156	0.7741155	0.7040744	0.2425326	0.3138696	0.9718287	-1.5084983	0.6406594	0.4159750	-1.8107954	0.1562124	0.5901855	-1.0933598
5.53_784.59[M+H]+	-0.38478354	0.19053964	-0.29545503	0.19605384	0.43713332	1.68871340	1.02174984	-0.33394445	-1.74971440	0.11595688	-1.01285933	-2.00124195	0.92870651	1.27567913	-0.63848299	0.03332979	-1.30327002	0.28045179	0.27247634	1.27896122
10.33_804.75[M+H]+	0.37655857	-0.66528694	-1.14256019	-1.07282863	0.02003868	0.61441216	0.70550999	0.24785166	0.51293533	-0.07224828	0.32021366	0.06752044	-1.89824495	-1.31034368	-0.58057452	0.23359994	1.07403955	0.48399673	2.68167483	-0.59626434
9.64_802.76[M+H]+	0.64096831	0.18456648	0.32486145	0.71194535	0.65457945	-0.12103314	-1.94087697	-0.20678902	-0.14019336	0.16577635	-1.60037123	-0.09426925	0.84857678	0.97810003	-1.23654539	0.71431590	0.96577306	0.05406014	-2.18561897	1.28217403
10.52_822.82[M+H]+	1.6303030	-0.5274386	-0.5451608	1.6583131	-0.7366926	-0.3358400	-0.6463705	1.5387215	-0.7037671	-0.6450703	-0.6871126	-0.6418630	-0.4156799	-0.3480957	-0.4032862	1.7060830	1.8362692	-0.5722288	-0.7211339	-0.4399496
10.27_812.75[M+H]+	0.02771296	-0.71281012	-0.14174601	-1.57568202	0.71910137	-0.38141765	1.27277980	-0.11947680	0.80860421	-0.57688110	0.67025004	0.36021691	-1.51720972	-0.05992861	0.01946116	0.62980240	1.06292507	1.27306610	0.72157334	-2.48034132
9.57_810.73[M+H]+	0.8011085	-0.3668260	-0.2031206	-0.2633237	0.8952439	-0.1335315	-0.4046013	-0.6442414	0.8897084	-0.1117703	0.5276832	0.7713069	0.4077371	-0.2920774	-0.1007464	0.6552590	0.4430860	-0.0650388	0.8564467	-3.6623023
9.17_820.68[M+H]+	0.7188744	-0.8441026	-1.0548620	-0.5628394	0.9080204	-0.7511382	0.5754271	0.8571213	0.5819863	0.7587301	0.3705423	-0.4632627	1.0952349	-0.4448816	-2.9499165	0.5388727	-0.7677426	-0.1130454	1.2381291	0.3088522
11.32_850.83[M+H]+	0.11525104	0.35824048	0.43361599	0.13572142	-0.02046226	0.60760681	0.21135730	0.33793613	0.26428661	0.50154323	0.58584531	0.44021932	0.38480249	0.11405541	-2.81864107	0.08411058	0.37728974	-2.94015574	0.52098734	0.30638987
11.31_848.81[M+H]+	0.39194756	1.14874440	-1.35356061	-0.29364455	-0.19031910	0.73760948	1.09359696	-1.07458637	-0.63632407	-1.68514448	-1.67032294	0.06476087	0.20512290	0.38538643	0.15703059	0.87448917	1.67650668	-0.70059365	1.42946233	-0.56016162
10.59_846.79[M+H]+	-0.0526853	0.5009486	0.4764665	0.2096397	0.3042260	0.6439536	0.4058830	0.3618459	0.4597545	-2.3586149	0.3312081	0.3046323	0.2446905	-2.1760370	0.6042793	0.3227619	-2.3143529	0.3661432	0.6160255	0.7492314
10.91_846.79[M+H]+	0.643249688	0.104730225	0.008221638	-1.880365692	0.577901384	0.681653098	0.665223202	0.540662763	0.649382059	0.392152552	0.589843618	-1.961205440	-1.844400936	0.012208131	0.125376999	0.226296111	0.828235336	0.673030819	0.824738787	-1.856934342
10.75_858.79[M+H]+	0.62223575	-2.24586569	-2.25567056	-2.22256439	0.56188898	0.01802517	0.58129685	0.45350506	0.43003562	-0.07901955	0.58608702	0.55355303	-0.13900204	0.15058181	0.08222793	0.56175611	0.75911005	0.50592834	0.71828879	0.35760171
10.89_858.79[M+H]+	0.83071586	-0.49257457	-0.93231996	-1.34739350	0.33924251	0.87095536	0.95414543	-0.09959985	0.65210006	-0.52384735	0.61613475	0.31434659	-1.48266069	-2.09058724	-0.84106033	0.25257054	1.56804369	0.77277090	1.27093499	-0.63191719
9.88_850.73[M+H]+	-0.1284419	-1.2739865	-0.9554950	-1.6519594	0.9619109	0.9004512	0.5312747	1.1189945	0.3513885	0.7609243	0.6310795	0.1691477	1.7893721	-0.9166025	0.4756950	0.7920400	-0.5946717	-1.8234479	-0.7894146	-0.3482591
9.51_848.71[M+H]+	-0.9102447	0.9507873	-0.8445903	1.1560354	-0.9221529	1.0162915	-0.8855763	-0.8958569	-0.9088195	1.2843231	-0.9020752	0.9588440	1.0738006	-0.7647857	1.0900794	0.9268548	-0.8558943	-0.8555518	-0.9158523	1.2043839
8.73_834.74[M+H]+	1.94625759	-0.26384520	1.10325834	0.52858746	1.48543068	-1.02925903	0.83595334	0.35915146	-0.07024696	-0.21882697	-0.07638563	-1.33175964	0.81466266	-0.44940574	-0.04726329	-0.66109350	-1.91601637	-1.10096007	0.91983633	-0.82807548
10.34_860.84[M+H]+	-0.32333666	-0.19879836	-0.21107045	-0.16963384	-0.34369912	-0.06612073	4.23209304	-0.29873424	-0.32089969	-0.28025448	-0.30936714	-0.27803359	-0.12140825	-0.07460755	-0.11282591	-0.19194912	-0.23039978	-0.22981427	-0.33292546	-0.13821443
9.77_852.79[M+H]+	0.43772574	0.10443558	0.15297440	0.01947142	0.10031179	0.04327221	0.47383758	0.25137030	0.29019278	0.11672625	0.37896105	0.22765852	-0.31167448	0.26272556	0.15237803	0.35497745	0.36636949	0.48208281	0.27059483	-4.17439128
8.43_862.74[M+H]+	0.37959423	0.50784776	0.29220399	0.36721427	-2.32845354	-0.02961511	-2.28517499	0.20547079	0.42270300	-2.28455194	0.47968777	0.56107083	0.39665550	0.44564422	0.49852925	0.43068065	0.58320081	0.40253680	0.48977558	0.46498012
9.61_858.74[M+H]+	0.25575648	0.16387494	-0.53460206	0.15796199	0.44315945	0.46695010	0.24083380	0.16578960	0.34941706	0.40426868	0.23366636	0.34370296	0.07980195	0.13325327	0.23352355	-0.00416704	0.34688342	0.27245797	0.39582732	-4.14835982
11.34_878.88[M+H]+	0.050176641	-2.167649785	0.849709558	0.242552596	0.363391529	0.350391182	0.002279397	0.700877125	0.066259598	-0.061652699	0.441931963	0.042063811	-2.046401914	1.150243622	0.620105163	0.280946125	0.152418909	0.577316533	-2.377791365	0.762832010
10.86_876.87[M+H]+	-0.7564866	1.3092664	-0.6940132	-0.6709547	-0.7678179	1.0295875	-0.7330134	-0.7427959	-0.7551305	1.3385178	1.4423582	-0.7312765	-0.6441185	-0.6180751	1.4040152	-0.6833726	-0.7047694	1.3818677	-0.7618226	1.3580343
11.54_888.84[M+H]+	0.762785596	-0.506356073	-2.055941745	-0.669499690	-0.220896842	0.416863743	-0.006660874	0.130255592	0.337638656	-0.849102356	0.790357209	0.345509910	-1.350677115	-0.615998530	-0.761120034	-0.178465704	2.198156770	0.355241980	1.971364246	-0.093454739
10.71_866.80[M+H]+	0.39769533	-0.10928163	-0.28331920	-0.77904169	1.19170619	-0.86180643	0.64135016	0.69795316	0.84068004	0.01822017	1.15532865	-0.21580957	-2.89010565	-0.23331654	-0.27043039	-0.42039032	0.74384529	1.64759058	-0.27451626	-0.99635189
9.79_866.80[M+H]+	0.53339312	0.64294762	0.27130527	0.03670884	0.84227667	-0.43234972	0.98764392	-0.18747080	0.01009349	0.08441359	0.61985567	-0.09713177	-3.03020711	1.03268076	0.61901228	-0.24046256	-0.54612518	0.71887282	0.22372130	-2.08917821
10.50_892.90[M+H]+	1.5819819	-0.5356308	-0.5496595	1.7610046	-0.7012741	-0.3839633	-0.6297761	1.6161340	-0.6752106	-0.6287468	-0.6620271	-0.6262080	-0.4471637	-0.3936647	-0.4373530	1.7604995	1.6774773	-0.5710863	-0.6889580	-0.4663753
10.78_888.87[M+H]+	0.3861477	0.3901857	0.4495027	0.3093687	-2.3667866	-2.1995721	-2.3291114	0.5132352	0.6131974	0.3852947	0.4584779	0.3739090	0.1809147	0.1943652	0.4491016	0.3932664	0.3896734	0.4463287	0.7617200	0.2007810
11.14_896.81[M+H]+	-0.17807190	0.32599250	0.56193767	0.96265308	1.42777831	-0.75831855	-0.01244311	-0.04922476	-0.10213189	-1.16996682	0.17506948	0.81560742	-2.37902195	0.15624803	0.90928800	1.18618280	-0.09611073	-2.20777117	0.08707178	0.34523179
10.25_880.82[M+H]+	0.6619633	-0.8500585	-0.2431865	-1.4666028	0.6359054	-0.1690081	1.5712794	0.5903821	0.4802108	-0.8752195	0.7670806	0.2921880	-2.1824977	-0.3788192	-0.4357171	0.5348159	0.8495106	1.1638469	0.7105849	-1.6566586
8.95_890.76[M+H]+	0.5541442	0.4720380	0.4304575	0.4715881	-1.9800016	0.2708630	-1.9401211	0.4095369	0.5745500	-1.9395470	0.5818148	0.6278913	0.4181536	0.4842760	0.4518185	0.5186700	-1.9077577	0.5292948	0.6225577	0.3497730
9.51_886.77[M+H]+	0.6858523	-2.2436331	-1.7219296	-0.5018394	1.0328550	0.4435740	0.8666959	1.0499826	1.2501298	-0.9278273	0.1546227	0.7017628	-0.3561716	0.1903858	-0.1161621	0.1222579	-0.7750495	-0.9642026	1.5251868	-0.4164904
10.50_906.92[M+H]+	1.4176582	-0.6186162	-0.6334822	1.6006160	-0.7941468	-0.4578955	-0.7183811	1.4390007	-0.7665276	-0.7172903	-0.7525571	-0.7146000	-0.5248685	-0.4681761	-0.5144721	1.5885578	1.4642594	-0.6561880	1.3723361	-0.5452268
11.36_904.90[M+H]+	0.3234979	-1.4378438	1.0952663	0.4971963	0.5538332	-1.2836145	-1.5335792	0.7400699	0.1980074	0.5030336	0.2217558	0.6618890	-1.3478825	1.1178681	0.8899021	0.5513470	-1.4745787	0.6965224	-1.5937608	0.6210705
10.63_900.88[M+H]+	-0.4539736	-0.3834579	-0.3904066	2.2855750	-0.4655033	-0.3083341	-0.4300895	-0.4400433	-0.4525938	-0.4295797	-0.4460638	-0.4283222	2.3031726	2.3649071	-0.3347791	-0.3795798	-0.4013511	-0.4010196	-0.4594030	-0.3491544
11.57_894.83[M+H]+	0.80297109	0.78218986	-1.13745588	0.07909647	-1.12052333	-0.07248017	0.40789532	-0.09648063	0.61029139	0.23685835	1.17934829	-0.84669012	-2.07126638	0.67372985	0.23224881	0.11446876	-2.09790497	-0.21140935	1.25915364	1.27595900
10.24_894.83[M+H]+	0.7749428	-0.1965135	0.5408759	-0.3822896	-2.2739507	-0.4959621	0.8693201	0.7583809	0.7239783	-0.8875163	0.9053550	-2.3282513	-0.2161729	-0.5197192	-0.1780469	0.8348284	0.6750728	1.1268033	0.7728613	-0.5039964
3.01_518.37[M+H]+	-1.06453755	1.08857770	-0.31211654	-0.04426401	-0.47642023	0.51817105	0.02375134	-0.93850775	-0.85920411	0.34715349	-1.06476733	0.18735259	-0.86618900	2.42788536	1.03370456	-0.58980888	-0.41876381	-0.87629796	-0.15287478	2.03715586
3.01_588.45[M+H]+	-0.9578972	1.0666426	-0.2611108	-0.1637414	-0.5318191	0.6540453	0.1398367	-1.0745248	-0.9127782	0.3234288	-0.9303393	0.2024301	-0.9820269	2.4279376	0.9092404	-0.5816674	-0.4675254	-0.8058244	-0.1077931	2.0534866
5.03_770.56[M+H]+	0.03295375	0.08727511	0.70727571	0.56220436	0.95056250	-0.38461203	0.26071865	-2.46774767	-0.09204020	0.50475558	0.22632333	-0.28401293	1.19817401	0.49300056	-0.88492397	0.54212935	0.03066470	1.11888823	-0.04024865	-2.56134041
9.09_796.66[M+H]+	-1.1176712	0.1660995	-1.9876239	-0.5418917	0.8380771	-0.4861164	0.3539931	-0.3262179	1.3888620	0.3480499	-1.0307543	1.3273054	1.2566584	1.3953447	-0.9293550	-0.3989941	-1.1513589	-0.4197684	1.1667237	0.1486379
11.15_896.79[M+H]+	-0.48736770	0.21301743	0.37658401	0.07006520	1.21700065	-2.42430602	1.63457182	0.53849967	-1.38884852	0.76250886	-0.23359005	0.05872880	-1.38643253	1.15222033	-1.26120723	-0.18207338	0.21199065	0.05041642	0.83870812	0.23951345
8.92_948.82[M+H]+	0.22530215	-4.12906270	0.06984377	0.25004601	0.21963963	0.51336686	0.20267685	0.31433990	0.20556573	0.37052743	0.30095093	0.45537089	0.29035986	0.30887084	0.31494954	0.29586402	-0.59162220	-0.12198414	0.40195787	0.10303674
5.76_1124.98[M+H]+	-0.7982019	0.3193101	0.4971056	-1.9292605	-0.3827054	-0.9005579	-0.1929185	-0.2440334	0.3086140	-1.5970095	0.7282180	0.3255270	-1.3815927	-0.1127146	-0.2949424	0.8446730	1.8773219	1.4468873	0.2375385	1.2487413
6.46_1181.04[M+H]+	-0.6137738	0.3786024	0.5831596	-0.9350130	-0.4224096	-1.1045355	-1.1019544	-0.3259942	0.5640135	-0.4154358	0.2787140	-0.3906063	-1.3021658	-0.5187276	-0.9904002	0.1551218	2.4280492	1.7017760	0.9949519	1.0366279
5.84_1465.09[M+H]+	-0.54772487	0.12371902	0.70964602	1.12091924	0.52481996	-1.54501486	-0.26960452	-2.16345976	0.61913268	-0.89149776	-0.41560356	-1.01409465	1.12273241	0.16420427	-0.88147886	0.06379969	0.32056309	1.89255683	-0.10241182	1.16879744
2.63_724.41[M+H]+	0.8230837	1.0867401	0.7968048	0.7495743	0.8973511	0.9070512	0.9448918	1.1791424	0.7336512	1.1759386	-0.6757501	-1.0353672	-0.5793883	-1.1544488	-0.6007317	-0.7466209	-1.9384564	-0.9182354	-0.9691881	-0.6760423
2.63_738.43[M+H]+	0.8434383	1.1336212	0.8005891	0.7213409	0.9096759	0.8992791	0.9722466	1.2573546	0.7245728	1.2606631	-1.0217725	-1.2115010	-0.8886389	-0.6377841	-0.9205458	-1.0186386	-0.6837547	-0.8756123	-1.4272585	-0.8372753
5.16_776.59[M+H]+	-0.6327118	-0.4916083	0.5224653	0.6360431	-1.1608847	-0.2273645	-1.6079228	-0.4686859	0.4879441	-2.4832948	-0.4409000	1.0291336	1.6828333	1.1641521	1.0763341	0.3595781	0.2724544	0.4122766	-0.2771615	0.1473195
5.12_770.55[M+H]+	-0.07796670	0.76137327	0.59878091	1.54799557	0.87660399	-1.73863999	-0.35888458	-0.49438573	0.11041847	0.12935601	-0.13009585	-1.44343965	-0.22558493	-0.11032197	-1.44078197	1.49850958	-0.18365316	1.88298908	-1.18378831	-0.01848403
5.23_802.61[M+H]+	-0.56927488	-0.77491098	0.48968482	0.59397903	-1.04499517	0.07115059	-1.54498430	-0.35592313	0.51073774	-2.51258980	-0.24048296	0.81664651	1.55854472	1.27832849	0.95090627	0.45927061	0.64581693	0.36730271	-0.89669768	0.19749048
5.39_830.64[M+H]+	-1.705421475	-0.132954657	0.102627699	-0.012951178	-0.308450011	0.292934801	-0.650374840	-0.638905087	-0.859763810	-0.154556629	-0.033618621	0.141463277	2.968514976	1.932772956	0.747759295	0.003637221	-0.670395774	-0.058649186	-0.830222687	-0.133446270
9.24_916.74[M+H]+	0.91889676	-1.16768395	-0.58585379	-0.94298581	1.27507039	0.76979699	0.03152165	0.43688698	0.46396763	1.31925805	0.65580322	1.48627640	-0.89485667	-1.49649599	-0.53982423	0.32629623	-1.05919761	-1.49386052	1.15388527	-0.65690100
4.90_680.54[M+H]+	-0.65472069	0.28043630	0.99290875	-0.94828839	-1.11178736	0.53492332	0.04601459	1.34477908	-0.14650411	-1.40499311	0.87066524	-0.75493773	0.35853318	0.97177458	-1.91821445	-1.45392374	0.55783910	0.91128745	0.13688793	1.38732008
4.79_698.50[M+H]+	0.3682025	0.8536054	0.7887814	1.3047978	0.7875319	1.3159637	0.4744112	1.1741149	0.7695989	1.1872114	-1.3084823	-1.4074887	-0.7093625	-0.3165071	-0.5006404	-0.7030343	-1.4657369	-0.7579176	-1.3570194	-0.4980298
5.24_730.56[M+H]+	0.66560379	-0.59933125	0.85677954	-0.52524550	0.55995138	-0.90205767	-1.86596178	0.71526166	1.95215765	-1.90784575	-0.28146688	0.43708874	-0.11404359	1.15480411	-0.52978600	-0.26556428	0.05201196	1.33512358	0.17491168	-0.91239138
8.79_764.64[M+H]+	-1.1912212	0.8378532	0.5277043	0.9177112	-1.2064658	1.0084369	-1.1596415	-1.1728024	-1.1893967	-1.1589674	-1.1807628	0.6222726	1.0335662	0.7464851	0.9533525	0.6964103	0.7331996	0.8904143	-1.1984000	0.4902516
9.02_836.73[M+H]+	-1.21964421	0.85942513	-0.30589087	0.17978822	1.25221830	-1.01932879	-1.42864845	-0.05348712	0.94695458	-0.99061240	1.00349755	0.35900512	0.82545303	-1.14024068	-2.19066828	0.49517546	0.92355357	0.96294078	0.14570050	0.39480855
9.49_848.74[M+H]+	0.4883832	0.2358853	0.3550214	-0.1791132	0.5261358	-0.1120228	0.5880438	0.4864818	0.4984562	-2.9082598	0.5119515	0.2499335	0.1207131	0.3880016	-0.1534757	0.3817151	0.3573120	0.3665546	0.5761481	-2.7778655
9.04_846.72[M+H]+	-4.174926923	0.120502435	0.238344484	0.225304816	0.385019132	0.347484492	0.347432212	0.371802505	0.324136038	0.427073303	0.380693395	-0.047909647	0.238032908	-0.180176033	0.441165114	0.088499236	-0.028386760	0.068119506	0.433842622	-0.006052834
9.16_864.77[M+H]+	-0.05058546	0.94435426	-0.36434926	-0.90257291	-1.08355850	-0.96164903	-0.58156510	-0.75929654	0.55261662	-2.14641512	1.29882079	1.36170667	-1.15806541	-0.13042668	0.29287054	0.40454583	1.66917938	0.65666859	0.93020407	0.02751725
9.01_862.75[M+H]+	-0.34997441	0.80856639	-0.10166229	-0.14118103	-3.44850665	0.07184018	-0.41392096	-0.40572632	0.42993968	-1.13894758	0.45929660	0.78627766	-0.42390814	-0.28407968	0.20803896	0.51168313	1.15310464	0.80336933	0.83638698	0.63940350
10.62_880.80[M+H]+	-0.6951752	-0.6204418	-0.6278061	-0.6029408	-0.7073946	1.4825320	1.3532312	-0.6804116	-0.6937128	-0.6693222	1.5377722	-0.6679894	1.5515727	-0.5459179	-0.5688518	-0.6163317	1.4950230	-0.6390539	1.4993056	-0.5840868
9.77_866.69[M+H]+	-0.29070842	-0.97119988	0.12226719	-1.23826442	0.52706281	1.07013514	-2.24261542	0.26445479	-1.16438023	1.11832640	-0.29715946	0.39394894	1.17379304	-0.80049387	0.43750576	1.24841828	-1.14970738	0.43595931	0.03210353	1.33055388
10.76_894.81[M+H]+	0.584700177	0.198928664	0.171017258	0.353482421	0.633668791	-2.749434064	-0.076607398	0.266286202	0.563437777	-0.150910711	0.536043729	0.610871299	-0.005538574	0.218395596	0.389542875	0.465601600	-2.922096559	0.526819363	0.436875706	-0.051084153
9.10_892.79[M+H]+	0.16123365	0.62117332	0.16428186	0.35726045	-2.29389741	-0.07184284	0.33618687	-2.25891426	0.44379949	-2.24453668	0.60237382	0.62991698	-0.07141786	0.43867998	0.52369461	0.38495608	0.69083221	0.47527237	0.64465477	0.46629261
9.66_918.81[M+H]+	0.30919528	0.48483571	0.10295269	0.22853493	0.03198248	0.17029210	0.02029983	0.19468901	0.47150162	-2.92679079	0.49345298	0.52433055	-0.41516088	-2.73743541	0.50960373	0.45982526	0.61648339	0.51807677	0.49278790	0.45054284
9.16_934.84[M+H]+	-0.3041991	1.3570764	-0.3705780	-0.4491987	-1.6054177	-0.2673141	-1.0989275	-1.0864497	0.3163644	-1.6289914	1.1209996	1.3172422	-1.1695102	-0.1229148	0.7278947	-0.2028639	1.6044698	0.7915454	0.8643268	0.2064460
10.50_828.73[M+H]+	-1.00178390	-0.99187889	0.21010947	0.73724824	-0.47846403	1.15170401	0.80543205	-0.37705056	0.18323427	-1.29406661	-1.71714720	0.62168446	1.22175366	1.36360183	0.22445285	-0.02335512	-1.35256633	0.33103899	-1.15212411	1.53817693
10.53_856.76[M+H]+	-1.8025501	-1.0156696	-0.1532333	1.3467680	-0.2062013	1.8521823	0.8708215	-0.2898643	0.5563939	0.1671862	-1.3255004	-0.9195269	0.2555433	1.4337628	-0.2209907	0.6411374	-1.3649071	-0.3562670	-0.4108569	0.9417723
11.07_870.78[M+H]+	0.93274981	0.76820200	-1.44987607	-0.57955991	0.53801084	-0.47781791	0.27673706	0.71524600	0.65242273	-1.72523916	0.08410166	0.01264158	-1.98694272	-0.57240560	0.09060335	-0.17322467	1.68846087	1.23077761	0.96395787	-0.98884536
10.48_898.81[M+H]+	0.97322320	0.34335677	-0.86666098	-0.05471603	-0.72294499	0.28242512	0.72234437	-0.73657916	1.95374314	-0.60103943	-1.14408796	1.05968097	-1.32699403	-0.28919692	-0.83339229	0.76381215	-0.05931092	0.94767835	-1.75408434	1.34274297
10.47_968.89[M+H]+	0.6710364	0.5766381	0.2793490	0.3932881	0.2722385	0.3830913	0.2882021	-0.2491030	0.6662219	0.3602947	-0.8225699	0.5462173	-2.7317419	0.3578884	-2.7234689	0.5621368	0.4189699	0.6038513	-0.2385523	0.3860124
4.66_768.55[M+H]+	-0.35392622	-0.09986975	0.78755574	0.42142358	1.01129022	-2.19829470	-0.94870495	-1.16723841	0.20310362	-0.59252430	0.40714123	0.22347247	2.41200653	0.78991483	-0.82206318	0.19739605	0.27397018	0.93914300	-0.49008676	-0.99370920
4.93_808.57[M+H]+	-1.8231156	1.1946793	0.7620416	-0.2359591	0.8605733	-0.5546438	1.0698454	-0.4044886	-0.8165310	1.0570324	-1.4236545	-1.1587977	0.9030466	0.4718252	0.1702048	0.5387802	-1.4914084	-0.8784914	0.5617221	1.1973394
9.28_822.68[M+H]+	0.77960045	-0.48533150	0.53380389	-0.22609625	1.29243497	0.38866790	0.95084857	0.51975344	0.24591427	1.11520006	-0.06498242	-0.03681193	0.52182268	-1.07980167	0.13695457	0.12407553	-3.30803090	-0.48085994	0.00474011	-0.93190182
5.71_812.60[M+H]+	-0.9780981	0.4364001	0.3205102	0.6654122	-0.2579773	0.6140860	-1.5835818	-1.4479998	-1.2451825	-0.2628066	-1.0746791	-0.5756832	1.8640761	1.3689359	-0.9576991	-0.2129864	0.8958575	0.6111158	0.8419155	0.9783846
8.54_862.72[M+H]+	0.56943324	-1.86096986	0.40292151	0.48722670	-1.96593455	0.66647193	0.29835357	0.40315992	0.60935484	-1.91997596	0.62231960	0.72193074	0.49748766	0.57575628	0.58738888	0.53584871	-1.88386168	-0.00864908	0.72264146	-0.06090391
8.91_864.74[M+H]+	-0.9255994	1.1672402	-0.8676616	-0.8462768	-0.9361078	-0.7928550	-0.9038306	-0.9129028	-0.9243417	-0.9033659	1.0914382	1.2523120	-0.8213883	0.8264134	-0.8169591	0.8903779	1.1998428	1.1282470	1.0277973	1.0676200
9.71_894.78[M+H]+	1.4695800	-0.6305767	-0.6361163	-0.6174118	-0.6959852	-0.5706861	-0.6677525	-0.6756879	1.4579380	1.6337168	-0.6804876	-0.6663436	-0.5956428	1.3886779	-0.5917687	1.4801675	-0.6448416	-0.6445773	1.4910270	-0.6032291
8.36_906.76[M+H]+	0.4288555	-2.7799310	-0.1455432	0.1672058	0.4871545	0.6265474	0.4080836	0.5407902	0.3060222	0.5967542	0.2082237	0.4696794	0.4221783	0.1350920	0.5544089	0.3307883	-2.8384138	-0.2674792	0.6405281	-0.2909447
10.65_950.84[M+H]+	0.3848187	0.5498166	-0.6250933	0.2328637	0.2541273	0.7914720	0.2586038	0.0836731	-0.3044254	1.4403985	-3.0798065	0.2024857	-1.6722023	-0.3264233	0.9602457	-0.2166092	-0.1683487	-0.3067629	1.2523957	0.2887706
9.78_990.88[M+H]+	-0.05273294	0.04565965	-0.31742508	-0.05120539	0.56608627	0.64556438	-0.02961741	0.59523742	0.50088473	0.80262843	0.61327037	0.77382802	-2.73525978	0.19139740	0.13812853	-0.23520243	0.50702765	0.08565080	0.70770096	-2.75162157
9.78_1004.89[M+H]+	-0.1699860393	0.6378218566	-0.6690999213	0.2908947118	0.0323903705	1.8376406062	-0.2700733085	-2.5764781168	-1.1040105652	1.4663776246	-0.7833328411	0.6386870831	0.4953980684	0.5594438625	1.1177254529	-0.0594538070	-0.6632911946	-1.0959598922	-0.0007046525	0.3160107022
0.71_376.26[M+H]+	-0.7397176	-0.6980249	-0.7689970	-0.6952337	-0.9917229	-0.5834036	-1.6993331	-1.7116440	-0.6670801	-0.7433975	0.8071624	0.9269427	0.9791687	1.0130976	1.0293198	0.9483461	0.9949209	0.9375817	0.6775470	0.9844675
0.94_468.31[M+H]+	-1.91524835	0.77625999	-0.32050100	-1.14053133	-1.79302183	0.93027826	0.69800139	-0.91187626	0.30544179	-0.93502638	-0.07173345	0.46169378	-0.30075321	1.10829639	-0.75336178	0.32024014	0.86969554	0.07826241	1.85608114	0.73780275
0.47_476.31[M+H]+	-1.1745384	1.0497429	0.2984264	2.5698369	-0.8476702	-0.3609053	-0.5500314	0.4223243	-0.4032879	0.8130134	-0.8934241	-0.8219615	-1.0964350	0.5232748	1.0713143	0.3519495	-1.0503546	-0.1421968	-0.9514936	1.1924163
1.21_508.34[M+H]+	-0.94232560	-0.34657555	-0.62592229	-1.06723042	-1.13489523	-0.72869215	-0.09260868	-1.04828829	0.03779612	-0.91785644	1.20039105	1.60296344	1.82313569	2.14970403	0.43328657	-0.28011368	0.12530511	-0.04199236	0.39652195	-0.54260327
0.96_518.32[M+H]+	-0.65201996	0.66282635	0.24155600	-0.90225265	-1.41920067	0.14667813	1.79970384	-1.07809181	0.50236096	-0.26459137	-0.31074259	-1.23998684	-1.22332844	-0.05839777	-0.75795370	0.55589206	1.13971693	0.25791427	2.23297681	0.36694045
1.57_534.36[M+H]+	-0.8654948	0.6456720	-0.9487054	-0.4364008	-1.3359083	-0.3404079	-0.4764844	-0.4572997	0.6623179	-1.0618626	-0.2073855	0.4473295	0.4869706	1.9794809	-1.5341103	-0.6221510	0.8804189	0.2606530	0.9206886	2.0026792
1.17_566.32[M+H]+	-1.23347800	1.05610334	0.27396323	-0.67206344	-1.83595321	0.70401551	0.04414318	-0.75835655	0.13558881	-0.24875321	-0.08252921	0.25417251	-0.47516211	1.10991896	-2.22685778	0.49356669	0.70184521	-0.07268811	1.60559048	1.22693369
1.12_568.34[M+H]+	-1.33578829	0.67672268	-0.24672803	-0.76804834	-1.90435660	-0.12284060	0.93085704	-0.46346558	0.74824992	-0.46047320	-0.07369567	0.68514672	-1.51159518	0.47454832	-0.97945908	0.25359680	0.85431092	-0.07608792	2.08356770	1.23553839
5.30_788.56[M+H]+	0.4685983	0.5791712	0.4709286	0.6406913	0.2539507	0.6145210	0.2365486	0.4231795	0.2561157	0.5550885	0.2289877	-2.3082408	-2.1771741	0.3854684	0.3346160	-0.1440698	0.6317447	0.3808359	-2.3541747	0.5232133
0.80_474.26[M+H]+	-1.0134660	-0.9456510	-0.9523335	-0.9297701	-1.0245541	-0.8734044	-0.9904966	-1.0000692	-1.0121390	-0.9900063	0.8800929	0.9877772	0.9880271	1.0492147	0.8417221	0.9748626	1.0010523	0.9644369	1.0156013	1.0291031
1.14_526.30[M+H]+	-2.0536769	0.1480483	-0.1732733	-0.1519120	-2.2139472	1.4871921	0.6887709	-0.2549767	0.5094427	-0.2419708	-0.5720742	0.8260744	-0.1811846	1.2482257	-1.3223299	0.1760706	0.2648092	-0.2755631	1.1500664	0.9422085
9.68_846.74[M+H]+	-1.3826684	-1.0356922	0.8571505	-0.4214034	-2.3054638	0.9932809	0.4667772	-0.2461467	-0.8611716	-0.4336975	-0.2979767	1.0327502	0.8229606	0.9038672	0.9125559	-0.2745374	-0.5877647	0.9751284	-0.6430060	1.5250575
6.43_746.58[M+H]+	-1.6654380	1.6261944	-0.8712172	0.7183751	1.8150803	-0.2864114	-1.1529253	0.4584076	-1.1389318	0.3377039	0.2289544	0.4846457	-0.7790732	-0.7370306	-0.2781350	0.2286533	-0.5402043	0.5005861	-0.7626426	1.8134086
4.87_778.55[M+H]+	0.638155276	-0.263761017	1.009870962	0.170689918	0.432929863	0.220992472	-1.024494443	0.411293162	0.224940570	0.709729060	-0.150208744	-1.914137740	-2.565357639	1.143014080	-0.289303262	0.346246210	-1.130628115	1.432549065	0.000189332	0.597290991
9.36_812.63[M+H]+	0.936834582	-2.273329391	0.026861617	-0.118205955	0.653532098	0.256571333	1.001360399	0.959547442	0.090895096	0.173881073	0.499666697	-0.215647359	0.518596537	-0.379468753	1.039219745	0.392635488	-2.615264320	-1.266426817	0.313066073	0.005674415
9.21_846.70[M+H]+	0.39109379	-0.28845173	-2.85693524	0.39124020	0.39421329	0.37390527	0.20704324	0.37650331	0.27968621	0.50186392	0.41937713	0.47490835	0.42830555	-0.08942285	0.52251673	0.43661970	0.20706280	-2.87297538	0.48951346	0.21393225
10.27_856.69[M+H]+	-0.28231250	0.68089147	0.56827514	-0.06950474	-1.12320239	0.71339585	1.25259005	0.15935787	0.66206104	-1.68037473	-0.43792765	-1.82600878	-0.07311274	0.47052853	0.64180397	0.60253393	1.11321299	1.18371379	-0.54739152	-2.00852960
9.52_886.73[M+H]+	0.5311721	0.1856527	0.1854594	0.4624895	-2.3149040	0.6385183	0.4446299	0.3077457	0.4231652	0.5920145	0.3310930	-2.2718399	0.2983145	0.5323100	0.4678116	0.6084574	0.2441141	0.2140299	-2.3078387	0.4276049
1.07_482.32[M+H]+	-1.34456831	-0.29430083	-0.36688863	-0.65332031	-1.82557766	-0.54017814	0.40535541	-0.91144992	0.97920336	-1.46403468	-0.07048968	0.90838482	-0.20424948	1.02640396	-0.10358203	0.67727626	1.98332018	0.69956234	1.38637336	-0.28724004
3.90_676.49[M+H]+	-0.082509603	0.249473309	1.967972506	1.596897098	0.535399034	0.718508002	-0.234134809	0.125329804	-0.289300029	-0.674297497	-1.736443448	-0.480145053	0.937011175	-0.006708885	-0.985052840	-0.778771025	-0.436820347	0.300512601	-1.920734104	1.193814110
4.44_712.49[M+H]+	0.50641016	0.36235539	1.23451414	1.06935104	1.48077112	-1.07139557	0.78333320	-0.04176427	0.10243260	0.74769210	0.15623202	-1.98057587	-0.32272446	-1.39467947	-0.59731455	-0.15218257	-0.17862478	1.55718619	-1.00783123	-1.25318519
4.08_702.51[M+H]+	1.0302277	-0.6819152	1.3839991	0.8115143	1.6145923	-0.3989965	-0.1599340	0.2708296	-0.8809953	-0.2241618	-0.7653791	-0.4929286	1.5863806	-0.4036221	-0.1579356	0.5170141	-1.6899742	0.5299468	-2.0595114	0.1708494
5.17_720.56[M+H]+	0.409439963	-1.399969944	0.978075203	0.814760497	0.576363538	-2.699901187	-0.985043202	-0.192985581	0.528179217	-1.061808721	-0.642241812	0.773240986	1.614964834	0.237766508	0.188678492	0.380739942	0.224821253	0.925920518	0.001971342	-0.672971847
4.56_740.52[M+H]+	-0.95031100	-0.75070094	1.77064112	0.11483543	1.46260066	-0.81039590	-0.62983384	-0.99028255	-0.06843877	0.19038297	0.03838655	0.33947208	1.85276362	0.09596114	-0.67459206	-1.15116940	0.18498004	1.76424521	-0.68735202	-1.10119234
4.63_716.52[M+H]+	-0.970520688	-0.667501766	0.740357548	0.493673509	-0.788647393	-1.263121977	-1.561950972	-0.487504251	0.855628491	-1.957574938	-0.142252417	1.295385537	1.852824146	0.950972343	0.509809958	0.270130935	0.349246803	0.864455019	-0.352027261	0.008617372
4.93_754.54[M+H]+	0.387586721	-1.453771876	0.470692087	-0.004046491	1.465800662	-0.937948571	-1.570966741	-0.326492751	2.009687197	-0.881451657	0.899943561	-0.063760283	0.695091973	0.354249058	-1.322707243	0.004482799	-0.370392624	1.289592665	0.353699630	-0.999288114
5.14_718.57[M+H]+	-0.85973034	-0.42320681	0.49764254	0.29913661	-0.43148459	-1.54995640	-1.37318696	-0.35765287	1.13278453	-2.25579928	0.32475410	1.51959682	1.84631220	0.54646538	0.09810527	0.18848259	0.34944404	0.67336954	-0.14821275	-0.07686363
4.27_728.52[M+H]+	1.49882099	-0.83317556	0.12710619	0.78773449	1.86901294	1.07240317	0.50109837	0.18889487	-0.79192449	1.34870148	-0.85015528	-0.92910466	0.69311253	-1.25409089	0.18157839	0.03739862	-1.71596059	-0.72877736	-0.30627111	-0.89640209
5.81_746.57[M+H]+	-1.17461327	-0.62705696	0.78244619	0.59065968	-0.86846642	-1.14176753	-1.65493509	-0.21982689	0.62979735	-1.85892943	-0.55668142	1.21372105	1.98256356	0.94691839	0.62052528	0.15437573	0.38111338	0.57043716	0.27699751	-0.04727825
5.45_746.57[M+H]+	0.8038144	0.2007193	1.0375796	-0.1743785	1.4605048	0.3457622	-2.2462670	-0.5655238	-0.3531049	0.4937624	-0.3947097	0.3023946	1.1447718	-0.2952051	-0.3292848	0.3497480	-0.3783192	0.9785376	0.1152720	-2.4960738
4.29_764.52[M+H]+	-0.18762898	-0.03716016	0.72125372	0.26569366	0.23374428	-1.66635656	-3.60023520	0.17742521	0.38291757	-0.24111277	0.07211900	0.65419010	1.04273090	0.37228627	0.53820136	0.09481307	0.34324514	0.35517204	0.35566213	0.12303922
4.76_742.54[M+H]+	-1.234287501	-0.844450793	0.830363704	0.337633396	-0.405016542	-1.112607515	-1.708828818	-0.501962586	0.482527824	-1.736132846	0.001346266	1.419280410	2.122709364	0.542499858	0.912440272	0.157431690	0.133531739	0.581556803	0.246331660	-0.224366385
4.00_752.52[M+H]+	-1.334936949	-0.907593545	-0.387344636	0.002173365	2.116508430	-0.159203488	0.502918925	0.018883657	-0.138866132	1.540620975	0.652881849	-1.125154693	1.226125309	-0.715797330	-0.564761761	-0.464519521	-1.334811390	1.064739901	-0.979548650	0.987685686
4.85_770.57[M+H]+	-0.716325403	-0.576700822	-0.360287132	-0.184852012	-0.019996947	-0.614211083	-0.468861455	-0.674572400	-0.380950622	-0.208960781	0.758829964	0.942120480	3.133548665	1.946946259	-0.167718843	-0.389343065	-0.660641251	-0.008146932	-0.402413362	-0.947463259
5.37_770.57[M+H]+	-1.4204483	-0.8589507	0.6533235	0.2522335	-0.5347169	-0.9041923	-1.7024724	-0.5265960	0.4693143	-1.5773234	-0.3311682	1.0353464	2.1710452	0.7450799	1.3039208	0.3326391	0.2725978	0.3697985	0.4880264	-0.2374571
4.41_790.54[M+H]+	-1.63914813	-0.97857978	0.90675502	0.24493836	-0.20062971	-1.11518797	-2.07017773	-0.20624698	0.23090232	-0.76750258	-0.18128133	1.40711023	2.16140070	0.57812427	0.80429779	-0.27470490	0.17192778	0.48676040	0.45939575	-0.01815351
4.91_768.55[M+H]+	-1.375150607	-0.759979003	0.599626601	0.247815081	-0.594910780	-0.704477135	-1.818307893	-0.643272856	0.186762316	-1.326397327	-0.339308053	1.367865568	2.393863992	0.888026435	0.886645459	0.130413458	-0.020230748	0.288594926	0.594774131	-0.002353563
4.65_766.54[M+H]+	-1.0932262	-0.7899463	0.7775541	0.2839401	-0.4801851	-0.8415528	-1.8574728	-0.6253554	0.3649314	-1.4938666	-0.3269251	1.1889993	2.3572502	1.0718054	0.5667775	-0.1657240	0.7120701	0.2789309	0.3430963	-0.2711011
5.85_812.61[M+H]+	-1.47379326	-0.26061039	0.76850540	0.55337967	0.20126289	1.99568831	0.88378641	-1.19650313	-1.16122229	0.63669080	-0.64006717	-0.77772693	0.13629640	-0.31926297	0.83802275	0.65442841	-2.04993405	-0.01904284	0.04556882	1.18453313
5.07_804.55[M+H]+	-1.52453705	0.63803462	0.67440126	0.19848892	-0.45089995	1.14874931	-1.35438980	-1.63732893	-1.48725885	0.70659282	-0.15891013	-0.76887860	1.51824498	0.99305807	-0.39385169	-0.20398554	-0.01817633	1.06412209	-0.25593183	1.31245665
5.96_802.63[M+H]+	-1.47496452	-0.03022511	-0.62262755	0.31430778	-0.59997026	0.56838348	-0.55854439	-0.72383125	-1.30374482	0.18510268	-0.44382369	-0.27827406	2.28310011	2.56123228	0.15087925	-0.61039257	-0.46199334	0.43880745	0.14205115	0.46452738
5.44_798.60[M+H]+	-0.52890918	-0.84138002	-0.11414023	-0.86419015	-0.20473266	-0.71726287	-0.32439245	-0.54994522	-0.07836794	-1.23970876	1.16533680	1.24642672	2.59022369	1.87168045	0.77890031	-0.48738658	-0.55676914	-0.45780359	-0.44671018	-0.24086900
4.76_794.57[M+H]+	-0.41227528	-0.68652621	0.05979882	0.30391550	0.42152868	-1.21210225	-1.37728413	-0.97250359	-0.35021782	-0.06270241	0.68115885	0.48404714	2.89342796	1.55129320	-0.46508263	0.13429646	-1.32028753	0.19250325	0.33867070	-0.20165872
5.26_794.57[M+H]+	-0.85702316	-1.31595949	0.47525407	0.41663335	-0.69826910	-0.46809471	-2.09354900	-0.56915825	0.46515229	-1.54000523	-0.36166747	0.98427030	2.06473445	1.22458312	0.79953044	0.18022983	0.52059690	0.09520002	0.54981309	0.12772855
4.39_792.56[M+H]+	-0.12986114	0.04687504	0.01681612	-0.17557564	0.64605493	-2.38503791	0.58297799	-0.22186892	-0.27792438	0.56247503	0.48445997	0.80744229	1.61836574	1.17913923	-2.44787836	0.14614329	-0.95382633	0.21340245	0.42227490	-0.13445432
4.85_792.56[M+H]+	-0.55206279	-2.83639212	0.51508440	0.34197874	0.21285750	-2.71314047	-0.37477304	0.26291149	0.43545261	0.08063949	0.26055197	0.61432020	0.87439659	0.52606988	0.51332107	0.28751927	0.44538980	0.38927601	0.44852121	0.26807819
4.94_820.59[M+H]+	-0.07115937	-0.36149932	-0.99316107	-0.46625567	0.03753886	-0.25306439	-0.17123332	-0.20810180	-0.93280116	0.17210174	0.71252516	1.12806389	2.63294084	2.02951716	0.51781960	-0.61476014	-1.32526873	-0.18930168	-0.79284150	-0.85105909
9.20_888.78[M+H]+	0.96193450	0.36866831	0.27366123	-0.06670689	0.07464252	-1.05966497	0.89477993	0.82482319	-0.82028349	1.15021327	0.49179853	-0.66077425	-0.54278652	-1.48002314	-2.69007364	0.48820258	-0.56490173	0.45277562	1.32572042	0.57799452
5.14_1477.11[M+H]+	-1.25312687	-0.37033724	0.68300920	0.70427029	-0.60367204	-1.27936605	-1.25932996	0.07841298	0.79740385	-2.78869612	0.08785706	0.97208020	1.32095911	0.39221468	0.44678733	0.34405254	0.62227664	0.85421951	0.06955849	0.18142639
5.03_1473.07[M+H]+	-0.0470273722	0.5244650945	1.2382243369	1.0744008365	1.2209847713	-1.7759729263	0.8232693530	0.0008112143	-0.4428243562	0.4016992183	0.3890312657	-1.9756864837	-0.3505895553	-0.5411395564	-1.0424677342	0.4951070710	-0.9725201808	1.7961674158	-0.2532203977	-0.5627120143
1.63_494.32[M+H]+	-0.97862700	-0.31338627	-0.17785465	-0.03563193	-1.26564799	-1.07153287	-0.61494919	0.25064710	2.03769416	-1.85749004	0.44205909	-0.18500652	-0.51997994	0.89126312	-0.95482254	0.59338396	0.89135508	1.38048127	1.35726425	0.13078091
0.80_516.31[M+H]+	-1.0680208	-0.8915475	-0.9089371	-0.8502213	-1.0968752	-0.7035439	-1.0082479	-1.0331584	-1.0645675	-1.0069720	0.7909600	0.8554466	0.7845143	1.0784973	0.7497242	1.0038326	1.1087019	0.8225500	1.2566997	1.1811652
1.22_530.32[M+H]+	-1.54122175	-0.02697060	-0.01370225	0.10241969	-1.60143625	-0.27076041	-1.29601952	-0.70460656	0.66675337	-1.76975168	-0.03740898	1.00144100	1.54127102	1.41872299	-0.26076700	-0.13195091	0.57828264	0.23323808	1.30578165	0.80668547
0.80_528.31[M+H]+	0.20814795	1.25751354	0.99273297	1.16002033	0.47719777	1.28594289	0.83916629	0.65580709	0.68870185	0.89488756	-1.36029828	-1.43972196	-1.73081694	-0.78919273	-1.28910472	-0.61944327	-0.01989860	-1.04330243	0.09341882	-0.26175815
0.97_528.31[M+H]+	-1.62870748	-0.30666200	0.19949233	-0.06648725	-2.06630023	-0.74100853	-0.55881485	-0.63301938	0.68898324	-1.34063166	-0.31953256	1.21671642	1.11505293	1.05423479	-0.45115402	0.10239423	0.88778084	0.30908242	1.54152397	0.99705679
0.48_564.36[M+H]+	-1.0580617	1.0165436	0.2500128	2.6968808	-1.0110273	-0.1983234	-0.3920687	0.3439938	-0.6077163	0.8044694	-0.8296307	-0.7513442	-1.2039634	0.4900819	1.0732477	0.2967482	-0.9317888	-0.2805481	-0.8510684	1.1435627
1.07_556.34[M+H]+	-0.64965724	-0.13255026	-1.00928057	-0.31143876	-1.76132697	-0.83642306	-0.32821915	-0.73476038	-0.03325027	-0.74730981	0.95541895	1.29477449	2.18342997	1.98027743	0.87809019	-0.45865196	-0.15773168	-0.35282220	0.14437514	0.07705613
5.08_664.49[M+H]+	3.50439287	-0.53972823	0.45808756	0.29961171	0.12954118	0.14738986	-0.43874601	-0.89668984	-0.55124065	-0.21837762	-0.18271294	-0.14158739	0.64813239	0.07805145	-1.10292609	-0.27213167	0.03151126	-0.26345846	-1.49862986	0.80951048
5.31_678.51[M+H]+	0.6879454	0.5120169	1.5055757	-0.2701164	1.8473225	-0.4105284	0.8193994	-1.1663312	-1.2157627	1.3340137	0.1847332	-0.9523862	0.7930343	-0.1920235	-1.7048357	-0.3398616	0.1520047	0.4810487	-0.8943364	-1.1709123
5.65_730.54[M+H]+	3.79459128	0.09072330	0.13528239	-0.25832679	0.39500311	-0.02123610	-0.39570935	-0.93625809	-0.69123019	-0.48146705	-0.59852703	-0.75068375	0.90741518	-0.05633576	-0.66990666	-0.27399244	-0.28555398	0.44072814	-0.19723252	-0.14728368
4.49_738.51[M+H]+	-1.1076007	0.8019569	0.7608203	-0.2891932	2.0394233	0.6149941	-0.5219786	-0.4235670	-1.0796393	0.7409066	0.2979588	-0.1023030	1.6744889	-0.3219478	-0.9119460	-0.4296663	-1.1274236	1.2250281	-1.7187443	-0.1215671
5.39_756.56[M+H]+	0.20246635	-0.32422777	0.87949197	0.09697476	1.52372780	-0.76264159	-1.22168741	0.38434433	2.05147911	-1.12546130	1.08811995	-0.51826736	0.64334413	-0.19295222	-1.81106514	0.04604858	-0.58702039	0.98194548	-0.11161440	-1.24300488
5.20_768.55[M+H]+	-1.47515564	-0.63721397	0.85228515	0.20105455	-0.59275103	-0.77977343	-1.73436900	-0.46035933	0.38200782	-1.55274362	-0.24691303	1.14664037	2.24693295	1.14443820	0.64443674	-0.41635960	0.59915608	0.23651600	0.42010249	0.02206829
5.40_794.57[M+H]+	-1.2284868	-1.0939845	1.0356961	-0.2585405	-0.6579289	-1.3791760	-1.1600968	-0.6206552	0.1396854	-0.6834309	-0.1704128	1.4551841	2.2368826	1.1464514	0.5773062	-0.4538780	0.9119255	0.2624577	0.5603177	-0.6193164
8.59_818.66[M+H]+	-0.04814914	0.58488940	-0.44933885	0.20262105	0.16222192	0.24628593	1.56963686	0.19911615	0.04800221	1.30904490	0.48251493	-0.53330085	0.40915737	-2.53572532	-1.49517402	0.20587103	0.47606216	-0.44453984	1.25693295	-1.64612883
5.83_808.58[M+H]+	-0.44074277	0.20479507	-0.31262353	0.12613194	-1.02953375	2.23362514	-0.38983702	-0.36093508	-1.72365123	-0.01174771	-1.46132943	-0.62686597	1.05497249	0.94855405	1.27559739	0.34319677	-0.12272705	-0.51372506	-0.70500121	1.51184696
5.20_788.56[M+H]+	-0.573093190	1.252730288	1.869151668	0.453757306	0.209919806	1.273432314	-0.702958484	-1.287298180	0.005744757	-0.177863998	-0.820065985	-0.345301461	1.457226273	-1.223264326	0.274947678	-1.336726891	0.942328748	0.681735874	-0.884185606	-1.070216588
9.01_846.74[M+H]+	0.7515514934	-2.5874099832	-0.3579688423	-0.0985010655	1.4286354784	-1.2212037367	1.8504789952	0.2176148722	0.2503220915	0.2521572636	0.3387626288	0.1931452473	0.5095249941	-0.6444794336	0.0005769309	0.5204931751	-0.1223101415	-0.5550655967	0.8174405055	-1.5437648763
9.68_874.76[M+H]+	-0.384284475	-1.054312497	0.602038932	-0.642440841	-0.217857902	0.590980419	0.663572486	0.600914014	0.496923865	-3.258696878	-0.787685604	-0.476440659	0.829043519	0.557911229	0.023653757	0.862255873	0.001904948	0.445178919	-0.279246384	1.426587280
5.65_850.58[M+H]+	-1.444623644	0.102809300	-0.534335418	-0.536199745	-1.674741303	0.717959198	1.067727332	-1.097269965	-2.298726714	-0.369820043	0.413282019	0.607311801	0.063630714	0.598599157	0.497130422	0.979611073	0.510381269	1.111447222	0.005326758	1.280500567
11.04_872.74[M+H]+	-0.04975626	0.49194980	0.51012615	-0.24197912	0.27904115	0.62938776	-0.67862604	0.63509499	-0.17453880	0.41861900	0.26756670	0.31313698	0.03083022	0.53516074	-0.14374961	0.41894136	-0.74810350	0.08566947	-3.77413413	1.19536315
8.91_870.73[M+H]+	0.27893325	-2.01225477	-2.26301974	-1.00956442	0.25968379	1.22066898	-0.08765794	0.64774387	0.45726701	0.78630174	0.52683469	0.83376430	0.59136176	-0.77225366	0.82253236	0.51265999	-0.12469246	-1.50771159	0.87863358	-0.03923071
10.37_902.80[M+H]+	0.35558640	0.18379374	0.21909009	-0.36200943	0.59361011	-0.85886484	0.34843985	0.02842814	1.13195973	-0.35500153	0.99506869	0.25523386	-1.23457652	-1.69767378	-0.37563880	0.70932170	0.57414811	1.03174902	1.14585910	-2.68852362
10.68_896.75[M+H]+	0.53656305	0.61498952	0.09125749	0.57577351	0.17950384	0.59275783	-2.33131799	-0.01861447	0.52292139	0.51304017	-0.03383274	0.66102071	0.27959243	-2.15272165	0.45040283	0.11354149	-2.28743141	0.64225277	0.71981336	0.33048786
10.38_912.78[M+H]+	0.23853742	-0.26869406	-0.30699256	-1.31794553	0.44134807	-0.78971575	-0.09926381	-0.95649398	1.43434638	0.23936975	1.20268839	0.39154822	-1.79903075	-0.80231143	-0.50522046	0.70623100	0.86318874	1.20618747	1.60065865	-1.47843576
10.02_926.80[M+H]+	0.42497484	-0.37952723	0.35380368	-1.59812474	-0.37827753	-2.54524664	0.39050033	-0.44370973	0.52967149	0.20205768	1.05637818	1.04658576	-1.60835448	0.12938420	0.64843448	0.87948714	0.05488956	0.34728229	1.48791641	-0.59812569
5.23_1381.02[M+H]+	-0.29548761	0.18436523	0.35950938	0.67349742	-0.97517536	1.08934368	-1.12483324	0.09957779	1.11883155	-1.13659256	0.30825099	-0.52919833	-0.33598530	0.65259751	-2.10051740	-1.43452196	1.68163177	-0.14602376	1.33013358	0.58059662
5.17_1431.04[M+H]+	-3.71561374	0.27155930	0.68659700	0.32048093	0.23394799	-0.27848163	-0.73176326	0.18253717	0.43429086	-0.22451109	0.38182452	0.31993942	1.07722608	-0.32382573	-0.04087086	-0.74847351	0.51260884	0.85717766	0.05724262	0.72810741
5.35_792.57[M+H]+	-0.55000607	0.06519389	0.53655246	0.43102297	-0.75906989	-0.28876652	-3.74192633	-0.03505522	0.43293835	-0.81733758	0.21546945	0.35394133	0.90952690	0.60751249	0.73993242	0.45502993	0.46208249	0.30064943	0.48612859	0.19618090
9.72_866.68[M+H]+	-0.49736666	0.07728692	0.72487537	0.61622061	0.27854027	0.59943398	-0.28047088	0.43921793	0.28565767	0.20247433	-0.06120031	-2.11297329	0.94534332	0.69989668	0.91263514	0.86107168	-1.59792041	-1.45913548	-1.84992459	1.21633773
0.47_166.09[M+H]+	2.627693940	0.009163935	-0.022291255	1.647820183	-0.436625282	-0.118941029	-0.180136487	0.041393356	-1.787460491	-0.324362327	-1.534080424	-0.420405143	0.405300329	1.371785630	-0.498813609	-0.018905160	-0.548832288	-0.698956348	0.012454806	0.474197665
1.04_184.07[M+H]+	-2.71577353	0.63663358	-0.45408826	0.21644181	-1.65865237	-0.79664680	0.46313359	-0.92109768	0.81597360	-0.78908008	0.68706553	-0.13937776	0.41792186	0.50111444	-0.05024455	0.13881166	1.29504584	1.44663902	0.21906152	0.68711858
3.63_708.41[M+H]+	0.9396317	0.8704393	0.9797257	0.9476753	0.8689021	1.0161656	0.9665445	0.9640118	0.9545008	0.9088039	-0.5959108	-1.2607163	-0.4254841	-1.1687123	-1.1859979	-1.2217834	-1.2391734	-0.5363972	-1.2855410	-0.4966843
3.63_722.43[M+H]+	0.9648307	0.8941018	1.0093026	0.9702134	0.8908911	1.0450675	0.9936482	0.9937829	0.9759220	0.9353213	-1.0641984	-1.0500734	-0.9794670	-0.9583691	-0.4909090	-1.0112668	-1.0286002	-1.0283363	-1.0748183	-0.9870432
4.64_794.52[M+H]+	0.30382221	1.26547310	-0.05989999	1.22972985	0.31607885	-0.32368584	0.29650382	0.34501185	-0.07371180	0.66069161	0.79633093	-2.21767587	-1.18292534	-0.31025393	-2.24931405	-0.86276240	0.31029939	1.28343444	-0.10270244	0.57555561
5.02_822.55[M+H]+	-1.19807761	0.32078752	-0.15152141	-0.42067682	-1.66944549	-0.71454928	1.03044173	-1.17655678	-2.18537905	-0.61402619	0.85804790	1.23737153	0.28040268	0.29715523	0.43693982	0.60892601	0.48125632	1.26095831	0.07628054	1.24166503
5.72_876.59[M+H]+	-1.45471215	0.24678813	-0.51415287	-0.68829660	-1.64461705	0.56183569	1.07655843	-0.78153592	-2.42923962	-0.37758775	0.34323625	0.30556798	0.37249298	0.73354944	0.73875810	1.13588161	-0.02102493	0.90418263	0.20057849	1.29173714
5.22_874.58[M+H]+	-1.10564941	-0.45494208	-0.57659367	-0.71859830	-1.62252702	1.13761926	1.15355958	-0.87273918	-2.25274674	0.48319818	0.44044531	0.76251825	0.13967385	-0.40853354	1.06750341	1.28744675	0.05245347	0.51845366	-0.18379264	1.15325085
4.51_768.50[M+H]+	0.22704570	0.33587988	0.49351267	0.39570368	0.30207112	-0.30263158	0.20014066	0.22197156	0.28808046	0.19229383	0.26027925	0.19086523	-4.15116470	-0.05788312	0.06902458	0.16959818	0.37829945	0.47417491	-0.19950624	0.51224447
4.62_774.57[M+H]+	-0.51854502	-0.43622525	0.36171596	0.47041516	-1.21509392	-0.27515927	-2.06611723	-0.32242922	0.51509670	-2.37535202	-0.47340260	0.91401172	1.54041712	1.10295325	0.96713135	0.47471427	0.44559311	0.44074916	0.06253515	0.38699157
9.30_779.69[M+H]+	1.45412107	-0.98345032	0.73238984	-0.65052788	1.81429388	-1.18940330	1.51961426	0.71457248	1.00988755	0.41245785	0.46285087	-0.36824668	-0.89656231	-1.00514832	-0.98378866	0.02863633	-0.75268033	-0.08268719	0.32319994	-1.55952907
5.80_789.61[M+H]+	-0.81393657	0.85406657	-0.05897696	1.47604780	-0.62133772	1.25763990	-0.18116706	-0.15292366	-1.01809206	-0.89566028	-1.68144823	-1.67258633	0.72263778	0.48189005	0.30376859	-0.28135440	0.52546576	0.77477159	-0.86121745	1.84241269
9.10_803.69[M+H]+	0.9229175	-0.9897376	-0.4231634	-1.1520865	1.3468176	0.3434459	1.0833110	0.4561363	1.0919062	0.6033200	0.6818402	0.3417878	-0.7240989	-0.3042466	-1.0049476	-0.1128973	-0.2273067	-0.9294321	1.3892701	-2.3928358
5.80_804.62[M+H]+	-1.24198053	-0.79597629	0.75825274	0.64111384	-0.97946716	-0.37822674	-1.85141582	-0.55833833	0.32497285	-1.35015561	-0.82651266	1.06077623	2.09130056	1.25866700	0.91675909	0.35655720	0.46359934	0.30627051	-0.04420919	-0.15198703
4.92_807.58[M+H]+	-0.2681721	0.6685528	0.3861748	0.8045458	0.6064390	1.3671793	0.6822031	-0.4545167	-1.5340620	1.5856602	-0.5898402	-1.2697041	0.1796825	-0.4706337	-0.8290278	-0.2606856	-2.2983840	0.1445738	0.3090314	1.2409836
9.58_809.72[M+H]+	0.71166105	0.83460307	1.28244769	0.73087476	-0.53911504	-2.53468730	0.06155343	0.21319539	0.97685188	-1.81598933	0.77156070	-0.28293345	-0.15290320	-1.39196555	0.79773268	0.53212990	0.66343216	0.03661135	-0.76663055	-0.12842963
8.54_814.68[M+H]+	0.63854482	-1.13023408	-0.68850992	0.05743374	1.20586054	1.00550555	0.57006823	0.70522551	0.35140169	1.39159247	-0.25212641	0.14566228	0.58366975	-0.39910565	0.43811295	-0.09050290	-2.06323199	-1.95354467	0.85986328	-1.37568519
8.93_820.66[M+H]+	0.589246498	0.007436024	0.138605227	0.350365240	0.904677595	0.779552437	-1.072469089	0.601266996	0.235091460	1.059539597	0.342279585	0.122050575	0.686938203	-2.216680708	0.659514771	0.318556894	-2.610797518	-1.154661767	0.410632389	-0.151144408
9.38_822.67[M+H]+	1.07297884	-1.97132690	-0.55452071	-0.09016969	0.88856590	0.56123104	0.63827122	1.11292897	0.11573179	0.60417517	-0.05666331	-0.23993642	0.82227210	-1.22429077	1.09348009	0.34134675	-2.31871072	-1.04839558	0.60736409	-0.35433187
10.41_825.74[M+H]+	0.24314856	-0.11297021	0.59244073	-0.43655242	-0.94046130	1.65133874	0.27154515	0.20181286	0.03828353	0.40550529	0.41145329	0.63319724	-3.05736945	-1.32605428	0.84698425	-0.15367196	0.94837545	-0.20879764	0.74908797	-0.75729582
10.46_830.75[M+H]+	0.16454658	-0.96052243	-1.36143477	-0.31190177	0.09669739	1.27806365	1.07809292	0.21182733	0.65588986	-0.05205441	0.59120067	-0.14976918	-1.97849499	-1.34416486	-0.85184011	0.38353260	1.48625222	0.56210260	1.51587680	-1.01390008
10.10_830.79[M+H]+	0.29014092	0.08110041	0.79752307	0.97732383	0.79981343	-1.56117431	-0.72542475	-0.39140375	-0.37077878	0.57371500	-0.20239374	-0.51130012	1.23697598	0.85611873	-0.52650149	0.63731452	0.83969909	-1.51838085	-2.37516518	1.09279799
5.23_831.66[M+H]+	-1.0477987	-0.8977682	0.5152069	0.6331790	-1.2238244	-0.5775708	-1.6115145	-0.4577017	0.5102447	-1.8017574	-0.4683661	0.7761286	1.9200257	1.4607772	1.0201477	0.5346194	0.4407610	0.2031508	-0.1621179	0.2341787
5.80_833.67[M+H]+	-1.17621197	-0.39699298	0.62228556	0.51371281	-1.21278575	-0.48077013	-1.88739413	-0.33571316	0.36081147	-1.54626115	-0.74642501	1.10719813	2.10774309	1.36250165	0.79505109	0.09449087	0.29471409	0.23812499	0.17631140	0.10960914
9.35_833.72[M+H]+	-0.15180302	-0.93351369	0.38062923	-2.19701890	0.44842858	0.68241672	1.48767865	-0.08988763	0.05752266	0.04327575	0.60738268	0.97803126	-2.09520885	0.19384316	1.18806495	-0.16310743	-1.17728678	-0.15164466	1.23428094	-0.34208363
11.12_834.83[M+H]+	-2.2967287	0.3700135	0.3041403	0.2559146	0.6550347	0.1246754	0.2977299	0.3108202	0.6004819	0.1731007	0.5865970	-2.2619337	0.2285008	0.5427663	0.2685486	0.6434103	0.6921158	0.4304130	-2.3040932	0.3784925
9.01_835.74[M+H]+	0.804445442	0.755544535	-2.073872867	-0.274061705	0.041556433	1.044841478	1.430255265	0.002572178	0.478324350	0.620232773	0.575617198	-1.462821870	1.113476827	-0.345429103	-0.118295502	-0.069317510	-0.725266247	-2.253621657	0.009300790	0.446519192
4.19_836.59[M+H]+	-1.07327475	0.63201905	0.81568673	0.35326490	1.28886275	-1.85962234	0.43382244	0.66138123	-0.26342961	1.53287379	0.73646926	-0.67007493	0.12792168	-1.77667951	-1.37777927	0.25407243	-0.94030616	1.21607911	-0.05038498	-0.04090181
9.45_837.65[M+H]+	0.75648095	0.24803870	0.41262871	0.13958585	0.02314785	0.56182698	-3.98823652	0.43428664	0.40237446	0.51659982	-0.01224891	0.43856870	0.25024458	-0.35544470	0.60205124	0.19490662	-0.30880505	-0.53631521	0.38190139	-0.16159212
10.28_837.77[M+H]+	0.3924585	-0.5536048	-0.1149845	-0.7192986	1.0123815	-1.1447679	1.4943489	0.7444192	0.5926006	-0.1371888	0.9911751	0.1432246	-2.2953240	-1.0323531	-1.0947822	0.5697173	0.3818472	1.0963578	0.8986987	-1.2249254
9.86_839.67[M+H]+	0.62711406	-3.25022977	-0.60565025	-0.43601355	0.19887215	0.86109776	0.49019488	1.11313338	0.53279353	-0.23765393	0.67568104	0.43574112	-0.06822205	0.25728840	0.54449532	0.87301249	-1.44878795	-0.52920202	0.58714158	-0.62080620
11.13_839.79[M+H]+	0.24564012	-0.02176852	0.22472888	0.21191896	0.24796375	0.35043795	0.47484469	0.23382301	1.17173752	0.37679709	-2.85859307	-2.82981164	0.17722927	0.47079951	0.36476669	0.18553918	0.34814312	0.12012371	0.23085665	0.27482311
9.77_850.76[M+H]+	0.4905810	-1.9723050	0.5698238	-1.9547022	0.3685528	-1.8922253	0.4891026	0.5157441	0.4099152	0.5547219	0.5732441	0.5687285	0.1230342	0.5515082	0.5221266	0.4594218	0.5220954	0.6040096	0.4323612	-1.9357386
11.43_850.81[M+H]+	-0.3155623	0.4897269	-0.2140205	0.4491693	-0.5605849	0.3064469	-0.5557816	0.4368656	0.5945900	-0.1993042	0.5923897	0.8512796	-3.8683009	0.1820521	0.4705588	0.4829127	0.5620560	-0.2973777	0.3445899	0.2482947
9.90_851.73[M+H]+	0.5286279	0.4654137	0.3842085	0.4249627	0.3027480	0.3573541	0.5136749	0.5817579	0.4256169	0.5999262	-0.9523216	-0.9914047	0.4613914	-3.5958889	0.4204905	0.4983258	0.5971082	-0.1401096	-0.9839617	0.1020799
9.78_851.78[M+H]+	0.6173176	-1.9567415	0.4740223	-1.9377179	0.4620517	0.1264620	0.6527710	0.4900086	0.6029064	0.5307805	0.5756217	0.5430971	-1.9062612	0.2561000	0.1581973	0.5760070	0.5344996	0.5773689	0.5407326	-1.9172236
11.40_851.79[M+H]+	0.41855178	0.58406338	-3.66841528	0.47640232	0.23992687	-0.18548617	0.19413531	0.37331918	0.56816096	-0.23460075	0.59345280	0.18340302	-1.58869497	-0.27864676	0.38280999	0.47207814	0.63772342	0.37981425	0.49307932	-0.04107684
11.42_852.82[M+H]+	-0.385337387	0.386143810	-0.141354730	0.225466028	-0.750097049	0.400315600	-0.595800519	-0.067536307	0.103808110	-0.062495957	0.003165117	0.580152129	1.291256697	0.785005777	0.388646227	0.260520598	-0.113280161	0.923316365	-3.690492325	0.458597978
11.34_852.87[M+H]+	0.55701550	-1.40528761	0.75638764	0.67000598	0.99424665	-1.23561299	-1.51061057	0.24551515	0.51472265	0.06384062	0.39834862	-1.50661885	-1.30631709	1.50817469	0.49705465	0.45016585	0.47312997	0.70800536	-1.57681905	0.70465284
9.26_859.76[M+H]+	0.825506950	-0.004907885	0.171584942	0.128472082	0.695140381	0.432127199	1.081311353	0.272590081	-0.336121282	0.596072712	0.175519669	-0.405173662	0.257308155	-0.410743660	0.173153220	0.343891295	-3.896992657	0.015431861	0.187201878	-0.301372633
8.99_861.77[M+H]+	0.38634038	-1.97548331	0.94669855	-0.65985190	1.32955540	-0.50483286	1.96771874	0.85358460	0.38391455	-0.05880536	0.13928221	-0.65615781	0.31486720	0.05638212	-0.89153350	0.49985982	-0.21204014	-0.62774761	0.76343723	-2.05518830
10.61_861.79[M+H]+	-0.33774821	0.29852818	0.06437751	-0.45131366	-0.05510947	0.11675229	0.78192322	-1.57319200	-0.38466202	-0.26018126	0.96359036	0.23527678	-2.75719315	-1.15540762	0.65332457	0.19683132	-0.06350967	0.88870942	1.24631357	1.59268984
8.65_862.75[M+H]+	0.3421004	0.5622010	0.2594288	0.3160230	-2.3686085	-2.1484629	-0.2094463	0.2591035	0.4786074	-2.3182919	0.5397709	0.5902309	0.1924952	0.4617331	0.4190015	0.5131998	0.6303817	0.4581524	0.5198889	0.5024909
9.32_863.79[M+H]+	0.79144873	-0.08350333	0.69384422	-1.04449320	0.79622917	-0.16186130	0.90455625	0.45118122	0.65204887	0.12858179	0.25530004	-0.11396260	0.19564318	0.36977908	-1.39575493	0.37825983	0.03873677	0.34315662	0.28315881	-3.48234922
9.78_865.78[M+H]+	0.5609986	0.2061300	0.5175986	-1.9261120	0.3666961	0.5624070	0.5950609	0.4449649	0.6454604	-1.9981791	0.6305991	0.3461767	0.5818515	0.4802960	-1.8891018	-1.9406502	0.5216414	0.4268579	0.4535771	0.4137268
9.87_866.68[M+H]+	0.69396428	-1.73643698	-0.03314487	0.22137984	1.08269088	0.19951299	0.75841935	0.72505537	-0.23656833	-0.49046817	0.72690126	0.53388595	0.67454017	-2.10440510	0.22727360	0.46000520	-2.41613642	0.96618724	0.07402814	-0.32668439
10.47_866.79[M+H]+	-0.8755536	0.1295373	-1.1410780	-0.4041202	0.7331527	-1.3664883	1.5919333	0.7830168	0.8685141	-1.3113588	1.0644224	0.3248993	-1.3218344	1.1527089	-1.0266414	0.6772421	1.0032778	-0.1091014	0.5028498	-1.2753785
8.98_868.73[M+H]+	-0.9944640	-0.7170181	1.2188210	-0.4807246	-1.4583838	0.2078809	0.4456083	0.5733130	-1.5903209	-0.6310022	1.4065586	0.6510180	-0.1447642	0.4121583	1.5897046	0.2693770	-1.1026802	-1.2528222	1.4700733	0.1276674
10.75_868.81[M+H]+	-1.7234041	0.5106880	0.4980884	0.5158261	-1.7363975	-1.5592678	-1.6964874	0.6069676	0.6489849	0.5199834	0.4874029	-1.6944957	0.7191274	0.5092404	0.6527366	0.5092167	0.4921190	0.5104826	0.7586991	0.4704890
4.29_869.37[M+H]+	-1.1709402	-1.1104700	-0.4426333	-0.4600801	-0.6592220	-1.0460457	-1.1504589	-1.1589946	-1.1697570	-1.1500217	0.9252644	0.8473685	1.0269734	0.9765596	0.9242069	0.9289837	0.9944683	0.9323412	0.8859413	1.0765163
8.92_869.70[M+H]+	0.19685760	-0.51327848	0.27483623	0.13943094	-4.08123990	-0.17985086	0.27054750	0.17171637	-0.03401934	-0.18016301	0.54934897	0.62924883	0.40208265	0.29656298	0.47368195	0.38033077	0.44939861	0.04714191	0.41243232	0.29493396
9.32_869.73[M+H]+	0.211894426	-0.915912546	-0.734697862	-1.429260843	0.902347179	0.343029220	0.029613236	0.710374225	0.052011628	1.360319629	0.854687939	1.854603088	-0.868551943	-1.633092926	-0.556074861	0.668976845	-1.474823152	-0.564978589	1.183446342	0.006088966
9.35_870.73[M+H]+	1.52165582	0.29216847	-0.36138812	-0.59099871	0.79314379	-1.90707583	-0.16466598	1.68185567	-0.03850173	0.44585218	0.66725709	1.28818676	0.03337273	-2.10837657	0.49715127	-0.75610226	-0.35166229	0.24112890	-0.06907501	-1.11392618
9.07_871.73[M+H]+	-0.34017737	1.72696116	-0.75453420	-1.10318317	-1.19955693	0.58396092	-1.21763575	-0.97603955	0.34703781	-0.76409484	0.93474848	1.14167157	-1.72771885	0.02695746	0.62776998	0.47317531	1.43533726	-0.01199059	1.11870733	-0.32139603
9.84_873.77[M+H]+	0.83827384	-1.18072212	-1.45725147	-1.42879974	1.13976385	1.01335435	0.39093712	1.09159711	0.14416807	1.48118697	-0.01438926	0.71106231	-0.78960056	-1.34732618	-0.50350840	0.63050028	-0.95767894	-0.66708457	1.31453626	-0.40901892
11.32_876.83[M+H]+	0.38455129	0.04108116	-0.12094935	0.30333249	-0.20599250	0.41108568	-0.26348545	0.31927651	0.15597019	-4.11477114	-0.18505193	0.54758343	0.35543096	0.55130900	0.45090509	0.39279715	0.39236648	0.12116823	0.29239838	0.17099433
11.40_876.86[M+H]+	-1.93589865	0.22467585	0.81077372	0.20705529	-0.16125071	0.42646178	0.01123042	-1.90565045	-1.93290243	0.76716707	0.68664145	0.84227960	-1.68763521	0.60478193	0.78527805	0.42536993	0.61217076	0.23387747	0.15373198	0.83184215
10.60_877.82[M+H]+	-1.33189296	-1.78206278	0.52742780	-0.15916606	-0.56225287	1.04539900	-1.88297606	-0.08180158	-0.32375249	0.12075313	0.12985378	-0.77064132	-0.51235441	-0.62677381	0.98081063	0.91187422	1.03957406	1.06972870	0.41736098	1.79089205
10.64_881.78[M+H]+	0.19096137	0.38995592	0.27023876	0.47446072	0.02186327	0.38490891	0.30938048	0.51367138	0.32544471	0.24130288	0.30403116	0.28797700	0.27484662	-2.82458727	0.53277797	0.08480649	0.37619003	-2.97330428	0.46456000	0.35051392
9.17_882.74[M+H]+	0.5373219	-1.7573501	0.3189258	-1.5556161	0.3929629	-0.2942367	-0.2083390	-0.4344372	-0.2879789	0.1574319	0.2897081	2.7186764	0.3408699	-0.5787127	0.4963487	0.3820997	-1.8431463	0.1452674	0.3813302	0.7988741
10.73_884.73[M+H]+	0.56418147	0.01467034	0.13470536	-0.09035138	0.58081740	-0.21774655	0.77707430	0.55649119	0.15719753	-0.11791192	0.49253785	0.21377515	-3.59267503	-0.15794649	0.14757362	0.73047413	0.54173140	1.11850112	-0.55182300	-1.30127649
9.19_891.78[M+H]+	0.05600311	0.90584107	-0.36744761	-0.39259808	-1.07918731	-0.94061268	-1.23505193	-0.47741377	0.71322762	-2.29235866	0.98349612	1.07917511	-1.29511711	-0.25104241	0.36559684	0.50820017	1.55449247	0.65880193	0.94306076	0.56293437
10.82_894.82[M+H]+	-1.64792291	0.57467224	0.45162226	0.65932370	-1.66258097	0.75459188	0.85840195	-0.09298438	-1.64616864	0.62591029	0.64481110	0.75888688	0.70412534	0.56989168	0.68710994	0.36299036	-1.58102195	-0.05761089	-1.65482547	0.69077760
9.19_895.74[M+H]+	-2.18183125	0.16741582	-0.69384828	-0.67806131	-0.29783664	0.19409851	-0.08907804	-0.12389173	0.39631018	-0.90350951	0.81113697	0.42741014	-1.77883842	0.13335582	1.61536683	1.01351928	1.08613018	-1.11706093	0.90491948	1.11429289
11.48_897.80[M+H]+	0.55081602	0.05640590	-1.45956187	0.05738229	0.81985033	-0.82974565	0.87475308	0.40007034	0.65631137	0.13355071	-2.48568196	0.47570961	-1.30338638	0.02550588	1.09271062	0.57353300	0.82400064	1.29691261	-1.26020377	-0.49893278
9.35_898.76[M+H]+	-1.09904421	0.15069387	-0.43491968	-0.89200946	-0.43011563	2.01668000	-0.69236784	0.72363982	-0.80633402	1.68619659	0.21111826	1.23620622	0.11550689	-0.99743386	1.29434605	0.43632663	-1.11154434	-0.07599831	0.18962188	-1.52056887
9.81_899.74[M+H]+	-0.035681158	0.006036026	-0.959394178	-0.303800616	1.780768547	0.960386956	0.142345302	0.549487124	-0.662358343	2.050054176	-0.554368513	0.646253879	-0.513948343	-0.924914872	-0.731460537	-2.065626962	-0.137358748	-0.568944467	1.391094689	-0.068569960
10.82_901.82[M+H]+	-0.31223966	0.49094328	0.32694045	0.43454527	0.96707101	0.65871771	0.09504689	0.30887703	-0.16585040	0.48984232	0.45354960	0.13791611	0.23770833	0.54816591	0.41428074	0.47471804	-0.42071740	-2.71648286	-2.81685184	0.39381947
11.36_904.86[M+H]+	0.11589716	0.13831038	-1.34813040	-0.80203123	-2.12194087	0.25845188	-0.21462366	-0.51633686	0.91862610	-1.60377045	0.21011465	1.60224877	1.40114588	0.04378242	0.06208826	-0.64505971	1.63843212	0.69895530	0.19555172	-0.03171147
9.74_907.67[M+H]+	-1.58137674	-0.60021988	0.16771401	0.86324164	-0.06307406	1.30375618	-1.25599507	0.34310705	-0.01025081	0.33422063	-0.66135615	0.23031329	1.36098605	-2.04328465	0.28607876	0.38857097	0.47766083	0.62404709	-1.57760147	1.41346230
9.20_907.75[M+H]+	0.45815924	-0.50503220	-1.47135680	-1.05506529	1.06678512	-2.05552628	0.47352176	0.94545549	0.68796060	0.52653732	0.98628585	0.65604082	-0.01801972	-1.83031226	0.44689878	0.81814497	-0.28870022	-1.18818095	0.65084290	0.69556089
11.16_907.83[M+H]+	-0.03024097	0.45085229	-0.19794586	0.35079661	0.71729177	-0.42847370	1.18069573	0.75189403	0.46421717	-1.52840039	0.51686724	0.29036311	-3.21964303	0.23515204	-0.78163364	1.24733748	-0.02591326	-0.28610569	0.57041693	-0.27752787
8.98_917.79[M+H]+	0.25581441	0.53813532	0.20623429	0.19558292	-2.88566570	-0.28264713	-0.04946653	0.20489254	0.34434536	-2.82424499	0.41520616	0.50328850	0.12817836	0.34026618	0.53654187	0.36599159	0.64179320	0.50842033	0.43947288	0.41786044
11.15_917.85[M+H]+	0.008485988	-0.037351648	-0.751536864	-1.420243024	0.750131804	-0.293509498	0.561878700	0.416159485	-0.106290402	0.681569517	1.148449003	0.764540857	-2.653585518	-0.884878688	-1.101219249	0.431919679	-0.002494364	0.712485929	1.779936366	-0.004448076
9.63_918.78[M+H]+	0.30460894	0.36778227	-0.90419034	0.10191215	-1.28464048	-1.23124284	-1.55662947	-2.01204979	0.63728662	-1.04449430	0.94813489	1.63143882	0.38930403	0.37373014	0.24580936	0.02552262	0.14015978	0.81553902	1.25644837	0.79557022
10.48_924.85[M+H]+	1.3041138	-0.6982845	1.2702121	-0.6840508	-0.7689991	1.2638175	-0.7384770	-0.7470560	-0.7578730	1.4500550	-0.7522450	1.3257176	-0.6605142	-0.6376725	1.3002963	-0.6949417	1.3717809	-0.7134214	-0.7637416	-0.6687165
9.78_925.75[M+H]+	0.135530130	0.275549680	-0.840788080	-0.045537953	0.384542265	1.757281066	-0.827278131	-0.243874413	-0.528669726	1.835888676	0.008152385	0.826745404	0.251346829	-0.546055862	1.023981600	-0.171441707	-1.157403779	-0.911682825	1.048401527	-2.274687086
11.37_925.78[M+H]+	0.2390393	0.4193961	-4.1189439	0.5252081	0.2639652	-0.1541136	0.2743233	0.2860386	0.3841421	-0.1485487	0.3989819	-0.3730387	0.1630000	0.2061130	0.3280979	0.4802058	0.2529747	-0.1848470	0.4632639	0.2947420
10.38_925.80[M+H]+	0.68614138	-0.49174446	-0.84207194	-1.00714354	0.60932419	-0.25095929	-0.48353230	0.11895507	0.78246846	0.47963013	0.87582975	1.14649012	-2.86310744	-0.82803595	-0.01554805	0.47214321	-0.12636562	-0.17936005	1.95000530	-0.03311898
10.78_927.82[M+H]+	0.74601133	-2.26435023	-0.56660733	-0.09695393	0.64148031	-2.15359806	0.55501183	0.37918533	0.53344851	0.22279245	0.62495331	0.71302395	-2.19974965	0.40294419	0.30112007	0.25158041	0.55919843	0.34368400	0.78480896	0.22201612
11.35_931.88[M+H]+	0.24843570	0.12705170	-0.12108320	-0.01514224	-0.31439970	0.27023959	-0.05664540	-0.18012729	0.46685133	-4.08595752	0.28978964	0.79555343	0.62280161	0.25943514	0.20497091	0.09205851	0.56887030	0.30377942	0.33668055	0.18683750
11.37_931.91[M+H]+	0.3833187	-1.6287377	0.6093523	0.4517882	0.4856507	0.7596610	0.5910896	0.4636750	-1.6950035	0.8579489	-1.6887448	0.3706973	0.4154296	0.6807541	0.7914292	0.5149792	-1.6458884	0.3632924	-1.7015299	0.6208382
9.94_936.81[M+H]+	-0.3073199	-0.4873357	-0.6244421	-1.4593724	-1.4976154	0.4927028	-0.1018396	-0.1728758	1.0259917	-0.2805355	1.4050390	1.2051352	-1.8126004	-0.7130946	-0.6531489	0.2384027	0.7644278	1.1273634	1.7061270	0.1449906
10.68_941.83[M+H]+	0.89310162	0.57893194	0.45835443	0.32371018	0.58170760	-0.73669231	-2.58779100	0.34975474	0.32603119	1.04127709	0.43280195	-0.02931733	-1.80737956	-0.55059091	0.29592541	0.80695057	0.08049267	-0.21540470	-1.54971964	1.30785607
9.29_962.82[M+H]+	0.2605120	-3.9887294	0.2118431	0.2491006	0.3826785	0.5777056	0.2812034	0.2967026	0.1860873	0.5709220	0.3324203	0.1521628	0.3212417	0.2801765	0.3578765	0.2357930	-0.5726132	-0.8835049	0.4737286	0.2746929
9.71_964.86[M+H]+	1.4001112	-0.7073116	-0.7140943	-0.6911925	-0.7873953	-0.6339805	-0.7528289	-0.7625446	1.3736364	-0.7523313	1.1776301	-0.7511039	-0.6645382	1.3324126	-0.6597947	1.3909091	1.1775832	-0.7244538	1.4231141	-0.6738270
11.81_1076.04[M+H]+	0.71549013	-1.36057077	1.11193606	0.37591888	-1.45590404	1.33049143	0.04356744	-0.04959890	-0.25346225	-1.41416230	-1.43331618	-0.22881886	1.31762711	1.10963217	0.14691685	0.84319559	-1.38136191	0.03484756	-0.57322340	1.12079540
6.36_1155.98[M+H]+	-0.41955586	0.40435591	0.24272991	-1.81646145	-0.69829013	-0.85165630	-0.04744865	-0.37271876	0.70435185	-1.94007419	1.04015823	0.90263406	-1.43272108	-0.17092263	0.23839446	-0.02999482	1.85912904	1.06065990	0.97129634	0.35613417
6.42_1208.00[M+H]+	-1.09177358	0.14130141	-0.20512759	-1.47261400	-1.30774148	-0.41286608	0.08538056	-0.19972234	0.73363780	-0.70339383	0.68283917	0.58639859	-2.03235919	-0.72624975	0.59945305	0.42664969	1.70303782	1.51643585	0.86622535	0.81048856
7.03_1212.03[M+H]+	-0.855784828	0.935319107	-0.009927832	-1.438456046	-0.889450920	-0.188287450	-0.496755182	-0.327264379	1.174726558	-1.452364387	1.075910190	0.791864489	-1.739673534	-0.735419924	0.402261537	-0.278622468	1.702397232	0.967561259	1.068654254	0.293312323
4.63_1397.95[M+H]+	-0.1814886	-0.6344189	1.4052429	0.6273474	0.9584015	-1.8007660	-0.9176261	0.1419797	0.4686541	-1.4433748	0.9391835	0.8826660	1.0698118	0.4443123	-0.6720467	-0.4619280	0.2170262	1.3415970	-1.6980880	-0.6864851
5.18_1430.04[M+H]+	0.20059696	0.26666730	0.73621840	-2.29630749	-0.00488241	-2.07741479	0.03665725	-0.40488398	0.65823814	-0.03508722	-0.10624624	0.24123387	1.75125243	1.04849234	-1.08625340	-0.17130705	0.98076431	0.83674927	-0.95285729	0.37836960
5.25_1432.04[M+H]+	-0.65240574	-0.02946800	1.47281413	1.59516706	1.31529807	-1.38453397	-0.73954341	0.15732375	-0.02987504	-1.02993768	0.15922861	-0.46794432	1.39076716	-0.12216634	-0.52725817	-0.59018891	-0.01715789	1.58516249	-1.77490929	-0.31037250
5.36_1458.05[M+H]+	-0.84502356	0.55409540	-0.07669935	0.17235914	2.73326014	-0.54211286	-0.26218781	-0.25274373	-0.43183578	0.57408397	0.40543681	-0.20585168	1.14242812	-0.71356918	-1.33281308	-0.54644735	-1.31683071	1.80258534	-0.63207320	-0.22606061
4.51_1460.07[M+H]+	-0.017634008	-0.156889358	1.075578731	0.655305259	0.637363718	-2.571685307	-0.115540316	-0.009296001	0.650876417	-1.118955390	0.211516995	-0.143621037	0.153319855	-0.087948282	-1.148155405	-0.294842734	0.880546019	1.526936206	-1.488762129	1.361886767
5.03_1464.10[M+H]+	0.36403239	0.35835030	1.07165410	1.00618939	0.94793403	-2.29007151	0.06937728	0.30610765	-1.61887371	-0.45077692	0.42498309	-0.30012900	0.11752243	-0.17921178	-1.50683041	-0.44542218	0.29501167	1.74633616	-0.84886156	0.93267859
5.03_1472.06[M+H]+	0.7137025	0.3719576	1.1592596	1.1304719	1.1281152	-1.8362104	0.7892713	-0.8386746	-0.2452331	0.5776776	0.6063136	-1.2375133	-0.5427088	-0.9290174	-1.4954372	-0.3209531	0.4223666	1.7062194	-0.9023031	-0.2573042
4.64_1474.07[M+H]+	-0.820434680	-2.262687685	0.939656235	0.327079506	0.479599250	-1.486961666	-0.656912979	-0.164512766	0.932627446	-1.207568069	-0.009542259	1.028137885	1.978642191	0.135695675	-0.211055451	-0.018868384	0.010988324	1.368412641	-0.269782693	-0.092512523
5.38_1484.07[M+H]+	-1.04511525	0.58154300	0.76368066	0.65177935	2.13434290	0.16003113	-0.36388298	0.06907032	-0.70117899	1.53375976	0.21287162	-0.88311291	0.89174458	-0.88950350	-1.06711569	-0.11620957	-1.15856828	1.34376295	-1.20834746	-0.90955164
5.89_1488.10[M+H]+	-0.685535510	0.418766840	0.334433246	1.214094984	0.622121014	-1.078641835	-0.197870399	0.006264905	0.236449013	-0.661937149	-2.853925711	-0.761227380	1.266470635	0.218730800	-0.571546346	0.125138196	0.481836159	1.590759774	-0.613829199	0.909447963
5.82_1493.10[M+H]+	0.2645209	1.0396863	0.6997698	0.4098798	0.5065268	-2.6823532	-1.4022266	0.6387638	0.5620465	-1.5856527	-0.2678698	0.1468492	1.4614471	-0.6748512	0.3206116	-0.4223677	0.8674356	-0.6396306	0.6248756	0.1325386
4.64_1496.06[M+H]+	-0.855509409	-0.498758653	1.018340860	0.402120242	0.388579976	-2.100060054	-1.569689487	-0.419547113	0.657018754	-0.911252263	0.195339412	1.461110251	1.713406776	-0.053926727	0.328608936	0.002163086	-0.067423515	1.454551539	-0.147179365	-0.997893245
5.24_1500.10[M+H]+	-1.22837948	0.32853694	0.81521425	1.71507198	1.72836043	-0.88766829	-0.11269232	0.15949229	-0.90850846	0.02394706	-0.12034318	-1.54877740	1.54009100	-0.40244899	-0.69723142	-0.37106860	-0.52471178	1.47964865	-1.04819503	0.05966235
4.90_1504.03[M+H]+	-0.5860843	0.4766143	0.6894503	-2.6822793	1.1331487	1.3994438	-0.3972069	-0.5712555	-1.0699547	1.3003722	0.3887661	-0.1011717	0.6761449	0.3982660	-0.2610608	-0.8704224	-1.1557809	0.7920315	-0.2960904	0.7370692
5.38_1506.05[M+H]+	-1.009842371	0.802598304	0.761376802	0.878813441	1.153863607	0.724820646	-0.299068898	0.040780661	-0.776159758	1.246564873	-0.006912337	-0.634658715	1.047312919	-0.331010611	-2.702242652	0.348121561	-0.812714147	0.956659779	-1.086488431	-0.301814670
4.54_1510.08[M+H]+	-0.63155646	0.35888290	1.22342777	0.54923394	1.15121586	-2.10091352	-0.36065370	-0.41861609	-0.12942643	-0.41695375	0.37317294	-0.70983234	0.73836995	-0.04394881	-1.97905216	-0.23801740	0.27458682	1.59146764	-0.70467633	1.47328919
9.10_1516.27[M+H]+	0.2364266	0.4505033	1.7343752	0.6116703	0.6436040	-1.9172868	0.4121344	-0.1529435	0.6453892	-1.5393263	-0.4548091	-0.5180893	0.7021158	0.1192185	-1.4127804	-0.1248882	0.6827587	0.2504011	-1.7169953	1.3485220
5.87_1518.13[M+H]+	-0.83667472	-0.06954001	0.59873111	0.89435801	0.42839914	-2.13468886	0.44493781	-0.54253376	0.24541897	0.10588973	-0.39135302	-0.14006557	1.79834650	1.07647837	-1.91189993	-0.22523849	-0.27947229	1.18931098	-1.13440090	0.88399692
5.24_1528.13[M+H]+	-1.19045241	-0.75037642	0.44096256	0.72527578	-0.88447491	-0.79133753	-1.50515486	-0.43745953	0.63245083	-1.77598287	-0.50681134	0.81809773	2.38336061	1.08576014	0.68015535	0.27087781	0.28692343	0.65998342	0.05246264	-0.19426042
5.40_1530.06[M+H]+	0.07675174	-0.18086389	0.97882074	0.83442368	0.64341954	-0.01456944	-0.42073931	0.27931885	-0.25318623	1.33593084	-1.55586029	-1.04422493	1.52172621	0.37418746	0.27698199	-2.60279022	0.16066093	0.93285686	-0.96581068	-0.37703384
4.65_1536.10[M+H]+	-0.746888223	0.410883356	0.229725674	-0.369850404	2.215530640	-1.135628411	-0.008847415	0.251007531	-0.986992092	0.958081062	0.820500348	-0.283132254	0.123761692	-1.468846916	-1.545537706	-0.644950483	-0.572848241	1.862799371	0.491446737	0.399785733
5.16_1540.13[M+H]+	0.3439025	0.2533183	0.7308685	-1.3509899	1.2118025	1.1085953	-0.8847826	-1.4523714	-0.6877249	0.5439574	-1.0634107	-0.0996812	1.4074981	-0.3404589	-1.3003197	-0.1865697	-0.9903390	0.6827296	0.1598529	1.9141228
4.66_1560.10[M+H]+	-0.63509538	0.58782360	-0.17862513	-0.37042157	1.64730012	-0.16441101	0.06221415	0.44754974	-0.35417626	1.35875650	0.65259027	-0.11795749	-0.96483519	-2.73395060	-1.10332422	-0.37877026	-0.35260493	1.48934748	0.59030760	0.51828257
9.65_1624.37[M+H]+	-1.14726807	-0.25054405	-0.07800644	-0.03143179	-1.19355537	-0.20674385	-0.31194759	0.09240726	0.24826996	-2.86629476	0.43259037	0.32035459	0.22700645	0.47498013	-0.03850819	0.58867755	1.49123237	1.11196509	-0.60251870	1.73933505
9.65_1624.39[M+H]+	-0.7540631	-0.6915609	-0.6977201	-0.6769234	1.2224061	1.2770047	-0.7328939	-0.7417163	-0.7528401	-0.7324420	-0.7470525	1.2053788	-0.6527189	-0.6292291	1.4084009	1.2630952	1.4874879	-0.7071273	-0.7588753	1.4113892
10.51_1632.45[M+H]+	0.33428427	-1.65996276	0.17504057	-0.54423343	0.66999001	-1.59079866	0.54826981	-2.09207188	-1.46079838	-0.29588392	-0.02441521	0.36220646	0.47118483	1.75724003	0.36851597	0.63548225	0.63884727	0.48521506	0.08360409	1.13828362
10.47_1633.44[M+H]+	-0.69303565	-0.48654333	-0.41016235	-0.09671596	-0.07994034	-0.46372033	0.41475062	-0.83575768	1.51818868	-2.57408459	-0.11169082	-0.16655872	1.30574417	1.05001593	2.00907611	0.35049698	0.45200801	-0.15540227	-0.11320443	-0.91346401
10.22_1643.42[M+H]+	1.0573211	-0.3288934	-1.1332131	-0.9768099	-0.7855405	-1.3455753	0.3474682	1.0221310	0.8059344	-0.9505946	0.9272181	0.3694092	-1.1462513	-0.4206625	0.2615387	0.9421093	0.8867943	1.6477469	0.5822044	-1.7623350
10.69_1660.47[M+H]+	0.51139444	0.15690349	0.03147381	-0.29731092	0.63228679	-0.54067057	0.32218363	0.65158138	0.97698704	-0.84163057	0.91513800	-0.40140149	-1.68075208	0.15389174	0.15355460	0.52041670	1.41376962	1.19795472	-1.36565540	-2.51011491
10.24_1669.44[M+H]+	0.589090783	-0.449925720	0.090591495	-0.134601150	0.610756194	-0.935049462	0.743971585	0.521443815	0.527080626	0.006559155	0.697773265	0.279443561	-0.705563393	-0.146565677	0.092832255	-3.647660082	0.520050292	1.059441525	0.488833578	-0.208502646
10.17_1680.45[M+H]+	0.53163049	-0.66755412	0.64498923	0.15084384	-0.23741080	-2.90436847	0.16929221	-0.02834863	0.69081503	-0.98359349	0.72906270	0.32850403	-0.47189254	-0.85650299	1.44672792	1.00648999	-1.36473764	0.33867864	0.51867658	0.95869802
10.57_1684.47[M+H]+	0.6295243	0.5208377	-1.6737138	0.4578518	0.4439166	-1.5942840	0.6009300	0.6208069	0.7476471	-1.7116252	0.4214728	0.4517530	0.6039874	0.7669646	0.5752231	0.5232249	-1.6843059	0.4995223	-1.7404877	0.5407539
10.52_1687.48[M+H]+	1.03435094	-0.82228689	0.83261096	-1.14250836	0.53732482	-1.20566230	-1.32177629	-1.84230809	-0.07975489	0.21168403	0.35285076	-1.27631127	-1.07111047	0.20047360	1.12818826	0.73500600	0.90241828	1.06615647	0.69906841	1.06158602
10.29_1695.46[M+H]+	0.3974857	-1.5997609	-0.4700639	-0.4803805	1.2444012	-1.9820175	1.1131783	0.7146832	0.6545189	0.5868246	-0.3138965	0.5070344	-1.5502845	-0.7439180	-0.6048851	0.6370227	0.2008428	1.2635059	1.2178240	-0.7921147
0.69_415.21[M+H]+	0.6290442	0.8234565	0.9028875	1.2191564	0.8783888	0.9744486	0.7895658	1.5405558	0.8192181	0.9219387	-1.3645072	-0.7840832	-0.7961689	-1.2172985	-0.8934850	-0.8478845	-0.8371864	-0.9355169	-1.0513916	-0.7711381
5.17_549.49[M+H]+	-0.53059204	-0.02704315	0.83954679	1.12994853	0.21684137	-1.64776702	-1.18853012	-0.40455802	0.68251431	-1.29920522	0.58593886	0.04575322	1.62391571	-0.20886298	-0.36769449	-0.88731729	0.88893253	1.59713998	-1.62084705	0.57188608
6.43_617.50[M+H]+	-1.11624346	0.29152590	-0.64084198	-1.86096449	-0.94502074	-0.07257251	-0.04729416	-0.44763566	0.53640471	-1.33212169	0.30644572	0.75620114	-1.12145382	-0.31237648	0.58941607	0.03866247	1.99199023	1.68364261	0.92374007	0.77849607
6.82_626.54[M+H]+	1.09503911	1.60107615	0.56090737	0.67502564	0.15131956	0.13702945	0.78543871	-0.60245062	1.11186875	0.28776337	0.23408351	-0.69690654	-1.07110128	-0.73868682	0.02180479	-1.91452966	0.35346768	-1.21178573	-1.86111224	1.08174880
3.63_638.33[M+H]+	0.9176345	0.8268157	0.9772014	0.9337029	0.8183202	1.0311335	0.9738967	0.9635402	0.9456631	0.8995517	-1.3818818	-0.7113706	-0.3271508	-1.2515585	-0.5094377	-0.5010014	-1.3380489	-0.5851805	-1.3949572	-1.2868725
2.64_659.29[M+H]+	0.8626503	1.0788328	0.8173692	0.7878611	0.8226033	0.8777492	0.9572229	1.1431523	0.8131223	1.1271127	-0.6101793	-1.5933310	-1.4969075	-1.4680929	-0.8202306	-0.5605668	-0.7666325	-0.6436905	-0.7722214	-0.5558235
5.75_666.60[M+H]+	-1.08950723	-0.14401767	-0.23778655	-1.56233804	-1.91237113	1.69012316	0.18898091	-0.36608049	-0.35877625	-1.49485343	0.10662880	0.72008076	-0.57470540	1.44366002	1.29956223	0.48850401	0.08561746	0.10918332	0.62514398	0.98295154
11.81_730.69[M+H]+	-0.2270116	0.6938375	0.2032908	0.8958318	-0.7078302	1.0204286	-0.4963942	0.3338410	-1.5180310	0.8047104	-2.0144597	-1.2296195	0.3030633	0.4188060	1.2591647	0.4510257	0.3085958	0.3149126	-1.9267967	1.1126350
5.53_735.58[M+H]+	-0.66345633	-0.62363405	0.01684006	0.96339275	-2.65097590	1.13388418	0.83432753	-1.04372221	-0.82312333	1.00728198	-0.35064340	0.63312012	-0.55589231	-0.06808482	1.22467740	0.49801065	0.41400372	-0.42883195	-0.85274737	1.33557328
7.48_738.66[M+H]+	0.55120123	2.14903561	0.58788052	0.41434266	-0.21465688	0.83632085	0.53458176	-0.60072327	1.25436414	0.12390869	0.06406295	-0.85973477	-1.49726114	-0.82739733	-0.13479409	-1.87626821	0.39625769	-1.11049671	-0.88507987	1.09445616
10.81_750.59[M+H]+	0.3325407624	-0.2840601713	0.1126498770	-2.6831794128	0.3571692577	0.9414638697	0.3654705328	-1.1306190772	0.4550765010	-1.5105719470	0.1543988432	0.3036419231	1.4454077436	0.9155004167	-0.6041804280	-1.2479180183	-0.0001866831	1.0430777222	0.3012465555	0.7330717329
7.51_756.62[M+H]+	0.7837120761	-0.8864744735	0.0991501417	0.2194298578	0.9562240101	0.1814167519	0.2273102537	0.5587499646	0.3130164346	1.3327656855	0.0008389769	-0.1674640194	1.0423145169	-0.3583769011	0.9320172306	-0.4226542248	-1.9267251677	-2.5420781048	0.7857746230	-1.1289476321
5.37_780.53[M+H]+	-0.94861087	0.41797584	-0.63274595	-0.44439929	0.24969535	0.66026755	0.84251371	0.15611822	0.02192822	0.33600888	-2.02558127	-0.11023951	0.59019501	-0.17951082	-2.73224277	0.14324512	0.87011784	0.90748866	0.36588240	1.51189368
4.78_824.59[M+H]+	-1.155506353	-0.659310230	1.070543683	0.348013466	-0.503572258	-0.968434627	-2.775677191	-0.192442778	0.292324241	-0.600199413	-0.201844275	0.955942550	1.699845389	0.930097221	1.124439343	-0.405253868	0.565905445	0.324314941	0.005201523	0.145613189
0.76_459.25[M+H]+	0.8695345	1.0053240	1.0075886	1.0217448	0.9036200	1.1286541	0.9323842	0.9532695	0.9073515	0.9676630	-0.9742479	-0.9770669	-0.7609148	-1.0094297	-0.9247929	-1.1064217	-0.9327119	-0.8866183	-1.2222281	-0.9027021
6.35_605.46[M+H]+	-1.195100685	0.904382591	-0.003433398	-2.006610612	-1.260714196	0.481763827	-0.550884798	-0.540294188	0.447181503	-1.733161360	0.677783931	0.911303109	-0.834482348	0.647645861	0.565342095	0.153480146	1.875122382	0.750476170	0.469755505	0.240444464
2.28_619.38[M+H]+	0.7815038	0.8849464	0.9143349	1.0110201	0.8738536	1.0140641	0.8432427	1.1309120	0.8609857	1.0149278	-0.7929400	-0.6113522	-0.8585812	-1.9355905	-0.6378100	-1.2356899	-0.9713032	-0.8505256	-0.9139998	-0.5219985
4.95_689.56[M+H]+	-0.98094279	-0.72042401	0.20664033	0.81477529	-0.90442163	-0.40813041	-1.93569167	-0.21516776	0.62885646	-1.77792820	-0.69135429	1.07030586	2.15948540	1.15620114	0.70584207	0.05781072	0.50687517	0.28873841	-0.05705903	0.09558894
5.81_745.61[M+H]+	0.546202114	1.586343423	0.006526116	0.539464304	0.064168447	-0.544273556	0.918409836	-0.535410779	0.330427959	0.612250351	0.253679442	-1.777303827	-0.048710660	-1.626411803	-0.617486848	1.044860460	-2.236881155	1.075116915	0.647599245	-0.238569982
8.42_761.65[M+H]+	0.76841836	-1.50203189	-0.24347908	-0.01055398	1.33037931	0.18095045	0.68854968	0.90118970	0.30257653	0.94920485	0.40609179	-0.07792517	0.79829072	-0.57887155	0.65893999	-0.16423240	-2.31281614	-1.57072301	0.84584065	-1.36979882
7.91_759.63[M+H]+	0.82568843	-0.87619072	0.20759528	-0.04881555	1.36957628	-0.17444952	0.55663381	0.75874741	0.41222706	1.32035711	0.30404021	-0.62193581	0.93894999	-0.44850528	0.78765507	-0.52518635	-2.43216372	-1.60824817	0.51066736	-1.25664291
8.67_775.67[M+H]+	0.563723620	-0.954408875	-0.330886881	-0.394596019	0.931036997	-0.003051805	1.247897361	0.453973265	0.770685190	0.633734464	0.532413087	0.129756002	-0.037274261	-0.271311265	-0.616894439	0.072379998	0.334887882	-1.191112192	1.282422409	-3.153374536
8.40_765.60[M+H]+	0.5934717	-1.0832229	-0.1596097	0.3071003	1.0813678	0.5572604	0.4190285	0.6629166	-0.4340356	0.8528725	0.1370465	-0.2521152	1.2087238	0.2618798	0.9850426	-0.4174742	-2.8584383	-1.5580588	0.5347931	-0.8385489
8.17_811.66[M+H]+	0.6137660	-0.8875038	-0.2166057	-0.5525322	1.0169858	0.8047824	0.8252779	0.7088159	0.5596560	1.6081899	-0.1044844	-0.1686619	0.3382855	-0.7072836	0.4156843	-0.6359158	-1.6916461	-1.5500974	1.4166096	-1.7933226
9.13_789.68[M+H]+	0.83540225	-2.55189823	-0.39095536	-0.29301560	0.92515699	0.28465315	1.06845992	0.61163522	0.55870416	0.35132724	0.84510504	1.05291758	-0.15655471	-1.29803570	0.22091246	0.08605066	-0.61750295	-0.89534252	1.03955682	-1.67657641
9.00_853.71[M+H]+	0.4796208	-1.6010596	-0.5531233	-1.4745809	1.5879558	0.2150287	0.9256181	0.3041071	1.3024092	1.3120791	0.7960065	0.3532970	-1.2596971	-1.1266514	-0.2888548	0.1719288	-0.4867979	-0.4809655	1.0475905	-1.2239110
10.48_829.72[M+H]+	-1.40669850	0.02451865	0.25488392	0.64903119	-0.03762114	-0.42344093	0.39319312	-0.74993735	-0.20938924	-2.24864482	0.44233950	-0.22280310	1.67267381	1.81829656	0.35948594	0.57993432	-0.85268122	-0.63758589	-0.80078836	1.39523352
8.86_827.69[M+H]+	0.8360727	-1.4520745	-0.1669167	-1.1207394	1.3484690	0.3325407	1.1148688	0.4062559	0.7734538	1.1726505	0.4658823	0.8461948	-0.9418583	-0.2118666	-0.8245641	0.1258773	-1.1695654	-0.8457428	1.1912663	-1.8802045
8.99_867.73[M+H]+	-0.382518999	-2.363131339	0.675791092	0.317878450	-0.008437569	-1.710814572	0.187413817	-0.095792671	1.002632146	-0.631289114	-1.065201851	0.983089163	1.822222888	-1.068748423	0.070713868	0.138226311	-0.131120214	0.878219918	0.748264113	0.632602985
9.79_857.75[M+H]+	0.9818521	-0.7798717	-0.7446702	-1.1687435	0.7592697	0.6572121	0.9727218	0.4458314	0.5865162	0.7776659	0.9179010	-0.1464667	-1.8954822	-0.2499633	-0.6235194	0.3082614	0.6652042	-0.3171702	1.1876380	-2.3341864
10.46_855.73[M+H]+	-1.4047325	0.1487297	-0.5909640	-0.3986318	0.2093311	-0.1710804	-0.2146384	-0.3559436	-0.2035642	-1.8066498	0.4229892	-0.7181068	0.1590924	2.2533412	1.6458911	-0.4413651	-0.1905145	0.9912657	-0.8927017	1.5582524
8.58_871.76[M+H]+	0.4663359	-1.8551957	-0.7644515	0.1798407	0.6114094	0.8845291	0.7730354	0.4263568	-0.2593015	1.2234909	0.2210024	0.3742097	0.5091404	0.2311735	0.9288833	-0.2928102	-2.1533554	-1.5819028	1.1859398	-1.1083300
8.89_891.73[M+H]+	0.5431472	-1.1621106	0.5918932	0.7609413	1.0128777	0.9925014	0.8835676	0.9146558	0.6742030	1.0734143	-1.2266404	-1.2083538	0.8548191	0.4688906	-1.1119347	0.6660358	-1.1805539	-1.1802122	-1.2403891	-1.1267522
8.80_865.71[M+H]+	0.5089146	-2.2614869	0.3880631	0.3001066	0.5864150	0.5574179	0.4978735	0.5280983	0.5015822	0.6647134	0.1564876	0.3815012	0.4078541	0.3540106	0.2883662	0.3373145	-2.2865133	-2.2860496	0.5926321	-0.2173009
8.72_909.78[M+H]+	0.42191924	-1.17922682	-0.01454990	-0.77444369	1.21023048	1.24366364	0.42453844	0.20308188	-0.03408511	1.82169975	-0.50411866	-0.09143638	0.64042379	-0.11834843	0.45280004	0.26876960	-2.34276456	-1.38657674	0.84735914	-1.08893572
10.45_887.79[M+H]+	0.6459716	-0.9545255	-1.0603383	-1.1425609	1.1567591	0.6920846	0.3706996	0.1457324	0.1832377	1.1440404	1.0573063	1.0489994	-1.3830954	-0.9015802	-0.8703515	0.2435188	-0.8357451	0.1876086	1.7780805	-1.5058418
9.87_915.83[M+H]+	1.14117265	-1.38293749	-1.16287612	-0.27336784	1.10646138	-0.16183187	0.95012768	0.94794661	0.11466713	1.32426238	0.38638921	0.57276341	0.32623024	-1.27546882	-0.58204569	-0.05893541	-1.56220375	-0.98181547	1.59321100	-1.02174923
9.71_935.78[M+H]+	-2.95679985	-1.31952584	-0.29636963	-0.77225908	0.95493130	0.09475341	0.33911431	1.05131760	0.50270661	0.43363082	0.93479281	1.28945507	-0.59899726	-0.83734554	-0.73327200	0.54181397	0.56922596	-0.01115475	0.11809241	0.69588967
9.69_913.81[M+H]+	-0.2645898	-1.8899688	-1.6372265	-0.2283009	-0.1466970	1.9773151	0.1690171	-0.2742617	0.1251216	1.3478818	-0.1257775	1.3677862	0.1641055	-0.3364844	1.2886122	0.2423965	-0.5922675	-1.4397358	0.6538528	-0.4007789
9.93_909.78[M+H]+	0.65117306	-0.62688341	-1.98660992	-0.56116131	0.90073870	0.40788554	0.59772099	0.59471439	0.74431191	0.90111820	0.84325996	0.69083118	-2.51239675	-0.28218983	-0.97062696	0.47561749	0.12324300	-0.07483309	1.06528405	-0.98119721
11.35_941.74[M+H]+	0.0705628	0.7347864	-1.1398801	1.5899485	0.6137864	-1.0814486	0.4345023	0.2860659	0.2142179	-2.5153822	0.2820174	0.6441650	-0.5855199	-0.1919188	0.8256632	1.2749290	-0.7963196	0.6858291	-1.4623870	0.1163824
9.39_919.77[M+H]+	0.62557707	-0.33352889	-1.17787316	-0.64715167	0.74502246	1.20357439	-0.08850663	0.38885937	-0.05282337	2.08446321	0.13793464	0.87271710	-0.95009961	-0.65288659	0.61263323	-0.18724478	-1.81718429	-1.29127087	1.39348228	-0.86569389
9.27_963.82[M+H]+	0.22224596	-0.26509273	0.11980247	0.13597835	0.35436237	0.54054268	0.24942926	0.26632989	0.17701514	0.52539319	0.26311015	0.04383101	0.27201744	0.14526336	0.31747471	0.25840786	-4.17904874	-0.02026825	0.40119422	0.17201166
10.63_941.84[M+H]+	0.2499588	0.3286435	0.1567184	-2.2243420	-1.2723397	0.8980187	0.3241529	0.3633513	-0.6596673	0.8201539	0.6903655	0.7803561	-1.6154008	-0.5313925	-0.8424123	-0.3614088	-0.4883424	0.6937559	2.0275404	0.6622906
9.56_953.84[M+H]+	0.31633150	-0.85074860	0.47768419	-0.73298895	0.97573117	-1.96847755	0.01366162	0.01648089	-0.04084334	1.58828651	0.81930802	1.39193315	-1.48749972	0.14367096	0.04353898	0.36786146	-1.75960731	0.25630389	1.17009808	-0.74072496
4.53_675.51[M+H]+	-1.36493915	0.01238809	0.22281633	0.33349393	-1.32776789	0.73517033	-0.67820275	-1.93191012	0.86594423	-1.49309782	0.88837157	0.53726089	0.65941321	0.74161585	-0.40630136	-0.78021043	0.38384717	1.91576548	-0.20978982	0.89613227
5.14_719.57[M+H]+	-0.777095506	-0.762026624	0.817289047	0.772724913	-1.300262239	-1.255230536	-1.850914929	-0.371078909	0.791027111	-1.902292595	-0.257728116	0.900974166	1.281926787	0.990128127	0.831924588	0.358593259	0.664722646	0.801856592	0.262035869	0.003426346
4.75_717.55[M+H]+	-0.5951147	0.5608246	0.6743911	1.0380358	-1.3726614	1.1977640	0.2719395	-0.1083113	-1.8878953	-0.2834497	-0.4580967	0.6413892	-1.9790760	1.3540120	0.8591660	0.8099076	-0.3607701	-0.6591156	-0.6808757	0.9779367
5.83_733.58[M+H]+	0.5120449	0.1888510	0.8733206	0.8654158	0.8955496	-1.8093904	-1.5981762	0.8074060	0.5698573	-2.1382754	0.2617184	0.3019942	0.9471341	0.3653837	-1.7561270	0.2844327	0.4082590	0.4330314	0.1233218	-0.5357513
5.82_745.58[M+H]+	-0.56307638	-0.13211892	1.57307860	-0.68811679	1.48233985	-0.96652012	0.05752032	-0.90963776	-0.66524741	-0.04725645	1.64019798	-1.84924827	-0.42824305	1.52201039	-0.43493584	-0.15589959	1.26692622	0.45690949	-0.61006960	-0.54861268
4.54_761.52[M+H]+	-1.57161757	0.97650665	1.83787613	1.63670513	0.41166828	0.39479812	-1.03596610	-0.62025993	0.59211869	0.21987727	-0.05870327	-0.44107388	0.36330404	-0.30553327	-0.11922182	-0.90618626	0.49265015	0.96257075	-2.08802721	-0.74148589
10.26_829.68[M+H]+	0.45706995	-0.16176817	0.15276422	-0.64215074	0.51287198	-1.15380049	1.26182369	0.53282350	0.60142144	-1.71496790	0.14368182	-0.08931686	-0.60806536	0.74807601	0.26361454	0.66495158	1.18599490	1.03952248	-2.71455047	-0.47999612
9.81_827.67[M+H]+	0.61950102	-0.18471466	0.64691238	0.09087852	0.53619368	-0.71025424	1.18928291	0.40454611	0.44148715	-3.46665268	0.41134728	-0.83220468	-0.23735252	0.28833272	-0.69224263	0.71352369	0.45671718	1.04860979	-0.28139251	-0.44251854
10.69_857.71[M+H]+	-0.13535458	0.17056667	0.14971769	-0.13979178	-0.07021368	-0.08582227	0.05053613	0.68526699	0.63719427	-0.07310668	0.77492924	-0.77396641	-3.02275630	0.29320351	0.54424099	0.57393682	1.63496662	1.16457055	-1.42315306	-0.95496473
9.78_875.75[M+H]+	-1.06020073	-1.34343888	-0.01696025	0.55922210	0.54049042	0.47732666	-0.80530809	-0.51561761	-1.64901808	1.80189935	-0.92114696	2.07416061	0.94077390	0.10220391	-1.05219725	0.27528283	-0.30653672	-0.32531003	0.91158780	0.31278701
10.38_929.81[M+H]+	-0.13935368	-0.06057310	0.07040608	-1.75431964	0.78653123	-1.27997607	0.19033148	0.03756048	1.30504056	0.08212860	1.12406991	0.33504026	-1.15386314	-1.85617576	-0.70616460	0.86553236	0.27863797	1.23276140	1.48002331	-0.83763766
6.36_589.48[M+H]+	-0.83625609	0.53016380	0.12057639	-1.47124383	-1.16034631	-0.20902905	-0.44992772	-0.46265970	0.91653062	-1.78587684	1.07522223	0.76081782	-1.37383218	-0.23139495	0.18134542	0.01712474	2.02513675	1.04654962	1.00337186	0.30372744
5.75_587.46[M+H]+	-1.0103987	-0.2958332	-0.2371156	-1.7172862	-1.1369543	-0.4299323	0.4170434	-0.3455818	0.6335200	-1.3563907	1.1976472	0.8609458	-1.6675107	-0.1518150	0.3496093	0.3652134	1.4838012	1.5002479	0.7734882	0.7673019
6.20_624.52[M+H]+	1.46128532	0.09214753	0.90594567	0.52506214	0.22883622	-0.41387405	0.72103940	-0.71987730	0.81862184	-0.04885142	-0.07853866	-0.50383430	-0.09815090	-0.59132313	0.12521614	-1.16301059	0.26936117	-1.03762853	-2.54483918	2.05241264
6.42_615.50[M+H]+	-1.2431588	0.1855263	-0.4316518	-1.2875684	-0.9427739	-0.4199766	-0.1874798	-0.3745313	0.5408262	-1.2781848	0.6006676	0.6988739	-1.5721160	-0.4420288	0.4245866	0.1504713	2.0533436	1.6408558	0.8870723	0.9972467
7.48_654.57[M+H]+	0.5562712	1.9861141	0.5951046	0.5989911	-0.2045297	0.6336493	0.5668242	-0.6464660	1.3587348	0.3934257	0.2607183	-0.8444615	-1.3754317	-1.1576228	-0.1169099	-1.8438828	0.4602316	-1.1436757	-1.0132565	0.9361717
6.88_652.55[M+H]+	1.47227378	0.27147580	0.51774516	1.01725398	0.17388204	-0.47514122	0.58665043	-0.83083139	0.41545721	-0.06551059	-0.44535225	-0.51748887	0.02286849	-0.67831326	0.90820197	-1.63518000	0.50482976	-0.93159391	-2.20402196	1.89279485
7.53_680.58[M+H]+	1.35769387	0.47820531	-0.20466889	1.52091294	-0.05541200	-0.51393399	0.68866771	-0.74874913	0.56315491	0.09502049	-0.51091815	-0.96468901	0.05964677	-1.02812173	1.31895149	-1.70189224	0.51928322	-1.24639032	-1.25621465	1.62945340
6.20_694.60[M+H]+	1.4369605	-0.2075289	0.7698222	0.3748942	0.1040424	0.1790019	0.7790417	-0.8718762	0.2804548	-0.2498943	-0.7003033	-0.2182572	0.1194273	-0.2239599	0.2201815	-1.2175399	0.1637605	-0.9004431	-2.3296725	2.4918883
6.20_708.62[M+H]+	1.56597483	0.19562686	1.00917132	0.34348766	-0.26385914	-0.18634916	0.75552412	-1.09982108	0.66045282	-0.02968669	-0.44381497	-0.62761088	0.13672379	-0.12228825	0.33376667	-1.53713819	0.17895567	-0.77311319	-2.20648971	2.11048751
6.88_722.63[M+H]+	1.29544872	0.12007000	0.48449353	0.42982747	0.23849918	0.13972400	0.49794485	-1.16002774	-0.01601835	0.08246302	-0.42100881	-0.35230332	-0.04735378	-0.33079668	0.93208902	-1.91361662	0.52738044	-0.98330205	-1.87227165	2.34875877
9.07_740.68[M+H]+	0.72564217	-2.55549463	1.32231607	0.34841800	-0.92292049	-1.57904001	0.79973869	0.39127367	1.21083555	-0.11673064	0.70313616	0.23671752	-1.37611036	-0.51341564	-0.69213154	0.56921475	0.12878559	0.61553644	-0.03595648	0.74018518
6.93_736.64[M+H]+	1.4206043	0.2797837	-0.7176072	-0.7803867	0.0105409	0.1408274	0.6483685	-0.9103896	0.1838675	0.3046625	-0.1139412	-0.4448558	0.2521117	-1.5537796	1.1122759	-0.7126967	0.8163880	-0.4494650	-1.8585345	2.3722260
8.36_734.63[M+H]+	0.670686732	-1.550696809	0.026974721	-0.475198104	0.884866771	0.142217656	0.932019895	0.981450822	0.778856627	0.993145215	0.458533357	-0.001823215	0.471306837	0.125660525	0.175864834	-0.352945787	-1.972330273	-1.893050762	1.131755098	-1.527294138
7.79_732.61[M+H]+	0.71865175	-1.88468158	0.18597149	0.20251064	1.17761354	-0.02915513	0.84588421	0.98174316	0.87253124	1.07896995	0.08397469	-0.52795206	0.88078763	-0.35839466	0.31224401	-0.45600172	-2.14599213	-1.51079542	0.61931522	-1.04722481
9.33_752.68[M+H]+	0.89089494	-1.39703549	0.28443301	-1.37988539	1.45356304	-1.00822883	1.67483724	0.38997354	1.01535810	-0.43121839	0.68650467	0.44817002	-1.40304932	-0.23779373	-0.22955052	0.08357962	-0.07222735	-0.23863549	1.15057282	-1.68026249
8.97_750.66[M+H]+	1.0024894	-1.0976352	-0.0259712	-1.0693745	1.0586812	-0.9690700	1.1284857	0.9739653	0.9848301	0.9230750	0.9599905	0.5229292	-1.0226436	-0.9772937	-1.0143273	-1.0909982	0.8702497	-1.1276900	1.0092365	-1.0389289
8.47_748.64[M+H]+	1.009232657	-1.094909773	0.618863982	-0.822339327	1.385118639	-0.909161304	1.649858947	0.898746510	0.841797758	0.647676752	0.390953113	-0.403512443	0.008475369	-0.363134454	-0.083156907	-0.580489108	-0.622460879	-1.328195327	0.895609172	-2.138973378
8.80_767.62[M+H]+	0.8985830	-1.8046477	0.4854465	0.2286121	1.3343663	-0.1186537	0.9329543	0.9992643	0.3897399	0.6608242	0.2896965	-0.5214047	0.9442817	-0.6499549	0.5765512	-0.3255868	-2.3311211	-1.2894721	0.3379847	-1.0374637
8.72_762.66[M+H]+	1.1875262	-1.1694624	0.4508250	-0.3290964	1.7451114	-1.0324289	1.3681868	0.8920496	0.5190868	0.5419284	0.1335377	-0.5013688	0.7456996	-1.0953581	0.1444285	-0.1636294	-2.2873412	-0.7307771	0.3571176	-0.7760353
8.30_765.60[M+H]+	1.10750499	-0.65861167	0.84348029	0.17636193	1.25896364	-0.10985924	0.72074309	0.70233227	0.39279146	1.18123412	0.15975369	-0.57433295	0.95503756	-1.44924171	0.55282658	-0.40014912	-1.98467238	-1.97684461	-0.02749466	-0.86982328
8.30_760.65[M+H]+	1.1813175	-0.8404741	0.6094704	-0.0659479	1.4105279	-0.4073084	0.8334105	0.9223818	0.5770850	1.0804669	0.2126136	-0.5620920	0.9868814	-1.1407548	0.2467340	-0.5809264	-2.1919630	-1.3596896	0.3242473	-1.2359802
8.10_758.63[M+H]+	0.6018128	-1.6012086	-0.2998049	-0.1083043	0.7966334	0.4505532	0.4498619	0.7981829	0.5600778	1.2358628	0.2520679	0.1335402	0.9208903	-0.0123143	0.6362506	-0.3869087	-1.3969995	-2.1799625	0.9721739	-1.8224049
5.81_747.58[M+H]+	-1.1747741	-0.5811797	0.8054450	0.4267092	-0.9028457	-0.9834741	-1.7265109	-0.1766804	0.6348328	-1.8942943	-0.5046329	1.2461184	2.0096049	0.9263755	0.5811003	0.1608315	0.4211627	0.6215134	0.1738094	-0.0631110
8.51_780.71[M+H]+	-0.63569094	-0.27560972	1.78397029	0.06848286	-0.20680092	-1.91471068	0.01035848	-0.17393972	1.11549658	-2.72685305	-0.01300040	-0.17047422	0.01144198	0.66544557	1.29105878	0.05272950	0.05315676	0.22977606	0.84608273	-0.01091993
9.99_780.71[M+H]+	0.605421179	-1.641567241	-0.500561348	-1.281350128	0.653203740	-0.220456633	1.176438026	-0.123715491	0.542844746	-0.573782956	0.801202604	1.115832499	-1.070265312	0.066876742	-0.619876808	-0.004181932	1.550858396	0.456225415	1.126837173	-2.059982670
9.00_781.64[M+H]+	0.66522340	-1.29729384	0.59706002	-0.38414694	0.87496492	-0.61852818	1.50484526	0.89310991	0.59305109	0.59499055	0.57645401	-0.20892936	-0.57018971	-0.46478633	-0.13604854	-0.01734602	0.13610088	-0.07018079	0.52794587	-3.19629618
4.98_771.55[M+H]+	1.10394188	-0.68062380	0.06959400	-0.54222904	0.18101180	1.02614644	0.79839787	-0.28722571	-0.87838934	0.02028135	-1.87156417	0.08069566	0.91280319	1.69757472	-1.35117827	0.01595370	-1.87786518	-0.24987825	0.66784567	1.16470746
10.45_794.73[M+H]+	0.8293875	-1.2400856	-0.3429125	-1.1125128	-0.8158697	-0.7572338	0.3714089	0.4621082	0.4683032	-2.3385006	1.5202080	1.5473547	-0.9377773	-0.3778709	0.2478033	1.2578022	0.1045012	0.5809558	-0.1071261	0.6400563
7.74_782.63[M+H]+	0.53037944	-1.06514100	-0.07049301	0.21146389	0.68126137	0.27345880	0.46799431	0.41360124	0.26804054	1.56729084	-0.21415244	0.28560001	0.90470767	-0.84787899	1.47686690	-0.73806576	-1.55907158	-2.12168612	0.91825365	-1.38242977
8.56_806.72[M+H]+	1.15967737	0.08929233	2.44647865	0.27364132	0.87550560	-1.13101993	0.42001415	-0.08022802	0.47796692	-0.31077723	-0.97721512	-1.56656373	1.08446528	0.53895131	-0.67145528	-0.56271587	-0.84872436	-0.19260317	-1.53896781	0.51427761
9.99_811.68[M+H]+	-0.10596478	-1.77576906	0.02598185	-1.79529795	-0.34713197	0.27854519	1.16437737	-0.26336051	0.73254181	-0.86707390	0.52628348	0.89810607	-0.95322897	0.10457510	-0.05046589	0.53882274	1.96413388	0.61193261	0.86804300	-1.55505008
10.00_806.73[M+H]+	0.5983624	-1.4771394	-0.4173368	-1.5086692	0.5943778	-0.5418147	1.1072582	0.2388755	0.7816643	-0.6492972	1.0949911	0.9710998	-1.3089454	-0.5619735	-0.7730929	0.2327711	1.3714112	0.2273395	1.4749056	-1.4547874
8.21_804.70[M+H]+	1.2171383	-1.0064216	0.5165019	-0.2474500	1.1734052	-0.3938590	0.7705905	0.7599625	0.5120564	0.7332616	0.1905747	-0.6962574	1.1278184	-0.7131205	0.4693996	-0.1547429	-2.6284396	-1.2013074	0.7032300	-1.1323407
9.43_809.66[M+H]+	0.7215638	-0.8011798	0.6036723	-0.4182763	1.3371841	-0.7690452	1.6178296	-0.1440423	1.4203173	0.5466303	0.6327790	-1.1163646	-1.4834143	-0.4407364	-0.9869550	0.3701578	-0.2718454	0.7744621	0.4014888	-1.9942256
9.43_804.71[M+H]+	1.16683384	-1.11387559	0.15548281	-0.90849888	1.88981250	-0.87924008	1.57151270	0.54204117	1.10067600	0.61263330	0.52726772	-0.39479744	-0.93259406	-0.86979724	-1.00483318	0.05218038	-0.71442215	-0.12200844	0.89076543	-1.56913881
10.83_824.77[M+H]+	-1.82232635	0.66167767	0.36215191	0.60136431	0.66683080	0.62212038	0.74186911	0.39329633	-0.43855143	-0.69673751	0.73278809	-1.77660508	0.56825573	0.73441866	0.55390394	0.08467755	0.99598391	-1.72794106	-1.83200372	0.57482677
8.56_820.74[M+H]+	1.13744936	0.25367323	2.38412466	0.20319372	0.88464344	-1.12663695	0.60572421	0.03795732	0.52973362	-0.15456908	-0.99408793	-1.31707345	1.08383218	0.35599772	-0.70884176	-0.58996555	-1.07340499	-0.32250192	-1.67942050	0.49017266
8.21_818.72[M+H]+	1.24095433	-0.98078707	0.38480699	-0.03071836	1.27123262	-0.11229553	0.83848660	0.81111789	0.53242468	0.76589125	0.02335868	-0.99271550	1.12701182	-0.78209861	0.30934919	-0.49009965	-2.58793114	-1.42233604	0.57667963	-0.48233180
9.86_818.73[M+H]+	1.01466746	-2.03639722	-0.86692554	-0.96165034	0.90481169	0.06568196	0.83173970	1.32831350	0.90554441	0.21806400	0.83826254	0.82813955	-0.44634590	-0.55152749	-0.28050147	0.49869078	-1.79710985	-0.63226384	1.10433334	-0.96552729
8.33_810.66[M+H]+	0.26306324	-1.66686672	-0.81673679	-0.50193978	0.74160275	0.78887890	0.48919645	0.57228962	0.47617495	1.72974971	0.06105499	0.69883469	0.55007349	-0.13911083	0.76140238	-0.43815174	-1.31742758	-1.81233083	1.11669334	-1.55645027
9.10_834.76[M+H]+	0.35706989	0.09430719	1.76876121	0.62504097	0.41662774	-1.51815540	0.27276521	-0.59733127	0.46661528	-1.36514061	-0.63327092	-0.57918295	0.91011110	0.75477626	-0.58076599	-0.30048095	0.40378219	-0.18396534	-2.09820613	1.78664253
10.27_834.76[M+H]+	0.577269219	-0.750615585	-0.184493040	-0.719834784	1.093953639	-1.447163820	1.507472836	0.679918876	0.629358980	-0.252709424	0.970656930	-0.006463692	-2.170658496	-0.782558900	-0.889573213	0.524037463	0.554567813	1.143742833	0.762460133	-1.239367768
8.81_832.74[M+H]+	1.07535563	-1.86381417	0.60055903	-0.05509360	1.32036221	-0.01265577	0.99550846	0.99563159	0.27803578	0.39389237	-0.05903496	-0.26568560	0.93135843	-0.30523664	0.39856076	-0.35236063	-2.55481064	-1.00811614	0.47022489	-0.98268100
8.30_830.72[M+H]+	1.135019680	-0.858744998	0.725172219	0.081180835	1.281061834	-0.104365268	0.727868350	0.938032040	0.368305617	0.896731774	0.001697633	-0.722022561	1.190721679	-0.870966789	0.304532403	-0.446842957	-2.511309845	-1.320465883	0.322708721	-1.138314482
7.94_828.71[M+H]+	0.76503955	-0.87776067	0.15106504	-0.02107666	1.42614073	0.50490683	0.36839236	0.76443489	-0.05429593	1.22717566	-0.19906222	-0.56166170	1.06162175	-0.50058376	1.02027173	-0.57269680	-2.17244189	-1.91688101	0.66620085	-1.07878874
10.46_853.73[M+H]+	-2.11585425	0.06198539	-0.92671561	-0.58053763	0.14643363	-0.05482689	0.53400224	-0.84533627	-0.60488222	-1.82593659	0.48270781	-0.79230928	0.29814329	1.75733266	1.32070273	0.21118716	0.29097801	1.25640205	0.42104612	0.96547764
8.81_846.75[M+H]+	0.940403293	-1.859576093	0.642693482	0.188435819	1.389215022	0.005614842	1.025955906	0.832906058	0.331133946	0.377337382	0.017101360	-0.401383806	1.088856120	-0.284415830	0.251633804	-0.403823815	-2.526493724	-1.029268349	0.418176528	-1.004501946
9.97_851.72[M+H]+	0.31999732	0.45789702	0.36120604	0.32003620	-0.74004141	0.33059730	-0.15926708	0.35865363	0.41563356	0.32834117	-0.04293508	0.27590489	0.18980675	-4.08314659	0.41736863	0.18075462	0.29152957	0.35554988	0.02386436	0.39824921
8.30_844.74[M+H]+	1.24880226	-0.73421500	0.72362486	0.01457083	1.30877218	-0.16820366	0.82787933	0.90757100	0.50058937	0.96490032	0.05857764	-0.67562893	1.04595227	-0.79858849	0.05268498	-0.44628836	-2.57425468	-1.33955804	0.13733938	-1.05452727
9.87_844.75[M+H]+	1.2475567	-1.3171604	-0.8265616	-0.6574033	1.2064470	0.0267322	0.9397977	0.9380301	0.5387009	1.1290449	0.7164381	0.6399507	-0.7792486	-1.5843316	-0.6661300	0.1668046	-1.2475179	-0.6004950	1.3631427	-1.2337972
8.70_843.65[M+H]+	0.7365559	-0.9215071	0.2499003	-0.6114414	1.4132618	0.4783481	0.5814112	0.3245857	0.7916502	1.5196059	0.3095424	-0.1507268	0.1459086	-1.1457570	0.4764270	0.1110514	-2.5159026	-1.3508141	0.6796382	-1.1217379
10.50_866.82[M+H]+	-1.12903954	-0.10618634	-0.60063607	-1.62744902	0.30397214	0.90216596	1.88758213	-1.77289413	0.33545488	-0.20922384	-0.08799104	-0.83262849	0.86261402	1.89988647	0.71779212	0.03829186	-0.08901568	0.12970807	-1.06820116	0.44579766
9.35_860.77[M+H]+	1.1677033	-2.2705830	-0.3093343	-0.1611318	1.1313906	-0.0715616	0.9628135	1.2280882	0.5139153	-0.2323825	0.3698040	0.1224159	0.3436875	-0.6616972	0.5445134	0.3395373	-2.2518133	-1.2457189	0.7215549	-0.2412012
9.53_863.71[M+H]+	-0.716290595	-0.490439409	0.142396964	-0.344921703	2.076218764	-0.193245875	1.389035469	-0.577897627	0.763503285	0.811246255	-0.857626609	-1.435697562	-0.386392927	0.007424361	-0.971683191	0.715906563	-0.439045271	2.059995194	-1.100615055	-0.451871031
8.85_858.76[M+H]+	1.13987104	-1.39349594	0.54249918	0.41564183	1.37231990	-0.30052507	0.86369543	0.68957149	-0.08099771	0.19208802	-0.18252706	-0.38896917	0.99325430	-1.36914403	0.60507712	0.32395228	-2.76438685	-0.85858543	-0.16174151	0.36240219
10.18_858.76[M+H]+	0.47022492	-0.64466099	-1.20354034	-1.61105289	0.70463241	1.75698257	0.39967097	-0.84243496	0.55560804	0.40026658	0.24245377	0.57306701	-1.37779827	0.14893899	-0.46738337	-0.37979563	1.17239302	-0.02863594	1.70002763	-1.56896349
8.44_856.74[M+H]+	0.83922036	-1.51912404	-0.39962175	0.23151077	1.37731160	0.66910127	0.65256218	0.73242716	-0.12149499	0.55712201	0.09224546	-0.35457735	1.03465067	-0.48253013	0.51994133	0.02616027	-2.83823569	-1.44569060	0.52782533	-0.09880386
9.60_856.74[M+H]+	0.7115225	0.2126175	-0.6109245	-1.3213690	1.0922362	0.9420638	0.6709936	-0.3261809	0.5354411	0.9988995	0.5049049	0.3782370	-2.5781192	-0.9023876	-1.3841676	0.5152510	0.5639542	-0.0256082	1.0233314	-1.0006956
11.03_856.74[M+H]+	0.15759527	0.46150056	0.51462349	0.65515101	0.38538514	-4.06654939	-0.07372967	0.19304142	0.45971034	-0.05074088	0.47530972	-0.03750904	0.63750215	0.18391776	0.18928013	0.18664557	0.10372668	0.29582823	-0.51528345	-0.15540506
8.99_852.71[M+H]+	0.6381412	-1.7213167	-0.6280572	-1.0086370	1.6273814	0.1297025	1.0882344	0.4232702	0.9682681	1.3327647	0.6959055	0.3822747	-1.2358397	-0.5181483	-1.1932952	0.3831781	-0.6727872	-0.7619779	1.1406585	-1.0697202
9.16_853.63[M+H]+	0.49479960	0.34519636	1.27669811	0.53167546	0.57055116	-1.37208544	0.89435581	-0.77914432	0.48126646	-0.28675289	0.45215054	-0.13893849	0.08149165	0.32482517	0.88568024	0.94756036	0.48457869	-0.95707677	-2.68853245	-1.54829923
11.71_878.82[M+H]+	0.01622349	1.33986034	-1.37584760	-0.61802071	-0.87701725	-0.62234120	-1.33947507	-0.49516104	0.88519004	-1.80635356	0.69427811	1.58383768	-1.06557650	0.21126414	0.38330102	-0.01435567	1.58958449	0.51640455	0.69938314	0.29482160
10.77_862.82[M+H]+	0.5979456	0.6352305	0.6451830	0.4053951	-1.7038230	0.7086728	0.6137184	0.5119982	0.5561873	0.4473571	-1.6865842	-1.6708510	0.6260751	0.6354251	0.4170765	0.4682420	0.4342433	-1.6466393	-1.6984133	0.7035608
9.35_874.79[M+H]+	0.87909164	-2.31182531	-0.12496952	0.15372729	0.74580316	0.25580520	1.06303138	0.96744561	0.25874834	-0.24099093	0.29829597	-0.04951676	0.64114086	-0.43444268	0.85493491	0.61249854	-2.59234824	-1.20126243	0.26218478	-0.03735180
10.92_874.79[M+H]+	-0.16771137	-0.21924557	-0.99211096	-0.93863639	-0.71281393	-1.09598737	-1.05550611	-0.20984535	0.91740255	-1.19186634	0.75919948	1.60261053	-1.05170788	-0.87413393	-0.02043436	0.52719995	1.48680524	0.43985481	1.79854171	0.99838528
8.85_872.77[M+H]+	0.99293801	-1.33465307	0.49296567	0.65725356	1.12393951	-0.17153740	0.67690341	0.69999661	-0.04812875	0.25240554	-0.23858758	-0.54022898	1.05204173	-1.25498604	0.77926716	0.33894405	-2.88713718	-0.85148774	-0.31927853	0.57937001
8.44_870.76[M+H]+	0.93300412	-1.48862138	-0.45215910	0.08050641	1.42282526	0.35972415	0.78518644	0.87174365	-0.03482710	0.56371437	0.14354848	-0.31310672	1.06689599	-0.69791309	0.45811407	0.09394971	-2.77176761	-1.35841789	0.55972036	-0.22212013
9.87_875.72[M+H]+	0.14224965	0.24165113	0.35660246	0.33400089	0.09180080	0.54882860	-0.09848913	0.25482138	-4.14351062	0.56028033	0.20761561	0.06546733	0.48046192	0.40814508	0.12017514	-0.06572185	-0.01921885	0.37853290	-0.24748481	0.38379207
8.11_868.74[M+H]+	0.732029721	-1.111675454	-0.256753142	0.102003186	1.009997571	0.544036546	0.851624684	0.516755876	0.164587176	1.676314908	-0.008720809	-0.006848931	0.699268798	-0.714047984	0.760529687	-0.793876175	-1.713038719	-1.585653565	0.976457150	-1.842990526
9.57_868.74[M+H]+	0.52894190	-1.66025196	0.05589161	-0.93941346	1.69086044	-0.21433903	-0.17776958	-0.25564053	0.28447381	0.57028104	0.46350024	1.15024672	-0.72526220	-1.17220065	-1.67002720	0.79564340	0.23619187	-1.28930805	1.60100991	0.72717174
11.07_892.83[M+H]+	0.96341866	0.58249876	-1.02747519	-1.00722067	0.30140833	-0.08740487	0.48775568	0.16239829	0.78683732	-0.82974321	0.46615732	0.28084811	-2.30912573	-1.78174595	-0.66507736	0.08971988	1.15609001	1.12995071	1.45019143	-0.14948150
10.89_888.81[M+H]+	0.40456778	-0.71993984	-0.64943494	-1.28530728	0.43810863	-1.81139358	0.12762715	-0.04949267	0.91203296	-0.64786420	1.01913142	1.42615167	-0.86547609	-1.06524922	-0.40701391	0.70509227	1.07659339	0.24064421	1.99019548	-0.83897324
9.27_886.78[M+H]+	1.034667982	-0.872317406	0.398285484	-0.529018901	1.675635943	0.843753656	1.078312427	0.716427466	0.087493295	1.283038292	-0.135212998	0.001133174	0.235703538	-0.997162465	-0.773893006	-0.276776867	-2.478254936	-0.909639455	0.548702421	-0.930877646
8.64_882.75[M+H]+	0.55348552	-1.97659414	-0.33452598	0.33866403	0.97936755	0.97571338	0.73637825	-0.05024157	-0.28924615	0.80823345	-0.45628894	0.25154834	0.81493901	-0.88597592	1.62942272	0.08382554	-2.19482485	-1.42934903	0.11058931	0.33487948
10.01_882.76[M+H]+	0.8051807	-1.3411537	-0.6971406	-1.4237328	0.7423760	-0.2620087	0.5834865	0.3786443	0.5509695	0.3715681	1.1920257	1.0657725	-1.4300695	-1.8236264	-0.4409255	0.4350555	1.1225689	-0.2914212	1.3998762	-0.9374456
9.53_885.69[M+H]+	0.5714005	-1.9008185	0.1124773	0.4056935	0.6804982	0.2068346	-1.9646221	0.2719031	0.6959608	0.7117237	0.6944073	0.3777715	0.3280507	0.1877072	-1.8342140	0.7355790	-1.9253008	0.7597408	0.6703575	0.2148498
11.12_895.81[M+H]+	0.58259937	0.63736912	0.29509867	0.44036373	0.88561339	0.78619213	-2.06214767	-2.41689234	0.51009295	-0.43111813	0.35743367	1.26543620	-0.40032158	-1.35409323	-0.49635822	0.40954399	-0.56094866	1.21562250	0.01823511	0.31827900
10.19_893.79[M+H]+	-1.6931653	0.5852259	0.4414950	0.7305310	0.4613674	0.7960790	0.4393017	0.4252664	-1.6917480	0.4416796	-1.6850406	-1.6668164	0.7671517	0.6405133	0.6436672	0.4233472	-1.6391109	0.4400928	0.4212915	0.7188714
9.39_900.80[M+H]+	0.8199784	-1.8226397	-0.6023345	0.1763608	0.6323590	0.9460055	0.5701567	0.9005893	-0.2954914	0.5341330	-0.1588599	-0.3400198	0.9852915	-1.0243854	1.3890044	0.2981364	-2.4467304	-1.1660623	0.5258759	0.0786326
10.80_900.81[M+H]+	1.080258587	-0.550461331	-0.954510814	-0.506535074	2.018568940	-0.377281211	1.355799061	0.377934487	-0.651210416	-1.146036188	0.889170724	1.542271213	-0.514602260	-0.003122697	-0.096041782	-1.214534112	0.614784591	-0.092409783	-1.766921196	-0.005120736
8.93_898.79[M+H]+	0.3760527	-0.4674648	0.2578183	0.4167977	1.1461571	1.3052046	0.2171816	0.4538193	-0.5461327	1.6035477	-0.5303455	-0.2982993	1.1354091	-1.2271123	0.8278797	-0.2786412	-2.2719799	-1.4957361	0.2952736	-0.9194295
8.65_896.77[M+H]+	0.6423322	-1.9179839	-0.4611165	0.3631716	0.9532649	0.8164735	0.7257944	-0.1417948	-0.4724904	0.9771265	-0.5178543	0.4404149	0.9120494	-0.8334076	1.6397169	0.2322581	-1.9871648	-1.5991816	0.0978800	0.1305115
9.52_887.75[M+H]+	-1.1989509	0.7885227	0.7017002	0.7636305	-1.2093546	0.8499039	-1.1773988	-1.1863808	-1.1977058	0.7530789	-1.1918135	-1.1758040	0.8760097	0.8445133	0.7698263	0.7549640	0.7479027	0.8536377	-1.2038501	0.8375684
10.75_920.86[M+H]+	0.5708968	-0.4020863	0.1731811	0.2218660	0.6584491	-0.6212278	0.4851958	0.3001015	0.4955338	-0.2514889	0.3734515	0.6927766	-3.7173945	-0.5535988	-0.7665526	0.3544179	0.5297747	0.2839778	0.1003743	1.0723519
9.25_917.76[M+H]+	0.728959446	0.435992693	0.002246245	-0.357822167	-0.346256875	-1.213735328	-0.463512001	-1.297884690	0.522070948	-2.980224004	0.700094311	1.438534903	-0.257460690	0.098668763	-0.330060941	0.749416221	0.440730720	0.263290139	1.242811234	0.624141071
10.71_912.80[M+H]+	0.24657995	0.53274992	-0.96457817	-0.77824987	0.34676656	1.02564746	0.20198078	-0.04745791	0.70043313	0.41639862	0.65984025	0.68117383	-3.36102031	0.23549522	-1.24116583	0.37810201	0.76216356	0.51316317	0.30075497	-0.60877733
9.93_910.79[M+H]+	-0.72746862	0.01267654	-0.79648618	-0.72427160	1.16851072	1.30837179	0.37033930	0.22866283	0.64228218	0.67681341	1.60480599	1.56197470	-1.90776778	-1.34419179	-1.14500715	-0.43265031	-0.25153477	-0.18217029	0.71558857	-0.77847753
8.90_908.77[M+H]+	0.60146125	-1.02928856	-0.48522934	0.19324299	0.33997908	1.41763843	0.43051074	0.33193849	0.31048241	0.87988190	0.24717045	0.59874632	0.57890002	0.78398575	0.19652580	0.07320147	-3.19575412	-1.35383051	-0.20210782	-0.71745474
10.03_908.77[M+H]+	0.26140562	-0.91911479	-0.60433022	-1.52134538	0.43263218	0.05453246	0.49561054	0.29568525	0.57128452	0.43747391	1.13034789	1.29017602	-2.14978047	-1.06065292	-0.12148650	0.29789343	0.70886131	-0.24876976	1.87375720	-1.22418031
11.47_936.90[M+H]+	0.23965502	0.10478111	-0.33842408	0.90128504	-0.68259779	0.08754055	0.86775938	0.14960393	-2.50648982	0.42564641	0.01355093	1.11401881	-0.20428233	1.77791977	0.21519007	1.25062300	-1.68260149	-0.07945754	-0.95513740	-0.69858357
9.76_939.84[M+H]+	0.53607949	-3.92140243	-0.17113660	-0.15524934	0.64947883	0.09877219	0.45597712	-0.11694690	0.28556342	0.66823856	0.32116006	0.73566897	-0.30927335	0.28422102	0.38044758	-0.22179193	-0.31558350	0.45863741	0.76818754	-0.43104814
10.02_928.83[M+H]+	0.5064211	-1.4468468	-0.9396955	-1.3274628	1.1497012	1.4692172	0.4272701	0.2614166	-0.4346851	0.6827319	1.5506863	1.2191710	-0.6300064	-0.4671022	-1.1936888	0.1128101	-0.8211929	-0.5422626	1.3556108	-0.9320931
9.45_926.82[M+H]+	0.67132908	-1.00245386	-0.33090097	-0.67090965	0.68464953	1.62260052	0.66576072	0.32875321	0.08796918	2.01415706	0.05549342	0.04646833	-0.01236012	-1.36946914	0.16953951	-0.10756553	-1.47523004	-1.03762429	1.25034330	-1.59055027
8.70_922.79[M+H]+	0.51206717	-1.09588232	0.29740618	-0.55373638	0.97185965	1.10250712	0.60776863	0.22687167	0.17249072	1.88251950	0.03888275	-0.13509972	0.19082382	-0.72306183	0.39542743	0.41239307	-2.65475878	-1.37083705	0.60828284	-0.88592448
10.79_958.88[M+H]+	1.1579204	-1.9391939	-0.9193174	0.3867517	0.6644286	0.2985724	0.2552951	-0.3182129	1.2189000	-1.6709386	0.4578467	-0.3782294	0.2930798	-0.1096926	-0.1523221	-1.7674702	1.1301118	-0.7677408	1.3366491	0.8235626
9.84_952.83[M+H]+	0.7010283	-0.1063555	-0.9389983	-2.4002263	0.5633269	0.8648878	0.3864014	-0.1115850	0.2625621	1.2024902	0.5265996	0.7741994	-1.4871564	0.5713746	-0.4109498	0.4500681	0.6303015	-0.3824726	0.8983744	-1.9938704
8.80_934.82[M+H]+	0.32677045	-0.09319997	0.22160127	0.29369426	-0.42475782	0.01451851	-0.01955714	-0.39585405	0.35672984	-4.04608896	0.53744491	0.59916906	0.27759854	0.58594381	0.49945518	0.24885293	-0.17569563	0.30431167	0.53127912	0.35778404
11.45_974.91[M+H]+	0.45433710	0.27692207	0.27555335	0.31773959	0.43160809	0.29244749	-0.03485577	0.14682457	0.28925675	0.20139391	-2.89334782	0.28636591	0.65060063	0.51659727	0.52264136	0.51063954	-2.82509511	0.14088284	-0.19623572	0.63572398
9.52_964.83[M+H]+	-1.1287633	1.1544368	-0.9998933	-0.9523289	0.9266958	-0.8335089	-1.0803427	-1.1005220	0.9845270	1.0910516	0.9298381	0.5851529	-0.8969718	-0.8432506	-0.8871204	1.1239801	1.0240505	1.1083702	0.7108623	-0.9162632
8.97_975.87[M+H]+	-0.03239998	0.65403618	0.05076673	0.29270302	-0.77431735	-0.21571597	-0.60684171	0.12410742	0.25788096	-3.92818425	0.39174949	0.51733674	0.16194010	0.40073360	0.42893563	0.34179646	0.71654217	0.54200033	0.41262112	0.26430929
9.29_976.84[M+H]+	-0.36736455	0.31955762	-0.64275559	-0.22844941	0.24316068	1.99081686	-0.42810919	-0.11008911	-0.53879041	1.47109730	-0.06875896	0.80423734	0.25573440	-0.11404886	1.00934023	-0.01819636	-2.84766816	-1.10726802	0.67341224	-0.29585804
11.82_1077.05[M+H]+	-0.12094557	0.25074089	-0.98909601	1.22216814	0.09928111	1.48578291	-1.04670479	-1.06115500	-0.05499500	0.31068594	-1.06989524	-1.04413912	1.46846013	1.49373386	-0.90834078	1.22043498	-1.00498450	-0.04296739	-1.08926025	0.88119571
12.26_1075.04[M+H]+	-0.8355080	2.1817453	-1.7700751	-0.4888625	-2.1882280	0.2515503	-0.1557907	0.3229729	0.1696549	0.1683459	0.6718527	0.6412311	0.1926829	-0.2101904	1.0522611	-0.4940423	-0.3299482	1.3682600	-0.8681488	0.3202368
12.17_1089.05[M+H]+	-1.18325865	1.43336219	-1.29563043	0.23627291	-2.15863814	0.55188563	-0.48380218	0.29406344	1.14080396	-0.35308507	0.98832735	0.62498558	-0.04112657	-0.66582138	1.34999740	0.39834462	-0.63869148	1.12413826	-1.27780871	-0.04431873
12.11_1087.04[M+H]+	-0.38088439	2.04068877	-1.74669755	-0.85470306	-1.30118752	0.44619758	0.09848421	0.42502207	0.93695989	-0.30811156	0.87372976	0.97006514	0.26394884	-0.92272030	-0.29336392	-0.23162237	-1.43884990	1.47896347	-0.67188795	0.61596878
12.18_1103.07[M+H]+	-1.4224871	1.4364308	-1.3506068	-0.1819750	-2.1733923	0.4154839	-0.2547127	0.1155186	1.1348528	-0.3905608	1.1061587	0.7585942	-0.2229367	-0.2340541	1.4451548	0.2803449	-0.7413363	1.1793909	-0.7853497	-0.1145182
12.12_1101.05[M+H]+	-0.43714368	2.07753825	-1.44842718	-1.62434805	-1.03886450	0.39775480	0.35072050	0.52793888	0.59868517	-0.54157268	0.78663450	0.44462570	0.30131940	-1.00865684	1.10063903	0.07206935	-1.31872120	1.29220012	-0.88812807	0.35573649
0.45_182.08[M+H]+	0.62825880	-0.07069502	0.42897458	1.52854747	1.11120303	-0.64953979	0.10906501	-0.13274049	-1.61553783	-0.45145930	-0.89838762	0.07735049	0.61406023	1.46363720	-0.05989724	-0.16023273	-0.02356113	-1.08676783	-2.23735200	1.42507416
0.47_175.14[M+H]+	-2.40801996	-0.98806548	-1.36192957	-0.87946310	0.54345942	-0.19314917	0.52852480	-0.92083254	0.11303089	0.97253141	-0.09384803	-0.45715020	1.33199591	1.29850401	0.19023273	-0.87592760	0.49235970	0.94990853	0.93825182	0.81958644
0.46_175.00[M+H]+	-0.8262171	0.4780376	-0.1856666	-1.0421900	-1.7850065	1.7784514	0.6652737	0.5142548	0.1543912	-1.4572695	-0.2499968	1.1719273	0.5552385	0.5383173	1.1671089	0.3469105	0.4526477	-0.4997965	-1.9407209	0.1643049
0.76_458.24[M+H]+	0.8582685	0.9555375	0.9566379	0.9790906	0.8998358	0.9828775	0.8820991	0.9037549	0.9184393	0.9487189	-1.4074566	-0.5543289	-0.3910300	-1.2780618	-0.6116573	-1.3427392	-1.3639324	-0.4734047	-0.5495278	-1.3131214
0.76_502.32[M+H]+	0.8811110	0.9972367	0.9927929	0.9979028	0.9289244	1.1190041	0.9364222	0.9801776	0.9108023	0.9827940	-1.0242263	-0.9753149	-0.8644540	-0.9859011	-0.9767253	-1.0267461	-0.9712545	-0.8959624	-1.0824503	-0.9241330
0.69_516.33[M+H]+	0.6504449	0.8879816	0.9110766	1.2529874	0.8849003	1.0574033	0.8282972	1.3901720	0.8304937	0.9231332	-1.0374658	-0.9460308	-0.8579634	-0.9342636	-1.0625955	-0.9901828	-0.9556267	-0.9625968	-1.0904342	-0.7797307
10.10_549.49[M+H]+	-1.2951442	0.7028132	0.2423913	0.3084404	-1.4103881	-0.4364168	-1.4372286	-0.6960672	0.6231317	-1.2497854	0.8685076	0.5597657	-0.2126421	-0.7027731	1.4104355	0.8807429	1.6062887	0.7864376	-1.3405226	0.7920135
10.11_547.47[M+H]+	-1.4610974	0.4051230	0.3422693	0.3642414	-1.2164577	-0.7902868	-1.2300431	-0.4921980	0.7064551	-1.2389053	0.6149369	0.2042278	-0.1234677	-0.7390561	1.1379858	1.0255805	1.6801315	1.0808077	-1.4004420	1.1301951
5.25_575.50[M+H]+	-1.19004893	0.30885921	1.30338256	1.88170520	0.48417952	-0.96284755	-1.23207134	-0.12028052	0.06653669	-0.63108168	0.19863616	-0.41287026	1.55275694	0.08055379	0.02627412	-0.36488105	0.10023287	1.31929282	-2.13695907	-0.27136950
10.13_575.50[M+H]+	-1.20174442	0.24427881	0.30329735	0.62588938	-1.25539765	-0.57363477	-0.93068230	-0.56918204	0.71335986	-1.38421262	0.73249095	0.05663401	-0.28881604	-1.19246280	1.03836033	1.08230188	1.57019194	1.01908878	-1.35382614	1.36406549
4.57_738.51[M+H]+	0.24779199	0.46438181	1.13338749	0.79592343	1.46818275	-0.12575427	0.71546331	-0.38153737	-0.04001446	1.12503472	0.20064684	-2.30295609	-0.41580214	-1.03734398	-1.35064225	-0.12515445	-0.06215537	1.57247485	-1.06064460	-0.82128221
5.25_745.56[M+H]+	-1.09533034	-0.72604858	0.58035032	0.64741737	-0.73959601	-0.85342674	-1.74649804	-0.45711961	0.75756687	-1.96346053	-0.38867691	1.04197239	2.01922708	1.10718054	0.69441702	0.29442436	0.42981719	0.50426815	-0.05114165	-0.05534289
4.33_754.54[M+H]+	0.467940227	0.096161935	0.901237967	0.736818451	1.353468270	-0.729606922	1.341780903	-0.304828204	0.003921307	1.272784986	0.122082931	-2.419077300	-0.678133897	-1.405881656	-0.739642625	0.039023144	-0.559492754	1.391393030	-0.299469564	-0.590480229
8.40_760.65[M+H]+	0.79840639	-1.52780767	-0.12298182	-0.01571197	1.29799316	0.24156029	0.81074923	0.97129261	0.19878662	0.97867361	0.30939322	-0.04528735	0.77003279	-0.53374983	0.58150200	-0.39581142	-2.30458697	-1.59082369	0.85470117	-1.27633036
5.20_769.56[M+H]+	-1.09655009	-0.66947488	0.68654822	0.08723660	-0.61815021	-0.51205695	-1.98417621	-0.60654865	0.38740085	-1.45694207	-0.18289765	1.25138894	2.26288699	1.17813605	0.68662648	-0.69026258	0.62614923	0.26971194	0.35648437	0.02448962
4.79_768.57[M+H]+	0.39001125	0.65430371	0.77745920	0.84843366	0.68619910	0.79123324	0.44675559	0.75505494	0.67064133	0.70473488	-0.53252998	-2.60580104	-0.36385854	0.34442054	-0.01656190	-0.17273241	-0.17536154	-2.52697850	-0.71392950	0.03850598
8.91_777.68[M+H]+	1.26414772	-0.90915189	0.40991954	-0.16864990	1.81838727	-1.64498210	1.40733031	0.73949036	1.15629705	0.56438073	0.50908617	-0.79650760	-0.34411283	-1.17609671	-1.11825396	0.07758492	-0.65837656	-0.21724436	0.44726688	-1.36051501
8.91_776.68[M+H]+	1.21279263	-1.04775779	0.54480938	-0.25252732	1.91339844	-1.30762473	1.42037565	0.61225922	1.21286628	0.61056742	0.49449090	-1.08036876	-0.41040476	-0.95275776	-1.12449546	0.01853575	-0.60443520	-0.23969056	0.43015628	-1.45018962
9.41_784.65[M+H]+	0.4876430	-1.5874850	0.3698820	-2.1148677	0.9145450	-0.6666635	1.5810969	0.4617374	1.1010246	-0.6866146	0.5422779	-0.5753223	-0.5134951	0.7773569	0.2828225	-0.3954401	0.7530607	0.7025926	0.3164874	-1.7506389
9.40_783.65[M+H]+	0.6648212	-0.7101752	0.4764720	-2.5896426	0.8950290	-0.4786371	1.4303968	0.3582398	1.0437334	-0.3948787	0.4177859	-0.3567329	-0.6099410	0.3977573	0.2978314	0.2561020	0.2205296	0.6906377	0.2483105	-2.2576390
4.62_787.53[M+H]+	0.08698108	0.52927674	0.79911220	0.37134279	0.59312045	2.19859757	-1.45411859	0.31544874	-1.08053213	0.44994737	-0.60035786	-0.01803117	1.33979543	-2.04376268	-0.24002105	-1.06843015	-0.92815187	0.06095049	-0.17127685	0.86010948
5.81_788.61[M+H]+	-0.852476187	0.864902435	0.001545872	1.141748632	-0.395905232	0.395889690	-0.064572935	-0.271449067	-1.332734995	-0.738136922	-1.391071637	-1.784092572	1.398436402	0.817857837	-0.083912971	-0.052230160	0.498064148	0.801771794	-0.946270161	1.992636028
5.41_795.57[M+H]+	-1.27004310	-1.17799085	1.04086836	0.08621348	-0.97170652	-0.99828951	-1.20481378	-0.83005055	0.37137435	-1.05995213	-0.04380588	1.43707360	2.17966172	0.97751574	0.45646257	-0.49077916	0.91001912	0.23751881	0.62082665	-0.27010290
9.60_807.72[M+H]+	0.96470677	-0.60702578	0.98980103	-1.04936621	0.13606446	-1.93150625	0.49908080	-0.20363472	1.38818110	-2.16422357	0.98863168	0.69664415	-1.08976441	0.09300242	-0.69172864	0.37413407	1.14534941	0.20459096	-0.26208748	0.51915019
8.54_813.68[M+H]+	0.634057772	-1.079987638	-0.493379524	-0.113831333	1.206122797	0.947407316	0.476199349	0.737690117	0.312028612	1.459659149	0.004183831	0.291625549	0.601661801	-0.552400319	0.248773800	-0.300992320	-2.073334150	-1.806550438	1.021848463	-1.520782835
9.86_823.68[M+H]+	0.45666780	-2.31660513	-0.78406243	-0.53036459	-0.04556786	1.05149430	0.46398225	1.23745257	0.55490699	-0.19267237	0.51834930	0.51726352	0.35974454	0.53508119	0.73851685	0.85962589	-2.47195299	-0.80174906	0.33020135	-0.48031216
9.16_832.73[M+H]+	0.26339097	-0.97319229	1.49078071	-0.12097820	1.27055096	-2.22713710	1.38893157	0.45624230	0.93703473	-1.12727656	0.41669079	-0.96669983	0.65238232	-0.27734586	-0.91042647	0.33673076	-0.35067202	0.01199963	-1.17789973	0.90689331
9.16_831.72[M+H]+	0.7227411	-1.1225466	1.2697819	-0.4002310	1.6079350	-2.1657400	1.2257801	0.7598350	1.1667649	-0.4498369	0.8191473	-0.5955686	-0.2135804	-1.2394209	-1.0217330	0.3910345	-0.5714982	0.1267854	-0.5613845	0.2517352
8.72_832.74[M+H]+	1.08798505	-1.24174459	0.68684181	-0.25490534	1.65833417	-0.69404640	1.39102445	0.82483163	0.00735614	0.27668234	-0.23741646	-0.64701958	1.18333991	-0.42878258	0.15887287	-0.40712550	-2.61763463	-0.67997360	0.31827204	-0.38489174
9.93_833.74[M+H]+	0.51803082	-1.03006500	-0.20142608	-0.60481632	1.95761551	-0.74541784	1.63434280	0.88307848	-0.33868734	0.54147138	1.25571542	0.30177045	-1.65920936	-1.05944948	-1.38963557	0.58501758	0.06198780	0.34679086	-0.01961465	-1.03749944
9.63_833.74[M+H]+	0.2121662	-0.4837801	1.4390403	-0.8185766	0.2174135	-1.8246564	0.4943412	0.2973819	0.3189431	-2.7170480	0.3735926	0.5013791	-0.7502631	0.2462382	-0.4531448	0.8007697	0.8000703	0.4617637	-0.4746223	1.3589913
9.03_841.71[M+H]+	0.430188492	-1.321088217	-0.533403375	-0.314552265	1.894858689	0.629128807	0.370731070	0.888755765	0.284625002	1.748313034	-0.009073456	0.903941145	-0.099454779	-1.156133241	-0.373857079	-0.207060154	-1.921943140	-1.236479153	0.741183346	-0.718680488
9.51_845.74[M+H]+	0.2158706	-1.0531623	-1.0584819	-1.0428900	0.2211980	-0.6145203	0.6728444	1.1375150	1.1662120	-0.7605529	1.3873641	0.8721451	-1.7308019	-1.0343324	-0.7014514	0.4158844	0.3194241	-0.1335671	1.9803138	-0.2590113
9.52_842.73[M+H]+	0.8772432	-1.3398340	-1.1521232	-0.5042471	1.3100876	0.4213137	0.6354876	1.0618485	0.1498118	0.9248956	0.6128199	0.8601852	-0.6014824	-1.2608025	-0.5676323	0.3118988	-1.2766862	-1.1620117	1.7351719	-1.0359445
8.40_845.74[M+H]+	0.63751620	-1.44381957	0.19276535	0.24175595	1.16125273	0.44661938	0.63978182	0.86960477	0.13721535	0.91195038	0.03634998	-0.13245144	0.84483851	-0.16893903	0.73328083	-0.46769578	-2.70938176	-1.49390698	0.69374124	-1.13047792
8.40_844.74[M+H]+	0.744151089	-1.602225230	0.001929955	-0.021097101	1.175937904	0.368102286	0.663212979	0.932098026	0.031515778	0.900440426	0.444334097	-0.052408880	0.993963119	-0.153105631	0.338902435	-0.336681901	-2.458893573	-1.687501802	0.824666566	-1.107340544
11.40_850.79[M+H]+	0.4037832	0.5934098	-3.7837472	0.4624454	0.3286784	-0.3412337	0.2159527	0.3186020	0.5317740	-0.2876936	0.5679799	-0.2019211	0.2148573	0.0567600	-1.3244098	0.4515577	0.5886854	0.4151205	0.4809710	0.3084281
11.41_848.78[M+H]+	0.343155790	0.321896774	-4.113532064	0.371533048	0.249226057	-0.284430264	-0.264106358	0.299642008	0.464517192	-0.226586092	0.432002711	0.008129536	-0.047650246	0.133093811	0.331334188	0.345630166	0.541098700	0.372384092	0.464475780	0.258185172
9.06_853.71[M+H]+	0.4619546	-2.0709992	-0.4040976	-1.1440479	1.4356696	0.5495433	0.7300960	-0.1994631	0.9535116	1.1986167	0.5867561	0.8871349	-1.7515894	-0.5641901	-0.1770194	-0.2873638	0.2962068	-0.7469861	1.2267529	-0.9804860
9.07_852.71[M+H]+	0.07175988	-1.44263736	-0.89002385	-1.50132340	1.65240328	0.65712499	0.42915391	0.27576631	0.83996189	1.07788269	0.80008365	1.00062551	-0.85260771	-0.61903448	-0.13412333	0.15975859	-0.15511028	-1.95830150	1.22984253	-0.64120131
8.44_857.74[M+H]+	0.9358917	-1.7121732	-0.3084241	0.1595089	1.2612268	0.5939598	0.6328078	0.6951297	-0.1319804	0.5246588	0.2073098	-0.4021681	1.0614258	-0.4884796	0.7210038	0.1915095	-2.7877897	-1.2959788	0.4980202	-0.3554587
8.59_857.74[M+H]+	0.5333815	-1.7370892	-0.4479386	-0.0443762	0.6820778	1.1346204	0.7598079	0.5740968	0.1614106	1.2236071	0.1505150	0.2217682	0.7035258	-1.7455555	0.8555760	-0.2251834	-1.7735456	-1.3931767	1.1220218	-0.7555437
8.59_856.74[M+H]+	0.51979087	-2.18890318	-0.48133712	0.06691660	0.71914433	1.05698045	0.40983196	0.45053898	-0.03835052	1.36791719	-0.03739890	0.41833896	0.61138038	-0.22600167	0.89578728	-0.28879067	-1.93748712	-1.40722854	1.18442741	-1.09555668
9.97_859.76[M+H]+	0.75203487	-0.45663723	-0.68140054	-1.12182514	1.46696697	0.44744015	0.95286404	0.34046011	0.83884175	0.86322257	0.80235980	0.65335514	-1.78400015	-1.06978874	-1.18618738	0.33656905	-0.59198118	-0.03666876	1.19839506	-1.72402038
9.97_858.75[M+H]+	0.81715181	-0.45982731	-0.67625761	-1.12610391	1.45212714	0.40465894	0.91756976	0.24936336	0.83820675	0.89401883	0.71276832	0.74598489	-1.74030804	-1.12728427	-1.29926834	0.31126394	-0.37778752	-0.05720569	1.22799315	-1.70706419
8.98_858.76[M+H]+	0.50509155	-2.34962554	-0.89887221	0.02181011	1.09122414	0.81253743	0.89252678	1.25613906	0.31327375	-0.01455064	0.39822891	0.13314067	0.64096815	0.24394248	0.04480330	0.24162944	-2.21043988	-1.19749788	0.76650011	-0.69082970
8.52_863.72[M+H]+	0.49204046	-2.27052459	0.19638774	0.27019808	0.44320053	0.52402041	0.38707993	0.49668512	0.56275097	-0.07593115	0.51599870	0.65691388	0.43264849	0.58633640	0.39464951	0.47395845	-2.29642614	-0.22797235	0.65885293	-2.22086736
8.81_864.72[M+H]+	0.4467634	-2.8347375	0.3243556	0.2766713	0.5230387	0.5022893	0.4066520	0.4504008	0.4291509	0.4540424	0.4476880	0.3060214	0.3210216	0.3207390	0.1136046	0.3637382	-2.8607934	-0.1091126	0.5336918	-0.4152254
11.07_869.77[M+H]+	0.4408361	0.7521842	-0.7509221	-0.4878583	0.7138187	-0.5723394	0.2939083	0.5073050	0.6031429	-0.5005474	0.5328686	0.1429200	-2.0183200	-0.7524450	-0.1037611	0.7910031	0.7876930	1.7903110	0.3083911	-2.4781886
11.37_876.81[M+H]+	0.20374090	0.52689784	-4.12837462	0.35563235	0.20211763	-0.30892509	0.11895626	0.22175185	0.42524148	-0.28347142	0.41486474	0.01870085	-0.02026039	0.02683519	0.28927570	0.41250678	0.49595136	0.34909472	0.44930856	0.23015532
10.24_878.82[M+H]+	0.3936819	0.2664436	0.2922672	0.2289348	0.3809103	-0.1817090	0.4562801	0.3872322	0.3793956	0.2367387	0.3845142	0.3530278	-2.8911365	0.3030651	0.3028942	0.3855955	0.4069728	0.4316649	0.3874400	-2.9042134
9.43_882.74[M+H]+	0.9153311	-0.2559230	0.2773450	-2.4974279	0.9696954	-0.9401223	0.6775574	0.3686673	0.7599238	1.2113840	1.0677118	0.4661164	-1.5616435	-0.2979657	-0.2922726	0.6000349	-0.1007303	-0.4606410	0.6315101	-1.5385506
9.44_881.74[M+H]+	0.49471564	-1.48725802	-1.40265131	0.39819134	1.69257373	0.83533194	0.42565563	-0.09474417	0.49835500	0.89702600	0.80407748	1.00162012	-1.91348269	-0.46404329	-0.46089347	0.23879098	-0.20735279	-0.64786407	0.95454886	-1.56259690
10.72_883.72[M+H]+	0.52971840	0.10642289	0.19892844	0.14264813	0.63148889	0.24715681	0.74852219	0.09435698	0.45946818	0.21971292	0.30981434	0.14397955	-3.62866967	0.11437456	-0.01978745	0.40804087	0.29855504	0.84502445	-1.75607724	-0.09367827
9.16_885.77[M+H]+	0.58325480	-2.20118428	-1.14731637	-0.20463956	0.57685469	0.61475223	0.82194972	0.50403790	0.01839586	0.76730549	0.26570229	1.04937463	0.21110386	-1.33681447	1.38814667	0.34425093	-1.31533791	-1.31713432	1.09472291	-0.71742507
9.17_884.77[M+H]+	0.43845626	-2.14388380	-0.99693463	-0.29956572	0.63216924	0.79221837	0.97253054	0.10674180	0.02100429	0.90108120	0.25164002	0.99186707	0.19064843	-1.37321578	1.50845260	0.31345466	-1.17952886	-1.56583946	0.94350921	-0.50480546
11.08_890.83[M+H]+	0.58399853	0.67645781	-1.27514807	-0.87313426	0.21341923	-1.21180661	-0.30247676	0.07096065	1.16124924	-0.69824802	0.56866712	0.78611961	-2.28897601	-1.25722759	-0.20954464	0.35232387	1.21333304	1.02975798	1.37750289	0.08277197
9.59_896.76[M+H]+	-1.1801018	-1.0010390	0.2265702	-0.5376455	-1.1251224	0.7321770	-0.3435288	0.2374688	-1.3206711	-0.5464027	1.2326130	1.0268400	-0.4338132	0.6313962	1.5855250	0.4488582	-0.8031505	-1.1902512	2.0526671	0.3076107
9.17_899.79[M+H]+	-0.20943101	-1.70207815	-1.33740270	-0.06852990	-0.19831149	1.66219458	0.24840282	0.11423677	-0.69025426	0.90731978	-0.09608252	0.80177919	0.44810184	-0.71717242	2.06437362	0.61432505	-1.01059908	-1.44160095	0.93655704	-0.32582820
9.17_898.79[M+H]+	-0.177856669	-1.921041262	-1.253758412	0.186131298	-0.153472447	1.417364047	0.285587508	0.003942528	-0.491384067	0.833101778	0.036871787	0.813278217	0.764260517	-0.692863046	1.947142081	0.408455115	-0.989896574	-1.509267890	1.129086935	-0.635681445
9.01_898.79[M+H]+	0.4018770	-1.8094757	-1.1386378	0.4559781	1.0500233	1.0241466	0.4124446	0.8866456	-0.1355900	0.7389186	-0.2285857	0.1713437	1.2149017	-0.1937051	0.4144555	0.1783477	-2.3763041	-1.4987488	0.7649606	-0.3329960
10.62_901.82[M+H]+	0.91868391	0.03108801	0.37796898	-2.52203229	-1.03523595	0.41941028	0.55352014	0.90262941	-0.15324300	0.32880196	0.23857789	0.87789864	-1.42131077	-0.83839288	-0.92879016	-0.04244765	-0.54853477	0.29171390	2.01634757	0.53334678
9.44_912.80[M+H]+	0.74697634	-1.12371698	-0.31301906	-0.72928777	1.01551821	1.47509522	0.88403619	0.49272676	0.12767814	1.81127615	0.04253265	-0.06612516	-0.17236866	-1.42618779	0.27627286	-0.20211573	-1.42595111	-1.15453486	1.18095606	-1.43976145
9.73_914.82[M+H]+	0.04962269	-0.24400994	0.25145460	-0.17324451	0.64117542	0.68123338	0.39077320	0.44440927	-3.95084469	0.03531722	0.22884112	0.52368048	0.24393831	-0.64173282	0.15875561	0.28425151	-0.27554146	0.11721580	0.26161713	0.97308769
8.99_916.79[M+H]+	0.45372444	0.61153748	0.36200470	0.41186791	-2.00331385	-1.79994626	-1.95749143	0.02678025	0.47442221	-1.95683177	0.51019883	0.53161305	0.37231590	0.41288183	0.61317432	0.49786267	0.70656583	0.58593206	0.61678846	0.52991335
10.68_922.88[M+H]+	0.2201264	0.4711586	0.3873924	-0.8642557	-2.9608098	0.2285527	0.1745326	0.6456291	0.6201935	-0.1398316	0.5750905	-0.2025237	-1.0348551	-0.1885610	0.2966036	0.8868574	1.2604166	1.5419808	-1.0066455	-0.9110518
10.68_920.87[M+H]+	0.31075802	0.13515970	0.07406355	-0.05091193	0.23045996	0.57548874	-3.42981315	0.41760961	0.35424342	-0.38408215	0.44507490	0.49698593	-1.25180751	0.72816685	0.37013207	0.76132294	0.88659227	0.90677829	-1.08161146	-0.49461008
10.39_928.81[M+H]+	0.487398818	0.007087537	-0.028582685	-0.327700863	0.635178642	-0.295929431	-0.426634987	-0.762996234	1.429135689	0.219018431	1.218046752	-0.044088215	-1.803973243	-1.623673855	-0.951443220	0.921729997	0.110201845	1.134797443	1.612043530	-1.509615951
9.50_926.82[M+H]+	0.22165676	-1.37920379	-1.22578472	-0.33698827	0.99557747	1.84920583	0.31845091	0.57632418	0.03758378	1.03539662	-0.11760024	0.77211629	0.36122960	-0.94555913	0.06698809	0.17463783	-1.43084342	-1.70679857	1.51041487	-0.77680408
12.55_1300.29[M+H]+	0.4845853	0.7374775	-1.9142296	0.6236626	-1.1213726	1.5089141	-1.7065094	-0.8035347	-0.5949473	0.6121380	0.8488574	-0.2075038	1.5524510	0.3213397	1.0568311	0.4397550	-0.6422296	-0.1794355	-1.1401708	0.1239217
12.55_1299.28[M+H]+	0.2792465	0.7792520	-2.1506038	0.4028249	-1.3359055	1.3325651	-0.3993305	-1.3569419	-0.4233860	0.8701576	0.7118754	-0.4726863	1.7209180	-0.2248196	1.2591083	0.4959897	-0.4922206	-0.1370191	-1.0722351	0.2132108
5.22_1474.08[M+H]+	-0.36019893	0.27977371	1.03269160	1.19179932	1.71858706	-1.35048751	-0.32910419	-0.02091809	-0.17005911	-0.83139604	0.22074008	-0.79111241	1.26171023	-0.28954530	-1.65183979	-0.70397852	-0.14818809	1.65710570	-1.38258750	0.66700778
5.11_1538.11[M+H]+	-0.69193108	0.36295002	0.26105276	1.26352387	0.56079402	-2.45916852	-0.40474255	0.36151464	-0.14452642	-0.52105513	-0.14020718	-0.87979782	0.78768857	0.09305092	-0.58946162	-0.20741189	1.17331477	1.51526031	-1.62505325	1.28420557
10.26_1632.43[M+H]+	0.55023053	-0.37779738	0.16947005	-0.50048920	0.81009574	-2.60265009	1.25877866	0.57843249	0.72031873	-0.15410731	0.38074139	0.19211866	-2.03512569	-0.06781334	-0.32283453	0.32770867	0.90832471	1.02710526	0.46086880	-1.32337614
10.26_1630.42[M+H]+	0.74493900	-0.55817022	0.29333714	-0.62545864	0.88575055	-2.73420832	1.32796928	0.60978457	0.77989067	-0.47197690	0.98491722	0.24294643	-1.75612665	-0.14903171	-0.50605353	0.09759574	0.45079711	0.89888636	0.40707272	-0.92286081
9.88_1639.40[M+H]+	1.0418367	-1.8780847	-2.4783694	0.2421547	0.8118142	-0.1659690	0.3483736	0.8012353	0.8864354	-0.4029288	1.1032488	0.6649289	-0.9276605	-0.7181700	-0.1013132	0.7674830	-1.0095557	-0.1625653	1.0441001	0.1330058
9.87_1638.39[M+H]+	0.8310742	-0.8042545	-0.4858759	-0.8776962	1.2742805	-0.3992854	1.2234057	0.7783781	0.8370870	0.6166656	0.9317694	0.3481800	-2.2039075	-1.4029320	-1.3965388	0.6774462	-0.3566418	0.1409913	0.9346176	-0.6667637
10.24_1642.42[M+H]+	0.72908493	-0.61761662	-0.02020165	-0.61091315	0.60940609	-2.18523182	-0.88771887	0.80321830	0.85826540	-0.97357275	1.01889385	0.07142305	-1.44800857	-0.31216091	-0.54942999	0.94467318	1.20598738	1.59170701	0.59443928	-0.82224415
10.25_1668.44[M+H]+	0.71759934	-0.52406738	-0.13068083	-0.27560289	0.32501809	-3.09099890	1.01101789	0.65326521	0.55400581	0.03636824	0.73173761	-0.17787347	-1.42785004	-0.39010007	-0.01429436	0.80680633	-0.07315388	1.41292591	0.72764215	-0.87176476
10.27_1694.45[M+H]+	0.46360863	-0.09325178	0.03071887	-0.65453369	0.49774262	-2.85536749	1.12332749	0.82477908	0.73032741	0.60757603	0.28631400	0.37106619	-1.94317521	-0.48929916	-0.33027338	0.74730143	0.02862481	1.01502351	0.56233034	-0.92283972
11.43_1000.93[M+H]+	0.9252776614	-0.0426784410	-1.2436104320	0.0564911726	0.8006862072	-2.7659242585	0.4123035627	0.1641629283	0.4844835858	-0.5741795334	0.7361059076	-2.0345909462	1.0920802140	0.0195313709	0.3563238804	0.1375461510	0.0006682867	0.0925305399	1.2179690057	0.1648231371
11.80_439.23[M+H]+	-1.16881894	0.15770271	0.45894878	0.90510424	-0.84952723	1.70155797	-0.93503074	-0.59739930	-0.28180831	-0.19183440	-1.59180645	-0.14832948	1.13565913	1.12656264	1.35245292	0.88128324	-0.99348427	-0.05455971	-1.56985882	0.66318602
11.84_439.23[M+H]+	-0.71045318	0.09716454	0.36162296	-0.34891387	-1.19506464	1.51769010	0.33318442	-0.33866945	-0.38615342	-1.08561291	-0.21847996	-0.69829643	1.19459533	1.73956129	-0.16006701	0.50394200	-0.01930892	-0.38720564	-2.03756168	1.83802647
11.84_492.43[M+H]+	-0.39796773	-0.17297986	0.87380370	-0.09848717	-0.39525226	1.43970127	-0.23845961	-0.32050851	-0.55255328	0.74629108	-3.39326435	-0.25330875	0.70267064	0.90076265	0.13204701	0.47269458	-0.30361060	-0.10347021	-0.25991243	1.22180381
11.80_492.44[M+H]+	0.24237009	0.49616710	0.78399203	0.35282324	0.21544191	-3.65932200	0.06835045	0.51934986	-0.65839528	0.40981159	-0.81989937	-0.66744452	-0.01469422	0.09648539	0.58721123	-0.26588553	0.28566184	0.82062123	0.04850229	1.15885267
11.84_478.41[M+H]+	-0.4533885	0.4284534	0.1494910	-0.2642672	-0.5421671	1.4138973	-0.9099850	-0.1575656	-1.1651632	-0.1675330	-2.1269445	-1.5222255	1.1022216	1.4896542	1.2098947	0.9787580	-0.2444895	0.4024368	-0.5164778	0.8954000
9.76_964.83[M+H]+	0.516420042	0.492945349	0.608543937	-0.329249146	0.625478903	0.702013205	0.630377798	-0.627784553	-0.164666834	-3.731180225	-0.572394294	0.724955935	0.591833042	-0.090584548	-0.387120638	0.106751216	-0.398917396	0.009984152	0.547134210	0.745459845
11.20_902.83[M+H]+	0.3744917	-0.9700738	-0.8373073	0.8185964	-0.2199362	2.4163037	1.1516872	-0.1496758	-1.6876799	1.0323526	-0.9806950	-1.0404212	-0.8894989	0.5617512	-0.1806581	0.8957268	-0.8562718	-0.3599789	0.2109589	0.7103284
0.44_203.05[M+H]+	-1.88037812	0.58635120	0.23889532	-0.31918951	0.06434419	-1.19947702	0.41590651	-0.42711443	0.55560846	-0.83987384	0.73503407	1.25892625	-2.13665665	0.37999747	-0.28598168	-1.03917674	1.39958198	0.75126587	1.10770940	0.63422728
0.44_365.11[M+H]+	-2.32403502	0.65107471	0.50008509	1.22705034	-0.64838181	-2.09666393	0.36503243	-0.01731348	0.33422203	-0.76567180	0.79995837	1.50076210	-0.79243582	0.74771828	-0.43810726	-0.81121052	0.60619077	0.34486604	0.30346987	0.51338961
0.44_268.11[M+H]+	0.3354913397	1.4176466299	0.2048675812	2.8872704018	-0.4559785701	-0.2825351975	-0.0003770092	-0.3530329753	0.5934370200	-0.6404669816	-1.0287852138	-0.9158588065	-1.4735024532	0.1746547387	-0.2244331487	-0.0357964319	-0.6356414565	-0.3623849385	-0.6798786828	1.4753041543
0.44_291.07[M+H]+	-1.32871994	1.43289544	0.83305453	1.22364579	0.61380316	0.72909790	0.68840852	-0.00624604	0.08027953	-0.03603819	-1.43868868	-0.52176940	-1.11317318	0.87488542	-1.08581758	-1.94960585	0.21178199	-0.33381999	-0.29812917	1.42415574
0.45_252.11[M+H]+	-1.62274311	0.72402915	0.06138423	1.30378603	-1.44307870	1.41134018	1.41639049	0.36039380	0.02863819	-1.28924891	0.30935558	1.34143235	-1.57645212	-1.20841577	0.14805267	-0.04979045	-0.19301551	-0.20846419	-0.07417427	0.56058034
0.45_427.11[M+H]+	-1.13422125	1.06131466	0.77301231	1.08500958	-0.05248066	1.83313785	0.86336698	0.66772326	0.36631725	0.01654347	-1.88226141	-0.97463727	-0.38459863	0.83592060	-0.82556556	-1.36500014	-0.35936220	-0.62637397	-0.87426010	0.97641524
0.45_307.05[M+H]+	-1.79127511	1.66486525	1.44334679	0.40434093	0.58243442	0.77635367	0.70400724	0.21267848	0.13104011	0.14790052	-0.54710620	-0.59670542	-0.83113072	0.67209307	-0.88932112	-2.03012959	-0.26231547	0.07007891	-1.03904731	1.17789154
0.45_295.07[M+H]+	-0.69530737	-0.11774965	-0.09968527	-0.38493369	-2.27583048	2.33353534	1.06888243	0.39982256	-0.06811231	-1.00262468	-0.63426591	0.95098793	0.16889479	0.50227368	1.14645240	0.61942885	0.20491145	-1.24373408	-0.71225861	-0.16068737
0.45_127.07[M+H]+	-0.41650774	-0.47648181	-0.48543156	-0.08947898	-0.42697582	0.08783916	-0.18144822	-0.36373291	-0.61633970	-0.66038098	-1.23115701	0.06131380	2.47200079	2.69542217	1.15295612	-0.34192660	-0.46578447	-0.77743425	0.13029748	-0.06674948
0.45_380.13[M+H]+	-0.27228409	1.07969065	0.84043726	0.84868135	0.34061282	1.05511472	0.11002999	0.03345147	-0.05726422	0.94494635	-0.72976438	0.11978809	-1.09142044	-0.00203472	-2.07503026	-2.24357718	-0.04375878	1.59600604	-0.70914376	0.25551909
0.45_339.09[M+H]+	-2.24816031	0.85093736	0.15741666	-0.86744144	-0.56769557	-0.31121508	0.91289598	-0.03095687	0.43746999	-1.11907376	0.41509892	1.37973639	-1.65738284	0.18922162	0.25728487	-1.18391050	1.46296862	0.46319850	0.74811667	0.71149079
0.46_264.18[M+H]+	0.4334512	1.1834191	0.9521025	0.6269824	0.3586735	1.3645235	0.7657382	0.8632413	1.0677804	0.8637428	-0.2268539	-0.7981554	-1.1388648	-0.6508714	-2.2507518	-1.2808477	-0.2918103	-0.4955618	-1.1981309	-0.1478069
0.46_132.11[M+H]+	1.5629899	0.9758447	1.0139832	1.6433753	-0.8253402	-0.5552484	1.3496204	-0.7815873	-0.8031552	-0.7636057	-0.7919335	-0.7614447	1.3384058	-0.5635062	-0.6006933	-0.6776818	-0.7150954	-0.7145256	1.2949948	-0.6253968
0.46_290.22[M+H]+	1.1195202	-0.1581063	-1.0655822	0.1981187	-1.1610048	0.6486889	-0.9853810	0.2353687	-0.6056191	0.1856687	-0.9153925	0.4053914	0.1707126	1.3821611	2.3888542	-0.7507037	-0.6162948	-0.3869524	-1.3873107	1.2978631
0.46_154.10[M+H]+	1.26208164	0.73047370	1.38853823	1.17489147	-0.20646517	1.62140945	0.01751735	0.72919981	0.64733755	0.82663229	-0.93873559	-1.93620235	-0.84519585	-0.27086755	-0.18287374	-0.80375036	-0.83291236	-1.00078850	-1.19706686	-0.18322315
0.47_277.11[M+H]+	-1.15952342	-0.76588017	2.65086778	0.31661739	-1.07103751	-0.48896305	-0.47042849	-1.20111658	0.34498349	0.36405514	1.54551685	-0.56431881	-0.20597149	0.23353876	-0.28856354	0.09690309	-0.40254968	-0.71970124	1.74981427	0.03575721
0.47_388.26[M+H]+	-1.0574943	0.9978749	0.2229061	2.6729314	-0.9093144	-0.2785101	-0.5287149	0.2666744	-0.3734840	0.7177673	-0.8302276	-0.9407891	-1.0368020	0.4567366	1.2920294	0.2586872	-0.9528566	-0.2836098	-0.8843296	1.1905250
0.47_261.13[M+H]+	-0.82512470	-0.68998470	2.50942016	0.41392220	-1.31447165	-0.23562219	-0.65249974	-1.36618532	0.37277797	0.19807732	1.13110309	-0.90441649	0.07855493	0.50050918	0.10086515	0.09144909	-0.54168892	-0.91900648	1.89339992	0.15892118
0.47_377.15[M+H]+	-1.53497206	0.15862400	1.94913611	1.05865618	-0.60765163	-0.41070575	0.23522803	0.23390312	-0.16319014	0.55434421	0.08075919	-0.44559366	0.36786262	1.86193540	-1.49885922	0.30269120	-1.26996589	0.85856172	-0.26379716	-1.46696627
0.47_409.18[M+H]+	-1.1476594	1.0055971	0.3970312	2.5316149	-0.8265878	-0.3188895	-0.6354288	0.3586309	-0.6054307	0.8617748	-0.5046278	-0.5271562	-0.9068943	0.5133330	1.1388644	0.1390995	-1.3539523	-0.1652428	-1.1774547	1.2233787
0.47_233.08[M+H]+	-1.5250274	-1.6273764	1.8936175	0.4646085	-1.0048453	0.3092401	-0.7440049	-0.9081910	0.1314635	0.7719594	0.2647565	0.1896963	0.8337240	-0.2577182	-0.1420006	-0.6483928	0.4597105	-1.1903054	1.8478129	0.8812728
0.47_497.24[M+H]+	-0.9569584	1.0166873	0.4500269	2.5146243	-0.4234062	-0.2075557	-0.8711597	0.4303284	-0.2655724	0.8423262	-0.3410738	-0.9069034	-1.3105805	0.5031607	0.9391390	0.1406553	-1.1090748	-0.1606129	-1.4593469	1.1752966
0.47_146.12[M+H]+	-0.06069702	1.22285517	1.72576556	0.86340849	-0.34979646	0.75270173	0.22788384	1.39124435	1.13998701	0.64071784	-1.44036353	-1.42946297	-0.71604423	0.65617876	-0.43007044	-0.61054444	-1.08738079	-0.63969826	-1.40605815	-0.45062647
0.47_150.09[M+H]+	-2.7602137	0.2740913	0.2518022	0.3942686	0.2966822	0.6283113	0.3825058	0.4179458	-1.2077015	0.3977407	0.2565344	0.3963879	0.5132153	0.5846977	0.4173947	0.3276916	0.3582248	-2.6658665	0.2089369	0.5273505
0.47_192.16[M+H]+	1.12543576	1.31681027	0.52311100	0.65193600	0.52147996	0.93104817	0.59621512	1.12064493	0.73007185	1.01291773	-1.53864927	-0.68534766	-0.83562850	-2.14967752	-0.19232740	-0.49051749	-0.86674595	-1.24954924	-0.49410148	-0.02712629
0.47_201.17[M+H]+	-1.392692289	0.007222177	-0.376288027	-0.533624192	-0.796218918	0.197856840	1.794739355	-0.263495524	-1.508294314	0.215483686	-1.246495425	0.838508116	0.824601621	1.927546318	0.389907098	-1.483718663	-0.139809655	0.292175858	0.149914324	1.102681611
0.47_129.10[M+H]+	-0.879913632	-0.453272676	-0.416501351	-0.385830963	-0.842856086	0.797338540	-0.129786258	-0.771948444	3.042062804	-0.797485682	-1.014667461	-0.304141477	-0.002989208	1.278643932	0.583155241	1.397358848	-0.270749582	-0.481904884	-0.638915319	0.292403657
0.48_256.18[M+H]+	-0.99478693	-0.88226739	2.66524103	0.41815064	-1.29852427	-0.05996006	-0.61745700	-1.09078555	0.30300222	0.01696370	1.38267701	-0.81754296	-0.08408574	0.36989791	0.02687484	0.08966232	-0.37742995	-0.82758286	1.74337242	0.03458061
0.48_432.28[M+H]+	-1.1570081	1.0449973	0.3433790	2.5559741	-0.8033479	-0.3353224	-0.5596261	0.3910041	-0.3866432	0.7888491	-0.9179739	-0.8223971	-1.1921418	0.5057406	1.1044601	0.3526553	-0.9832687	-0.1874405	-0.9542966	1.2124067
0.48_283.17[M+H]+	-0.87821041	0.07400725	0.16359764	2.38223804	-0.65394516	-0.45260207	-0.48735055	-0.56883598	-0.57713713	-0.15748012	1.59284852	-0.85210889	-0.60000489	0.19901974	2.27626548	-0.25793991	-1.11756177	-0.60305354	-0.13602021	0.65427396
0.48_300.20[M+H]+	-0.74908185	0.28972535	0.30788043	1.61337871	-0.54623087	-2.99438632	-0.14253396	-0.21757143	0.09273204	0.31321818	1.14064959	-0.75928623	-0.95838016	0.52624595	1.54296742	0.23822621	-0.38633774	-0.26215450	0.33866763	0.61227156
0.48_239.15[M+H]+	-0.96934966	-0.82709796	2.62773602	0.40983570	-1.25068588	-0.11102325	-0.52092391	-1.10089275	0.38711269	0.09347912	1.41646216	-0.88076793	-0.10972462	0.25115282	0.08151968	0.20703204	-0.56423759	-0.81721225	1.78345068	-0.10586512
0.48_520.33[M+H]+	-1.0065211	1.0571711	0.3158147	2.6146351	-0.7795491	-0.6851345	-0.6298684	0.4277933	-0.5048995	0.8680026	-0.7936050	-0.8682032	-1.1220710	0.5515554	1.0673907	0.3215712	-0.7586001	-0.2743280	-0.9978412	1.1966868
0.48_196.10[M+H]+	0.77246309	0.53435175	-0.37772368	0.07666322	0.55621152	-0.17151418	0.65319341	-1.13780364	-2.53739661	-0.29334413	0.15650705	0.70759888	0.56360869	0.52889113	-0.01236232	0.74775027	0.49940941	0.87720684	-2.55277284	0.40906214
0.49_353.10[M+H]+	-0.2833099	0.5926684	0.2182987	0.6717066	0.1726485	-0.6113142	0.3671295	0.5975480	-0.5550962	-0.1589227	1.2585110	0.3450987	-1.6545596	-3.0801679	-0.6339821	-0.2224947	0.6766379	0.4290265	0.7480971	1.1224764
0.49_150.06[M+H]+	1.10563033	0.13724083	0.33778811	0.38042927	-0.01628637	-3.95733484	-0.01374181	-0.68361595	0.40105599	0.13622848	-0.36545757	0.26928053	0.53194338	0.47872532	-0.16537852	0.32241579	0.20734627	0.44728746	0.22422381	0.22221948
0.49_162.06[M+H]+	1.37732869	0.15457802	0.10386381	0.50874735	-0.77676720	1.74750374	-0.08731596	1.05109650	-0.20104291	0.50749216	-1.53654076	-1.50071505	1.11423490	0.36687136	-0.28858614	0.17325839	-0.48212688	-2.19503680	-0.56068513	0.52384192
0.50_342.21[M+H]+	0.3885446	0.9241253	-1.7690772	0.5353904	0.5965466	0.6143996	1.3930369	0.3160249	0.6963709	0.2202459	0.8043951	0.6869594	0.2228956	0.1896321	-0.5244187	-2.2560269	-1.2720038	-1.5092316	-0.7506936	0.4928846
0.50_347.17[M+H]+	0.385069219	0.990630133	-1.547048016	0.787590719	0.581609348	0.559759359	1.188780626	0.388994145	0.633388929	0.313390600	0.768363545	0.686958218	0.007864248	0.010664393	-0.592186990	-2.541401496	-1.332611267	-1.376790531	-0.501554777	0.588529596
0.50_168.07[M+H]+	-0.70789061	-0.25810829	1.94571536	0.86358859	-0.56090190	0.13288683	0.03218724	0.16593528	1.47643055	0.32573236	-1.41856365	-0.54784670	0.16928946	0.89811621	-2.47621222	-0.26692110	0.19169602	1.12229834	-0.45503346	-0.63239833
0.50_363.14[M+H]+	0.14300949	0.93933308	-1.35328484	0.55663371	0.68093670	0.45812891	1.28188148	0.44898404	0.44946798	0.37596243	0.87013568	0.87210462	-0.07629996	0.18294679	-0.63612100	-2.72727829	-1.26046916	-1.25681851	-0.48692255	0.53766940
0.50_332.17[M+H]+	0.233386745	0.910508063	-1.130432656	0.618818746	0.391995540	-0.280321934	1.120940750	0.579315691	-0.415599334	0.009416457	1.430191041	0.141532523	-0.945677438	-3.006997550	-0.843225362	-0.222184791	0.300874390	-0.098654501	-0.055994660	1.262108278
0.50_163.13[M+H]+	0.41076684	0.64818894	-0.46076035	0.46379274	0.52498839	0.59329150	0.88532937	0.42290442	0.55027917	0.35580014	0.61306595	0.63133498	0.40442894	0.42039494	-0.31525980	-2.17375011	-2.20778282	-2.20726458	-0.08113332	0.52138467
0.53_336.24[M+H]+	-1.83995244	-0.07130268	0.16102548	-0.36254051	-0.01438833	0.83741123	0.59802824	0.38928147	-0.08953623	0.64049344	0.55213776	0.50514605	0.48928800	-0.16205578	0.64016926	-0.14910755	0.60018991	0.06758540	-3.43351084	0.64163813
0.53_375.20[M+H]+	0.05487981	0.11697965	-0.21580171	-0.06756778	-0.87343890	-2.82065168	0.03244457	0.01432595	0.05199754	-0.75696724	-0.41825429	-0.32951205	1.66081282	1.85351912	1.39580689	-0.78718937	0.26114809	0.20575288	-0.06805296	0.68976865
0.56_156.08[M+H]+	-1.246949640	0.260909178	1.768803861	1.277147907	-0.129649614	1.210608233	0.270734605	0.001917236	-1.434466661	1.517392197	-1.699319059	0.978124898	-0.720300806	0.764995930	-0.172199351	-0.606718198	-0.691330852	-0.170619702	-0.866147731	-0.312932434
0.59_315.09[M+H]+	0.4059262	0.6268332	-0.1595594	-2.0282012	-0.3111917	-2.1766931	-0.3176684	-0.1536674	0.8249932	-0.2567101	0.6233623	-0.2770014	-0.7996753	-0.5530039	-0.4577755	-0.1657158	1.6811943	1.0163652	1.3381503	1.1400384
0.59_575.23[M+H]+	0.5871876785	0.6264825510	-0.2820789872	-1.8159309377	0.0540843280	-2.5288086003	-0.1775843997	0.0811751222	0.9752572462	-0.2353190882	0.6785723372	0.0002199025	-0.8567463706	-0.7733233343	-0.5381400627	-0.2807483963	1.5070413204	0.8639938524	1.1770162050	0.9376496336
0.59_157.05[M+H]+	0.44987986	0.43611154	-0.09816644	-1.07003981	0.05964377	-3.82406187	0.04329890	0.10435829	0.57879924	-0.07082244	0.46526836	0.09550986	-0.07638908	-0.10179091	0.03359865	0.04042666	0.96181364	0.59246382	0.68833267	0.69176529
0.59_364.23[M+H]+	0.378855259	0.383858669	0.058375082	-0.407181974	0.061804817	-4.082003119	-0.003234251	0.142898338	0.469293000	-0.002591639	0.344039735	0.067624978	0.031732146	0.059988623	0.028810567	0.042241464	0.723085789	0.472227491	0.615580803	0.614594222
0.59_378.25[M+H]+	0.46774311	0.56711962	-0.45172377	-2.02764998	-0.32616610	-1.72795252	-0.33790222	-0.02051336	0.95496465	-0.53982115	0.56156397	-0.18614244	-0.88121729	-0.53043628	-0.59121564	-0.37567198	1.76834941	0.87259519	1.31393268	1.49014411
0.59_203.09[M+H]+	0.61881295	0.57142804	-0.45599313	-2.00672946	-0.32385391	-1.90505868	-0.51731169	-0.06681722	0.98847851	-0.53983067	0.56133687	-0.25076551	-0.72082146	-0.32893830	-0.69363172	-0.17583163	1.76547307	0.89043794	1.28263466	1.30698133
0.59_294.15[M+H]+	0.57859701	0.62106512	-0.34485874	-1.95903101	-0.27648164	-2.23377599	-0.29350855	-0.06889038	0.88095102	-0.46012314	0.52335802	-0.18053419	-0.44071850	-0.90312734	-0.29248333	-0.22227295	1.59629427	0.84916845	1.24830794	1.37806393
0.59_277.13[M+H]+	0.56279639	0.58063289	-0.40782622	-2.10048973	-0.30332063	-2.02780664	-0.32844562	-0.08460056	0.93948896	-0.48747023	0.53510679	-0.19154464	-0.62876275	-0.37433280	-0.47752054	-0.39096814	1.70286251	0.84814815	1.29639495	1.33765788
0.59_300.13[M+H]+	0.7169142	0.7131043	-0.4944232	-0.8612525	-0.4382680	-0.7102085	-0.1859931	0.2002322	0.9013966	-0.1058366	0.6433448	0.2785823	-0.4339574	-3.1988249	-0.5806913	-0.4164705	0.9329408	0.8873423	1.0793445	1.0727243
0.59_299.11[M+H]+	0.6642679	0.6186430	-0.3562859	-1.8373727	-0.2729341	-2.1948069	-0.3836076	-0.1542615	0.9511333	-0.4863005	0.5593931	-0.1484638	-0.6842960	-0.6684108	-0.3679450	-0.3660394	1.7525838	0.8993810	1.1829999	1.2923223
0.65_292.26[M+H]+	-0.64078727	0.60974802	0.81991645	-2.50395974	0.17764088	0.44307290	0.08393649	0.48104772	0.18352764	1.29673832	0.38788102	0.87731597	-0.18629122	-0.75963136	0.21008361	0.66504007	-0.06791988	0.37948683	-2.62646178	0.16961534
0.68_192.14[M+H]+	-2.12360944	0.73249302	0.44646406	-1.11117372	0.43840227	0.52148538	0.28911802	0.42858741	0.18555081	0.21208716	0.62176025	0.39831027	0.10360577	-0.27870847	0.50062091	0.81878902	-0.04244964	0.59794354	-3.10788842	0.36861180
0.69_437.19[M+H]+	0.6400339	0.8429029	0.8612026	1.1521373	0.8652421	0.9902806	0.7460880	1.3472336	0.8647398	0.8904132	-1.1244525	-0.5030970	-2.0069770	-0.4733879	-0.9478900	-0.9151193	-0.8514498	-0.6876095	-0.9818526	-0.7084385
0.69_502.32[M+H]+	0.6169113	0.8551863	0.8942157	1.2457597	0.8732001	1.0357515	0.8143106	1.5148940	0.8051808	0.9021577	-0.9590002	-1.0625532	-0.9354586	-0.7128633	-0.8793691	-0.8981936	-0.9248255	-1.0702275	-1.1832461	-0.9318306
0.69_459.25[M+H]+	0.6827150	0.8691413	0.9105097	1.1397862	0.8663222	1.0041293	0.7950034	1.3114423	0.8017036	0.9350968	-0.9386135	-0.6741763	-0.8117761	-0.4825857	-1.0628173	-1.8654672	-0.5446498	-0.9334386	-0.9205829	-1.0817425
0.71_463.36[M+H]+	-1.0461672	-0.9289507	-1.2372680	-0.4762269	-1.1535383	-1.1650531	-0.8824490	-1.0776209	-0.8873114	-0.7484690	0.8294776	0.9437896	0.9912258	1.0780122	1.0405450	0.9756514	0.9971909	0.9502719	0.7577382	1.0391521
0.71_477.38[M+H]+	-0.4135150	-0.5010887	-0.8960287	-1.7003518	-1.7951265	-1.6439870	-0.4614876	-0.5555125	-0.5743923	-0.3581675	0.7829455	0.8790477	0.9229212	0.9873077	0.9553917	0.8960513	0.9100007	0.8844492	0.7250361	0.9565067
0.71_393.29[M+H]+	-1.1136865	-0.9166984	-0.9121970	-0.7974444	-1.1722654	-0.8760180	-0.9246606	-0.9725549	-0.9595171	-1.0330305	0.7933670	0.9543324	1.0145511	1.1337985	1.0711341	0.9869273	1.0113130	0.9485372	0.7001563	1.0639560
0.76_441.21[M+H]+	0.8139966	0.9796203	0.9499426	0.9950715	0.8954782	0.9880577	0.8467301	0.9104336	0.8947164	0.9403272	-1.4369343	-0.7042314	-0.8069999	-2.0590333	-0.9319148	-0.6176808	-0.7263805	-0.6959470	-0.6163514	-0.6189007
0.76_446.25[M+H]+	0.8452384	0.9553714	0.9435142	0.9604612	0.8769106	1.0666293	0.8845020	0.9016109	0.8762583	0.9103161	-0.7273050	-0.8760054	-0.7192660	-1.7466698	-0.6032713	-0.5675883	-0.5039670	-0.9260140	-0.7526404	-1.7980854
0.76_453.17[M+H]+	0.8165053	1.0090823	1.0271090	1.0452947	0.9166728	1.1145811	0.9191767	0.9536828	0.8872537	1.0169363	-1.0902536	-1.0553574	-0.8809262	-0.8288056	-0.8713683	-0.9594860	-1.0023080	-1.0016559	-1.1164907	-0.8996428
0.76_415.21[M+H]+	0.8784885	0.9932950	0.9852374	0.9952225	0.9590753	1.0767321	0.9231600	0.9844587	0.9205893	1.0048013	-0.9895122	-1.0037480	-0.8451297	-0.9713886	-0.9469178	-1.0154942	-0.9555641	-0.8979992	-1.1813797	-0.9139266
0.76_483.25[M+H]+	0.8644458	0.9927589	0.9923915	1.0136957	0.8936940	1.1581263	0.8798875	0.9700090	0.8520064	0.9800203	-1.1611751	-0.7812088	-0.7467183	-0.7186171	-1.3110266	-0.8475915	-1.0104819	-1.2781133	-1.0599956	-0.6821071
0.76_474.28[M+H]+	0.8598752	0.9980350	1.0021072	1.0040366	0.8938208	1.1140456	0.9236715	0.9526115	0.9129527	0.9531202	-0.9366843	-1.4108201	-0.9173280	-0.7037593	-1.1416454	-0.8514868	-0.7768193	-0.8210506	-1.2374435	-0.8172390
0.76_473.26[M+H]+	0.8505668	1.0058824	1.0081039	1.0355562	0.9409144	1.0977168	0.8771533	0.9438349	0.9197776	1.0108369	-0.9323456	-1.0276730	-0.7397138	-0.9616580	-1.0420078	-0.9371754	-0.7927358	-0.9421560	-1.1357327	-1.1791450
0.76_397.20[M+H]+	0.9067749	0.9801822	0.9756082	0.9782186	0.9620492	1.0414928	0.9356218	0.9824040	0.9330641	0.9942929	-1.0772315	-1.0614089	-0.9823175	-0.9586845	-0.9779836	-1.0179386	-1.0373551	-1.0370595	-0.5489252	-0.9908041
0.76_488.30[M+H]+	0.8656474	0.9876897	1.0013358	1.0172865	0.9025640	1.1150776	0.9445953	0.9453199	0.8945882	0.9884993	-0.8897618	-0.8642235	-0.6306744	-0.9204946	-1.1333159	-0.9592288	-0.9865059	-0.9713817	-1.3118839	-0.9951333
0.76_437.19[M+H]+	0.8645954	0.9937707	0.9939927	1.0274741	0.9013441	1.0779962	0.9064306	0.9318309	0.9115826	0.9622125	-0.8565216	-0.7486838	-0.7163430	-1.0862031	-0.7082786	-0.9988509	-0.7366272	-0.9248563	-1.4674112	-1.3274541
0.76_120.09[M+H]+	0.7607237	0.9717717	1.0083900	1.0182250	0.9655868	1.1171694	0.8043365	0.9614680	0.8609994	1.0257002	-1.0551780	-1.6844639	-0.6419129	-0.7093210	-0.6651291	-0.9047384	-0.8234457	-0.9020969	-1.1906703	-0.9174144
0.76_867.37[M+H]+	0.8778377	0.9414405	0.9577032	0.9661348	0.9345484	1.0126317	0.9133417	0.9654969	0.9050150	0.9882858	-1.2017407	-0.6101424	-1.1005202	-0.4819637	-0.2874400	-1.1385111	-1.1592180	-1.1589026	-1.2144253	-1.1095717
0.76_535.26[M+H]+	0.8502672	0.9881759	0.9779319	1.0084034	0.8699820	1.0421004	0.8745583	0.9053037	0.8774792	0.9215836	-0.6710901	-0.7523836	-0.5988072	-2.0354092	-0.9762090	-1.1118441	-0.6041774	-0.7598223	-0.9176989	-0.8883438
0.76_295.12[M+H]+	0.8451609	0.9357368	0.9286225	0.9422720	0.9134800	1.0192095	0.8929470	0.9398162	0.8661993	0.9472112	-0.9788386	-1.8141886	-0.9075765	-0.7107649	-1.7087407	-0.6101637	-0.7023313	-0.5667166	-0.7040405	-0.5272941
0.76_281.14[M+H]+	0.8918431	0.9601721	0.9576713	0.9716755	0.9521896	1.0171655	0.9187003	0.9689041	0.9174932	0.9836073	-1.1395879	-1.1239512	-1.0457898	-0.3289539	-1.0415069	-1.0809920	-1.1001802	-0.4729391	-1.1513444	-1.0541766
0.76_516.33[M+H]+	0.8663809	1.0055985	0.9977486	1.0127509	0.8927743	1.1433267	0.9448081	0.9552287	0.9025813	0.9619975	-1.0094790	-1.0074851	-0.7667856	-0.9135759	-0.9976542	-1.0224345	-0.9090410	-0.8731383	-1.3124872	-0.8711146
0.76_851.40[M+H]+	0.8930136	0.9613848	0.9573057	0.9642215	0.9482565	1.0054454	0.9209109	0.9725073	0.9228556	0.9841832	-0.7111550	-0.7661100	-0.7321901	-0.7109430	-1.2592309	-0.7811382	-1.3125855	-0.6268789	-1.3590998	-1.2707530
0.81_301.29[M+H]+	-1.25560922	0.30065300	-0.46266450	-0.46439323	-0.82892201	-0.44835281	-0.43551882	-0.27540328	-1.02709165	-0.26062869	-0.03745049	-0.13202736	-0.22740758	0.69330865	-0.20498249	3.03898519	-0.84564164	0.42818120	0.54765607	1.89730964
0.90_214.25[M+H]+	-0.68776269	0.24166026	0.51511895	-0.71555389	-0.47128136	1.41160604	0.23546508	0.39591691	1.45535921	-0.28090393	0.27749245	-0.28725163	-0.25656119	1.13437702	-0.07920581	0.25611261	-0.52823075	0.17271203	-3.30306552	0.51399621
0.91_502.32[M+H]+	0.7529552	0.8851120	0.8667966	0.8798300	0.8414516	1.0400337	0.8810666	0.9812905	0.7807525	0.9394303	-2.5817265	-0.6503948	-0.7091543	-0.5196166	-0.7131214	-0.7919998	-0.8615422	-0.7010930	-0.6369851	-0.6830854
0.92_415.22[M+H]+	0.7709897	1.0130457	0.9256349	0.9630885	0.9451207	1.0131765	0.9086508	1.1414689	0.8800424	1.1052578	-1.0860112	-0.9981490	-0.7989075	-0.7822107	-0.9070168	-1.0936680	-1.0104994	-1.0275098	-1.2085338	-0.7539696
0.93_414.32[M+H]+	-0.64356614	0.80921764	1.99686410	0.82936148	-0.83031538	0.56626835	-1.11870597	0.88131308	0.87725534	-1.18433925	-0.07197757	-1.59411880	0.77426814	0.94447743	-1.24503450	-0.14702404	-0.68857180	0.42361762	-1.18790965	0.60891993
0.94_1083.64[M+H]+	-1.45539118	0.72458632	-0.47799276	-0.66895441	-1.92506156	0.18889428	1.03505285	-0.15151328	0.57336629	0.01260231	0.09734606	0.73092448	-0.89127476	-0.39324929	-1.73175960	0.53025439	0.55273562	0.03570835	1.97590239	1.23782350
0.95_516.33[M+H]+	0.7961824	1.0023122	0.9767754	0.9647841	0.9186337	1.1841076	0.8553271	1.1310865	0.7542676	1.0631993	-1.3030325	-1.0205657	-0.8305595	-0.7861259	-0.9190675	-0.9079294	-1.0554435	-1.0427138	-0.9811832	-0.8000548
0.97_230.25[M+H]+	-1.027087558	0.317649146	0.429573912	0.004930591	-0.840834583	0.650750960	-0.124931742	-0.144338310	-0.819012012	-0.430422669	-0.042950050	0.548646847	-0.346995117	0.602308507	-0.431191390	3.576857470	-1.003541888	-0.232565109	-0.879021213	0.192174208
0.98_476.28[M+H]+	-0.04147474	0.64086434	1.40534718	-0.50195156	-1.33915590	-0.35607195	1.44849947	-1.63737247	0.47307094	-0.42695211	-0.83214513	-0.84988274	-1.08277662	0.31379320	-1.24809992	0.63492782	1.42041957	1.18314490	1.05921646	-0.26340075
1.04_987.64[M+H]+	-2.5228858	0.3799859	-0.9300186	-0.4825486	-1.7117924	-0.2675449	0.8216776	-0.5914172	0.4646625	-0.8542629	0.6300570	-0.1202592	0.3464897	0.7305920	-0.2918841	-0.1427631	0.8886209	1.3004721	1.1972360	1.1555829
1.05_1354.82[M+H]+	-1.46607617	0.05641112	0.10420770	-0.15286297	-2.06654839	-1.12832637	0.13628295	-0.92060834	1.41293626	-1.60596115	0.57156258	1.03991883	0.40398183	0.60139817	-0.57199317	-0.03264941	1.32275759	0.90631413	0.81818109	0.57107373
1.05_945.59[M+H]+	-2.16331621	0.27615823	-0.33438740	-0.14982299	-2.07394829	-0.79524781	0.45141746	-0.76459761	0.94746896	-1.28226324	0.58640740	0.42456046	0.42029296	0.84794291	-0.44825573	-0.04746032	1.06368401	1.08488409	0.96601560	0.99046753
1.05_903.55[M+H]+	-1.53947081	0.07896684	0.05119763	-0.08744589	-2.05609621	-1.11004928	0.08165137	-0.88528102	1.35903244	-1.66074153	0.50905876	0.92550949	0.50139582	0.73305921	-0.59216694	0.08518519	1.31930704	0.82217082	0.79036456	0.67435252
1.05_311.26[M+H]+	-1.8131313	0.2786105	0.1549135	0.1339124	-2.3196940	-0.6589951	-0.1206644	-1.0096373	1.1842907	-1.5118118	0.4054213	0.6964064	0.8339909	0.6054750	-0.2722113	0.2296164	1.3716198	0.8616480	0.2085393	0.7417010
1.06_544.34[M+H]+	-1.1467767	0.5608022	-0.5151754	-0.6996649	-2.2755569	0.2194610	1.0891967	-0.4321005	0.3512151	-0.4799841	-0.7581988	0.3442969	-0.3613582	0.7059358	-0.9506806	0.3316889	0.5020916	-0.1916280	2.1435240	1.5629120
1.06_925.53[M+H]+	-2.47310836	0.38457040	0.26972381	0.39560078	-2.02963289	-0.50749054	0.02972884	-0.80743695	0.61631826	-1.50968102	0.14977970	0.64050860	1.03491976	1.22472824	0.03582572	0.06652015	0.96051837	0.52077025	0.25729684	0.74054002
1.09_502.29[M+H]+	-1.2461854	-1.1397901	-1.1502743	0.4980400	-1.2635816	-1.0264433	-1.2101485	-1.2251669	0.9434198	-1.2093793	0.6518823	0.9657588	0.8192172	0.8959379	0.5554367	0.6893342	0.9414499	0.7861767	0.8951776	0.8291384
1.13_494.32[M+H]+	-1.55536877	0.21585574	1.10990397	-0.59722167	-2.03026246	0.60460050	0.40791088	-0.57176119	0.54255289	-1.54928321	0.35465866	-0.47849238	-0.05217403	0.85656269	-0.81814179	-0.78724872	1.01968043	1.40222723	1.08386482	0.84213640
1.17_544.34[M+H]+	-1.41500281	1.07947807	-0.05939249	-0.77506384	-1.95602744	0.71898649	-0.09680855	-0.96946033	-0.03138566	-0.38887586	-0.37278654	0.24140761	0.03103696	1.19315217	-1.36184036	0.29307463	0.52114769	-0.01973316	2.05652988	1.31156352
1.19_542.32[M+H]+	-1.65443096	0.91081632	-0.60375684	-0.75838408	-2.06940930	0.73374529	0.21795415	-0.69589157	0.26906019	-0.08297317	-0.20997896	0.14299260	-0.14284721	0.98004474	-1.49850502	0.37076386	0.59903676	0.27798100	1.73532074	1.47846147
1.20_516.32[M+H]+	0.4760701993	0.5740483121	0.9410730089	0.7342659597	0.0001698342	0.9873460937	0.6219714281	0.7261639751	0.6412149024	0.0838591298	-0.0629945047	-0.2013596636	-0.4982503200	-0.3145132006	-0.2814092603	0.0741168207	-0.1389341348	-0.2574308581	-3.7442603810	-0.3611473410
1.20_337.27[M+H]+	-1.65356181	0.85752224	-0.19707503	-0.13579960	-2.39470025	0.36406867	-0.74837261	-1.25583076	0.86163689	-0.98186665	0.09859264	0.73405403	0.67627866	0.75241304	-0.87479837	0.36709306	0.92817939	0.53746036	0.96765736	1.09704874
1.24_339.29[M+H]+	-1.86702120	0.41866160	-0.13867965	-0.77466677	-2.49320025	0.07952002	0.05568382	0.48182267	0.41682496	-0.84533583	-0.30666508	1.14374844	-0.23722096	1.72039636	0.21107460	-0.72749462	1.11529875	0.43725415	0.44466667	0.86533232
1.27_508.34[M+H]+	-1.360685008	0.052202131	-0.243167034	-0.887388985	-1.927693689	-0.167182714	-0.009942976	-1.228676283	0.621621636	-0.962003490	0.570225832	1.201487248	1.261463184	1.686046381	-0.701427088	0.149913569	0.338558560	-0.211792944	1.684969589	0.133472081
1.50_612.35[M+H]+	-1.2376625	0.4019795	-0.3410891	-0.8789705	-2.5992411	1.1012493	0.9280605	-0.8118736	-1.4265636	-0.2984510	0.2950922	0.5784318	-0.4298110	0.2389643	0.4196438	1.0572109	0.5958895	0.4887459	0.5048294	1.4135655
1.55_1065.68[M+H]+	-2.37144858	0.74222838	-0.61150077	0.02422764	-2.02158558	0.73769832	-0.05355570	-0.44211983	0.17598848	-0.17346811	-0.41984589	-1.02662324	-0.32601003	1.01873529	-0.08963471	0.40852758	1.00941975	0.88712311	1.27328960	1.25855431
1.55_518.32[M+H]+	0.434482874	-0.436924995	1.180640216	0.533772298	-1.332506252	1.524294032	0.943998792	0.200155713	0.079287509	-0.534765414	0.216885162	-0.143087040	-0.460354133	-0.538637974	-0.432011637	-3.105947499	0.453403909	0.771948403	0.001627482	0.643738552
1.56_1043.70[M+H]+	-2.31675534	0.48974147	-0.72176430	-0.29337225	-1.93371228	0.60422361	0.41443400	-0.39885631	0.09093163	-0.25339069	-0.42713640	-0.75796478	-0.24342397	1.11767155	-0.35032082	0.18880145	0.97390478	0.87217700	1.54033068	1.40448097
1.56_1017.69[M+H]+	-1.6553281	0.3953339	0.1137601	-0.6415340	-1.8919282	0.8819047	0.7575650	-0.7676926	0.1290868	-0.3164037	-0.0623957	-0.6921300	-0.2288089	1.2922180	-1.5686105	-0.2722089	0.8015158	1.1487539	1.3881571	1.1887453
1.58_1001.66[M+H]+	-2.187458082	0.562156233	-0.417960461	0.068233010	-2.359802488	0.786882344	0.337994052	-0.441925568	0.083516198	-0.544254034	-0.589131421	-0.668051399	-0.002590377	1.200343764	-0.214545932	0.375112196	0.832586051	0.645350109	0.967573412	1.565972392
1.59_1438.91[M+H]+	-1.56334336	-0.36629761	-0.07131921	0.23738151	-2.73147867	0.09121292	0.44697482	-0.34574949	0.94011532	-0.74233767	-0.47692193	-0.23528352	-0.23629355	0.72222480	-0.82223455	0.86180624	1.02861404	0.72341974	1.10871823	1.43079194
1.59_959.61[M+H]+	-1.62458819	0.26912729	-0.06114535	0.18849670	-2.82238941	0.29839824	0.39229426	-0.46254328	0.66974035	-0.84065476	-0.51026823	-0.32516936	-0.05892695	0.88416901	-0.76281436	0.80718805	0.88373047	0.62101983	0.99511655	1.45921911
1.61_510.36[M+H]+	-1.541065223	-0.002534148	-0.601802236	-0.083500057	-2.487279061	0.398669547	0.002881377	-1.204010263	0.145279031	-0.411983021	-0.662541848	0.578312740	1.299380973	1.855099145	-0.221816430	0.442253831	0.559975600	0.156131302	1.207428645	0.571120096
1.72_480.31[M+H]+	1.47807762	0.15697334	1.06637621	0.55812641	-2.41023371	1.24103130	-0.05443442	-0.29564221	0.08277454	-0.54057933	-1.15561389	-1.32409340	-0.23324337	0.90572252	-0.91173114	-0.01581700	-0.41911369	-0.32320731	0.85243456	1.34219299
1.94_284.33[M+H]+	-0.629841623	-0.219705201	0.064464734	-1.885850026	-0.007475785	-0.037806950	0.504842592	-0.730243572	-0.852631752	-0.538206198	0.103510121	-0.194470600	-0.028837295	0.465373319	0.796511841	3.324991033	-0.729690170	-0.225863340	0.015602630	0.805326240
2.24_320.26[M+H]+	1.93816601	0.88689205	0.69284354	-0.36072624	-0.39433519	1.85455581	0.14874351	0.02816237	-0.51435376	0.28242064	0.06585281	-1.21993647	0.07591590	0.05422754	-1.72070075	-1.38812159	-1.27287951	-0.68972610	0.43131543	1.10168399
2.29_548.30[M+H]+	0.7864161	0.8618170	0.8584895	0.9534223	0.8228154	0.9635962	0.8130887	1.0491433	0.8150849	0.9435435	-1.5780253	-1.5603253	-0.8645811	-0.2012491	-0.4499894	-0.4201935	-1.5334063	-1.5330753	-0.4450359	-0.2815357
2.31_632.39[M+H]+	0.7769529	0.8984078	0.9070062	0.9944557	0.8570637	0.9905002	0.8610341	1.0954753	0.8474730	0.9959802	-0.9319407	-0.8237151	-0.5067400	-0.5645915	-1.5059256	-1.5556718	-0.5663578	-1.5794773	-0.7903517	-0.3995775
2.31_618.38[M+H]+	0.8072309	0.9068742	0.9046447	0.9983356	0.8792671	0.9810346	0.8630558	1.0919237	0.8743081	1.0084098	-0.7527649	-1.5418761	-0.5419354	-0.5251872	-0.6086103	-1.4913561	-1.5139217	-0.6512230	-0.9062163	-0.7819935
2.31_531.27[M+H]+	0.7854336	0.8860799	0.9062512	0.9992872	0.8626252	0.9823249	0.8307204	1.0748569	0.8648828	1.0035540	-0.9582997	-0.5005078	-0.3798521	-0.4466973	-1.4884959	-0.7077023	-1.5600010	-0.7635464	-1.6223490	-0.7685646
2.63_681.34[M+H]+	0.7743916	1.0614786	0.7418046	0.6932280	0.8666308	0.8620919	0.8994498	1.1527913	0.7203504	1.1837049	-0.3623577	-1.5459587	-0.5469490	-1.4121040	-0.5933718	-0.2550765	-0.6384578	-1.5142319	-1.5820741	-0.5053404
2.65_272.26[M+H]+	-0.27303280	-0.03809569	0.32882310	0.04497117	-3.01892586	0.29912658	0.53550629	-0.62742060	0.56133567	-1.69467827	-0.19466633	-0.38980088	0.32465806	1.12737614	-0.74621213	0.37252408	1.06540955	0.30307978	0.68291541	1.33710673
2.65_277.22[M+H]+	-0.34553862	-0.63095801	0.45577229	-0.10084129	-2.83446456	0.48904964	0.39560635	-1.17921274	0.54399468	-1.37986228	-0.01391705	0.08000944	-0.63265194	0.96005888	-0.16866038	0.68870611	0.87898860	0.47828674	0.55347340	1.76216074
2.66_309.24[M+H]+	0.3961727	-0.1945768	1.0607444	0.8251983	-2.1756182	0.4408011	0.6366998	-0.9909914	0.2722941	-1.5848987	-0.7490228	-1.6356042	-0.1711590	0.7657872	-0.6825783	1.4705948	0.1875426	0.8819585	0.5064636	0.7401926
3.37_986.49[M+H]+	-0.6545712	-1.1769630	-1.1830325	-1.1625388	-1.2486221	-1.1113411	-0.5481071	-0.5134817	-0.7047713	-1.2172477	0.9235532	0.8651224	1.0267494	1.0175971	0.9903374	0.9520131	0.9940208	0.9101507	0.8531949	0.9879376
3.37_885.37[M+H]+	-0.6828411	-1.4348347	-0.9049787	-0.8003078	-1.5073499	-0.5015846	-1.4760514	-0.8206318	-0.7038408	-0.5522907	0.9112198	0.8586415	1.0106328	1.0068533	0.9819815	0.9469968	0.9663555	0.9081089	0.8343731	0.9595484
3.37_902.39[M+H]+	-1.6010337	-0.5670072	-0.7408160	-1.5088240	-0.7782626	-0.3083588	-1.5757304	-0.6956969	-0.4911387	-0.9339168	0.8733403	0.8324036	1.0141343	0.9965370	0.9610900	0.9261470	0.9589638	0.8852518	0.8041319	0.9487854
3.37_972.47[M+H]+	-0.7916755	-1.3021269	-0.5986899	-0.7025413	-0.8220071	-1.2332228	-0.7515038	-1.3540255	-0.6001361	-1.3444287	0.9171433	0.8609677	1.0237057	1.0294064	0.9913000	0.9553849	0.9877459	0.9127965	0.8424845	0.9794227
3.63_621.31[M+H]+	0.9116046	0.8323918	0.9547455	0.9345519	0.8199267	1.0284614	0.9425548	0.9567057	0.9362912	0.8963614	-1.3964002	-0.7785800	-0.3564869	-0.4421572	-0.2659808	-1.3310174	-1.3524290	-1.3521029	-0.6373466	-1.3010939
3.63_855.50[M+H]+	0.344331943	-1.184008473	1.454283543	0.877368569	0.590534517	-0.146976126	-1.669740970	-0.009904418	0.195202897	-0.170170930	-1.223216920	-0.583768181	1.387620870	-0.076472144	-0.710593691	0.521838213	-1.027813164	1.456079191	-1.362631180	1.338036454
3.75_830.50[M+H]+	0.0359529	0.2599096	1.0221242	1.7002192	0.4798354	1.3169407	-1.2247689	0.3396016	-0.7481022	0.6527315	-1.1385584	-0.4173535	0.5606449	0.5765590	0.5508098	-0.8352472	-0.8628836	-0.9664376	-2.1978533	0.8958757
3.75_360.32[M+H]+	-0.85647817	-1.15077737	-0.88260119	-0.36604592	0.64047672	-1.50696607	1.01709336	-0.78022837	-0.72544320	-0.33815245	0.13820578	-1.12943677	0.75882953	2.38754343	0.06786398	0.91166757	-0.41128408	0.33787468	0.39977922	1.48807933
3.86_547.47[M+H]+	-0.27563847	-0.08911283	1.49627277	1.18021799	-0.50708587	-0.33960321	-1.12763922	0.48693994	0.20968147	-1.35030019	-0.71624400	-0.30013138	1.30601756	1.13913132	-0.42552068	-0.62468127	0.50633225	1.16141293	-2.32386714	0.59381804
3.90_568.43[M+H]+	0.298870753	0.125898657	0.025407664	-0.699718216	-2.277880861	-0.563388635	0.081369011	-0.092696361	-0.967130799	-1.260222591	-0.180413728	0.004468411	0.918617221	1.173646027	-1.344605314	0.507715245	0.778224628	1.955387231	1.238389708	0.278061948
4.00_597.49[M+H]+	-0.231316193	1.299541617	0.892574743	0.581906604	1.024387190	-0.825326695	-0.419193105	0.089912723	-0.287337159	-0.275916202	-0.945126053	-0.004839362	1.581640068	-0.463911655	-1.197425316	-0.442668141	-1.092824512	0.967636704	-1.948933553	1.697218297
4.00_585.43[M+H]+	1.5953025	1.4448493	0.2335180	-0.3843603	0.3442595	-1.1748968	0.1040214	-0.5538045	0.4084875	-0.2112397	0.1771892	-1.1147786	2.0114781	0.1640271	-1.1047088	-1.0240596	-0.9404500	-0.1236013	-1.2691772	1.4179441
4.01_547.47[M+H]+	0.62306475	0.21570463	0.90704898	0.87377318	0.13097862	-0.76667932	-0.82864253	-0.27788814	0.11111845	-0.81874156	-0.92874617	-0.46435213	1.35215817	0.88481109	-0.30814545	0.05902717	0.19680058	-0.27358153	-2.66652903	1.97882025
4.20_702.51[M+H]+	1.00273089	-1.59632383	0.32780033	0.70787934	2.11458337	1.34057324	0.72619034	0.53198122	-0.39469638	0.89543468	-0.11725779	-0.56712997	0.37079267	-0.75188101	-0.52939424	-0.04127465	-2.02149489	-0.56036584	-0.87146300	-0.56668448
4.26_395.35[M+H]+	0.35019849	0.36337642	0.07817442	0.48655184	-0.16569607	1.40219958	0.74636911	-0.07608472	-0.55417807	0.48266286	0.20227765	-0.37856826	0.26043807	1.34217016	-0.75779915	-2.37778253	-0.23392982	-2.46531014	0.37048509	0.92444505
4.29_913.41[M+H]+	-0.9197524	-1.7242204	-0.5250028	-0.8283831	-1.8265148	-0.5046842	-0.7939806	-0.6253652	-0.7478384	-0.6997904	0.9077878	0.7669459	1.0290544	0.9517164	0.9212797	0.8848330	1.0001134	0.9073146	0.7432535	1.0832335
4.29_927.43[M+H]+	-0.6569805	-0.6818446	-0.4922559	-0.5586698	-0.6476236	-0.5128652	-0.5452548	-2.0034968	-0.7908766	-1.9900014	0.8736689	0.7359539	0.9916065	0.9094861	0.8591198	0.8742217	0.9772224	0.8543351	0.7616783	1.0425766
4.29_956.48[M+H]+	-1.0939079	-0.8576551	-0.8531000	-1.0693463	-0.8948794	-0.7060456	-1.2332758	-1.1061538	-1.0043024	-0.8554686	0.9280690	0.8515647	1.0455845	1.0181919	0.9631253	0.9444149	1.0174637	0.9411628	0.8694143	1.0951439
4.29_970.49[M+H]+	-0.6356593	-0.4777746	-0.5164323	-1.2739401	-0.7153548	-1.2257454	-0.5311893	-1.3340439	-1.3443626	-1.3254409	0.8959128	0.8390642	1.0015260	0.9829119	0.9346526	0.9182062	0.9789675	0.9146975	0.8604965	1.0535081
4.45_792.57[M+H]+	0.49523459	-1.99471413	0.81266516	0.25682868	0.90959019	-0.32690704	0.36454799	0.38372235	0.34750386	1.16008789	0.39944266	0.05927466	1.45054586	-1.37725849	-0.31992191	-1.61805449	-0.54538241	0.77217210	0.57584271	-1.80522023
4.51_1482.05[M+H]+	-0.16812336	-0.14484559	1.05954713	0.89631261	0.67715110	-2.53327773	0.04522256	-0.39879021	0.72536507	-0.67613975	0.54629217	0.18286871	-0.03783356	-0.43090195	-1.53531687	0.10916251	0.94641086	1.23208906	-1.58548031	1.09028756
4.52_783.56[M+H]+	-0.233598054	-3.303294370	0.864253308	0.720742973	0.767010617	-1.451778508	-0.267663519	-0.296664765	-0.520444002	0.005108267	0.592033356	0.022464768	0.937210466	0.287376260	-0.490449602	0.755830965	-0.192470630	1.084100399	0.209612890	0.510619181
4.54_742.51[M+H]+	0.30230815	0.31003419	1.10105461	1.65610720	1.10353958	-1.39459871	-0.42162520	-0.64695977	0.76003690	-0.27825855	0.36226965	-0.48513437	0.58266930	-2.64475870	-0.74390872	0.15914038	-0.08299643	1.19768791	-0.84986434	0.01325692
4.55_690.51[M+H]+	-1.29010685	0.12018974	0.37497037	0.62702934	-0.70488531	-1.85692073	0.54034744	-0.75557887	0.64952495	-1.98855359	-0.05735338	1.15771218	1.88978154	0.85045340	0.50389040	0.48515898	0.03520628	0.70073833	-0.92570922	-0.35589502
4.61_803.63[M+H]+	-0.429399185	0.007892706	0.365868244	0.387954120	-1.880505572	0.386325722	-1.815579190	0.287344157	0.584358071	-1.814644514	-1.844865883	0.788889777	1.001239335	0.978789145	0.796158164	0.593387900	0.449479234	0.597016458	0.011307651	0.548983659
4.63_1375.97[M+H]+	-0.18372261	-0.20711309	1.56016459	0.81518825	1.31535304	-1.74174363	-0.99809724	0.11879718	0.34862490	-1.65288881	0.78224683	0.64383806	1.13617787	-0.36992645	-0.78677360	-0.78756441	0.03515353	1.38072886	-1.25378090	-0.15466237
4.63_547.47[M+H]+	-0.6924799	-0.3405684	1.2446055	0.5968809	0.6696885	-1.2224253	-1.4214389	-0.4334190	0.3091402	-1.7879167	0.8291294	0.6663737	1.6831885	0.1240884	-0.1544445	-0.1397752	0.3487449	1.3275364	-1.7671295	0.1602210
4.64_1466.02[M+H]+	-0.334240794	0.663177545	1.228579797	0.744327782	1.516253424	-2.486135798	-0.442855357	0.082254031	0.058453549	-0.960254309	1.181224686	-0.000960434	1.179131362	-0.831720149	-0.417742108	-0.472709679	-1.287967174	0.736615476	-0.664168385	0.508736534
4.64_1512.10[M+H]+	-0.5176428215	0.4081775262	0.4858734654	-0.0753251784	1.9952898792	-1.3117193946	0.0046893235	0.0007429751	-0.1861576431	0.2102921014	1.2167538033	-0.4575179295	0.3650146017	-1.4518943794	-1.9678849849	-0.5292866931	-0.8349767275	1.8290481455	0.2042024139	0.6123215169
4.64_1490.02[M+H]+	-0.28540594	0.19323374	0.88905181	0.93892696	1.30936187	-2.14574679	-0.62979451	0.05044304	-0.03745144	-1.05994770	1.03543091	0.02104341	1.16631081	-0.19674154	-1.45498119	-0.62016876	0.25093858	1.61489285	-1.28856838	0.24917227
4.66_1469.05[M+H]+	-1.86827212	0.38051699	0.67533431	0.47153510	1.95174946	-1.31065272	-0.01578268	-0.54455384	-0.04121006	-0.04848093	0.37488165	0.76802268	0.96532865	-0.47000953	-1.50289040	-0.36231760	-0.73921174	1.89123724	-0.67270981	0.09748534
4.66_757.55[M+H]+	-1.2405900	0.1762561	0.8268956	0.1717310	1.7513015	-0.8917724	-0.5651663	-0.5977045	-0.6598233	-0.4030424	0.8778078	-0.5419590	1.2863433	-0.6753123	-0.7606481	-0.4357034	-0.9266507	2.3610413	-0.6422431	0.8892387
4.71_809.58[M+H]+	-0.29456541	0.24927135	0.25036409	0.92255445	0.95477306	0.69076692	0.10441825	0.20986099	-0.12417873	0.75868471	0.02815301	-3.17157488	0.84406479	0.14357893	0.40719479	0.38648582	-1.18588345	-1.69126394	-0.18529973	0.70259499
4.73_744.55[M+H]+	-0.5966521	-0.5096545	-0.1399815	0.1321829	0.1602515	-1.1830631	-0.2651509	-0.7875550	-0.1192184	-0.3257323	0.5296006	0.3308894	2.3175728	2.8871014	-0.1444744	-0.1709397	-0.5197162	0.1210979	-0.5370334	-1.1795251
4.75_1520.07[M+H]+	-0.774722461	0.006183587	0.720918374	0.481104712	2.379209286	-0.518731568	-1.282369023	-0.236304946	-0.202739179	0.851692377	0.819110133	0.137240845	1.165059034	-1.589624423	-0.975012058	-0.589636777	-1.290988218	1.260913331	-0.350771079	-0.010531947
4.76_1428.00[M+H]+	-0.427495028	-1.227731950	1.232500318	0.425090891	2.173551869	-0.959577889	-0.783928214	0.025780636	0.004101119	-0.144966133	1.067998461	0.509661981	1.335762987	-0.703728088	-0.391810288	-1.049561724	-0.728008181	1.458590217	-1.116693361	-0.699537623
4.76_1449.98[M+H]+	-0.63458323	-0.82117768	1.32773410	0.52679497	1.83645194	-1.19299393	-1.37274048	-0.21684440	-0.07555863	-0.02091441	1.08362447	0.49876229	1.38267050	-0.33469986	-0.03666601	-0.19321447	-0.84729534	1.43419685	-1.43896866	-0.90457802
4.77_1497.06[M+H]+	-0.70654000	0.33584712	0.64003386	-0.23258450	2.39815801	-0.79277606	-0.18053823	-0.60568521	-0.19801141	0.54478846	0.93685574	0.08625800	1.32693408	-1.17908967	-0.52338330	-1.20231044	-1.77540959	1.35517042	0.02585888	-0.25357616
4.78_766.54[M+H]+	-1.41337885	-0.71499033	1.35896531	-0.02909428	-0.01869764	-1.22716687	-1.88543691	-0.23657501	0.20286906	-0.74059295	-0.14206992	1.44376405	2.21537146	0.69230212	0.67328466	-0.79554334	0.17909239	0.43154447	0.26816326	-0.26181067
4.78_1478.02[M+H]+	-0.98444086	0.59724044	1.33448030	0.56729380	2.30639708	-0.25569976	-1.09033335	-0.65949750	-0.40110403	0.60963306	0.48083148	0.36587219	1.64934179	-1.26152781	-1.46103878	-0.18961042	-0.96717277	0.03551721	-0.43202004	-0.24416205
4.79_744.55[M+H]+	-0.20139515	-0.08612475	0.93819589	0.40058500	1.79170345	-1.29313576	-0.21772070	-0.86427767	-0.08420106	-0.02977856	0.27046589	-0.40343140	2.27546077	1.11807827	-1.40905239	-0.34344474	-1.00096490	0.92486622	-0.95445428	-0.83137413
4.79_853.64[M+H]+	-1.82499697	-0.63969343	0.91743618	0.09459635	-0.84050419	-0.22300345	-2.18931261	-0.47304947	0.07032927	-0.77007274	-0.36948212	0.99370397	1.69922329	1.34663288	1.30719082	-0.20129613	0.50906594	-0.04292447	0.29370357	0.34245329
4.87_793.57[M+H]+	-1.13395510	-0.45491947	0.21767760	0.68772527	-0.45157680	-0.53182164	-3.01494362	-0.05238824	-0.51755261	-0.92619118	0.15621334	1.52522093	0.84739422	0.88657191	1.17967272	0.28044119	-0.22324405	0.69259412	0.21633054	0.61675089
4.90_1627.08[M+H]+	-1.68957771	1.31704955	0.49346552	0.81025811	0.54300727	-0.51083274	-1.00492709	-0.70029909	0.10212342	0.92128301	0.27687296	-0.36742517	1.01345095	-1.87993455	-0.91977883	0.06384468	0.57566134	1.98448698	-0.80907064	-0.21965797
4.91_703.58[M+H]+	0.4829615	0.2403085	0.5299922	0.6811742	0.6607660	0.7663732	-0.1647096	-0.7042371	-1.6832414	-0.2571576	-0.9568854	-1.3157715	1.1317398	1.4371651	-0.5591769	-0.5490230	-0.7542411	0.5801516	-1.5022279	1.9360392
4.92_1480.04[M+H]+	-0.674168885	0.934884724	0.383550104	-0.005402521	2.224956171	0.791593286	-0.688835564	-0.395070681	-1.219252272	0.855277761	0.499437401	-0.662112471	1.505514727	-0.453731955	-0.605618045	-0.221172226	-1.653953564	0.961520659	-1.344797963	-0.232618686
4.92_1454.02[M+H]+	0.12738254	0.74230809	-0.36538681	-0.12566206	2.08171810	-1.75597432	0.24406526	-0.49660173	-0.59770583	0.83319919	0.57535361	0.10942185	1.63303835	-0.32870662	-1.65789220	0.09538601	-1.22903996	1.21952956	-0.66525091	-0.43918210
4.93_784.55[M+H]+	-2.872081731	0.256117341	0.498386573	0.185877861	-2.890994146	0.551046033	-0.143157692	0.380366435	0.209753904	0.365120285	0.379665298	0.246710105	0.471133348	0.462758436	0.436745429	0.389172032	0.221843817	0.373491407	0.002030732	0.476014531
4.95_1401.04[M+H]+	-0.10529438	0.79902284	0.88880776	1.00432453	0.85170613	-0.85792081	-1.30831195	-0.25941854	-0.55502966	0.29872784	0.01988043	-0.48525084	1.29647482	-0.58296171	-2.83498002	0.22041535	0.51046210	0.87119658	-0.75950753	0.98765706
5.04_1486.08[M+H]+	0.16836003	0.62315909	1.10685897	1.17120183	0.63749407	-2.49457006	-0.03802198	0.04331954	0.08789192	-0.32693463	0.59537774	-0.45776233	0.15205949	-0.85069298	-1.72161609	-0.37421319	0.54252814	1.70699483	-1.13806961	0.56663523
5.07_728.52[M+H]+	-0.58924722	0.69569294	1.69822581	0.52388478	2.06810968	-0.11720804	-0.03438611	-1.03731441	-0.48557302	0.11465874	0.46363088	-0.80144869	0.94874068	-0.63645421	-1.23863867	0.16058787	-0.69676254	1.28584005	-1.80749145	-0.51484704
5.10_848.57[M+H]+	-1.56678033	0.04626133	0.01649622	-0.55291776	-1.51195948	0.33863587	0.94212146	-0.97231584	-2.19435756	-0.44964108	0.35069354	0.73490717	0.44167941	0.56369464	0.93148318	0.95142851	0.09127079	1.14015513	-0.76499714	1.46414192
5.10_771.56[M+H]+	0.02492076	0.35978223	1.11824483	1.38765851	1.14338249	-1.24752757	-0.37834816	-0.97978337	0.67497995	-0.63123513	0.12112851	-0.73623962	0.86097317	0.09526162	-1.86073684	-0.18551346	-0.09520353	1.76327003	-1.69765913	0.26264470
5.14_1520.14[M+H]+	-0.30930769	-2.80970466	0.53527061	1.23022888	0.84026766	-1.14718654	0.09337510	0.45429852	0.17473681	-0.07092985	0.03751638	-1.48557406	0.70039752	-0.24967479	-0.10061228	-0.22217043	0.76512784	1.53350660	-0.75254361	0.78297801
5.16_1448.07[M+H]+	-0.35760250	0.31154254	1.04497680	0.86875406	1.17174114	-1.69450033	-0.49503536	-0.17104548	0.25727313	-1.07183922	0.05759511	-0.31540585	1.03696768	-0.32674035	-1.53012784	-1.13084967	0.30684565	1.95942438	-1.04569518	1.12372130
5.16_805.64[M+H]+	-1.08636816	-0.42127017	0.54309764	0.55679970	-1.01373839	-0.32000551	-2.43660669	-0.29309344	0.59161035	-1.78729682	-0.31065125	1.14989384	1.65374393	0.99019077	0.82526586	0.32263247	0.38575104	0.47909789	-0.03217999	0.20312694
5.17_1380.01[M+H]+	-0.03884785	0.02979937	1.12870346	0.80135672	0.55215955	-1.90179026	-0.56481430	0.05354998	0.59655657	-1.59166140	0.65745623	0.46867806	1.04190731	-0.26364476	-1.47100524	-1.31100584	0.46521038	1.59940394	-0.97828973	0.72627780
5.17_1492.08[M+H]+	0.64544429	0.90502028	-1.48252406	0.61542841	-1.21897972	0.23427178	-0.70926950	0.17642301	1.05513083	0.01088624	-0.14706565	0.11703804	1.20572926	0.27591488	-1.63261495	0.12892005	-1.77483409	0.12920135	-0.59199171	2.05787126
5.17_1516.14[M+H]+	1.14591870	0.20933751	-0.04290517	-0.29253401	2.32942840	0.08569754	-0.10151036	-0.75065969	-0.76117478	-0.11064858	-0.95400807	0.71399241	0.48438022	-0.28583059	-2.05405986	-0.73164010	-1.34498567	0.87461417	0.23055075	1.35603718
5.17_1401.99[M+H]+	-0.2473059	0.3047385	0.4550367	1.3194745	0.3727560	-0.9457884	-0.5861231	-1.2741079	0.5450018	-1.2363315	0.4864541	0.3649803	1.4405141	-1.5291147	-1.0174338	-0.8788103	0.7113302	1.5592838	-1.0474368	1.2028823
5.17_1408.08[M+H]+	-0.33709805	-2.85213748	-0.44069479	0.69535920	-0.05231623	-0.45699679	-0.45977411	0.27555101	0.13274031	-0.64141144	-0.05141658	0.58086872	1.48196059	0.92086343	0.36970379	-0.77321705	0.76730925	1.16757244	-1.39262069	1.06575447
5.18_816.62[M+H]+	-0.70527722	0.22494735	-0.01496951	0.40026881	-0.46903196	2.34670612	-0.18804025	-0.66698067	-1.25601689	0.35285963	-1.26112177	-1.40683060	0.08397119	1.17295740	1.23612233	0.35874895	-0.46145330	-0.03315517	-1.18312732	1.46942289
5.19_1475.11[M+H]+	-1.01586111	-0.40371578	0.89181154	-0.71185132	1.55830274	-1.39202103	-0.64279397	1.12697459	0.61036789	0.83277810	1.34967814	0.28734354	1.42852159	-0.80938407	-1.51968354	-0.90286863	-1.11244868	0.06635513	0.60164384	-0.24314898
5.22_1406.02[M+H]+	0.1240425	-0.1397021	1.4396034	1.0364970	0.9620410	-1.6893234	-0.5999678	0.1201947	0.4085831	-1.4238979	0.5056809	0.1404081	1.2174383	-0.1365916	-1.4294514	-0.9809994	0.1546044	1.5237217	-1.5059860	0.2731046
5.22_739.55[M+H]+	0.2379151	-0.2702326	1.1190612	1.1732582	-0.9578596	1.8187575	-1.1818524	-0.7939939	-1.2085724	0.5358123	-0.9035582	-1.0390824	-0.2953183	0.4591071	1.3835291	-0.4819783	0.4049262	-1.3869964	0.0412559	1.3458220
5.25_746.57[M+H]+	-0.269491171	-0.183859175	0.555360264	0.339940724	0.511772999	-1.177806130	0.051954418	-0.771590295	-0.467171568	-0.207182461	-0.062428677	0.004859287	2.531561629	2.267968545	-0.744056940	-0.425810668	-0.539818060	0.870318790	-1.066424070	-1.218097441
5.25_1462.08[M+H]+	-0.2141579	-0.2360622	1.3234468	1.0597081	0.7192958	-2.0938700	-0.3775659	-0.3732220	0.6092112	-0.5047770	-0.8847462	0.1537499	2.0551577	0.1609282	-0.7157128	-0.3538310	0.1639214	1.5494781	-0.9479165	-1.0930354
5.26_1477.06[M+H]+	-0.26347292	-0.38354489	-1.81025808	1.99224708	-0.36988586	0.36482512	-0.37533209	-0.71507530	0.80205624	0.07841758	-1.29486888	0.56731536	0.24720709	-1.13411643	1.36968750	-0.52399004	-0.11251058	-0.25860700	-0.25919000	2.07909612
5.27_1592.16[M+H]+	-1.70736943	0.84219240	-0.56740325	-1.92265862	0.55874435	1.04650800	0.35225439	0.01255143	-0.58388021	1.38016343	0.09181121	-1.31335358	-0.26701497	0.12500845	-0.90240726	0.15192944	-0.66676430	0.45686264	1.57132375	1.34150212
5.29_1504.09[M+H]+	-0.573812914	-0.001441812	0.601973010	0.821527742	-0.370188835	0.370987345	-1.549044690	0.667890475	0.146404467	-3.077240509	-0.225011836	-0.487655799	1.113596032	1.526966851	0.191764234	-0.267705938	-0.356157904	0.561332949	0.770341657	0.135475474
5.30_831.66[M+H]+	-1.6869842	-1.6113119	0.6512304	0.4678262	0.4218386	-1.5306884	-1.6613544	0.2361325	0.5708177	-1.6608073	-0.3611051	0.7511719	0.9161442	0.8504531	0.7347188	0.5727467	0.6021428	0.5961402	0.5696180	0.5712700
5.30_802.61[M+H]+	-1.2361423	-0.6651731	0.8647777	0.5882710	-0.7789083	-0.3366927	-1.5587540	-0.7225932	0.1337274	-1.9782992	-0.6051443	1.2082782	1.9044534	0.4278599	1.4221188	0.4029175	0.6428076	0.2727051	-0.1016319	0.1154224
5.32_772.58[M+H]+	-0.81090855	-0.21279250	-0.44271065	-0.15920501	-0.02388733	-0.97711326	-0.20966007	-0.58296793	-0.17548473	-0.44202698	0.48214129	0.28573109	2.48417338	2.85382863	0.21143004	-0.10025967	-0.57014286	0.05215021	-0.58949934	-1.07279576
5.33_830.64[M+H]+	-1.9203574	0.3992239	0.5206759	0.5076983	0.4745189	-0.4583167	0.4361266	0.3753108	0.4126158	0.4917985	0.5053777	-1.8879916	0.8520327	0.9674755	0.5931131	0.5095609	0.4338786	0.5025672	-1.9272079	-1.7881007
5.34_806.57[M+H]+	0.20333540	1.09094336	-0.04786167	0.63579403	1.07727693	0.78777135	0.62812294	0.19137113	0.54390588	1.42081499	-0.35587815	-0.14697558	-0.10505160	-1.20160292	-1.19902842	-1.47570163	-0.47098408	-2.57048226	0.87999904	0.11423127
5.35_1480.03[M+H]+	-0.93859823	0.39532349	0.03754792	0.57359636	1.44838864	0.66370760	-0.28226343	-0.34377918	0.13755359	-0.94668925	0.40640229	0.08364596	1.21521232	0.12796172	-0.21253844	0.38994651	-2.98084042	1.43025895	-1.08284675	-0.12198964
5.37_1526.11[M+H]+	-0.32521453	-0.01345835	-0.27362687	0.68583358	1.55392839	0.33431132	0.48267050	0.34180924	-0.20864830	1.28147719	0.27020050	-0.83126308	0.83020957	-3.08505223	-0.50459194	0.34370229	-0.94974588	0.92909545	-0.03912687	-0.82250997
5.38_1429.08[M+H]+	-1.99852310	1.13228893	1.45093258	1.20336653	0.93507499	-0.12836012	-0.12589539	-0.01190914	-0.23264757	0.60378884	0.15861302	-2.03116644	1.20874115	-0.19709150	-1.09144583	-0.89724936	-0.24088989	0.86653805	-0.62347195	0.01930622
5.38_601.52[M+H]+	-1.7766312	0.8860115	0.7245852	0.8217582	1.2794612	-0.1233140	-1.0953844	-0.2829812	-0.5639385	1.0192166	0.1692226	-1.0317032	1.0501638	-0.9185456	0.7887948	0.1595100	-0.2869406	1.5627181	-1.7011988	-0.6808044
5.39_1446.05[M+H]+	0.48734124	0.69048117	0.33827606	0.76813920	1.69834041	-1.43246249	-1.02865493	0.02331755	0.25518346	0.99293256	0.55204350	-0.44207562	-0.14783929	-2.35369298	-0.65065618	0.38742623	0.13689845	1.49904753	-1.06077838	-0.71326748
5.41_1509.07[M+H]+	-1.60062498	0.71547609	-0.20462156	0.79878087	1.37930959	-0.07926587	-0.89545686	-0.96752387	-0.08380329	1.13287305	0.71123360	-0.36213241	1.92727921	-0.18276869	-0.04634567	-0.55698111	-0.52427420	1.33413854	-1.71871691	-0.77657550
5.66_1449.14[M+H]+	-0.55626448	1.12892590	1.10023417	1.18591721	0.67879628	-1.43481686	-0.26603609	-0.04833499	-0.30277001	-0.51112108	-1.10236812	-1.61425454	1.09703549	-0.78856072	-1.28255306	-0.44499676	0.51545075	1.76569421	-0.10487104	0.98489372
5.66_798.56[M+H]+	-1.02986300	0.96260549	1.20574151	1.48191209	0.78921113	0.13807156	-1.08442426	0.42214283	-1.64568632	-0.55260277	-0.04968328	-1.11957992	0.33824706	0.09550944	0.05597525	-1.96854354	0.06538792	1.57891559	-0.36511829	0.68178150
5.78_1546.17[M+H]+	0.66150913	0.85447354	1.41250948	0.73012618	-1.28131339	1.17721257	-1.01085489	-0.42398256	-0.15820224	-0.60557585	-1.57251542	-0.39787360	-0.05530725	-1.04030737	-0.66194325	-0.35101545	-0.56337651	-0.19011084	1.67282689	1.80372084
5.81_1464.10[M+H]+	-1.48999457	0.08425687	-0.38269158	0.65040513	1.15189035	0.28625871	-2.69618269	0.35380444	0.86853509	-0.24131866	0.18940935	0.66294628	0.21066547	0.48195879	0.21929341	0.33776327	0.61216319	1.32568212	-1.53160429	-1.09324068
5.82_1486.09[M+H]+	0.09087762	-0.37031273	0.20189438	0.44736432	-0.46183448	0.40898741	0.63135525	-0.56629576	0.87810696	-2.82583029	0.30073294	-1.20865482	1.26623774	-0.51621454	-1.16805810	0.47822467	0.85144990	1.41278385	-0.63647279	0.78565847
5.83_1450.09[M+H]+	0.26796843	0.14005026	0.63683865	0.28685371	1.28452475	-1.98583374	-1.16695093	0.58177575	1.74992736	-2.05269309	0.97264460	-0.22849943	0.05074583	-0.30449810	-1.15417994	-0.03566674	0.27592385	1.04565820	0.12447369	-0.48906311
5.83_732.56[M+H]+	-0.08314070	-0.29807202	0.65480897	0.52559048	1.06505539	-1.35455808	-1.05487213	0.46360050	1.98404380	-1.89808272	0.67658818	-0.43425821	0.53562136	-0.08155076	-1.53624211	0.12305959	-0.09106763	1.54815567	0.05532385	-0.80000342
5.85_1512.11[M+H]+	0.5474667	-1.6273543	0.6255560	-0.1460912	1.2553971	0.1126687	1.3279531	-1.8173758	0.2075762	-0.2466920	-0.4029478	-0.2153529	1.1079562	-0.6615276	-2.0231878	0.8646361	-0.9048350	0.7505814	0.5606509	0.6849219
5.86_1462.09[M+H]+	-0.6995647	0.3058353	0.4461263	1.1413609	0.8174611	-1.7144280	-0.2535944	-0.1921995	0.2800016	-0.9493803	-0.5895089	-0.8243769	1.1876765	-0.2422019	-1.5317276	-0.2344258	0.1751432	2.3170435	-0.6611002	1.2218596
5.87_772.59[M+H]+	-1.19086590	-0.67312223	0.30165967	0.89178898	-0.99744946	-0.81119961	-1.56729965	-0.51315521	0.76805981	-1.75524174	-0.68629175	0.74684045	2.08921590	1.09919126	1.00578628	0.37514538	0.45931209	0.46859596	-0.08974969	0.07877944
5.89_774.60[M+H]+	-0.63738979	-0.29392866	-0.29066477	-0.10150400	-0.06135236	-0.60223444	-0.22779629	-0.98036460	-0.74780480	-0.27732562	-0.12576273	0.15066246	3.08137558	2.32191924	0.23547405	-0.42159264	-0.35078236	0.55707233	-0.77480209	-0.45319852
5.90_832.66[M+H]+	-0.88252583	-0.10660731	-0.33749169	0.02487904	-0.76563906	0.02607850	-0.67835705	-0.85146066	-0.49559807	-0.71282042	-0.23985198	0.41810383	2.88674825	2.37393883	0.51373112	-0.16653903	-0.16919847	0.04394732	-1.01410711	0.13276978
5.93_658.54[M+H]+	0.20775209	-0.76818525	-0.68267720	-1.55046124	0.47384600	-0.41260666	0.64694685	0.08060493	0.53898450	1.15531778	0.59847668	0.32547616	-1.96692550	-0.84676662	-1.89403277	0.30821597	1.23288014	0.91835139	1.37406488	0.26073786
5.93_1135.72[M+H]+	-0.15984932	-0.06519494	0.41938624	0.74866947	-2.84224341	-0.04873935	-0.02737680	-1.04243824	0.96399646	-0.89904748	-0.32087024	0.27511419	0.57339281	-0.31173603	-1.34195313	1.34740743	1.15194630	-0.22531687	1.12674457	0.67810833
5.94_1510.09[M+H]+	0.89229865	1.22702613	-0.39724208	-0.49256813	0.56867806	-0.61676002	0.98542506	-0.73392547	-0.05033258	1.05913631	-1.76897264	-0.63252389	-0.39283567	0.88116908	-0.41580843	-0.90225236	-1.79343653	1.68176215	-0.27815560	1.17931798
6.05_1161.73[M+H]+	-0.93867584	-0.05909436	-0.20012517	0.44554450	-2.47057597	0.63441256	0.15381459	-0.74787288	0.53208091	-0.75763907	-0.56203236	0.02005689	0.64348928	-0.66716409	-1.14534669	0.79794556	1.06767031	-0.08065568	1.44153556	1.89263193
6.18_651.64[M+H]+	-0.2946109	0.7240325	1.4952372	1.0263718	-0.4740796	0.8905475	-0.2794266	-0.3047298	-0.2033742	0.3583994	-0.5796828	-1.3688251	1.1110806	-0.9644936	-2.6972305	-0.1658529	0.1518489	0.8589879	-0.3656693	1.0814696
6.35_549.49[M+H]+	-0.48683541	0.40951642	0.45843889	-1.49836649	-1.15049820	-1.03940705	-0.14931245	-0.33758443	0.85959742	-1.84797359	0.91434757	0.72510701	-1.08416120	0.19731214	-0.01588874	-0.33315971	2.30673043	0.74904485	0.63833959	0.68475293
6.48_680.61[M+H]+	1.11763616	-2.50974142	0.24358872	-1.53628250	-0.54638671	1.08014790	0.03290633	0.45145691	-0.83515291	-0.25943127	-1.44818644	0.69436428	0.13055211	0.13114516	-0.06048720	-0.04507635	0.63467195	1.53873175	0.09024358	1.09529996
6.81_710.63[M+H]+	0.95476355	1.52043160	0.78054570	0.59328787	-0.13069167	0.32786378	0.81772796	-0.53897862	1.19375570	0.27444585	0.11941962	-1.01187310	-1.04347842	-0.40635273	0.09614436	-2.16172295	0.21599947	-1.24625655	-1.51805748	1.16302607
6.82_696.62[M+H]+	0.942290006	1.732914876	0.735435181	0.597147383	0.144031012	0.247989222	0.777925111	-0.493480947	0.770179735	0.204695464	-0.005712692	-0.783987985	-0.802563295	-0.962109699	0.254757912	-1.714808155	0.200852986	-1.150485005	-2.057829857	1.362758749
7.05_639.57[M+H]+	-1.37217246	0.49844530	-0.43012910	-1.11848320	-1.72503630	0.12535509	-0.26476168	-0.25825757	0.39840805	-0.90794345	-0.07253991	0.49124238	-1.30514801	-0.05692861	0.60097542	-0.02445199	2.13699911	1.77901029	1.01873844	0.48667822
7.48_724.65[M+H]+	0.50563608	2.00253543	0.50430748	0.32729508	-0.46791464	0.95543718	0.75532630	-0.53775764	1.23736720	0.40645668	0.01882249	-0.82233448	-1.29048234	-0.81520921	-0.04945612	-1.98440472	0.28828354	-1.29633292	-0.85370369	1.11612831
7.50_681.58[M+H]+	1.2629274	0.4419164	0.1407810	1.4517783	0.1654712	-0.5110226	0.7821112	-0.4383642	0.2637906	-0.7537966	-0.2376821	-0.5589111	-0.1968802	-0.7453071	1.3681626	-1.9184479	0.4646263	-1.2863802	-1.4157298	1.7209566
7.52_750.58[M+H]+	-0.52531564	0.86726691	0.57528291	-0.08381391	0.16969895	1.40196611	-0.72672850	-0.02970041	-1.63126919	-1.74999039	-1.56239344	-0.26954566	1.20438855	0.77477512	-0.83424412	1.06287293	0.20756934	1.42312124	0.53048309	-0.80442390
7.88_828.71[M+H]+	0.98478008	-0.77926695	-0.05129746	0.19068728	1.44652023	0.22839886	0.59132733	0.89584055	0.29569297	1.20423599	0.03308049	-0.52918587	1.08431095	-0.48070751	0.17180797	-0.40218476	-2.21844539	-1.85392603	0.58975521	-1.40142392
7.89_758.63[M+H]+	0.92463794	-0.94716397	0.04072699	0.31450112	1.54793418	-0.10860336	0.64003173	0.79729101	0.44451383	1.07081451	0.24683520	-0.43384383	0.94204084	-0.64095360	0.36846377	-0.40432122	-2.26056991	-1.70479020	0.61467611	-1.45222117
7.89_842.72[M+H]+	1.03183856	-0.81391764	-0.02309499	0.13644012	1.34812767	0.16497993	0.64118969	0.80300423	0.37468502	1.36275321	-0.01655870	-0.41386768	0.91665115	-0.61740304	0.24358660	-0.33673222	-2.61801591	-1.31100786	0.52189109	-1.39454921
7.89_763.58[M+H]+	0.72300733	0.39584772	0.40454472	0.51225061	0.96153892	-0.05736394	0.55639373	0.60838138	0.56382637	0.84182383	0.43820554	-0.24764758	0.90225073	-0.11564988	0.31649767	-0.92930815	-2.42193834	-2.11795378	0.32602135	-1.66072822
7.95_842.72[M+H]+	0.83696447	-1.10851852	0.06976508	-0.14809405	1.08559911	0.30604934	0.50477217	0.68526028	0.30943956	1.27651105	-0.05508941	-0.28190815	1.13397524	-0.33880257	0.72983787	-0.48766626	-2.22640493	-2.11607928	0.81172515	-0.98733616
7.95_758.63[M+H]+	0.84628396	-0.91761185	0.15322752	0.04496759	1.20692562	0.12297776	0.44302370	0.75536362	0.14069054	1.35566821	-0.09166146	-0.25992252	1.09597579	-0.73086649	0.84457517	-0.51621697	-2.19074971	-1.82794321	0.82930288	-1.30401015
8.06_785.65[M+H]+	0.53231083	-1.08634632	-0.09485885	0.40636899	1.18273347	0.60563858	0.37107423	0.21596311	-0.02359794	1.71642947	0.27356191	-0.12061905	0.36002247	-0.38589098	1.10896584	-0.17021369	-1.49949206	-2.15467530	0.64272893	-1.88010362
8.11_854.72[M+H]+	0.86872372	-1.24667765	-0.01406954	-0.09815662	0.88309212	0.69036348	0.84081014	0.52347937	0.40175580	1.46486518	0.06716902	-0.10888898	0.91517636	-0.67271433	0.86452908	-0.63418386	-1.86133892	-1.69865958	0.55367675	-1.73895153
8.30_787.65[M+H]+	0.4416192	0.2822276	0.3897079	-0.8689673	1.7177807	0.4432538	0.4547942	0.6156897	0.3503119	1.7124655	-0.4262684	-1.1135141	0.5045360	0.1506990	-0.3743104	-0.1573793	-2.6845394	-0.9825881	0.4393949	-0.8949136
8.40_830.73[M+H]+	0.74149170	-1.35158604	-0.03853171	0.09569921	1.15436316	0.44522889	0.67130666	0.85103240	-0.05253802	0.83081616	0.23187723	-0.18742082	0.99777954	-0.07274814	0.71939955	-0.36534483	-2.75268248	-1.51729604	0.66949205	-1.07033846
8.43_932.83[M+H]+	-0.75506575	1.21046562	-0.78524548	-0.22859064	-2.07074138	0.10354920	-1.75607162	-0.54205796	0.04567702	-1.50662709	0.39958311	1.08159487	-0.03752455	0.63180121	0.64767712	0.22158363	1.74040776	0.44112140	0.22274880	0.93571472
8.43_946.84[M+H]+	0.14467549	0.47333368	0.13047986	0.20732067	-2.92852685	0.31815778	0.08802703	0.18775649	0.19048334	-2.86353737	0.40227571	0.53282566	0.23993797	0.37485385	0.47137642	0.33557267	0.59276516	0.32797513	0.36361805	0.41062928
8.44_862.72[M+H]+	0.7289617	-1.4431970	0.5613535	-0.1433395	0.6811893	0.7782513	0.6449238	0.7299329	0.7576866	-1.4923354	0.6343729	-1.4909957	0.6347413	0.7655535	0.5062139	0.6542341	-1.4622606	-1.4619074	0.8232703	-1.4066494
8.51_794.72[M+H]+	0.41765489	-0.98130702	2.12434173	-0.15608989	-0.69624026	-1.42172472	-0.11015061	-0.21179683	1.21379458	-0.62935677	-0.67038977	0.71003004	-1.58342528	1.24828137	1.05263556	-1.29523045	-0.26853153	-0.07488698	0.91414465	0.41824731
8.53_882.76[M+H]+	0.28886253	-0.78821554	-0.52005066	-0.12379525	0.81101349	1.62617880	0.51203068	0.53981736	-0.12161549	1.39479382	-0.28916888	0.24064075	0.74865008	-0.04332574	0.43396061	-0.42110956	-2.33038098	-1.79736033	1.02629234	-1.18721803
8.54_896.77[M+H]+	0.45198092	-0.97098155	-0.73606833	-0.18142502	0.94321264	1.37380464	0.48215734	0.71328526	0.25880069	1.40945843	-0.25827942	0.41071326	0.72430041	-0.04191461	0.09784656	-0.29387373	-2.25543602	-1.85049823	0.93360216	-1.21068541
8.55_1396.94[M+H]+	0.89763041	0.64535221	-0.44476694	1.14669634	0.90139632	0.44466743	0.46246990	0.10671912	0.58071495	-1.52423665	0.25376036	-1.92421406	1.07415467	0.18304451	0.07685214	0.78553084	-1.89117276	-1.76812511	0.20761467	-0.21408836
8.56_748.65[M+H]+	0.633739502	-1.336593903	0.036357578	-0.960096109	0.881735477	0.070476183	1.468329741	0.872855840	0.838844411	0.641753196	0.289300079	0.066507615	-0.106870460	0.247248675	-0.001265637	-0.405572230	-0.625179403	-0.928906207	1.168447223	-2.851111572
8.59_791.62[M+H]+	0.649971384	-1.701249808	-0.383461946	0.185330337	0.887406278	-0.008890857	0.714543161	0.558407239	0.355788194	1.440181647	0.128993667	0.236897611	0.702381094	-0.403148335	1.089048478	-0.167733595	-1.424115790	-1.667719440	0.857621879	-2.050251199
8.59_1445.95[M+H]+	-0.13891819	0.29692987	0.26037679	-0.41618440	0.30272362	1.52716854	-0.79813367	-0.72756674	0.22012859	1.77271818	0.08021850	-0.82605970	0.01152195	0.58625662	-0.63196467	0.16677403	-3.04088378	1.05003549	0.06747022	0.23738874
8.60_786.66[M+H]+	0.7792375	-2.0892328	-0.3413952	-0.1343909	1.1147359	0.3941504	0.8611103	0.4639415	0.2940771	1.2884068	0.3397609	0.4373046	0.4656726	-0.5867705	0.6161310	-0.2974034	-1.8461412	-1.5242263	1.0437802	-1.2787483
8.60_1395.93[M+H]+	0.6332972	0.5078478	1.8370104	1.1381738	0.7856120	-1.9145688	-0.1349946	-1.8485706	0.0799785	0.3935446	-0.4401234	-0.7193054	0.8856482	-0.1389121	-0.7774807	0.7249022	-1.5065762	0.6759095	-0.5399695	0.3585771
8.64_817.63[M+H]+	0.86375635	-1.90517755	-0.02163833	0.12687834	1.35476654	0.04207690	0.94889941	0.06182778	0.39759770	0.97712584	-0.15419353	0.17727923	0.59834645	-1.55077130	1.32942935	0.35452848	-2.04003145	-1.36409476	-0.08404666	-0.11255879
8.65_804.70[M+H]+	0.968335492	-0.478647756	1.637972822	0.006055079	1.467094180	-0.965447922	1.315310932	0.434930726	1.162217127	-0.114191176	0.224291146	-1.197605980	0.688103737	-0.484473574	-1.241371384	-0.088509449	-2.103158184	-0.643365889	-0.419029202	-0.168510724
8.65_832.74[M+H]+	1.03108127	-0.44014386	1.57093796	-0.19041277	1.61037969	-1.21546328	1.53620966	0.63653148	0.98097261	0.22344342	0.08683224	-1.27946723	0.60422831	-0.23608430	-0.90725670	-0.39856946	-1.70324511	-0.73746954	-0.26117022	-0.91133417
8.65_846.75[M+H]+	1.11218279	-0.38475293	1.54987718	-0.19880462	1.56021107	-1.12786035	1.39219099	0.72352389	1.09629352	0.35418425	0.02655962	-1.37104291	0.58903067	-0.37151563	-0.93395984	-0.42491211	-1.64876048	-0.72485602	-0.23819325	-0.97939584
8.65_812.68[M+H]+	0.93857147	-1.86637927	-0.09883318	0.03840133	1.51407537	-0.12387566	0.99260623	0.20654685	0.33573210	1.01452455	-0.08804738	0.43843643	0.50091714	-1.52439015	1.01682242	0.13668026	-2.03562131	-1.40770730	0.31726890	-0.30572881
8.68_932.83[M+H]+	-0.8314194	1.4644241	-0.7344073	-0.2198645	-1.5353035	0.1929349	-0.8555153	-0.8711181	0.1558942	-2.1824993	0.6394587	1.0521229	-1.0735812	0.5345210	0.5588154	0.6251448	1.5440224	0.7135610	0.4975659	0.3252434
8.70_862.74[M+H]+	0.172186962	0.941206979	-0.206327844	0.103398598	-1.105964974	-0.139393223	-0.492668242	-1.702360168	-0.094344751	-2.815707296	0.842829115	1.331599810	-0.272773118	0.404554237	0.325254596	0.710199136	1.058303456	-0.170102632	1.109083034	0.001026325
8.70_908.77[M+H]+	0.36530384	-1.13649453	0.50851213	-0.51258551	1.17526965	1.22813756	0.07994375	0.22853781	0.11721863	1.71432805	-0.45610853	-0.06023324	0.32696469	0.13839495	0.38873490	0.22883238	-2.83335145	-1.16639144	0.59638948	-0.93140312
8.70_818.66[M+H]+	1.4181810	-1.3705360	-1.2152856	0.2457912	1.7618956	0.4889498	-0.5136169	0.3176471	-0.3973111	0.6252685	-0.3647779	-0.3725872	1.1494752	0.5696960	-0.3277876	1.1587216	-2.2748682	-0.6547877	0.2747193	-0.5187871
8.71_767.62[M+H]+	1.20832521	-1.32649340	0.75566495	0.09977727	1.53727302	-1.32099927	1.48323420	0.53712089	0.54418358	0.40432275	0.05849885	-1.01467720	1.14619389	-0.89492853	0.50012863	-0.18279662	-1.71425980	-1.03702949	0.05024956	-0.83378848
8.71_846.75[M+H]+	1.1235078	-0.8618382	0.8811126	-0.1041927	1.4799678	-0.9850428	1.4935315	0.7802377	0.3600712	0.1741511	-0.1602324	-1.2145718	1.2149022	-0.4263174	-0.2042815	-0.2847427	-2.5019990	-0.6671826	0.1195405	-0.2166214
8.72_859.74[M+H]+	-0.7851935	-0.2043010	0.4398226	-1.8066837	0.1840599	0.8367230	0.6016022	1.4247729	-0.2986454	1.5615421	-1.4708917	-0.8904186	-0.3759925	0.7918463	1.8266660	-0.3061302	-1.0412277	-0.1875304	0.5249644	-0.8249848
8.75_1447.97[M+H]+	0.24839047	-2.79249481	-0.10521931	0.33298625	1.16077061	1.08355805	0.64429361	-0.64847977	-0.67347309	1.17567053	-0.27014039	-0.02766001	0.39382758	0.54438756	-1.87286731	-0.31112187	-0.57119723	0.39962410	0.20932016	1.07982487
8.77_1345.92[M+H]+	0.5128234	-0.5114625	1.9998745	1.9919959	0.9173301	-1.7867900	0.2272937	-0.1234225	0.5057187	-0.9237216	-0.3934665	-0.3901410	0.5941683	-0.2808468	-0.4894752	-0.2797390	-0.3627190	0.8853557	-1.7999791	-0.2927970
8.79_870.73[M+H]+	0.07992685	-0.72217053	-2.07723030	-0.67320193	0.67796022	0.80148519	1.00936723	0.21837084	0.74783163	-0.63556215	0.75187880	1.23424447	-0.51066557	0.44561600	-0.03373078	-0.89202263	0.61621515	-0.55480386	1.55031040	-2.03381904
8.81_831.72[M+H]+	0.89794592	-0.33405226	0.73008772	0.53467326	1.15996683	-0.07206374	0.73942111	0.85901870	0.43331400	-1.74296995	0.34285221	-1.73658034	0.71377203	-1.92088998	0.66794098	0.57099294	-1.54780411	0.03167104	-0.81446786	0.48717150
8.82_762.66[M+H]+	1.10212496	-1.78849334	0.42061180	-0.09950664	1.44325845	-0.40889391	1.07272577	1.02334680	0.54546434	0.59848468	0.33529465	0.09602078	0.57546182	-0.93584838	0.22913753	-0.29357989	-2.17467654	-1.13641282	0.59919271	-1.20371277
8.84_750.64[M+H]+	-1.55561545	0.59837768	0.64951761	0.87945454	-1.58310705	-1.20835312	-1.49866567	0.38120590	-1.55232526	0.39165629	0.02045407	0.35448282	0.86371871	0.76126754	0.83275756	0.86460556	0.71867360	0.81480058	0.57277840	-1.30568433
8.84_801.67[M+H]+	0.77924317	-1.78537400	0.02143353	-0.54297044	1.09483625	-0.16350280	1.26692588	0.61106794	0.76281832	0.75350548	0.74115459	0.54205854	-1.21729149	-0.20845382	-0.33610230	-0.46302661	-0.07627986	-1.35907542	1.50985335	-1.93082031
8.85_1393.92[M+H]+	0.38125103	-1.40580440	2.11269226	2.12621768	0.46723416	-1.04821792	-0.02065827	-0.63781276	0.12123922	-0.44617627	-0.40505319	-0.23511532	0.88167799	-0.17160704	-0.27100210	0.78820288	-0.54816409	0.83743352	-1.40841238	-1.11792500
8.85_547.47[M+H]+	0.6908156	-0.7765592	2.2480859	1.9342286	1.2062084	-1.1948317	0.1238563	-0.1975062	0.4849836	-0.4335894	-0.2118685	-0.3572484	0.5877161	-0.9465964	-0.6866213	0.3125739	-0.8127366	0.4075696	-1.4403587	-0.9381216
8.85_830.72[M+H]+	0.9861843	-1.1041734	0.5283346	1.0884889	1.4634530	-0.5893397	0.6560987	0.6755971	-0.0544759	0.1271815	-0.3257919	-0.4836645	0.9634142	-1.3757966	0.7183535	0.4968158	-2.6487935	-0.8917995	-0.4211840	0.1910973
8.85_844.73[M+H]+	0.92004648	-0.69727614	0.51160614	0.53956324	1.19043035	-0.19453168	0.78082570	0.64958834	0.01863059	-0.35491128	0.39795710	-0.55353190	0.89933420	-0.81324654	0.73835150	0.57240932	-2.81932988	-0.55491201	-1.77298467	0.54198114
8.86_1371.93[M+H]+	0.7772438	-0.5935261	2.0560539	1.8018646	1.1813167	-1.7640195	0.2772573	-0.1584984	0.4109857	-0.2240522	-0.2634100	-0.3397916	0.6960188	-1.1015284	-0.7720435	0.4554128	-0.8341261	0.4597351	-1.1220380	-0.9428547
8.88_860.76[M+H]+	1.1928519	-1.4838103	0.5448991	0.1357563	1.6191265	-0.2621947	1.3476922	0.6779562	0.3335880	0.1629422	-0.2972844	-0.7742587	1.0230254	-1.2127029	0.2744660	-0.3174607	-2.3962534	-0.8843338	0.1377446	0.1782503
8.89_838.69[M+H]+	0.9641651	-1.7906288	-0.4593815	-0.3098706	1.1572922	0.7520098	0.5778666	0.5593887	0.5991662	1.2283898	0.1741785	0.8309832	0.3615405	-0.5606045	-0.2465429	-0.1000904	-1.5277448	-1.7513354	1.0733506	-1.5321322
8.89_1374.95[M+H]+	1.7449623	-1.1705507	1.5485346	0.9009397	1.3675260	-0.5320718	0.6702587	-0.4412714	-0.7203993	0.1697639	0.9867645	-0.4064796	0.8105493	-0.5869949	-0.2272311	-1.3644504	-0.8324053	0.5257132	-1.3280003	-1.1151574
8.90_778.67[M+H]+	0.68689972	-2.78412423	0.42524613	0.36977846	0.79733748	-0.22532410	0.74404400	0.55281915	0.66021924	0.60574664	0.54994686	-0.21024852	0.08512026	-2.66247058	-0.35907475	0.47266245	-0.06337213	0.22918200	0.41726940	-0.29165750
8.90_934.83[M+H]+	0.2052106	0.6129268	0.2581135	0.4146757	-2.8086378	-0.1472811	-0.4084758	-0.2800141	0.4528990	-2.7465572	0.5412610	0.6633598	-0.1161156	0.4660016	0.5153669	0.5233317	0.6748329	0.4978366	0.3171049	0.3641607
8.92_884.77[M+H]+	0.5218746	-0.9080785	0.3204889	0.3040844	1.3674981	1.2150844	0.2632380	0.5762529	-0.3416409	1.6305421	-0.5965723	-0.2712507	1.0489265	-1.1893579	0.5540640	-0.2642542	-2.1684835	-1.4587828	0.3504736	-0.9541069
8.93_1397.95[M+H]+	0.57367595	0.06344353	2.04953583	1.48512474	1.23061168	-0.76223415	-0.45048100	-0.14137971	0.27361547	0.20278835	-0.55112851	-0.80105322	1.19368410	-1.13504597	-1.38258552	0.44020384	-1.00540465	0.79581383	-1.39787828	-0.68130633
8.93_934.82[M+H]+	0.2833834	-2.8832964	0.2315949	0.3429118	0.2911245	0.4889135	0.2520713	0.3574044	0.3806505	0.3618258	0.3537785	0.4019609	0.3362001	0.2785352	0.4593610	0.4501906	-2.9138255	-0.1458298	0.4231868	0.2498587
8.94_762.66[M+H]+	0.56042148	-1.97730820	-0.51793326	-0.48097261	1.06705131	0.20114415	0.92564565	1.07694949	0.78253871	0.68705576	0.65639199	0.75703751	0.03825383	0.21607949	-0.10234738	-0.26423789	-1.26450413	-1.33967852	1.06218825	-2.08377563
8.94_573.49[M+H]+	0.69793342	0.03654281	2.03332969	1.61509739	1.21515058	-0.50123172	-0.49093431	-0.27816989	0.17582818	0.22658495	-0.88558845	-0.85588427	1.14709738	-0.96575607	-1.54842712	0.38199664	-0.99902997	0.80362051	-1.06633170	-0.74182805
8.94_827.69[M+H]+	0.6116460	-2.0803444	-0.5652478	-0.6651977	1.2323976	0.6219253	0.6657246	0.3229749	1.1032090	1.0655976	0.1869845	0.5813425	-0.5063780	-0.3115483	-0.5517531	0.1736700	-0.3917773	-0.3916145	1.2870980	-2.3887087
8.95_974.87[M+H]+	0.3097494	0.5727540	0.2489159	0.3510578	-2.3399593	0.3890863	-2.2926977	0.2330508	0.3630856	-2.2920173	0.4097230	0.5030112	0.2711719	0.4103147	0.4957034	0.4015616	0.6400468	0.4808340	0.4028232	0.4417845
8.95_960.86[M+H]+	-0.47763857	1.51655234	-0.69690056	-0.12198563	-1.68491269	-0.15017963	-1.66296055	-1.01493223	-0.06875987	-1.50949104	0.22333203	0.91440547	-0.48259175	0.51096687	0.77096325	0.15869720	1.88299459	0.92114068	0.19787223	0.77342786
8.95_846.75[M+H]+	0.7887959	-1.9699614	0.1457501	-0.6693901	1.1663095	0.4736380	1.5701773	0.8147326	0.8177530	0.4625233	0.3469868	-0.2415023	0.2160803	0.4586803	-0.2584909	-0.1362146	-1.3731136	-1.0121258	0.5633578	-2.1639863
8.96_750.64[M+H]+	0.21072075	-0.07191945	0.94709618	0.42986927	-1.49154381	-1.17051700	-1.41920849	-1.43953976	-1.46517510	0.93725439	0.85024150	0.89459728	0.83277195	0.76553542	0.14223561	0.83476689	0.85894884	0.84659245	-1.47908351	-0.01364341
8.96_890.78[M+H]+	-0.9957581	1.1058477	-0.9450756	-0.9263662	-1.0049492	-0.8796234	-0.9767167	-0.9846526	-0.9946581	-0.9763103	0.8294907	1.1068818	0.7026272	0.9084267	1.0551805	0.7501135	1.1438475	1.0613013	-1.0000863	1.0204798
8.97_764.66[M+H]+	0.47644801	-1.13899294	0.32635518	0.27907869	0.65205416	-3.56269857	0.38053161	0.55514857	0.65821631	0.28171437	0.81349543	0.43263488	0.16411113	-1.00282758	0.10956580	-0.40588148	0.08745452	0.59296246	0.76062958	-0.46000015
8.97_809.62[M+H]+	0.83156507	-1.89936763	-0.34169404	0.63093678	1.12113545	0.40720559	0.74471235	0.94369436	-0.02311147	-0.26841470	0.63070636	0.28658170	0.70294461	0.21749548	0.79201875	-1.39145377	-2.28125121	-1.44527754	0.56417351	-0.22259965
8.97_895.74[M+H]+	0.15444543	0.43413657	0.16959714	0.25819345	-0.55748214	-0.39502145	0.05108533	0.15134601	0.06716198	-4.07690193	0.40957933	0.44265404	0.10474526	0.30457269	0.51957185	0.30940331	0.60390763	0.28840273	0.42504091	0.33556187
8.97_834.74[M+H]+	0.653173717	-1.413333570	1.956839473	-0.200143322	0.879757437	-0.014406139	1.636750538	-0.304268483	0.855853985	0.046418354	-0.001262034	-0.816525349	-0.313944385	0.541173984	-0.198576576	-1.773644382	0.850754688	-1.139437800	0.209722897	-1.454903033
8.98_830.72[M+H]+	0.57031989	-1.74979528	-0.61085485	-0.11002096	1.13617372	0.59896240	0.87122461	1.14869390	0.58546958	0.13041577	0.51954537	-0.37829998	0.97907503	0.05640898	0.07848452	0.28372080	-2.62638041	-1.14428395	0.67128614	-1.01014527
8.98_872.77[M+H]+	0.35010883	-2.29464146	-0.87726357	0.08804821	0.88323490	0.96896423	0.90990369	1.09710258	0.28570736	-0.01442434	0.30715279	0.01993240	0.83145986	0.44162861	0.29081186	0.40294479	-2.37849641	-1.09433222	0.56030838	-0.77815049
9.00_835.63[M+H]+	0.3111577595	-1.5385462474	-0.9655709043	0.5912172310	0.9259951514	0.9988915324	0.6957639600	1.0667124967	-0.2564909957	0.8406993088	0.0004471098	-0.0259866300	1.0448518260	-0.6804987605	0.7560730467	-0.0161323961	-2.3738952884	-1.5611810364	0.7205354370	-0.5340426007
9.00_764.65[M+H]+	0.7364808	0.6684387	0.4993221	0.5605043	-1.5148001	0.7864011	-1.4642446	-1.4784542	-1.4963709	-1.4635168	0.7859982	0.8176364	0.4460943	0.7863586	0.4189541	0.4133153	0.6569894	-1.4227456	0.8758888	0.3877499
9.01_856.73[M+H]+	0.22339004	-1.87185034	-0.57649500	0.64435440	1.66975663	0.92333482	0.65383470	0.69174534	-0.19330128	0.35120175	0.15795509	-0.07729274	0.93764012	-0.17027056	0.12235264	0.21259558	-2.77045351	-0.92608887	0.47789478	-0.48030358
9.01_740.68[M+H]+	0.93525695	0.33467446	1.55687640	0.16982804	-1.26905115	-2.67560162	-1.80681624	-0.53380727	0.79167207	0.21441017	-0.15767166	0.94153712	-0.20780543	0.61498194	0.63754385	-0.28507080	0.20573891	-0.30055160	0.05072312	0.78313275
9.01_884.77[M+H]+	0.42911791	-1.52174397	-1.03288361	0.15001144	1.33895608	0.80649846	0.63316463	0.99797913	-0.02559163	0.79840367	-0.00196323	0.19499071	0.85389517	-0.40005034	0.13906750	0.04533174	-2.50986907	-1.48731071	1.10136507	-0.50936896
9.03_910.79[M+H]+	-0.153788364	-1.021226246	0.004106734	-0.596898761	1.282822430	1.990255079	0.142229642	0.719642909	-0.333135505	2.029623913	-0.624603886	0.311512240	0.114944535	-0.998470679	0.268353168	0.003037180	-1.916457026	-1.388955143	0.174681046	-0.007673266
9.05_845.67[M+H]+	0.200224205	-1.310200729	-0.462008316	-0.366722190	1.562604407	1.079301012	0.382561451	0.629141345	0.174043195	1.640468836	-0.005496058	0.566543254	-0.216052082	-1.376985871	0.439451440	0.125668765	-2.145192924	-1.398049035	0.903867987	-0.423168692
9.05_599.51[M+H]+	-0.4142234	0.8910731	1.6244615	0.1051406	1.6151179	0.9335353	-1.0550009	-1.4474592	-0.9435367	1.3570615	-0.9631081	-0.8545158	-0.1187595	-0.6162980	-0.7604344	-0.6615219	-0.3025853	1.5419374	-0.4265553	0.4956713
9.07_864.74[M+H]+	0.29145361	-0.58810824	0.02522648	0.24525899	0.32941037	0.35246968	0.29397488	0.17645477	0.36531272	0.14102282	0.36332999	0.60231344	0.24154889	0.31547595	0.27457922	0.43855278	-4.07378077	-0.39014110	0.57984292	0.01580260
9.08_910.78[M+H]+	-0.04715332	-1.50785476	-0.83149190	-0.60925090	1.34747911	1.74432425	0.70764618	0.29732456	-0.30155291	0.97623922	0.12890500	0.67165732	0.01341378	0.06775294	0.77839710	-0.15509000	-1.88018226	-1.22678003	1.14038897	-1.31417235
9.09_820.73[M+H]+	0.5890810	0.9217708	1.0180314	0.8157026	-1.2327059	-1.0661000	-1.1951661	0.5461634	0.7593597	-1.1946257	-1.2120995	-1.1932927	0.8813576	0.6150324	0.5477897	-1.1416238	0.8854682	0.8934650	-1.2262394	0.9886313
9.09_882.73[M+H]+	0.7551380537	-0.1179262291	-0.1268372704	-0.6285603955	-0.0919473014	-2.0236245556	-1.2500170928	-0.9599336862	0.4555009676	-1.1404278349	0.9333560836	2.2682795939	0.2067253925	0.1024732366	-1.2611998582	0.3573430647	-0.0007130664	0.8416154156	0.8243541164	0.8564013659
9.13_1542.29[M+H]+	0.80854601	-0.13517198	1.80226440	0.13076592	0.96878617	-2.64646572	1.09970927	0.25325923	0.99713505	-1.17367705	0.50257429	-0.54207055	0.08126252	-0.79375925	-0.86408703	0.31810245	-0.53080298	0.14395220	-0.93589450	0.51557157
9.15_834.74[M+H]+	0.25350183	0.03491948	0.46733352	0.24559247	-4.21667513	0.40968426	0.36705555	0.19121870	0.31367784	0.15809563	0.22616371	0.13356930	0.22425899	0.27664252	0.15292519	-0.06349290	0.09937061	0.25951396	0.27572773	0.19091677
9.15_948.86[M+H]+	-0.374565644	1.508845614	-0.876509325	-1.127560377	-1.817711905	0.003966283	-1.031453736	-0.899349569	0.087341572	-0.997753462	0.988144717	1.322745316	-0.991190219	-0.015956609	0.684612290	0.318260669	1.661623416	0.742423577	0.876686787	-0.062599394
9.16_1568.31[M+H]+	0.4601147	-0.2050541	1.0485392	-2.4377423	0.9565374	-1.7777213	0.9468587	0.6951898	0.8551377	-1.7407165	0.6866254	-0.5280437	0.2746795	-0.4558454	-0.3309043	0.6170449	0.1342338	0.6223574	-0.4315567	0.6102659
9.16_860.77[M+H]+	0.53298911	-1.05361532	1.32424033	-0.58516554	1.30462104	-2.13830119	1.62459195	0.63621409	0.87080493	-0.95542578	0.60564596	-1.09736732	0.26287154	-0.37740495	-0.72238127	0.52279343	-0.54348638	0.06822993	-1.03528013	0.75542557
9.17_846.72[M+H]+	0.220415295	0.001399184	1.334908231	-0.139604966	1.500296765	-1.150129797	0.882314094	0.867347625	0.860434975	-0.686558143	0.033672649	-1.345864698	-0.476377850	-0.112389913	-2.778901407	0.330554981	-0.065318362	0.162218241	-0.336417713	0.898000808
9.17_870.73[M+H]+	0.2596220	0.2680267	-0.9317991	-2.2607365	-2.3537956	0.2822538	0.6249724	0.6324873	0.5490830	-0.1591671	0.8658339	0.6654862	-0.6249153	-0.8529568	0.7724204	0.5196605	0.8904621	-0.4806513	1.3926260	-0.0589127
9.17_819.66[M+H]+	0.431078173	0.005329715	-1.928573069	0.553076222	0.288623880	0.561899392	0.424472837	0.520565665	-2.003338743	0.607955921	0.546086611	0.608316643	0.594818464	-1.835677206	0.659760168	0.571157906	0.407847456	-1.941332794	0.599525015	0.328407745
9.18_890.78[M+H]+	0.05875238	0.88595125	-0.44305772	-0.37914018	-1.06033234	-0.22270002	-1.06968350	-0.57842950	0.54263360	-2.84614537	0.80994861	1.07329079	-0.91768765	-0.19555754	0.53681754	0.34983337	1.54228712	0.66493877	0.87421834	0.37406205
9.19_887.65[M+H]+	-0.91484035	0.39522507	0.20042331	-0.92202042	-0.88521245	-1.13272068	-1.34338385	0.85383608	-0.09140052	0.18962776	-1.44684682	-0.41601496	-1.40841015	0.71281037	1.59238932	0.88817464	0.78992925	0.72352897	0.47944329	1.73546212
9.19_840.71[M+H]+	1.1038997	-2.0661489	-0.3319083	-0.6452255	1.3829455	-0.3706522	0.8822286	0.6128411	0.5150299	1.0325384	0.4750945	0.7387151	-0.1614841	-1.4440318	0.6015027	0.2556731	-1.5309708	-1.3486035	0.8325337	-0.5339770
9.19_828.71[M+H]+	0.6054523	-0.8274000	-0.4419751	-1.3591040	1.2705318	0.4845146	0.8920476	0.8898924	0.9847421	0.9399293	0.5510235	0.4650696	-1.1693932	-0.7540820	-0.7564143	-0.1085187	-0.2198660	-0.5782916	1.4121191	-2.2802775
9.21_848.77[M+H]+	0.5990104	-2.2328250	0.7976047	-1.0985286	0.8332858	-0.5516882	1.0735956	0.8703203	0.9261090	-1.2726611	0.3853364	-0.1381799	0.8194621	0.4598016	1.1567892	-0.1463629	-1.6563960	-0.3557133	0.4853699	-0.9543302
9.21_547.47[M+H]+	0.783136503	-1.892660418	1.487896434	-0.168179750	1.238725209	-1.969927120	0.362849867	0.728603814	0.751819037	-0.681367609	0.610786421	-0.631970260	0.896902652	-0.814960337	0.019633902	-0.006837136	-1.089293037	0.194876495	-0.903279625	1.083244958
9.23_836.77[M+H]+	1.55910442	-1.84233212	0.38360659	-0.67445509	1.47447592	-0.46288581	1.48826375	0.31958124	0.91341684	-0.65641483	0.59377625	-0.16379035	-0.94909336	0.17554290	-0.07641448	-0.27096574	-1.15873674	-0.39991510	1.22963173	-1.48239601
9.23_1373.94[M+H]+	-0.052749503	-0.608147852	1.464781956	0.027736889	-0.200231591	-1.583772358	-0.008097319	1.215064221	0.859477141	-2.407424853	1.034775351	-0.665817287	0.773518861	0.059438740	-0.404592653	-0.217081913	-0.326533268	1.046420775	-1.097308726	1.090543389
9.25_1568.31[M+H]+	1.26200878	-1.14164063	0.44267614	-0.47464486	1.35697176	-2.05250161	1.07739089	0.31522643	0.57649167	0.09136954	-0.32905072	0.05411027	0.92652929	-1.04003786	0.44664014	0.03542817	-2.33873729	0.49123375	0.05144605	0.24909007
9.26_901.80[M+H]+	0.535217837	-0.246215108	0.720308175	0.236839440	1.325925816	1.190995102	0.985390118	0.249308098	-0.008457748	1.391981577	-0.456324124	-1.347751280	1.333316917	-0.664531205	-0.718477736	-0.279278206	-2.448436095	-0.577324376	-0.519009139	-0.703478066
9.28_873.76[M+H]+	-0.3273947	-0.8542064	-1.6024942	-0.4934124	0.7892701	1.1580585	1.2969106	0.3212282	0.4187662	-0.8055016	0.7525309	1.4271603	-0.2450407	0.1071226	-0.5754563	0.4217506	-1.8777903	-0.2431121	1.5719481	-1.2403377
9.29_784.65[M+H]+	1.16331028	-0.46159353	1.62347189	-0.26814049	1.21977859	-1.00437137	1.53967768	0.48400084	0.85584390	-0.01807124	0.37816001	-1.44069226	-0.86275171	-0.16512923	-2.10310630	0.36627615	-0.06518888	0.19470468	-0.35004545	-1.08613357
9.29_837.75[M+H]+	1.60563966	-0.26164073	0.92885545	-0.17311033	1.17089211	-0.78317291	0.70722657	0.16809849	0.22908093	0.57578764	-0.21810193	0.09145797	-3.06463500	0.73464193	-0.34664352	-0.38145980	-0.31842597	-0.08477578	0.71861477	-1.29832956
9.29_976.85[M+H]+	-0.09812208	0.51123828	-0.18438048	0.18361391	-0.18268716	-0.22514936	-0.17091930	-0.12764136	0.32244716	-4.02574717	0.48480613	0.53717679	-0.12416785	0.56093357	0.71660644	0.19297715	0.67469035	0.34991802	0.13429927	0.47010770
9.29_1399.96[M+H]+	-0.1629143	-0.4333162	0.2777323	-0.7843705	1.5825326	-1.2162875	-0.4636587	1.6675784	1.0690103	0.6459781	0.6462399	0.4985559	0.6991377	-0.6707394	-0.4722504	-0.2730508	-2.6468360	0.2896664	0.3880791	-0.6410869
9.32_950.83[M+H]+	-0.465076989	-0.784364154	-1.665087312	-1.967207533	-0.310633158	-0.631890455	0.733325204	0.479292161	0.007856114	-0.081032338	-0.560620558	0.787035903	0.163044265	-0.853144179	0.316909390	1.431055837	-0.225753801	0.600390882	2.358579843	0.667320879
9.32_834.75[M+H]+	0.467838232	-3.205428793	-0.042061508	-0.795906586	0.712651810	0.532280738	1.072560183	0.908412786	0.659103213	0.056109953	0.507886583	0.729035525	0.022411828	0.243921215	-0.174116895	0.003037696	-1.085202753	-0.690262346	1.070814631	-0.993085514
9.32_848.76[M+H]+	0.70530758	-0.34121619	0.48007663	-0.12727824	0.83927914	-0.30556090	0.92438851	0.57241106	0.60710915	0.28497188	0.38526517	0.11672671	-0.04255556	0.17673256	-0.58407693	0.13675527	-0.26439786	-0.05865432	0.36135229	-3.86663598
9.34_835.74[M+H]+	0.34526287	0.13765795	0.03027686	-4.14942074	0.11610286	0.63805352	0.22197611	0.06141346	-0.12945095	0.47511348	0.53074771	0.28736534	0.03675993	0.07563950	0.18924284	0.45635111	-0.19911082	0.19953188	0.37958267	0.29690442
9.35_842.72[M+H]+	0.6806701	-1.5253971	-0.5623422	-0.7337028	1.6197311	-0.4161538	0.7843934	1.1117370	0.4106120	1.3251638	0.4229614	0.9319927	-0.3315547	-1.7577249	-0.5459325	0.4061382	-1.6801111	-0.8923175	0.6683573	0.0834797
9.35_846.75[M+H]+	1.04024959	-2.57471042	-0.42536576	0.01692667	1.17986893	0.14120253	0.89299473	1.06804035	0.45521831	0.30303751	0.56210401	0.22449700	-0.92704141	-0.21843777	0.29920766	0.75457763	-1.97360767	-0.65416913	0.68883504	-0.85342779
9.35_1568.31[M+H]+	1.08761666	-2.45844221	0.04696086	-0.48498048	1.02568026	-0.41562848	0.94246954	1.18584815	0.38042281	0.14788608	0.85184932	0.45536983	0.08825254	-1.62340695	0.39640740	0.27258160	-1.51371183	-1.03581536	0.80817960	-0.15753935
9.35_764.66[M+H]+	-1.6850103	0.6131604	0.3926312	0.5811776	-1.7067005	0.6709592	0.5045918	-1.6588038	0.5082348	0.4573005	0.4843193	-1.6367536	0.6515165	0.5956745	0.7878815	0.2726666	0.5829488	0.5052787	-1.6952244	0.7741512
9.36_859.74[M+H]+	0.797800130	-0.821339380	0.023498795	-1.333000052	1.118809923	0.977253490	1.296571912	0.839657808	0.880662959	1.113253095	-0.445856843	-0.767498357	-2.120783816	-0.546718381	0.009574344	0.820213137	-0.862585112	-1.306873163	0.683694465	-0.356334954
9.36_779.70[M+H]+	1.1259483	-1.0923853	0.7361730	-0.7700481	1.8891502	-1.3707034	1.5751123	0.7171851	0.8804326	0.3952238	0.4248663	-0.4367673	-1.1539164	-0.6460039	-0.6268855	-0.1068577	-0.8524298	-0.2515302	0.9262428	-1.3628067
9.36_575.50[M+H]+	0.41272420	-1.69006056	0.26374278	-0.06658322	1.29005993	-0.61793946	-0.46070957	0.70383074	1.48298367	1.13254167	1.12698681	0.01229405	0.06531206	-1.62007209	0.02801084	0.65939147	-2.08599567	0.51967772	-0.43815786	-0.71803750
9.37_1425.98[M+H]+	0.37670946	-2.13573227	-0.72775082	-0.74471290	0.37733313	0.01864401	-0.28967831	1.36390523	1.25180894	1.76607726	0.55886065	-0.66892368	0.40856814	-0.34992100	-0.16251605	0.12453643	-1.96169340	0.24844101	1.07597353	-0.52992938
9.37_872.76[M+H]+	0.81023754	-1.70394835	-0.63368365	-0.62136685	0.86208251	0.80222784	1.01118206	0.84484391	0.16365935	0.81389432	0.26480979	-0.09600560	0.47356267	-0.96087991	0.84645094	0.07736753	-2.43451470	-1.21195282	1.13838791	-0.44635449
9.37_1594.32[M+H]+	1.24622585	-1.19208329	-1.36854603	0.13337648	1.12002930	-0.05300076	0.93130486	1.27210290	0.68789734	0.26209066	-0.10631461	0.28614103	0.30110102	-1.12846283	0.74053849	0.01576203	-2.46465890	-1.16788618	0.62211053	-0.13772788
9.38_1620.34[M+H]+	1.19056591	-2.02655141	-0.33685595	0.11669369	1.21331172	-0.07072889	0.61787269	0.82481496	0.63072668	0.67650601	0.58703332	-1.26828288	0.42069491	-1.68451073	0.68263266	0.27987117	-1.82801549	-0.42551069	0.84764841	-0.44791610
9.38_778.69[M+H]+	1.19795497	-1.59119328	0.03777658	-0.80737249	1.60191001	-1.23595036	1.76280399	0.78097352	1.03408859	0.03582976	0.59866767	-0.32429014	-0.92216031	-0.53263776	-0.55055022	-0.08620881	-0.59007246	-0.13623549	1.12542114	-1.39875492
9.38_858.75[M+H]+	1.1477065	-2.0616062	-0.7847852	-0.1804501	1.0082344	0.2585841	0.9788752	1.2156473	0.3585426	0.7231853	0.2240533	-0.2499798	0.3954249	-1.0859651	0.8590253	0.2306424	-2.0704115	-1.0462213	0.7430691	-0.6635714
9.39_886.79[M+H]+	1.18135880	-1.83689517	-0.79494267	-0.21815992	1.17067057	0.43954694	0.84892337	1.12895626	0.07335088	0.65174263	0.09193744	-0.12098750	0.42909119	-1.08321433	0.72422246	0.08441441	-2.29492803	-1.19706940	0.94800087	-0.22601879
9.40_764.66[M+H]+	0.83618150	0.75766511	-0.26671382	0.60910211	0.45488988	1.96674945	0.25335382	-0.68005845	0.20794838	0.03368101	0.15918617	0.62046311	0.93583290	-0.27791273	-0.71516616	-0.82396080	-0.27015645	0.59382899	-2.22547666	-2.16943735
9.42_888.80[M+H]+	1.31257574	-1.78102884	-0.15654876	-0.63946853	1.57940237	0.12860806	1.35795267	1.16908201	0.74273704	0.63257554	0.08154916	-0.51138720	-0.08820884	-0.86166266	-0.07390847	0.28886278	-1.86504372	-1.02097597	0.66680342	-0.96191581
9.46_859.73[M+H]+	-0.148815727	-0.524849309	0.009957425	-0.998910030	1.148896433	1.540839831	0.350426364	-1.371930626	1.163860249	0.641926617	0.502209553	0.495656076	-0.873291638	0.501159602	-0.906168543	0.022039307	-0.310997606	-1.371818363	1.785128620	-1.655318234
9.46_883.75[M+H]+	0.31039877	-0.71296670	-0.42384245	-1.09639188	1.02323999	0.58787352	-0.22757476	0.59285321	0.48957997	1.02033304	0.60883985	0.25909405	-0.40080096	-2.01757126	-0.26186166	0.09451215	-0.82321498	-0.53030146	2.63735169	-1.12955013
9.47_896.76[M+H]+	-1.31210200	-0.85511920	0.51416944	-1.12021196	-0.45850121	0.47739291	0.01899694	0.37240934	-0.94784379	-0.78740128	1.47740344	0.92287572	-0.39638170	0.16706374	1.52288589	0.15737330	-0.48565952	-1.44178742	2.24700891	-0.07257155
9.49_790.69[M+H]+	0.67805435	-2.02952530	-1.19515852	-0.52164943	1.30627428	0.21726912	0.86398067	0.82417714	0.77313108	0.02831223	0.89888452	0.86397746	-0.32283249	0.19691583	-0.57606732	0.27919262	-0.98633584	-1.46748963	1.44367786	-1.27478862
9.50_901.80[M+H]+	0.3811236	-1.4592562	-2.0632789	-1.7168741	0.8442742	1.1439564	0.7028541	1.0040235	0.7849035	0.1332366	0.4340303	0.8004522	-0.2525317	0.2932826	-0.1516649	0.3584676	-0.8762013	-0.9415898	1.3880841	-0.8072917
9.50_847.68[M+H]+	0.57052111	-1.35989827	-1.24554550	-0.07461045	1.27558552	1.18136938	0.26337642	0.51296042	0.28932973	1.07036133	0.46023634	0.96580049	-0.14367546	-1.37874707	0.17074293	0.17433306	-1.53373020	-1.44829268	1.36525983	-1.11537691
9.50_783.65[M+H]+	0.04432233	-1.31808725	-0.05842229	-0.96656273	0.91156511	-0.26888652	1.58491329	0.52490535	0.29228296	-1.52474636	0.80439543	0.39194744	-0.44617582	0.40361773	0.08576544	-0.57160018	1.46181109	0.20276024	0.85712938	-2.41093464
9.50_859.74[M+H]+	0.2373741230	-1.9168169435	-1.5902946642	-0.6771098229	1.1252397938	0.1463205355	0.7409530422	0.8780787657	1.3080776247	0.4651320550	0.8042405260	1.1813194105	-0.6901633319	0.0302911032	-0.0736564306	-1.7670082397	0.0008262197	-0.3675788224	1.0700447447	-0.9052696888
9.51_816.71[M+H]+	0.58533289	-1.88133851	-1.39023672	-0.69641238	1.04644642	0.48645110	0.76233970	1.12869959	0.97760907	0.10948972	0.71809674	0.76844027	-0.72964078	-0.02538107	-0.61276724	0.31535574	-0.88508587	-1.08404793	1.68493705	-1.27828779
9.51_900.81[M+H]+	0.51136363	-1.63700756	-1.38652774	-0.45934112	-0.08285585	0.87958064	0.89421729	1.25035709	1.09245128	0.24592369	0.53484256	0.63242619	-0.56913872	0.27504220	-0.52355599	0.61889676	-0.97355356	-1.33548034	1.60571096	-1.57335140
9.52_809.67[M+H]+	0.68732800	-1.35855456	-0.89864640	-1.00651049	1.21164533	-0.11478399	1.64361750	0.56240528	1.23196457	-0.27961305	0.93994490	-0.48576358	-0.92379691	-0.52177960	-0.14298969	0.20525267	0.24494578	-0.01534494	1.23063930	-2.20996014
9.52_835.69[M+H]+	0.65792245	-1.12178674	0.28484097	-1.10963259	1.25746307	0.59337610	0.37258533	0.77670434	0.81483860	0.90385818	0.66069333	-0.09551217	-1.86775475	-0.42962028	-0.44970025	0.32781000	-1.46851125	0.38493262	1.33260762	-1.82511459
9.53_880.74[M+H]+	-0.8501389	1.1876349	-0.8031090	-0.7857503	1.2079308	-0.7423857	-0.8324686	-0.8398328	1.2172282	1.2173252	1.1689440	-0.8311610	-0.7655473	-0.7459411	-0.7619519	1.2313185	-0.8112065	1.2226574	1.0890423	-0.7725879
9.54_887.74[M+H]+	-1.1967255	0.7664962	0.6436306	0.9027050	-1.2075165	0.7370488	-1.1743709	-1.1836873	-1.1954340	0.7990351	-1.1893223	-1.1727167	0.7846650	0.8721702	0.7095838	0.8299417	0.8726913	0.9629184	-1.2018071	0.6406942
9.55_899.77[M+H]+	0.14162256	1.26794017	-0.20371475	-0.65154720	-0.94687086	0.18895162	-0.57739241	-0.17849181	0.23919447	0.06864234	1.09803335	1.16556769	-1.89302095	-0.68902488	0.56900926	0.21371656	1.21536505	-0.40983186	1.52378424	-2.14193258
9.55_966.83[M+H]+	-2.31767002	1.33573937	0.26025500	-2.48832785	-0.41967814	0.58387618	0.37734070	-0.90826479	0.16235895	0.02364316	-0.52956920	-0.19477970	0.42048771	0.70611635	0.72045660	1.06458124	-0.13555910	1.16361249	0.22817721	-0.05279616
9.55_772.68[M+H]+	-1.87128889	-0.52000054	0.13813482	-0.33641082	-0.10420815	1.31055132	0.85845072	0.38227579	-1.06447045	-0.38182692	0.61321035	-2.30357330	-0.19538983	1.50637305	-0.03061600	0.08152936	0.59544636	-0.20901409	-0.13954516	1.67037239
9.56_883.74[M+H]+	0.53031292	-2.30528946	0.59847822	0.03622697	0.74477204	-2.20032220	0.19872288	0.04433568	0.71567075	0.80756615	0.55469608	0.58754910	0.16598305	-2.20703658	0.06003737	0.24957049	-0.11467926	0.60465814	0.55272390	0.37602376
9.58_952.84[M+H]+	-0.91756052	-1.03273534	0.05469440	0.06190266	0.70355213	-1.44654176	-0.40062005	-1.36084673	-0.37352530	2.08391549	-0.14009216	0.91418560	0.46588579	-0.65883975	0.94081969	1.03887109	-0.59124796	-1.17136545	1.66858222	0.16096595
9.58_1520.31[M+H]+	0.73672891	1.50428640	-0.34656767	0.53370759	-0.32110863	-1.28381699	-0.78083236	-1.93630142	1.56694651	-0.86284377	-1.57564545	0.95921857	-0.27159157	0.50668342	0.05105552	0.47995363	0.57427097	0.54264014	-1.00945206	0.93266826
9.61_964.83[M+H]+	0.1240219	1.7445816	0.9786728	0.6317248	0.1529348	0.6906902	0.1080879	-0.1447674	-1.1434985	0.3812881	1.2910423	-1.4717701	-0.4100774	0.4472169	0.9747112	-1.2130857	-2.0975043	-0.7267623	-0.8649082	0.5474014
9.62_521.46[M+H]+	0.2071406	0.1621221	1.5317500	0.4160110	-0.1632546	-1.8255845	-0.2608061	-0.6208943	0.9658982	-1.4283121	0.9974645	0.1815026	-0.6746244	-0.4933138	0.6319220	0.7371637	1.2879301	0.2908427	-2.2609601	0.3180023
9.63_845.74[M+H]+	-1.0710238	-0.3391659	0.1621128	-0.1105087	-1.8370034	-0.9633613	-0.2730313	0.1137595	0.4662834	-1.9365171	1.0729839	-0.2091142	-0.6291198	0.5001134	0.8718428	0.9723064	1.8055470	0.4843785	-0.5092439	1.4287616
9.63_795.07[M+H]+	1.0169825	-0.8323888	1.8123380	0.2246680	0.5990345	-2.0234815	0.7836191	1.0857999	0.1929659	-1.1373139	0.4699804	0.2652639	-0.8234225	0.2986891	-0.4348409	0.3397203	-1.2984417	-1.6420293	0.4904707	0.6123863
9.64_919.80[M+H]+	-0.05645083	1.41074672	0.38890323	-1.85418071	-1.53880096	-0.37747633	-1.08483557	-0.47384102	0.44450045	-0.87520513	0.92791279	0.79281254	-1.60408854	-0.43141515	-0.12425963	0.98609812	0.72049212	0.60657527	1.31942431	0.82308833
9.64_547.47[M+H]+	-1.13806524	-0.15152096	0.22786820	0.27633820	-0.95491294	-1.16872642	-0.50643177	-0.16765885	0.82176091	-1.79183077	0.74024651	0.41684127	-0.06782285	-0.76979470	1.03062166	0.73513327	1.79596618	1.00331766	-1.56150012	1.23017076
9.64_893.80[M+H]+	-0.40478956	1.36162786	-0.49335390	-0.46829567	-1.18818633	-0.26174344	-1.29178472	-0.81525438	0.50657490	-1.45683611	1.04943009	1.28504920	-1.79957005	-0.04783415	0.32095228	0.23700479	1.65820527	0.90829435	0.76178609	0.13872347
9.65_859.75[M+H]+	-0.835535798	-0.648942674	0.100658003	-0.560761041	-1.034636096	-1.114067582	0.031654897	0.258343806	0.174933476	-2.499060373	0.457790140	0.479711046	-0.304298056	0.007380934	0.509616301	0.860803100	1.472649469	0.970259270	-0.358544825	2.032046004
9.65_821.10[M+H]+	-0.64993962	-0.51935202	-0.08610537	-2.25832971	-0.76883194	-0.64739617	-0.11821974	1.41211625	0.21360595	-1.58505749	0.30995073	1.65203471	-0.75304332	-0.02266275	0.22889811	0.30895746	1.81503321	0.37777553	0.70594605	0.38462014
9.66_817.72[M+H]+	0.129007546	-2.097614132	-1.791195657	0.097932725	0.669768572	0.901148586	0.687075944	0.267237591	-0.406303932	0.001791069	0.183317283	1.543464620	0.108420115	-0.100815777	1.323715770	0.310015325	-1.371387047	-1.268513873	1.209512939	-0.396577665
9.66_519.44[M+H]+	-0.45861407	-0.04767601	1.37546809	0.74253222	1.18482213	-2.16662368	0.33349043	0.01710753	1.33875184	-0.52929320	0.88563827	-0.33824469	-0.63078219	-1.65193808	-0.01600576	1.11851253	0.20231412	0.52434976	-1.53141146	-0.35239779
9.66_816.71[M+H]+	0.70187174	-2.22410625	-1.18012576	-0.05933264	0.72132257	0.82785117	0.49494866	0.07799572	-0.02323115	0.55451481	0.20412428	1.44686742	0.30829234	-0.54777166	1.17892520	0.13516748	-0.52780483	-1.83104913	1.05329656	-1.31175654
9.68_909.77[M+H]+	-0.955935309	-1.597547699	0.004974597	-0.534637630	0.766031993	0.258723250	0.117763603	0.531795228	0.436545570	0.579465800	0.688686023	2.293753036	-0.872604892	-2.013699210	-0.081688005	1.655620225	-0.290188940	-0.423497562	-0.124823358	-0.438736720
9.68_1674.39[M+H]+	-0.22861779	-0.56227068	-0.54082092	-0.34837130	0.70607063	-0.44988715	0.09343582	0.70073365	0.52769625	0.45895906	0.19712983	1.68043364	-2.62980645	-0.75053142	0.95006285	0.18559525	-1.44515454	-0.09833692	-0.20902813	1.76270830
9.68_880.74[M+H]+	0.16379099	-0.75969407	-0.45296124	1.18126419	-0.02074775	1.85982229	-1.26435246	-1.75436408	-0.26737098	-0.43736706	0.33966646	1.50592980	-0.39496814	0.11906009	1.11236763	-0.66972855	0.77873314	-1.55134377	0.96795355	-0.45569003
9.71_1676.40[M+H]+	-0.69540281	-1.99152905	-0.12811186	-1.66846869	1.03983500	0.98495293	-0.07826404	1.06077281	0.54681888	0.24212016	0.53865717	1.03609198	0.29489061	-1.73239131	-0.04951167	0.53789628	0.16267628	-0.60142689	-0.96485495	1.46524918
9.73_885.77[M+H]+	-0.092241034	-0.891550659	0.115522372	-0.807385740	1.473973859	-0.002868241	0.582769079	0.993132798	-0.200237381	0.698017153	0.884834595	1.049330000	-0.281325163	-1.223821717	-0.212631200	-2.995581770	-0.390804164	-0.005156988	0.552230709	0.753793492
9.73_865.68[M+H]+	-0.70786840	0.02933879	0.74413149	0.72813345	-0.30644914	1.16438611	0.26499320	0.27643448	-2.50160633	0.65810323	-1.28135921	0.42648807	0.90697002	0.22841248	0.51836849	0.45713003	0.03157709	-0.48102364	-2.16706182	1.01090160
9.74_1598.37[M+H]+	-0.49030569	0.06241375	0.36040470	0.65581895	0.25503729	-0.47593681	0.68730174	0.44104615	0.18614194	-3.77822447	0.27120710	0.87928472	0.83063573	-0.73632763	0.12600461	0.63232286	-0.13910308	0.57887387	-0.07693054	-0.26966520
9.74_834.75[M+H]+	0.93381402	-1.58947133	0.26806322	-0.95986460	1.15132389	-0.04191471	1.03621424	1.03583747	0.50496154	-2.09614410	-0.39369752	0.98464300	0.10455926	-1.94484367	0.26949663	0.50252392	-0.86438502	0.26673783	0.61354894	0.21859701
9.76_864.81[M+H]+	0.887021697	-0.875087934	0.333814210	-0.748730126	0.426028196	-0.009771722	1.343289271	0.451872136	0.734630189	-0.546407288	-0.514541592	0.577621169	-0.262533238	-3.070268625	0.440663331	0.759666586	0.268984386	0.789519018	0.429128932	-1.414898597
9.77_822.76[M+H]+	0.84309467	-0.83805474	0.04814157	-0.69274244	1.23098590	0.19932164	1.11042602	1.14057025	0.28867758	0.68099827	0.62244946	0.82759488	-1.28915713	-0.80365332	-0.31082501	-2.24881586	0.39325969	-1.26787313	1.07451030	-1.00890858
9.77_813.68[M+H]+	0.68705160	-0.14174523	0.78715365	0.35340006	-0.39665505	0.39477765	-0.27774916	0.40636888	0.68685746	-0.84128251	-0.04574189	-0.58601008	-3.62121737	0.54747871	0.39400953	0.92276276	0.57890251	0.78843620	-0.54607544	-0.09072225
9.78_890.83[M+H]+	0.86157021	-2.06407920	0.30084172	-1.01593170	0.90191690	-0.30936102	2.20852170	0.06972204	0.44647911	-0.76968119	0.41239608	-0.08420759	-1.20800308	-0.14188920	-0.82268879	1.27501338	-0.67058150	1.23753193	-0.03613187	-0.59143791
9.79_1677.42[M+H]+	-0.40758710	0.04991908	0.37054386	-0.72519894	0.31607965	1.66635181	-0.32412893	0.95196813	0.32671085	0.54110957	-0.02049509	0.86690623	0.35718215	-1.79894784	-0.35853586	1.45984432	-1.31588316	-1.02502655	0.99914531	-1.92995749
9.79_865.68[M+H]+	0.46932439	0.55076472	0.39215919	0.42744765	0.49477714	0.71440892	0.13592662	0.56000168	-2.30491406	0.53080386	-2.29350434	0.67247170	0.01986208	0.35263733	0.37739853	0.68948487	-2.21537864	0.01680830	0.12971619	0.27980387
9.79_914.83[M+H]+	0.67471051	-0.87892901	-0.60813519	-0.74660416	-0.13852080	1.39310313	0.43451334	-0.15938607	1.98013566	0.10957953	-1.80692874	1.29471153	0.39545773	-0.71625483	-0.50121731	0.78063205	-1.92917681	-0.29534207	0.04245263	0.67519891
9.79_1612.39[M+H]+	1.49677070	-0.91922245	0.87479055	-0.75414501	-0.75064427	-1.87884265	0.95312259	0.63299413	1.10428165	-1.56895614	0.33011813	0.16020075	-0.89610269	-0.75999514	-0.58307733	1.26603577	0.52518436	1.23702078	0.01290393	-0.48243765
9.81_783.71[M+H]+	0.9013666	-1.5960768	-0.2385369	0.1921720	0.2598524	-0.6679740	1.2883177	-0.1458132	0.8717480	-1.4698645	0.4799568	-0.6095290	-1.1943337	0.1855581	-0.5928877	1.7624097	0.3349214	1.7033874	-0.0903189	-1.3743553
9.82_833.76[M+H]+	-1.1397350	-1.0741839	-1.0806434	-1.0588328	0.8818688	-1.0043471	0.9084376	0.8516381	-1.1384523	0.9939518	0.8109932	0.9364304	0.6907039	-1.0088143	0.8518740	-1.0705787	1.0840137	-1.0905094	0.8166819	0.8395036
9.86_1650.39[M+H]+	1.18055740	-2.13830037	-0.35980962	-0.27894522	0.60231888	-0.41905573	0.90935483	1.20347741	0.88376853	0.52319895	0.53577671	0.62855362	-0.25626664	-1.41892120	-0.07376899	0.32079945	-2.08300382	-0.50168476	1.15292168	-0.41097109
9.86_888.81[M+H]+	0.92009094	-2.16108521	-0.96922255	-0.88388347	0.76110921	0.46268602	0.80103857	1.29221926	0.70732895	0.08143803	0.67613147	0.76258982	-0.12670054	-0.10239886	-0.08260958	0.47610782	-2.15902438	-0.74112086	1.03725066	-0.75194531
9.86_1624.38[M+H]+	1.03217909	-2.18812422	-0.93022592	-0.53295582	0.61782271	-0.00256554	0.85390475	1.49182421	0.97178672	0.26788722	0.47036005	0.99619346	-0.40527342	-1.42511066	-0.66074784	0.70937441	-1.41610345	-0.35351568	0.97248471	-0.46919477
9.86_808.73[M+H]+	1.0411735	-1.5058038	-0.2309012	-0.8590606	1.8706549	-0.9458761	1.4064271	0.3669115	0.6963430	0.4586698	0.7355893	0.2860695	-1.0533169	-0.5786878	-1.0490017	0.1997366	-0.8526165	0.2280629	1.2429465	-1.4573201
9.86_902.82[M+H]+	0.66451352	-2.30290684	-1.12890470	-0.68084641	0.43840749	1.12481414	1.01149259	1.32921117	0.48198669	-0.21609575	0.61091754	0.49574774	-0.19764382	0.45070851	0.05801647	0.70479287	-2.03772459	-0.80497831	0.64311275	-0.64462107
9.86_857.74[M+H]+	1.27762962	-0.60952875	-0.57182094	-1.02608818	0.96491627	0.92987521	1.26784925	0.70344426	0.19617984	0.85614644	0.39591018	0.14587219	-1.09575342	-0.04189089	-1.39473741	-0.28827022	-0.44377055	-0.11388298	1.24939547	-2.40147542
9.86_869.73[M+H]+	-0.82356682	1.30176314	-0.18555196	-0.04189449	1.24184485	-1.95145365	0.38610602	0.02610695	-0.83032980	-0.01760936	-0.20756910	-0.19141956	0.73227342	0.25426162	-0.96285439	-0.35840427	1.23789257	1.93946195	-1.81646836	0.26741125
9.87_865.68[M+H]+	0.65523466	-0.67791848	-0.12631607	0.62839737	0.18843004	0.90671195	-0.01398946	0.91135429	-1.27553010	1.22686778	0.27261030	0.09058761	0.19075369	-1.33113804	0.20494132	1.32796255	-1.54581484	-2.26453128	1.17196005	-0.54057334
9.88_980.86[M+H]+	-1.0271948	-0.6849223	-1.0738838	0.4761765	-0.8486045	1.4635664	-1.0056859	0.8499896	-1.8679130	0.5150031	0.4917115	1.1996794	0.3733398	0.5133710	1.0029156	0.8863912	0.1551541	-0.7640251	-1.5619524	0.9068836
9.88_849.71[M+H]+	0.93989798	-1.69950558	-1.10859678	0.42987817	0.71178910	1.25631753	0.46069862	0.45951216	0.11252890	1.24633560	0.26157495	0.22675914	0.98240207	-1.93644348	-0.03878183	0.15346600	-1.33770369	-0.94021558	0.95661829	-1.13653157
9.91_768.71[M+H]+	0.63876235	-0.45664056	-0.65734077	-2.07688982	0.83768006	-0.20004581	1.00186413	0.47413377	0.79248666	-0.87593766	0.81015441	0.35696906	-1.96181253	-0.07018225	0.07981746	0.30519467	1.19933084	0.96454844	0.53506936	-1.69716181
9.92_857.73[M+H]+	0.24900804	-0.60961871	0.11533859	-0.94837160	0.92300947	-0.16173816	0.74667316	-0.05362536	1.07997614	-0.78755739	1.37912840	0.51843544	-1.63648161	-1.55290600	-0.80046806	0.87280907	0.29627478	0.93028487	1.24561795	-1.80578901
9.93_883.75[M+H]+	0.89913758	-0.91107475	-0.26415695	-0.80413865	0.40682208	0.18303765	0.97596569	-0.20739093	1.13518588	-0.05288118	1.25945265	0.74010421	-1.76956569	-1.10783277	-1.93859677	0.72833639	0.33766636	0.48226882	1.18406966	-1.27640928
9.96_905.82[M+H]+	0.82607626	0.07307550	-0.34363075	-2.17072005	-0.12173378	-0.81483000	-0.84961666	-0.11990358	0.55918999	-0.52674724	1.67373652	0.56063866	-0.06178842	-0.83157979	0.54420679	-0.42270531	0.31151659	1.44014465	1.71567741	-1.44100677
9.99_837.71[M+H]+	1.34121621	-1.59568331	-0.28959223	-0.74141586	1.07226411	-0.12052746	0.96913752	0.07647356	0.24132582	0.15774826	0.09809230	0.77694485	-0.95756554	-1.87423857	-0.90953743	1.34869527	0.91817604	0.69403424	0.41906000	-1.62460778
10.02_832.74[M+H]+	0.7624586	-1.3757660	-0.3623284	-1.5895429	0.8142274	-0.3543740	1.1078476	0.2015588	0.6343150	-0.2673973	1.1760527	0.9579582	-1.4178609	-0.9428148	-0.7919976	0.4075756	0.6706291	0.1802580	1.6508963	-1.4616956
10.04_884.77[M+H]+	0.32863254	0.28128883	-1.01952479	-0.89321797	0.94449160	0.68584535	0.57237167	0.06714462	0.64181891	0.96073750	0.80484548	0.89048992	-1.37956299	-0.46960366	-1.26250193	0.35756401	0.07729201	-0.29592222	1.32004907	-2.61223796
10.04_851.76[M+H]+	-0.08693804	0.06337834	-0.55446451	-1.80031762	0.15319711	0.79734345	0.56185251	0.59143054	0.07816810	-3.30535404	-0.09801634	0.45190829	0.07950943	1.03595983	0.71790866	0.38453167	0.65959754	0.51826747	0.37232901	-0.62029141
10.05_925.79[M+H]+	-1.89493600	-0.53985315	0.65278880	0.25256830	-1.53677889	0.24957236	-0.48747550	-0.11358936	-0.88513784	-1.20070435	1.21912022	0.20965824	-0.05950826	0.85409950	1.70184257	0.32220806	-0.49553687	-0.59296374	1.92033014	0.42429580
10.06_1576.36[M+H]+	0.11823210	0.67528069	0.74313347	-0.32849454	-0.37440474	-1.36228299	-0.01038756	-0.09754876	0.75260960	-0.52517200	1.00549197	0.37941509	-0.44175358	0.84595692	0.92575808	1.14367051	-3.20850656	0.40447988	-0.07293054	-0.57254703
10.07_804.78[M+H]+	0.36590107	0.39116909	0.44520862	0.43752916	0.37291231	-0.74230577	-0.01342991	0.17661127	-0.04648579	0.19602786	0.16180673	-0.14335479	0.46700075	0.41965121	0.17755191	0.44443418	0.46884900	-0.04770395	-4.04976744	0.51839448
10.07_797.09[M+H]+	-0.6001726	0.7080739	0.4393805	-1.7430759	-0.2429628	-2.0705021	0.4080277	0.2012212	0.9611410	-0.9081948	1.3176704	1.1425792	-0.9516093	-1.3740193	-0.5629056	0.4799809	1.1333460	0.6619216	0.4884425	0.5116574
10.08_883.66[M+H]+	0.20439322	0.50880770	0.48048141	0.56799096	0.24911086	0.71908342	0.20123245	0.33048198	-2.25903794	0.48574662	-2.25014579	-0.05069114	0.64760907	0.66944786	0.62569414	0.45329282	-0.15708916	0.31313086	-2.26831037	0.52877103
10.08_1682.43[M+H]+	0.30763020	0.36900173	0.26865545	-0.09022080	0.14397267	0.73117960	0.03464564	0.54449610	0.08961420	0.32609659	0.42678352	-0.75873915	0.45239857	0.41041137	0.40987410	0.05305624	-0.43997067	-3.98517751	0.13507864	0.57121351
10.09_1628.43[M+H]+	1.4809605	-0.6308260	1.4772755	-0.6164947	-0.7020260	-0.5656276	-0.6712944	-0.6799323	-0.6908235	1.5451731	1.4985560	-0.6697607	-0.5927965	-0.5697982	-0.5885791	1.5382621	1.3815864	-0.6460668	-0.6967324	-0.6010552
10.09_845.75[M+H]+	1.62639843	-0.30432320	-1.34212634	-0.35087728	-0.00879529	0.43849699	-0.47847279	0.36952248	-0.56676207	2.47378985	-0.03181016	0.59070360	-0.23022662	0.12883219	-0.40277513	0.95112914	0.53829027	-1.51027542	-0.08089818	-1.80982047
10.10_966.85[M+H]+	-0.29461674	0.34950190	-1.99532711	0.88751618	0.14038493	1.92297157	-0.01555697	-1.14184175	-0.69178178	0.99356479	-1.64614267	-0.57371761	0.54515442	1.24616196	1.17251680	0.30400518	-0.71697048	-0.78458828	0.19525045	0.10351519
10.10_1683.44[M+H]+	-0.75357615	0.95376943	-0.91191996	1.18368938	-0.23830824	0.97211458	0.84247725	-0.04112379	-2.65195398	0.14336387	-0.27013188	-1.06610059	-0.34408368	-0.87690068	0.12516066	0.91292723	1.08484088	0.70982459	-0.85419889	1.08012997
10.11_823.75[M+H]+	-0.59723901	0.49128342	-1.18052970	0.17646429	-0.56698609	0.38110425	-0.15023871	0.09589784	0.36520495	-1.39378045	0.51867945	0.60349568	0.22050987	0.76479970	0.72310504	-3.18329935	0.84392088	0.62238952	0.09424983	1.17096857
10.14_849.12[M+H]+	-0.25146864	0.20911017	0.21050170	-0.03130505	-0.26801219	-1.76350364	-0.27347188	0.42611179	-0.09664309	-1.90389391	0.68644849	0.15662059	-1.05460032	-1.83020157	0.25452593	0.74910647	1.33380764	1.25013016	0.63079030	1.56594704
10.15_818.73[M+H]+	0.2237752	-0.2319798	0.5377294	0.3506338	-0.4255225	0.5488242	0.3724915	0.2336902	-3.3880227	0.4409476	0.6361014	0.7865939	0.4986336	0.8250045	0.2202782	0.1899979	-0.5880846	-0.8333176	-1.4192607	1.0214865
10.16_850.16[M+H]+	0.4478263	0.5297743	0.6307730	0.7373944	-1.2404392	-1.0613036	-1.2000759	1.1491905	1.0726000	0.7804199	-1.2182828	1.1041607	0.5588852	0.6428116	-1.0914446	1.2026557	0.4633130	-1.1669430	-1.2334863	-1.1078291
10.16_844.76[M+H]+	0.43650303	-1.62458084	-0.94343525	0.96587126	-0.52172488	-0.51621198	-0.47980628	0.36463803	-0.36343847	0.28262734	1.10196681	1.63995620	0.03539728	-1.93770629	1.40914964	-0.43580235	0.56830164	-0.48285270	1.41598205	-0.91483424
10.17_832.74[M+H]+	0.09103891	-0.91709106	-0.78606181	-1.94295223	-0.34876795	1.59815353	0.46902649	-1.10516303	-0.28627099	-0.61076368	1.42480354	0.44442696	-1.52636036	0.79455396	0.01997747	-0.19692307	0.08201517	0.79558733	1.81172172	0.18904911
10.20_875.15[M+H]+	0.50296047	-1.45875225	0.03736258	-0.07081926	0.22244338	-0.99114732	0.55599400	0.58832112	-0.07555631	1.16706948	1.04004482	1.25444530	-0.64751841	-2.15088658	0.32202721	-0.50557016	-0.19849769	-1.72460563	1.39017520	0.74251003
10.21_1680.44[M+H]+	-0.418229628	-0.636115078	2.212177666	-0.954239823	0.833702860	0.437424881	-0.626203591	-2.515315887	-0.422472717	0.241971123	1.701339087	-0.314714610	-0.194266832	-0.382035778	-0.488764149	0.731154434	-0.291556494	0.278418222	-0.004950895	0.812677209
10.24_853.75[M+H]+	0.7496384	-1.4960543	0.3631719	-1.4782556	0.6978830	0.3427089	0.6819593	0.6404433	0.7398432	-1.5457656	0.6775937	0.7385219	-1.4488242	0.5369409	-1.4435865	0.6556565	0.7662144	0.5309454	0.7500459	-1.4590807
10.24_1616.40[M+H]+	0.8146716	-0.3596169	0.3984651	-1.7553449	-0.4970886	-1.6396876	0.9824216	0.9660010	0.9075529	-1.3583777	0.9914258	0.4040997	-1.6132068	0.4627385	0.1276940	0.3287562	1.2834779	0.6404663	0.0625295	-1.1469775
10.25_913.79[M+H]+	0.7287417	-0.7651282	-0.9127477	-1.5391486	1.0314350	-1.4230590	0.4224785	0.9735660	0.3718795	0.7620469	-0.4396528	1.0071898	0.1685635	-2.2882909	-0.7648219	-0.3215685	0.2856359	0.7613956	1.1128274	0.8286577
10.28_968.88[M+H]+	0.62467079	0.26804961	0.25798969	-1.94755668	0.26068942	0.72422735	0.27544897	0.72416360	0.69551010	0.58629166	0.41545315	0.68951464	-1.90767698	-1.86897568	0.32535219	0.78873680	0.39850712	0.06909582	0.54208312	-1.92157468
10.30_893.84[M+H]+	-0.46262296	1.19687525	-1.50140085	0.43349285	-0.92528625	-0.44856887	0.78540514	-0.11037987	-0.01649107	-1.49121968	-0.04019379	1.40935425	-1.38725841	1.73310315	1.53863944	-0.18549539	0.59242402	-1.10583800	0.22632263	-0.24086159
10.31_877.75[M+H]+	0.529939869	-0.504698474	-0.771640839	-0.418572599	1.622031451	-0.513765067	1.177996514	1.197874888	0.056483566	0.989025239	0.068081264	-0.025518439	-1.698300005	0.265266067	0.003079686	-2.253090523	1.187405533	-0.581598326	0.595259453	-0.925259258
10.31_835.76[M+H]+	0.7752569	-0.2518235	-1.7302970	-0.2235923	0.6509526	-0.7550819	1.8696721	1.0631912	1.0531421	0.1922592	-0.4129564	0.4430884	-1.6009202	-0.2588863	-1.2677846	0.1745719	0.9466071	-0.6109665	1.1163605	-1.1727934
10.32_1668.44[M+H]+	1.27717317	-1.05516972	-1.78967046	-0.52800532	0.86165459	-1.74462276	1.28600260	1.26708440	0.58900339	0.10986511	0.08395214	1.47579747	-0.77477946	-0.67631376	-1.13474813	0.70923499	-0.19108540	0.11507874	0.43326961	-0.31372119
10.33_1656.44[M+H]+	1.2716859	-0.5229603	-1.1504867	-0.1034655	0.9420051	-0.9509779	1.9711937	0.4213811	0.2664318	-0.1950647	-0.2829327	0.8630732	-1.8648097	-1.2083512	-1.3266000	0.9327930	0.9291267	0.2544500	0.3564012	-0.6028929
10.33_907.84[M+H]+	-0.22726887	-0.71693475	-0.74056829	-0.80739949	-0.53154316	0.17082148	0.36613050	0.76301009	1.02456906	-1.52981059	0.53729907	0.08289659	-2.47912462	-0.84186672	0.15282701	1.07003739	1.17961950	1.62112424	0.63636199	0.26981957
10.34_1682.46[M+H]+	1.14894667	-0.23560495	-0.48476125	-0.18299728	1.26145731	-1.82983672	1.14862375	0.75794717	0.83888389	-0.01856271	0.42863471	0.69928028	-1.85686302	-1.94639191	-0.86630743	0.61137055	0.62155104	0.18186974	0.26589466	-0.54313451
10.35_853.74[M+H]+	0.76211596	0.17225338	-0.78102058	-3.55026110	0.28994409	0.02277843	0.26695675	-0.42415433	0.60131610	-1.09542273	0.23169122	-0.35125368	0.35281323	0.40337253	0.03253077	0.17867224	0.78929218	0.26263162	0.46859152	1.36715239
10.35_860.77[M+H]+	0.9998467	-0.5217308	-0.6181383	-0.6984227	1.3501495	-0.7134166	1.1117071	0.4130983	0.9460469	0.2430006	0.9327240	0.4262040	-2.1846615	-1.3763812	-1.4284155	0.4750677	0.2111931	0.4296461	0.9890910	-0.9866083
10.37_938.81[M+H]+	0.25832126	0.02458874	-0.90107017	-0.44333488	-0.48233476	-0.08457216	-0.62085574	-0.53245581	0.99325352	-0.07639828	0.97426210	1.43638995	-1.07685733	-0.83304860	-2.52479159	-0.12263171	1.40050114	0.77327757	1.42848146	0.40927528
10.37_885.76[M+H]+	0.30178129	-0.03813132	0.12683867	-0.96504756	0.53491784	-0.62793099	0.25128138	-0.51692344	1.48278619	-0.48187337	1.19531357	0.38121945	-2.13675817	-0.94809314	-1.10157360	0.78364425	0.64638207	1.21863030	1.31490706	-1.42137048
10.39_964.83[M+H]+	0.1912427	0.7027145	-0.9886370	-0.3034487	-0.5397267	-0.5544057	-1.4940686	-1.5947623	0.8738844	0.3392055	0.6755266	1.0098782	-0.7222887	-1.1595848	-0.2116586	-0.8688254	1.1960743	1.2282687	2.0048003	0.2158114
10.39_888.80[M+H]+	0.57836548	0.02183175	-0.82770873	-1.11860918	0.73002261	0.38909219	0.42862705	-0.06413172	0.77357045	0.80754505	0.81284919	0.78052440	-2.31879356	-1.25548609	-1.09575912	0.04097015	0.45542896	0.33188755	1.80155135	-1.27177778
10.40_959.88[M+H]+	-0.04035805	1.51128729	-0.47432242	-0.15908603	-1.45638016	0.53867503	-0.73862465	-0.45302054	0.54670032	-0.42581170	0.58095304	-0.61252968	-2.69580142	-0.46135266	0.49520262	0.24060934	1.18705484	1.02694527	1.36437260	0.02548697
10.41_904.83[M+H]+	2.32598022	-0.76477005	1.22328488	-1.76319009	0.57051091	0.19894489	-0.52039992	-0.70892626	1.39920410	-0.71883469	0.83574394	0.53727473	-0.97649542	-0.27909469	-1.09623129	0.05751554	-0.99095994	0.28111746	0.65635089	-0.26702523
10.42_886.79[M+H]+	0.564332569	0.004582022	-1.029116739	-1.088629131	0.986567723	0.318083183	0.307052731	0.009074778	0.789218192	1.021079932	0.938684919	1.024515334	-2.318022724	-0.803811083	-1.016381362	0.170389149	-0.325146414	0.086940859	1.665643288	-1.305057225
10.42_820.74[M+H]+	0.36966900	-0.23205646	-0.26206688	-1.13284506	-0.02494331	-0.73297920	-0.29959794	0.42747940	1.01277566	-2.22702519	1.16385212	1.56818315	-1.40298946	-0.46778276	-1.06612615	0.53016982	-0.29117151	0.90289050	1.09689459	1.06766967
10.45_834.76[M+H]+	0.44613433	-2.26590412	-0.02559028	-1.41765754	0.49415613	-0.75403549	0.97204484	0.22009684	0.49911044	-0.84841908	0.95306578	1.60729487	-0.76489143	-0.48242990	-0.78245192	0.37522949	0.56055646	0.84999763	1.34714097	-0.98344802
10.48_892.84[M+H]+	-1.6494443	0.8938491	-0.8677215	-0.7351110	0.4112945	-0.6357717	-0.8541064	-0.6690490	-0.1222142	-2.2742721	0.5750727	-0.6475601	0.4809677	1.5424159	1.1063234	0.4463135	0.7037791	0.8158370	0.4152564	1.0641410
10.48_898.84[M+H]+	1.4511453	-0.6305304	-0.6363626	-0.6166699	-0.6993914	1.4437491	-0.6696693	1.4001945	-0.6885569	1.5978551	-0.6830764	-0.6681860	-0.5937504	-0.5715076	-0.5896715	-0.6272753	1.5539406	-0.6452705	1.4747712	-0.6017377
10.48_827.72[M+H]+	-1.25537797	0.61826000	0.31337317	-0.19425916	-0.36688262	0.85502670	0.74435800	-0.59167910	-0.57102923	-2.59651767	-0.14341852	-0.53933307	0.67838525	2.04493548	0.89533930	-0.09064919	0.31798777	0.20966590	-1.19021172	0.86202671
10.49_924.83[M+H]+	0.6314066	0.1154033	0.4440331	0.6330723	0.2423398	-2.6031685	-3.0217199	0.4054393	0.5515062	0.2394873	0.1932650	0.5750323	0.5836513	0.3078721	-0.1943582	0.2151289	-0.4130330	0.2188489	0.5037005	0.3720927
10.49_820.76[M+H]+	-0.23120996	0.47246358	-0.22361991	-0.64335025	-0.28059529	-0.45751213	0.65200455	-0.27311526	1.42460943	-2.49239164	0.64976480	1.39263737	-0.87294780	1.20347388	-0.05499629	0.48682177	-1.22678470	0.77290078	-1.21473807	0.91658515
10.50_843.72[M+H]+	0.7202662	0.7739035	0.9178506	0.7268024	-1.4083347	-1.2352170	-1.3693277	0.6331357	-1.3941154	0.5627937	0.7035374	0.7254533	0.7589644	-1.2405100	0.7766464	0.5925586	0.7405962	-1.3373081	0.6324842	-1.2801799
10.50_827.75[M+H]+	0.7978958	-1.0673543	1.0101174	-1.0534492	-1.1364394	0.8960623	-1.1066201	0.8079693	-1.1255693	0.9506326	0.8341927	0.8308454	0.9137996	-1.0081420	0.9210466	-1.0640887	0.9110644	-1.0821420	0.8086478	-1.0384689
10.50_827.77[M+H]+	1.4811151	-0.6303708	-0.6369212	1.5512879	-0.7077126	-0.5595521	-0.6743294	1.4592529	-0.6955434	-0.6738488	-0.6893878	-0.6726634	-0.5890628	-0.5640821	-0.5844818	1.5226175	1.4831794	-0.6469259	1.4254627	-0.5980333
10.50_863.85[M+H]+	1.6710233	-0.5499569	-0.5569540	1.6682044	-0.6325733	-0.4743089	-0.5969133	1.6410136	-0.6195741	-0.5963999	-0.6129987	-0.5951337	-0.5058319	-0.4791478	-0.5009386	1.7104457	1.7395297	-0.5676410	-0.6264306	-0.5154142
10.50_796.80[M+H]+	1.7264080	-0.5363685	-0.5501663	1.6809321	-0.6992848	-0.3871980	-0.6289639	1.6076250	-0.6736504	-0.6279516	-0.6606839	-0.6254546	-0.4493579	-0.3967397	-0.4397088	1.7227741	1.6644543	-0.5712403	-0.6871715	-0.4682533
10.51_845.70[M+H]+	-0.4838853	0.6102498	-0.7478792	-1.4588164	0.2466066	0.8865421	0.3898772	-1.8292714	-0.3702007	-0.3213472	-0.7047384	1.5339403	-0.5779592	1.8929306	1.2562435	0.7579936	-1.0557679	-0.3135170	-0.5433981	0.8323972
10.51_796.77[M+H]+	0.8975750	0.3284997	0.9382313	0.5737624	0.6209536	-1.4714237	-1.7917852	0.4445480	0.4605433	0.1403666	0.7365374	1.1048765	0.4438283	-1.4840674	0.4410129	0.3949905	-1.7161686	-1.7152963	0.5168960	0.1361196
10.51_1632.51[M+H]+	1.2371152	-0.7054721	1.4520292	-0.6906981	-0.7788712	-0.6382595	-0.7471905	1.2554364	-0.7673227	-0.7467344	1.2863012	-0.7456094	1.3749684	-0.6425589	1.3995771	-0.7020025	-0.7214803	-0.7211837	1.2767375	-0.6747816
10.51_933.88[M+H]+	-0.8412445	0.5191166	0.1644116	0.8614024	-0.3754727	0.4709909	0.4471421	-0.3354307	-0.9327756	-0.5189994	-1.1050140	-0.7452255	1.7632906	2.0843224	-0.4000085	0.8549812	-2.1557687	-0.1710513	-0.3192249	0.7345581
10.51_825.18[M+H]+	1.3948316	-0.6280144	-0.6347530	1.4245833	-0.7075747	-0.5551584	-0.6732350	1.3883283	-0.6950571	-0.6727407	-0.6887252	-0.6715213	-0.5855185	-0.5598188	-0.5808057	1.4694670	1.8135703	-0.6450451	1.4019345	-0.5947471
10.52_829.73[M+H]+	-1.10287365	0.56540856	-0.00598638	0.32967644	-0.15048853	0.97093669	0.58757422	-1.02567952	-0.23644679	-0.55818219	-0.84100985	0.30332667	0.96521852	1.91208653	0.16417420	-0.03293394	-1.42039433	0.03580094	-2.11230966	1.65210207
10.52_863.83[M+H]+	1.4903471	-0.6297617	-0.6365417	-0.6136489	-0.7098158	1.4628930	-0.6752618	1.4932586	-0.6972198	1.4941867	-0.6908483	-0.6735373	-0.5870052	-0.5611486	-0.5822636	-0.6259776	1.5000697	-0.6468973	1.4854627	-0.5962903
10.52_1658.60[M+H]+	-0.4643230	-0.3896716	-0.3970286	2.2502321	-0.4765267	-0.3101250	-0.4390404	-0.4495773	-0.4628624	-0.4385007	-0.4559504	-0.4371695	-0.3432740	-0.3152136	-0.3381284	2.3040448	2.3948001	-0.4082651	-0.4700699	-0.3533502
10.52_1658.45[M+H]+	0.203957108	-0.324396665	-3.927700944	-0.219333280	0.268446814	-0.232666227	-0.421900000	0.194929098	0.220976272	0.426527606	0.460682382	0.392857570	-0.006729642	-0.175481834	0.730926855	0.599536419	0.668223463	0.856740566	0.525088336	-0.240683898
10.52_825.16[M+H]+	0.7234702	-1.0662837	1.1349052	-1.0496531	0.7022496	0.9097996	-1.1132456	-1.1232697	-1.1359088	0.7929316	0.8220370	0.9464351	-1.0221532	-0.9954657	0.9244815	-1.0623780	0.9046800	-1.0839699	0.7945494	0.9967883
10.52_825.12[M+H]+	0.62788813	0.62033501	-0.94570643	-0.22149050	-0.21658294	0.09178901	-3.70186416	-0.40594151	0.74932226	-0.27845468	0.67344816	0.70797563	-0.12006103	0.75264248	0.29004127	-0.13839515	0.86719413	0.28595980	0.47791166	-0.11601114
10.52_1632.47[M+H]+	-1.1691690	0.3849237	0.3611473	0.8263870	0.3268224	0.7572138	0.1994245	-0.1232250	0.3888129	0.3552677	-2.8894904	0.6910223	1.0367441	0.6295663	0.6415538	-0.6768540	-0.1940221	-0.4105779	-1.9169346	0.7813871
10.52_851.14[M+H]+	0.3540881	0.4333853	0.4054848	0.5802031	0.2533081	-2.7476407	0.3957484	0.3797044	-2.9217176	0.3505608	0.3220357	-0.3001960	0.3599419	-0.3833737	0.4319505	0.6298886	0.3261682	0.2518530	0.4742437	0.4043634
10.53_1658.48[M+H]+	-1.59787216	1.58300284	0.73878370	-0.30846418	-0.78513286	0.94392898	0.54583925	-0.28058278	-0.43525326	-0.30684956	-0.76041993	-0.04696201	1.10435854	1.93674372	0.14313834	0.31001341	-0.89819377	-1.44906328	-1.32814663	0.89113163
10.54_851.16[M+H]+	0.20746763	-1.22263479	0.85451344	0.84741153	0.02475542	1.42056136	0.43851581	0.18783606	-0.17918751	0.40969812	-1.64666816	-0.19634718	0.94079116	1.14697092	0.74599436	0.74603696	-2.02928827	-1.68703624	-0.38148604	-0.62790457
10.54_906.85[M+H]+	0.3915615	-1.4281070	0.3610699	0.1312770	-0.4210900	-3.3679834	0.3828284	-0.2747333	-0.0325787	0.2997348	-0.5305214	-0.3153070	0.9161579	0.2844325	1.0768388	-0.3645513	0.5816698	0.6408102	0.6203411	1.0481501
10.55_820.76[M+H]+	-1.6984929	-0.4827932	0.5933395	-0.9666135	-1.4311309	1.4536002	1.2870944	-1.0598173	-0.4732877	-0.2536428	-1.2131763	-0.5239368	0.1150948	1.0794969	0.8157147	1.0729892	0.4575806	-0.1382168	-0.1722060	1.5384041
10.55_848.85[M+H]+	2.66247180	-0.26688655	-0.29614379	-0.19735715	-0.61234063	0.04942054	-0.46322939	-0.50514004	-0.55798446	-0.46108279	-0.53048980	-0.45578803	-0.08238591	0.02918786	-0.06192540	-0.25055766	3.05016882	-0.34083004	-0.58665510	-0.12245228
10.55_831.77[M+H]+	-0.6505347	-1.7799830	0.7073026	1.3817691	-0.4320816	2.0706265	-0.2475375	0.6809515	-1.1410713	0.2665321	-0.8913107	-0.5627896	-0.8963568	-1.3946626	0.3578431	-0.3185469	0.9913205	0.8888634	0.8685713	0.1010943
10.56_875.80[M+H]+	-0.04235420	1.64702099	-0.97898866	0.03137955	-0.26598169	-1.20066797	-0.83143408	0.41177278	1.02751016	-2.19689733	0.67938027	-0.61347253	1.14271833	1.62384223	-0.24453418	0.66960572	-0.36622703	-0.73405447	0.85552633	-0.61414422
10.57_851.78[M+H]+	0.33745387	0.37128505	0.24603586	0.49574708	0.07740238	-2.81715149	0.21365489	0.45392724	0.52728231	-2.97997554	0.52762461	0.42986518	0.14140455	0.37981142	0.24850614	0.26803404	0.14984050	0.20747061	0.39735243	0.32442889
10.57_918.86[M+H]+	-0.298149482	1.260358985	-1.423662409	0.367775091	0.105555184	0.058258675	-0.002571571	-1.091584682	0.358129188	-1.977330097	-0.093632676	-0.139873937	1.749559803	2.022503157	0.126980322	1.023364707	-0.360693954	-0.643760746	0.020924573	-1.062150132
10.57_843.70[M+H]+	0.86901296	-1.88557220	1.42606352	0.07871310	0.21573276	2.24330155	0.11367556	-1.11057165	-1.59795839	0.60383814	0.43312306	-0.52450807	1.00798381	0.02083144	0.14356973	0.17729038	-0.04769966	-0.70990908	-1.12056314	-0.33635382
10.57_889.80[M+H]+	-0.42523369	1.44785960	-0.17794140	0.46476508	-0.25601563	-0.35787185	-0.59655322	0.39997781	0.21152182	-3.08124114	0.13030482	-0.66940238	1.72351905	0.91217480	0.07804064	1.19124712	-0.11028909	-0.67843372	-0.24531344	0.03888482
10.58_877.17[M+H]+	-0.002839085	-0.902829694	-0.345037908	-0.792987861	-0.234380184	-0.739268180	-1.419389525	0.584644611	0.709095920	-1.050560920	0.310260959	-0.092372989	-1.475899888	-0.532635504	0.028067706	-0.052863799	0.852284748	1.137138042	1.690200488	2.329373064
10.58_959.90[M+H]+	-1.698393426	0.514928132	0.742815564	-0.366604629	-0.186874370	1.472463249	-1.483091386	-1.377028567	0.039518012	0.626078768	0.314223124	-1.902181554	0.002175998	1.013216628	0.297001812	0.632060216	0.536118848	0.741667986	-1.054391443	1.136297038
10.58_839.81[M+H]+	1.4373533443	-1.0125126266	0.0128547698	-0.6091686554	1.0384552624	1.5248191845	-0.7051671260	0.4930152922	-0.7014652739	-2.1957735694	0.7787886033	-0.0009306751	-0.5477064681	-1.6868371523	-0.2139557744	0.4169356963	0.5983597268	0.6102468199	1.1187416432	-0.3560530215
10.58_932.86[M+H]+	0.6368436	0.7086370	-1.3295478	1.0000964	0.5155816	-1.2111738	0.8708921	0.6111074	0.8093887	-1.3860481	0.4942641	0.5103944	0.8067159	-1.2181045	1.0336057	0.6100314	-1.3453333	0.5817618	-1.4290632	-1.2700493
10.58_915.83[M+H]+	-1.64117074	0.06981576	0.56712447	-0.26500717	-0.20451616	1.08304993	-1.19929608	0.22216585	-2.79911660	0.45104598	0.20125200	-1.24646638	-0.02335607	0.37082656	0.57483017	0.69685511	0.67444720	0.80558456	0.57047854	1.09145306
10.58_895.75[M+H]+	-0.4093693479	0.0583949865	0.6881278875	-0.7246159025	-0.3358861236	1.7539720461	-2.2331064423	0.0003520974	0.1468512219	0.4557750685	0.2233612674	0.4094603288	-1.0980755718	-0.7567762388	-0.1043463646	0.7741321542	-1.8102402905	0.9473220940	0.4527650169	1.5619021129
10.59_851.15[M+H]+	0.49267023	0.41642673	0.68619384	0.56677162	0.25578316	0.03259178	-3.57368911	0.10490593	-1.32782992	0.45528288	0.05244537	-0.31976565	0.84625537	0.71426094	0.11188144	1.04918545	-0.63157555	0.31429927	-0.12715976	-0.11893404
10.59_797.76[M+H]+	-1.66051101	-1.75375799	0.47392920	-0.65300183	1.94139440	1.51812090	0.32881567	-0.12718381	-1.12380482	-0.05787043	-0.83685429	0.87744291	1.12859846	0.91149442	-0.86158249	0.44153190	-0.39008842	-0.25069043	0.44715501	-0.35313737
10.60_853.74[M+H]+	-1.24765350	0.79908070	1.34761508	-1.85740028	0.29636227	1.08409707	0.53262277	-1.37960671	-1.65915482	-0.90977357	-0.01736029	-0.88434262	0.23381072	0.50501300	1.14998843	1.11612842	0.43003017	0.07325722	-0.34611370	0.73339963
10.60_944.87[M+H]+	0.72730024	0.37780371	-1.88799531	0.70996134	0.16093398	0.52418560	0.44675574	0.28713312	0.40348991	-1.93844651	0.27650296	0.45810677	0.58783836	0.57081116	0.72725485	0.77929426	0.62255656	-0.02176353	-1.97685630	-1.83486692
10.60_821.76[M+H]+	-0.453433945	0.298993480	0.818720301	-0.956650016	-1.837323202	-1.226063479	-0.359330568	0.009867944	0.821258671	-0.831225998	-0.289894158	1.056315929	0.122570650	-2.123291343	0.534854852	1.180344137	0.809921956	1.504733630	0.472865765	0.446765394
10.62_577.52[M+H]+	-0.3512247	0.2132095	0.4163384	-0.1178514	0.3340078	0.3844357	-0.6320038	-0.2170847	0.1806679	-0.4572216	0.2576624	1.2358143	-0.4849212	-3.6736157	0.3627425	0.4342358	0.6613430	0.9151295	-0.2930805	0.8314167
10.62_958.94[M+H]+	-0.4823810087	-0.2404053139	-0.2642495429	-0.1837398460	-0.5219454583	2.7686720601	-0.4004219240	-0.4345785040	-0.4776459505	-0.3986724785	-0.4552381978	-0.3943573245	3.0107143871	0.0008911028	-0.0733649031	-0.2270974990	-0.3018058367	-0.3006681997	-0.5010121153	-0.1226934469
10.62_895.74[M+H]+	-1.50284243	0.07778347	0.73770021	-0.71851941	-0.86232656	1.59413011	-0.15239681	0.34742104	-0.15805688	1.01352665	-1.52321386	0.35846349	-1.13411807	-0.88107385	1.32267220	0.59474240	-1.01938285	1.00931789	-0.58151070	1.47768396
10.63_866.82[M+H]+	0.6156037846	0.0019744124	0.5149326892	-0.0781143647	-0.5003153116	0.3333023228	1.0080865637	-0.5239260578	0.5350607372	-0.0008087859	0.6912329431	0.4921748012	-3.0724932524	-0.8485090449	-1.6180608878	0.6518369790	0.5466087202	0.7060399619	1.1507852184	-0.6054114287
10.63_970.90[M+H]+	-0.9579670	-0.1120528	0.3369713	-1.5592788	-1.0841087	1.2343490	-0.3579389	0.5389287	-0.5754377	0.9197932	0.3634371	0.8514200	-2.0415507	-0.5765106	0.2831537	-0.6031420	-0.2838894	0.8200864	2.0123452	0.7913920
10.64_895.80[M+H]+	0.6401073	-1.4719610	0.7026318	0.6118588	0.4018222	-1.3838496	-1.5266542	0.6452676	-1.5530488	-1.5260562	0.6117444	0.5562495	0.6524692	0.8308747	0.5707041	0.7424453	0.5128454	0.7353745	0.6789022	-1.4317271
10.65_847.78[M+H]+	1.019190081	0.017703602	0.055257155	-1.266701541	-0.759084759	-0.224312994	0.865864206	0.099054429	0.249521304	0.096323163	0.677457347	0.215118816	-2.283940887	0.293809591	1.802258144	0.897008777	0.009622554	-1.086877589	-1.684800037	1.007528637
10.65_958.96[M+H]+	-0.56437913	-0.31036120	-0.33539207	1.93625759	-0.60591256	-0.03974641	-0.47834125	-0.51419767	-0.55940843	-0.47650474	-0.53588552	-0.47197484	2.37184018	2.53457422	-0.13500781	-0.29639111	-0.37481740	-0.37362315	-0.58393744	-0.18679125
10.65_875.86[M+H]+	-0.55113054	-0.32031421	-0.34305880	2.04803977	-0.58887037	-0.07441695	-0.47295122	-0.50553258	-0.54661386	-0.47128246	-0.52523950	-0.46716631	2.26655764	2.55419122	-0.16097733	-0.30762013	-0.37888309	-0.37779791	-0.56890243	-0.20803095
10.65_900.86[M+H]+	-0.481435611	-0.238661002	-0.262583956	-0.181808446	-0.521130687	2.562550459	-0.399205928	-0.433475280	-0.476684919	-0.397450706	-0.454203184	-0.393121305	3.190232640	0.003432085	-0.071069086	-0.225309250	-0.300264247	-0.299122854	-0.500128230	-0.120560494
10.66_894.85[M+H]+	0.53806519	0.09901502	0.07975431	-0.69777975	-0.26238880	-0.33414258	1.16481477	-0.01788944	0.33825801	-1.58387460	0.33121116	1.00342669	-2.69767424	1.08287028	0.33150668	0.73181001	1.64700700	-0.34561852	-0.77778207	-0.63058911
10.66_865.82[M+H]+	0.57390151	0.55568676	-2.25382905	-0.23768732	0.14371107	0.21619440	0.65119582	0.49561725	0.55611526	0.50044858	-2.32588213	0.56395333	-0.04842526	0.37396834	-2.18181440	0.27098288	0.33906303	0.60500761	0.70564782	0.49614452
10.66_820.75[M+H]+	-0.39649977	0.14234479	0.30063745	-0.01189678	-1.93973573	-1.11189843	-0.86191622	0.55251373	0.55352556	-1.56108615	0.36541280	1.15170449	-1.32250993	0.19648708	0.96453287	0.86171602	1.04551807	0.71735266	-1.11747376	1.47127124
10.67_881.83[M+H]+	0.8589485	-1.3291535	-1.3370391	0.5841458	0.7660532	-1.2439001	0.9486863	0.5878714	0.6228812	-1.3814945	0.8477869	0.5293120	0.6730064	0.3642231	-1.2739109	0.6965354	0.9739781	-1.3490832	0.7513777	-1.2902246
10.67_921.89[M+H]+	0.9657601	-0.8506914	-0.8670877	-0.8117260	1.0051710	0.7771830	1.4588450	-0.9842127	-1.0138276	-0.9595223	-0.9984191	0.9208380	-0.7472941	-0.6847663	-0.7358277	1.0755985	1.1867132	-0.8921306	1.3739520	0.7814446
10.67_882.83[M+H]+	0.58962321	-0.40804013	-0.16659731	-0.24185667	0.67160249	0.06491679	0.70882845	0.52372938	0.52634840	-2.78036973	0.58943584	0.50744665	-0.41781278	0.55758646	-2.62360479	0.45379297	0.67301365	0.57786056	0.39265071	-0.19855415
10.68_945.88[M+H]+	-0.7468374	-1.0583741	0.9190910	-0.9459363	-0.9431084	1.1932325	0.5622956	0.7096812	-0.9299561	1.3127171	0.8055646	0.2288810	-1.1717222	0.5052735	-1.1509780	-0.6555189	0.2595080	0.9536702	-1.4711519	1.6236686
10.68_1672.48[M+H]+	0.59583061	0.13563292	-0.03467210	-0.27587781	-0.31551393	-0.69557250	0.46309475	0.47162178	0.79182572	-0.98391200	0.83123041	0.02575557	-2.35005140	0.17464390	0.41534037	0.97731890	1.58282067	1.17728431	-1.81715734	-1.16964284
10.68_1698.49[M+H]+	0.63507043	0.32869383	0.22386245	0.03061639	0.10960441	-3.22066525	0.48663911	0.67844192	0.87074914	-0.04289149	0.97400672	0.35373184	-1.61574327	0.11182862	0.42241244	-0.35385317	0.96363372	0.63159589	-0.73383582	-0.85389790
10.68_815.72[M+H]+	0.37437025	-1.75071828	0.09188551	-0.30850955	-0.83973074	1.01426587	1.37706054	0.24989243	-0.06527659	-0.34965741	0.35856046	-0.64510352	-1.07552821	1.45344870	0.19329219	0.79812063	1.76872665	0.21591821	-1.67132407	-1.18969308
10.68_906.85[M+H]+	0.73927784	-0.12084580	-0.45790308	-0.83294112	-0.09589304	-0.17445435	0.52752044	0.63662279	0.73961073	-0.76634856	1.02750190	0.35605876	-2.58691598	0.26376299	-0.06822979	0.69226661	1.32342653	1.37814073	-0.92349772	-1.65715987
10.68_875.80[M+H]+	0.06216094	-0.41620280	3.39705582	-0.28993628	-0.30043409	0.46458961	-0.87524060	0.01671623	-0.19642676	-0.20585088	-0.54950272	1.34329275	-0.94850270	-0.19667212	-0.55324282	0.32158330	-0.33424689	0.60236755	-1.45077425	0.10926671
10.68_906.87[M+H]+	1.0994903	-0.8751000	-0.8811057	-0.8608276	1.0058445	1.0337472	1.1628637	-0.9240064	-0.9348537	-0.9149628	-0.9292099	1.0508616	-0.8372271	-0.8143239	-0.8330271	-0.8717481	0.9745775	1.0505461	1.2713824	1.0270789
10.69_932.89[M+H]+	1.6448290	-0.5545961	-0.5621144	-0.5367291	-0.6433675	-0.4733143	1.6793532	-0.6158202	-0.6293996	-0.6044988	-0.6223343	1.6167515	-0.5071848	-0.4785135	-0.5019270	-0.5504001	-0.5739561	-0.5735974	1.7896423	1.6971771
10.69_827.72[M+H]+	-1.11915316	0.14213042	1.17142352	1.12846874	-1.59987764	0.55738792	-1.45892864	-0.78316659	-0.73699207	-1.10899159	-0.80209600	1.02989754	0.11776705	1.57472826	-0.05682544	-0.08731061	1.05072573	-0.46028089	-0.03234525	1.47343872
10.70_862.79[M+H]+	0.82716996	-0.08193837	-0.52003314	-0.59289342	1.05484175	-0.75567414	0.97229555	0.51976359	0.73975758	0.20391163	1.04872154	-0.96346418	-2.83477518	-0.69401559	-0.58617081	0.38673924	0.80646375	1.35465587	-0.06664909	-0.81870654
10.70_1686.49[M+H]+	0.4701287	-0.5882668	-2.5989777	-0.4281077	0.9149667	-0.1117358	0.6802983	0.8151095	1.2719813	-0.7477128	1.1123232	-0.8817932	-1.5764180	0.3429466	-0.3377053	0.1731175	1.2445482	0.9006691	-0.3760955	-0.2792762
10.71_869.74[M+H]+	-0.2263439	0.6603589	0.2513849	0.2949391	0.3954498	0.9664188	-0.4846066	0.0990340	0.4668824	0.2507585	0.7300244	0.4033467	-2.5877715	0.3034043	-1.9916211	0.4635435	0.7275051	1.2719164	-1.6845860	-0.3100377
10.73_973.91[M+H]+	0.78772255	0.13008484	-0.07980971	0.23729443	-0.27617625	-0.51502710	0.81919660	0.28230887	0.79836396	0.16827422	0.59410047	0.86556385	-3.45518341	-0.85746519	-0.86306678	0.38172449	0.52192150	0.66513676	0.65242755	-0.85739166
10.74_864.85[M+H]+	-0.9945733	1.0052720	0.9709376	-0.9154253	-1.0050589	0.9687266	-0.9728519	0.8125573	-0.9933183	0.9288391	-0.9873797	-0.9712447	1.0470292	0.9536273	1.0716034	1.0285444	-0.9467160	-0.9464145	-0.9995110	0.9453567
10.74_934.93[M+H]+	-0.9941438	1.0102026	0.9884616	-0.9131643	-1.0048716	1.0270208	-0.9719204	0.8137050	-0.9928599	0.8489440	-0.9867840	-0.9702759	1.0699766	0.9635833	1.1155792	0.8845910	-0.9451797	-0.9448713	-0.9991956	1.0012022
10.74_867.80[M+H]+	-0.9937575	1.0250677	1.0176896	-0.9113447	-1.0046755	1.0043194	-0.9711404	0.7949830	-0.9924508	0.8477556	-0.9862673	-0.9694668	1.1172843	0.8849952	1.1394027	0.9083121	-0.9439264	-0.9436124	-0.9988989	0.9757313
10.75_893.80[M+H]+	0.75937674	-0.37936067	-0.63282512	0.22972613	0.17429718	-2.23501004	0.68647298	-0.01155756	0.58942314	-0.70886302	1.21011958	1.26226568	-0.12277389	0.99380565	-1.03549695	0.37729931	1.31728151	0.10721923	-0.54047294	-2.04092694
10.76_958.92[M+H]+	-0.9932516	1.0346735	1.0613017	0.8228709	-1.0045600	1.1065256	-0.9698258	-0.9795886	-0.9918982	0.8537540	-0.9854936	-0.9680924	1.0158742	1.0086880	-0.8763442	0.8453231	0.8239690	-0.9413137	-0.9985768	1.1359647
10.76_972.90[M+H]+	0.38944421	0.19184721	0.06680765	0.19372705	0.41420261	0.05872312	0.37074713	0.18945437	0.39091076	0.16054893	0.31353028	0.37693235	-4.19621722	-0.03256760	-0.07050606	0.22775640	0.29690388	0.34591070	0.35546687	-0.04362264
10.76_946.92[M+H]+	-1.1982134	0.8603685	0.8307675	0.6303398	-1.2077547	0.9688459	-1.1784478	0.7118114	-1.1970715	0.6273420	-1.1916676	-1.1769852	0.8115948	0.9186115	0.8082260	0.7831397	0.6155480	-1.1543901	-1.2027064	0.9406415
10.77_492.43[M+H]+	0.37391003	0.54994070	0.60821290	0.01578237	-2.24313056	0.79456621	-2.15995489	0.22687816	0.44530532	0.19710873	-0.34951659	-2.15580403	0.80971397	0.71104721	0.75721315	0.43668275	-0.22149342	-0.07326596	0.58315650	0.69364745
10.77_946.88[M+H]+	0.40918235	-0.46926949	0.34705808	0.34935115	0.42049723	0.43017958	0.43502179	0.11130209	0.38466823	0.05743808	0.24899613	0.37471868	-4.09596492	-0.01938552	-0.16055841	0.43223716	0.37130674	0.30092928	0.37652904	-0.30423727
10.77_841.78[M+H]+	-0.13994519	0.15518190	0.42285126	0.16380007	-0.18983612	0.71449858	-2.84254400	0.30672513	0.20551008	0.21290320	0.01121104	0.07304637	0.82930225	0.53539310	0.69591049	0.46314096	-2.79163122	0.32212911	0.46854488	0.38380813
10.77_900.87[M+H]+	0.3144883	0.2958466	0.2370754	0.2722566	-2.3730684	-2.1685641	-2.3269894	0.4882454	0.3361608	0.4290276	0.3652021	0.2088893	0.8336430	0.3811213	0.4717033	0.3493034	0.2962706	0.3636619	0.7942752	0.4314510
10.77_922.06[M+H]+	-0.13727356	0.41238016	0.39227271	-2.06539948	-0.20331551	0.93214579	-2.22989380	0.25799696	0.40549142	-0.14737820	-0.06060698	-0.19745122	0.97972752	0.94243807	0.48734109	0.45868679	-2.15502934	0.49179065	0.72808164	0.70799528
10.78_448.35[M+H]+	0.1966074	0.5035655	0.3210087	-0.2622032	-3.7951399	0.8364028	0.1522862	-0.1001309	0.3661029	-0.5708511	-0.7675426	-0.2912378	0.8764441	0.1764978	0.6300156	0.2298866	-0.1829315	0.4968488	0.4589735	0.7253971
10.78_948.93[M+H]+	-2.3032182	0.3280548	0.5360911	0.2449766	-2.3175990	0.6362445	0.5749307	0.3582834	0.4711528	0.2689621	0.3994059	-2.2712202	0.5241159	0.5327023	0.3148272	0.2705823	0.1806585	0.4523942	0.1692631	0.6293920
10.78_479.41[M+H]+	0.3002826	0.4945984	0.5397875	-0.1191677	-3.0726973	0.8377463	-1.3472567	0.2314870	0.4801074	0.2360937	0.3892195	-1.4133198	0.7782792	0.6651035	0.6414585	0.3418480	-1.2835209	0.1512251	0.5197804	0.6289453
10.78_958.95[M+H]+	-1.9505776	0.4525214	0.3260500	0.3976850	-1.9748192	-1.6443691	-1.9003605	0.6938977	0.8387000	0.4452349	0.4545734	0.3678911	-0.4336700	0.3392577	0.7022763	0.4453822	0.4182639	0.5383044	1.0776196	0.4061389
10.79_920.93[M+H]+	-1.4093532	0.6745431	0.7069310	0.6893525	-1.4222956	-1.2458689	-1.3825425	0.8042810	0.6332393	0.6719629	0.6913210	0.5834386	-1.2810089	-1.2512630	-1.2755541	0.7082968	0.6886982	0.7080198	0.9254659	0.7823362
10.79_851.85[M+H]+	-1.2915493	0.6177503	0.3744550	0.3488128	-1.3152055	-0.9927342	-1.2425447	0.9393647	0.9798489	0.4313346	0.8278043	-1.2389186	-1.0569625	-1.0025934	0.6961614	0.5561874	0.9850331	0.9971003	1.4631419	-1.0764865
10.79_874.85[M+H]+	-1.4822226	0.6157391	0.5226929	0.5310944	-1.5093161	-1.1399887	-1.4260975	0.9133497	0.6133895	0.6646264	0.6932545	0.4571301	-1.2135496	-1.1512805	-1.2021306	0.6872298	0.6142707	0.6573315	1.2638475	0.8906297
10.79_862.85[M+H]+	-1.5441312	0.6188180	0.5908874	0.5869932	-1.5539269	-1.4203940	-1.5238389	0.7240368	0.5924374	0.6289038	0.6606468	0.5545008	-1.4469906	-1.4244767	0.6701101	0.6380867	0.6099418	0.6211287	0.8286216	0.5886451
10.79_893.78[M+H]+	0.51409583	0.19303015	-0.41116094	0.11789573	0.54448716	0.48768336	0.41812941	0.07619691	0.38754510	0.32257698	0.38101754	-0.24751603	-4.09296476	0.42491214	-0.01003198	-0.20955719	0.41760562	0.35409165	0.10247537	0.22948794
10.79_932.94[M+H]+	-1.5473080	0.6302495	0.6084822	0.6088836	-1.5575778	-1.4175665	-1.5260329	0.7060873	0.5817970	0.5941688	0.6170844	0.5745835	-1.4454556	-1.4218476	0.7181683	0.6146261	0.6073644	0.6125038	0.8055610	0.6362285
10.80_945.93[M+H]+	0.28744820	0.44773390	0.45652102	-2.25848022	-2.40357380	0.47522414	0.07462426	0.08735662	0.50910900	0.16251590	0.19349804	0.17449017	0.69488837	-2.17926841	0.60382840	0.48687315	0.50157467	0.55392688	0.61846854	0.51324119
10.80_944.89[M+H]+	0.2308849	0.5691618	0.4851255	0.1819425	-2.3271555	0.7429672	0.3049084	0.4859026	0.2093080	0.5043089	-2.3011866	0.5017986	0.6272209	0.4091710	0.2858111	0.5814140	-2.2414528	0.1559568	0.2385679	0.3553447
10.81_915.82[M+H]+	0.50260807	0.24590734	0.11391575	0.36102032	0.54120336	0.39950451	0.46709648	0.19115204	-2.83887628	0.44892829	0.52116115	0.55630155	0.34207066	0.46797329	0.14763583	0.05866073	0.33400531	-0.44726580	-2.85125019	0.43824759
10.81_958.91[M+H]+	0.35085373	0.50751823	0.32427388	-0.11409349	-0.17713415	0.67277280	0.14614552	0.52575931	0.02534355	0.25219708	-4.11258638	0.45846878	0.35654811	0.28902266	-0.04618977	0.47396514	-0.11171113	0.00970521	-0.09880604	0.26794695
10.81_900.85[M+H]+	0.6766916	-1.5236194	0.6343868	-1.5071127	0.4461833	-1.4485250	0.6629468	0.5038568	0.8082314	0.5644886	0.6151185	0.6437175	-1.4798175	-1.4533286	0.7315574	0.5694195	0.5781987	0.7040705	0.7628655	-1.4893297
10.82_874.83[M+H]+	0.8714984	-1.3429375	0.1974649	-1.3273656	0.7437011	-1.2720964	0.7007462	0.4775359	0.8905257	0.6759517	0.8496259	0.7999527	-1.3016163	-1.2766278	-1.2970339	-1.3392805	0.7986463	0.8839890	0.8699870	0.3973331
10.82_922.04[M+H]+	0.544430764	0.005129006	0.520889940	-0.433623515	0.757839140	-3.527591920	0.913764261	0.763309645	0.526041538	0.075349380	0.191652559	0.619829708	-1.379231538	0.104038453	-0.138330492	-0.321982828	-0.252476070	0.614507900	-0.311903563	0.728357631
10.82_888.83[M+H]+	0.383693431	-0.006348413	0.307320325	-0.016903256	0.110177757	0.562216528	0.308262220	0.426121067	0.108704337	0.370690624	-4.126481821	0.511609112	0.381009374	-0.291157285	-0.180390043	0.439451465	0.102480044	0.021869209	0.100070379	0.487604945
10.82_972.90[M+H]+	-0.4799409384	0.0961938294	0.0687998536	0.4405249304	0.7949713732	0.5689042828	0.7625122102	-0.0207653114	-2.7469670426	0.2981244943	0.0173464858	0.7671322768	0.5204354041	0.4675620350	0.3866474503	-0.0009334024	0.3679959001	-0.1739382916	-2.7581177936	0.6235122539
10.83_492.42[M+H]+	-0.26458817	0.13705505	0.55013108	0.69991380	-0.19503471	0.31439877	0.24964794	0.22015540	-0.17722968	0.28109778	-0.39522403	-0.05304095	1.16895152	1.44238715	0.68847430	0.53253142	-2.92697521	0.17389468	-0.27279057	-2.17375558
10.83_958.93[M+H]+	0.7147971	0.6149452	0.4810644	0.2046649	0.7253232	-1.4424895	0.7092647	0.4660700	0.7886000	0.6985674	0.8086989	0.5269707	-1.4767055	-1.4477418	-1.4713941	-1.5203614	0.5741164	0.7714336	0.7612824	-1.4871064
10.83_889.86[M+H]+	0.5641013	0.5696105	-1.4844079	-1.4617335	-1.5569813	0.5281469	0.6580927	0.4801087	0.5491393	0.4980144	0.5814072	0.7910758	-1.4353438	-1.4097337	0.4506672	-1.4739446	0.8884469	0.6891599	1.1115935	0.4625804
10.83_862.83[M+H]+	0.5609745	0.4460134	-1.3309064	-1.3126132	0.8502004	-1.2669137	0.8029678	0.6005123	0.9145745	-1.3614487	0.9017697	0.6123360	-1.2913225	0.3805539	-1.2875335	-1.3224649	0.8607092	0.8982124	0.9071612	0.4372177
10.83_958.94[M+H]+	0.5011037	0.6003233	-1.4880690	-1.4615183	-1.5730505	0.6298935	0.6312762	0.4245234	0.4929827	0.4800650	0.7297403	0.7050263	-1.4306175	-1.4006295	0.4681296	-1.4758169	0.9055126	0.6421126	1.0708378	0.5481747
10.83_972.95[M+H]+	0.8230967	-1.3500788	-1.3569036	0.3692725	0.7761990	-1.2762900	0.7274729	0.4106749	0.7993829	0.6419367	0.7934986	0.6258901	-1.3070389	-1.2810101	-1.3022657	-1.3462697	0.7689933	0.8632127	0.8931013	0.7271253
10.84_935.93[M+H]+	0.638865077	0.009212872	-2.345017622	0.200969455	0.865166845	-2.082864412	0.367901419	0.485511020	0.524417725	0.096438331	0.695060501	0.258186826	0.299672598	0.723545357	0.245028070	-0.132604562	-0.136534177	0.865832183	0.634463662	-2.213251168
10.84_852.84[M+H]+	0.33849735	0.07645778	-1.92640457	-1.88685568	0.43508593	0.03105163	0.16796996	0.50781212	0.30185032	0.48022299	0.74410947	0.34424309	-1.84082733	0.69990402	0.71119347	-1.90815432	0.89788737	0.67979780	0.87927149	0.26688714
10.85_449.35[M+H]+	0.2613879	0.1790656	-1.8685105	-1.8446785	0.6188550	-0.7698110	1.0012100	0.2291087	0.8689869	-0.6299107	1.0029456	0.6981768	-0.9162356	-0.6832258	0.5780277	-1.4393037	0.7546540	1.3793116	0.9890774	-0.4091315
10.85_889.84[M+H]+	0.769761422	0.123536260	-0.174212659	-0.199260389	0.611427892	-2.716857932	0.649543408	0.688713552	0.633252511	0.151742705	0.548351877	0.737851739	-0.255133909	-0.218804162	0.157369348	-0.006985106	0.359965502	0.543088503	0.371737895	-2.775088454
10.85_960.93[M+H]+	0.54676256	0.10469365	0.12434493	0.14441390	0.58231519	-2.76416422	0.50356681	0.41946883	0.55744130	0.39935177	0.40436243	0.56267964	0.23896893	0.45871440	0.20622280	0.09216372	-0.63612745	0.71150294	0.17761093	-2.83429307
10.86_448.35[M+H]+	0.60432626	0.24603915	-2.79154983	-0.20292210	0.57007080	0.06832046	0.56459884	0.38131584	-0.29264106	0.16481161	0.75330358	0.17735699	-0.16208357	0.02210872	0.46052875	-2.75768990	0.66114015	0.84187259	0.40220631	0.28888641
10.86_479.42[M+H]+	0.66035004	0.03569886	-2.23883815	-0.01159930	0.69202907	0.37425819	0.75716360	0.28357879	-0.46809142	-0.11796631	0.86225786	0.36053843	-2.09721593	0.26716037	0.20265151	-2.20863571	0.74776802	0.64210706	0.73062234	0.52616270
10.87_935.94[M+H]+	0.4438134	0.6154646	-1.4972494	-1.4677720	-1.5916000	0.7779815	0.7609481	0.6055424	0.4624685	0.5579418	0.5875098	0.5596280	-1.4334652	-1.4001720	0.7856481	-1.4836468	0.8783070	0.7450352	0.5797557	0.5138613
10.87_900.85[M+H]+	0.3169704	0.4029390	-1.6693739	0.3771248	0.9337406	-1.5781958	0.3394851	0.6175087	0.1197544	0.4763382	0.8983462	0.9301358	0.4572350	0.5070658	0.4295308	-1.6573467	-1.6815317	0.3942592	1.0095604	-1.6235465
10.87_876.84[M+H]+	-0.05260455	0.45201724	-1.67203862	0.54258072	0.71931031	-1.58407379	0.69922292	0.62978522	-1.73868973	0.50968506	0.74278510	0.42554258	0.54493111	0.67283298	0.53074811	0.41757489	-1.68376888	0.75782036	0.71416392	-1.62782495
10.87_946.94[M+H]+	0.5703674	0.5887279	-1.4972148	-1.4732919	-1.5737827	0.6033399	0.7473457	0.5679065	0.5457330	0.5562184	0.6264811	0.6306420	-1.4454490	-1.4184283	0.6311498	-1.4861754	0.9230325	0.7724818	0.5599135	0.5710027
10.90_820.77[M+H]+	0.4460105	0.1458289	0.2429422	-0.6177575	0.2752552	0.2308710	0.4537939	0.3199354	0.4490092	0.1103908	0.5040426	0.4527484	-1.0051896	-0.6243535	-0.3427428	0.5344919	0.8214491	0.4944706	0.8267142	-3.7179107
10.92_848.78[M+H]+	-0.22745842	0.36429596	-0.43910784	-0.96698165	-1.44016478	-0.36992092	-1.15789428	-0.16247440	0.85555267	-1.86551442	1.08711282	1.53043938	-1.08964269	-0.63097175	0.06315259	0.44541963	1.56033612	0.50711366	1.06429490	0.87241341
10.93_1662.49[M+H]+	0.45456684	-0.13430999	-1.25737013	0.84828126	0.35307355	0.12532192	0.53988015	-0.48550881	-0.03475503	-0.49875140	0.24581853	0.73563890	0.85914833	1.57921225	0.23065139	0.28002741	0.43291415	-0.63296213	-3.29961900	-0.34125817
10.95_920.86[M+H]+	-0.5685920	-0.4717441	-0.4812875	2.0274670	-0.5844272	-0.3685684	-0.5357888	-0.5494596	-0.5666968	-0.5350886	1.7766519	-0.5333616	-0.4115622	-0.3751681	-0.4048882	-0.4664178	1.9611163	-0.4958636	2.0083106	-0.4246313
10.95_853.16[M+H]+	0.1575602	-0.1772499	-0.8694399	0.1445515	0.1916079	-1.0679101	-1.6911312	-0.6671770	0.6541760	-1.8287286	0.6704461	1.4185245	-1.0492893	-0.3099111	1.2480208	1.1374744	1.3135377	0.3872785	1.0261530	-0.6884936
10.97_879.17[M+H]+	0.2320367	0.9119341	0.4989027	0.4650340	0.2170864	-3.2894687	-0.4593684	-0.1742948	0.6879480	0.1312146	0.6852021	0.3520841	-0.9360531	-0.6479864	0.6172800	0.7565195	0.9786662	0.7799497	-0.8374468	-0.9692401
10.98_866.82[M+H]+	0.36256061	0.43317449	0.36263467	0.57105478	-0.90680049	1.19695415	1.81161443	-0.60104127	-0.13234662	-0.69512983	0.21166526	0.66257634	-3.00343837	-0.04325861	-0.15885144	-0.67051863	1.14100300	-0.02950959	0.19617748	-0.70852034
10.99_905.21[M+H]+	0.1155536	0.5647608	-0.1518961	0.6309024	-0.4549768	0.4927531	-1.4436973	0.5259455	0.1487303	-1.0829840	0.1312479	0.7376608	-2.0282687	-1.9519498	0.6917226	-1.0102579	1.0643331	1.1264345	0.7720442	1.1219416
11.00_892.84[M+H]+	0.625991279	0.660428288	-0.209857747	-0.371451373	-0.555966861	0.770711000	1.212231093	-0.131314825	0.112045850	-1.146993001	0.586046704	-0.246425520	-2.117025968	-0.395818911	-2.103810669	-0.003996104	1.370575566	0.797712470	1.476439540	-0.329520812
11.01_867.83[M+H]+	1.366448601	-0.392539163	-0.253741048	-0.191467886	-0.049330152	0.972264034	1.813992589	0.028770346	0.242194407	-0.633682062	0.004386059	0.228294227	-2.030864027	-0.898847004	-1.713831875	-0.987327313	1.352718631	0.436432579	1.064475364	-0.358346306
11.01_369.35[M+H]+	0.05682916	-0.35817405	0.61998141	0.74525699	0.14932703	0.72769153	0.35650422	-0.13442299	-1.72572867	0.42382961	-1.42447575	-0.66655834	1.83552550	1.59490544	0.09607477	0.16674107	-0.29402780	-0.90133473	-2.03894338	0.77099900
11.03_875.81[M+H]+	0.17354124	0.27016191	0.48059394	-1.34766389	-0.47905039	-0.32629285	-0.90040838	-0.34519458	-0.27101836	-2.73887938	1.07520914	0.49673531	-0.33323946	-0.17194205	0.14028836	0.26816284	-0.05691007	1.08696772	0.87621433	2.10272463
11.07_934.89[M+H]+	0.31590575	1.13485589	-1.26510887	-1.28989453	-0.29326014	0.16626647	-0.82017629	0.04058682	0.62307723	-2.01556957	0.44593358	1.01098967	-0.91626911	-0.82978830	0.38104147	-1.10246470	1.39223170	1.09853700	0.91001425	1.01309168
11.07_948.90[M+H]+	0.02253461	0.29125244	-0.89809397	-1.25177357	-0.41774506	-0.78909190	0.25781229	-0.54469425	0.25875004	-0.67828732	0.60551586	1.76574171	0.13644028	-2.74203939	0.54288777	-0.24573335	1.07908374	1.04408154	0.79214172	0.77121683
11.08_923.88[M+H]+	0.60591648	-0.14677032	-0.17155267	-2.68454723	0.51904763	-0.20280352	0.56616073	0.29396761	0.64049329	-2.80872571	0.53332212	0.72571877	-0.34912442	0.13622886	0.22760006	0.23368751	0.87963246	0.42660405	0.58701777	-0.01187347
11.08_843.75[M+H]+	0.80105115	-0.27006719	-0.81322394	-1.19706320	0.44838999	-0.93945354	0.80565000	0.07283610	0.70630792	-0.88685469	0.29476872	0.89323655	-2.20001994	-0.09405972	0.11682418	0.60965508	1.95196813	0.61412603	0.64831153	-1.56238315
11.09_867.87[M+H]+	0.6087579	0.4058053	0.5818135	-1.8964670	0.5905099	0.2576864	0.7591155	0.5449543	-2.0019340	0.2981313	0.7089322	0.3506659	0.1166996	0.4695731	0.2662190	-1.9120260	0.3934494	0.6938137	0.6388604	-1.8745604
11.09_972.96[M+H]+	0.5856583	-1.6680509	0.7310539	0.4891460	0.5597263	0.7550355	0.6140249	0.6500866	-1.7435552	0.5217912	0.3143665	0.3514432	0.5392889	0.5722576	0.4721181	-1.6638153	-1.6875931	0.6434033	0.5941991	-1.6305850
11.10_934.93[M+H]+	0.584983468	0.030943040	0.681494957	-0.005950739	0.763303781	0.105861206	0.811248367	0.830774082	-0.060682760	-0.029676175	0.463221918	-2.314753236	0.382266773	0.227283648	0.125142094	0.483137003	-2.240529353	0.721376854	0.537440952	-2.096885881
11.10_492.43[M+H]+	-0.71543466	0.02656186	1.15082670	0.30181221	-0.19256812	0.88651993	0.30025924	0.95351698	-2.30338134	-0.55913978	0.53721334	-0.50508658	0.68696422	1.82176236	0.16300045	0.21596337	-1.67847506	0.77727390	-0.76296372	-1.10462529
11.10_478.42[M+H]+	0.19250353	0.39707292	0.59303003	0.41116741	0.07015720	0.62253297	0.50907608	0.66810142	-2.99777248	0.20676895	0.42866787	0.23103278	0.09183927	0.62474135	0.36256034	-0.12531192	-0.12471282	0.35336241	0.16939875	-2.68421606
11.10_922.94[M+H]+	0.59663008	0.19955623	0.65364128	0.20802926	0.74450601	-1.80027671	0.89124187	0.51464642	-2.09170447	0.08603789	0.47128848	0.56721061	-1.86351633	0.63035867	0.50420049	0.21915156	0.32554936	0.55336262	0.47282652	-1.88273984
11.10_936.94[M+H]+	-1.9629560	0.3792844	0.6444165	0.3417340	0.5704749	0.4514149	0.4217043	0.5040141	0.4823340	0.3413654	0.5569397	-1.9312383	0.5371559	0.5962596	0.3973966	0.5554967	-1.8978886	0.6436919	-1.9696692	0.3380694
11.10_960.94[M+H]+	-1.9557756	0.4135352	0.4082822	0.4479226	0.5321345	0.4962583	-1.9285333	0.3679841	0.5177695	0.4154335	0.5018552	-1.9265175	0.6378814	0.5975575	0.4595434	0.5903840	0.3194277	0.5802977	-1.9619684	0.4865281
11.10_948.95[M+H]+	0.5111102	0.2982450	0.5482068	0.2692682	0.4814659	0.2980009	0.5112702	0.5939489	-2.3654743	0.4262203	0.4632320	0.2793021	0.1999631	0.3091845	0.3126522	0.3291950	-2.3046806	0.5860742	0.4955687	-2.2427534
11.10_890.87[M+H]+	-1.917005656	0.347471421	0.686436576	0.151301505	0.879382226	-0.001748053	0.454471328	0.770853186	0.397011820	0.308449331	0.882866897	-1.851742569	0.051865847	0.437479122	0.259505440	0.687799218	-1.783122448	1.002523495	-1.930819251	0.167020563
11.10_852.85[M+H]+	0.47728783	0.35517789	0.75075855	-1.83262810	0.41202516	0.51058771	0.72723866	0.78056806	-2.06732498	0.02168198	0.64846265	0.13979436	0.13450588	0.93671955	0.65724386	-1.86725109	0.07140677	0.53164587	0.39597927	-1.78387988
11.10_876.86[M+H]+	0.53964949	0.26403729	0.82632759	-1.83259113	0.61138379	0.58474725	0.76130011	0.88638417	-2.06929291	0.22715599	0.25281028	0.01373642	0.18941591	0.36226596	0.74291950	-1.86750988	0.10226521	0.68175417	0.50666727	-1.78342648
11.11_860.84[M+H]+	0.57098540	-0.86250123	-0.90348320	-0.43033558	-0.01207975	-0.39949395	0.38410427	0.68928432	0.85343276	-0.62561864	0.28509052	-2.75813744	-0.38787960	0.49176349	-0.89679460	0.09934013	2.18777529	0.17545935	0.51466466	1.02442381
11.11_972.93[M+H]+	-0.320668912	0.469154161	-0.919392902	-0.395294775	-0.229655808	0.351032978	-2.072514494	-1.429975366	0.305177363	-0.633632643	-0.230102825	0.002477721	1.301580264	0.723819267	1.348222812	0.857278415	0.575020520	-0.324357972	-1.303392556	1.925224752
11.11_902.86[M+H]+	-2.28637343	-0.05536704	0.19650764	0.27691513	0.50538758	0.39155442	0.29847495	0.37620453	0.43868447	0.32052139	0.46780442	-2.21742669	0.85108994	0.71609419	0.26302907	0.56473516	0.48021080	0.05700042	-2.30096671	0.65591975
11.11_878.85[M+H]+	0.29279009	0.42726699	0.05568552	0.27535886	0.29401592	0.38274904	0.07058214	0.11331630	0.42720260	0.34382014	0.39260138	-2.87407481	0.41501323	0.43928682	0.12180153	0.44405610	0.48705855	0.33745839	-2.92109739	0.47510860
11.11_922.04[M+H]+	0.01338290	0.83856170	-0.15684300	-0.04051018	0.32644405	-2.46964578	-0.31579631	-0.24691563	0.35173274	0.20939485	-0.10430079	0.37709226	0.96446442	0.92565724	0.46499278	0.34179100	0.32401565	0.49682649	-2.94817904	0.64783466
11.11_895.84[M+H]+	0.6681036	0.5238643	0.6434693	-1.6579901	0.6086872	0.3441689	0.6506354	0.6450377	-1.7719327	0.3297159	0.7048105	0.6473062	0.2421294	0.3605474	-1.6151993	-1.6747992	0.5158894	0.7783976	0.6914815	-1.6343233
11.12_864.83[M+H]+	1.63129346	-0.01579018	-2.36257125	0.29135478	1.32387604	0.58034033	1.09701463	-0.28178724	-0.74724271	-0.29133141	0.24503999	0.41851520	-1.26987341	-0.86254799	0.05588384	-1.33755632	1.44337614	-0.23089312	0.36492267	-0.05202346
11.12_834.85[M+H]+	0.73943129	0.20122958	0.35383155	0.27617435	0.23433137	0.12477388	0.70056584	0.65910895	-1.99092721	0.04477749	0.66287867	0.64211940	-1.83133404	0.57441047	0.05974725	-1.88776660	0.81800609	0.68725199	0.77616862	-1.84477894
11.12_879.88[M+H]+	0.5537628	0.4197452	0.3284229	0.4543315	0.3432261	0.5335463	0.4807626	0.6972493	-2.0286278	0.3730853	0.5263140	0.5302600	-1.8917267	0.5339553	0.4961175	-1.9401358	0.3579339	0.5970342	0.5380036	-1.9032601
11.13_880.85[M+H]+	0.79917038	1.30032136	-0.68050667	-0.08666912	-0.76828576	-0.19058527	0.04368885	-0.36780066	0.62611553	-0.43912656	1.18666431	-0.44045307	-3.23274369	0.18174386	-0.45690206	0.36029801	0.13938197	0.12668115	1.49184481	0.40716263
11.14_953.96[M+H]+	0.2127022	0.8729798	0.3946613	-1.6182592	0.5831680	-1.5112845	-1.7335110	0.5111769	0.8135086	-1.7325805	0.7514287	-1.7302853	0.4925218	0.5104573	0.5726470	0.2681570	0.7008805	0.5243592	0.6368659	0.4804063
11.14_939.93[M+H]+	-0.19105462	1.45294661	0.73862379	1.44406427	-0.47332459	-1.52464305	-0.91780404	0.06509304	-0.41989966	-0.93646950	-0.94802150	0.63886572	-1.40053449	1.34623369	0.20243457	1.52764028	0.57109379	0.59105091	-0.68028895	-1.08600628
11.16_890.83[M+H]+	0.64999061	-0.98932757	-0.91683414	-0.10791734	0.94665106	0.66772738	2.09855540	0.30701276	-1.90344622	0.97186273	0.49141264	-0.38965832	-1.95755658	0.12643017	-0.40051854	1.16927366	-0.69043513	-0.25891285	0.15903632	0.02665395
11.22_891.82[M+H]+	0.58420886	-2.30328589	-0.79234095	-0.57074014	0.73666998	-0.38038932	-0.28593743	-0.56627597	1.06794687	-0.34978901	-0.14621594	1.72347924	-0.57269915	-0.62045929	-0.74388549	-0.20371190	1.73777750	0.07768242	1.64929207	-0.04132647
11.31_900.77[M+H]+	-1.4221064	1.5054821	-0.3022988	0.3216172	-0.6284129	0.1637897	0.2123546	-0.3097307	0.6159466	-0.4167838	0.4821476	1.9213797	0.2952451	1.5430039	-1.0138030	-0.3810952	-1.9113544	0.4370933	-1.3845203	0.2720458
11.31_479.41[M+H]+	-0.7311457	-0.1133536	0.6373630	0.2317169	-1.8311423	2.0031082	0.3192102	-0.2255739	-1.1086759	0.5533948	-0.6709425	-1.0183848	1.6470844	1.3487868	0.5757540	0.2232728	-1.4494719	-0.4565239	-0.3039018	0.3694250
11.31_909.80[M+H]+	-1.47210434	0.75186910	-0.96348174	-0.39673699	-0.30587598	0.67082405	0.56944438	-1.06882906	0.05089515	-0.06475322	-1.44163802	1.26439775	-0.20292189	-0.40576430	2.21998889	-0.34629803	1.95120690	-0.61471308	-0.21937754	0.02386797
11.31_493.43[M+H]+	-1.8357632	-1.0973782	1.0498626	-0.2918147	-0.3489248	1.6854676	-0.2092820	0.3826584	-0.9659064	0.7257390	-0.2342758	-1.3229505	1.4623227	1.7318601	0.2438813	0.2687141	-0.5345048	-0.5041463	-0.8064974	0.6009384
11.31_923.94[M+H]+	0.6521096	-1.3250258	0.5724339	0.9396068	0.7563806	-1.2164357	0.8117806	0.5596322	0.5536220	1.0079253	0.5513564	0.7192185	0.6782343	-1.2233817	0.5852121	-1.3194200	-1.3508903	-1.3504111	-1.4348042	0.8328565
11.32_876.85[M+H]+	0.052927388	0.277737387	0.429181830	0.017540446	-0.096792102	0.648230541	-0.241502012	0.491214973	0.251924904	0.594418000	0.237738514	0.403755947	0.374002210	-0.024177622	-0.034845686	0.000358394	0.343211724	-4.126708921	0.208606757	0.193177330
11.32_448.34[M+H]+	-1.14485874	-1.60198542	0.60965543	0.26636200	-0.81698742	1.59367415	-0.02879240	0.16372652	-0.47708321	0.67092783	-1.35575093	-1.11934762	1.74542033	1.83950677	0.40489689	0.21743396	-0.92136365	-0.29530110	-0.05923061	0.30909721
11.32_910.81[M+H]+	-1.49804915	1.08188339	-0.75265697	0.08252661	-0.55560306	0.02957390	0.23132051	-1.51918680	0.87384607	-0.84008305	0.48309352	1.36874224	0.35984516	-0.96937597	1.08834513	-0.32278245	-1.65281674	0.24254776	1.85642484	0.41240505
11.32_946.94[M+H]+	0.2235881	-1.5742263	-0.3056061	0.8084878	0.1856027	-1.4154418	0.4533924	0.4691921	0.1331072	1.0541208	0.4258432	0.1853600	0.5014160	1.1231114	0.9093060	-1.5660293	-1.6120463	0.7959414	-1.7347484	0.9396292
11.32_848.82[M+H]+	0.55007488	0.13413646	0.42031697	0.02907176	-2.97753738	0.76099217	0.34401263	0.33955104	0.23346999	0.34674794	0.27622147	0.30333451	0.22937459	0.22235517	-2.72102011	0.05193092	0.72121673	-0.05136285	0.65729552	0.12981761
11.33_884.85[M+H]+	0.7818566	-1.0697293	0.9722755	-1.0550803	0.7885478	-1.0030865	-1.1110956	0.8935470	0.8019769	-1.1106434	0.8139287	-1.1095279	-1.0308571	1.1372862	0.9151738	0.8640104	0.8567219	0.8410926	-1.1370988	-1.0392987
11.33_925.79[M+H]+	-0.15988542	0.47065915	0.46547652	0.10972548	-0.33780096	0.42903882	0.09542954	-0.24390781	0.33172938	-4.04806154	0.26054146	0.70323055	0.61894923	0.23062528	0.22158891	0.06256716	0.61788182	-0.22854715	0.41780438	-0.01704481
11.33_922.07[M+H]+	0.2576827	-1.6175734	1.0916340	0.3920749	0.5491486	-1.4380995	0.4206577	0.3362110	0.2424064	-1.7277612	0.2243488	0.3420679	-1.5128870	1.2340408	0.7264108	0.3936467	0.2981829	0.6884010	-1.7990114	0.8984182
11.33_439.23[M+H]+	-1.4545120	-0.1479559	0.9180135	0.2452186	-0.5435802	1.5420281	0.5524124	0.1405355	-2.1161948	0.6293024	-0.4052964	0.1067809	1.3982119	1.1786644	0.9309638	-0.3982643	-1.7160057	-0.6827213	0.1513085	-0.3289095
11.34_852.85[M+H]+	0.04517705	-0.18456938	0.57485265	0.19977244	-0.20130052	1.29611872	0.46607424	0.11928678	-0.24360467	1.10365178	0.15146212	0.26358727	1.00769757	0.88529697	-0.45576913	-0.30729566	-0.58165883	-3.55862921	-0.29099636	-0.28915385
11.34_922.05[M+H]+	-0.4381657256	-0.1156503852	0.6852884791	-0.2604227722	-0.6137148792	0.8419694311	0.1774899276	0.2248046867	-0.4638202317	0.9804942400	0.0002847208	-0.3057928461	1.2056862211	1.0812526648	0.8144986712	-0.1481767053	-3.4468867723	-0.3970148794	-0.3890626818	0.5669388363
11.34_936.94[M+H]+	-2.22258462	0.20240627	0.61725599	0.29874441	-2.24997731	0.95758306	0.49168856	0.32794615	0.12135161	0.74176563	-0.08946360	0.01768283	0.96430632	0.95308270	0.36042028	0.08802013	-0.04478436	-2.09677465	0.04082315	0.52050747
11.35_876.87[M+H]+	0.4360076	-1.6737351	0.7506495	0.4789155	0.5711685	-1.5742268	0.2675136	0.5721792	0.5868902	0.3555501	0.5533916	-1.7331621	-1.6156924	0.7575863	0.5207338	0.4929935	0.6857922	0.7545451	-1.7743317	0.5872315
11.35_883.82[M+H]+	-0.03420665	0.14840125	0.40811228	0.13822977	-0.09546060	0.86227554	0.20861054	-0.05176109	-0.06652130	0.68855216	0.25533038	0.08105368	0.66312111	0.45056821	0.29011660	0.05308051	-0.05495543	-4.08159154	-0.07377189	0.21081647
11.35_881.26[M+H]+	0.7744159	-1.0720008	0.9885376	-1.0566079	0.8635661	-1.0019722	0.8342331	0.9133576	0.7717040	-1.1149911	0.7835702	-1.1138191	-1.0311541	1.1521930	0.8833226	0.8594607	-1.0886795	0.8376761	-1.1427878	-1.0400246
11.35_881.24[M+H]+	0.16577878	0.04661370	0.55703590	0.05470920	-0.15810120	0.84219563	0.36845730	0.24590915	-0.08805542	0.53022710	-0.03955491	0.09713226	0.69207175	0.30850491	0.06425736	0.08347127	-4.08968338	0.06504851	-0.07227905	0.32626114
11.35_881.21[M+H]+	-0.005660792	0.759291223	-1.104156037	0.801604283	0.420326836	-0.528970840	-1.021534008	-0.715529167	0.156525857	-2.529296749	0.076735750	1.144899269	-1.449965175	-0.823395027	0.851869020	0.834033807	0.702214788	0.576145000	1.106615919	0.748246042
11.35_361.24[M+H]+	-0.589859241	-1.600349255	1.095761086	-0.271036026	-0.370029114	1.970050019	-0.005937112	0.728916632	-0.818130514	0.752740428	-0.424071026	-1.512597819	0.206483392	2.054939135	0.467580975	0.324209772	-0.656851581	-0.370079337	-1.170651061	0.188910644
11.35_880.89[M+H]+	0.5736787	-1.3124881	0.9398693	0.6572759	0.7176836	-1.2140768	-1.3735755	0.7533509	0.5794773	0.4487032	0.6026081	-1.3712603	-1.2550852	1.0942630	0.7148592	0.6857994	0.6190646	0.8193800	-1.4119765	-1.2675509
11.35_577.53[M+H]+	0.003658787	1.395144458	-0.804085584	0.530212147	-0.051730640	-0.896457626	-0.573717036	-0.562114464	0.993307354	-2.103289014	0.851184808	0.885818136	-0.698007477	-2.108674743	0.416786556	0.584489375	1.402515942	0.282077981	0.506206668	-0.053325630
11.35_899.80[M+H]+	0.09558002	0.23926653	0.55541059	0.21248717	0.02422974	0.75419412	0.32171550	0.32378990	0.08187978	0.62781792	0.29050552	0.18922259	0.60421326	0.34675691	0.26553253	0.14177262	-2.86254882	-2.86204761	0.09233208	0.55788966
11.35_919.90[M+H]+	0.02836856	0.10920069	0.57442343	0.09859247	-0.07164414	0.87495195	0.30139908	0.52633703	-0.03387001	0.69720957	0.20828716	0.14018281	0.59377544	0.52085476	0.51365245	0.15503199	-2.82191928	-2.82132698	0.05955703	0.34693598
11.35_935.90[M+H]+	-0.6355239	1.3208390	-0.1871428	-0.3593444	-1.7192633	-0.3585144	-1.0182476	-1.3055278	0.5869310	-1.5186416	0.5102905	1.7885950	0.9714216	0.9438985	-0.7358558	-0.2922000	1.2937613	-0.1902762	0.7445133	0.1602874
11.35_899.81[M+H]+	0.2161441	-2.2830613	0.6338971	0.3361417	0.3856445	0.4844791	0.2574127	0.3562261	0.2315869	0.3723846	0.4206172	0.2645571	-2.2261734	0.7356341	0.5539801	0.2780169	0.3122893	0.4707592	-2.3816504	0.5811142
11.35_935.89[M+H]+	0.296822977	0.591052654	-0.258049722	0.469272862	0.279063733	-0.255002648	0.218061609	0.007000742	0.449318021	-0.731834890	0.414368170	0.070019032	-0.249007232	-3.984904701	0.419688504	0.528059493	0.382240411	0.447212260	0.547197945	0.359420780
11.35_922.89[M+H]+	0.45915486	0.57708186	-0.67967552	0.57279141	0.40760935	-0.38205002	0.35321115	0.08117431	0.47527997	-0.39078181	0.37717371	0.35201895	-0.36330372	-3.95223111	0.24391381	0.44282838	0.30590202	0.39816930	0.53056525	0.19116784
11.35_899.77[M+H]+	-0.60237925	1.25442844	-0.10340729	-0.10614598	-1.77072469	0.79247107	-1.41699395	-1.41352226	0.22812763	-1.83277751	-0.39776896	1.44609186	0.26302613	1.23678022	0.54026209	0.05077528	1.03892071	-0.27077934	0.53856891	0.52504688
11.36_957.87[M+H]+	0.66326521	0.55001635	-2.08927131	0.39107877	0.33565869	-1.29595008	0.05640594	0.40545005	0.84952463	0.12340961	0.87191629	-0.47739374	-2.76903894	-0.23449152	0.16438914	0.36804917	0.54275787	0.31286349	1.32951972	-0.09815933
11.36_962.92[M+H]+	0.27690029	0.30998743	-1.48345618	1.09395336	0.39748565	-1.20479048	0.09195062	0.06159960	0.58168177	-1.81671815	-0.72189973	0.73975700	-2.18577006	-0.66933852	0.84010457	1.17369991	0.24859873	0.80144850	0.81898942	0.64581627
11.36_948.90[M+H]+	0.3569222	1.3617027	-1.7800687	0.6785464	0.2106936	-1.1553009	-0.2743409	-0.1363908	0.7406012	-1.8824572	0.7347348	-0.7482070	-1.3587091	-1.2025539	0.6305289	0.9175539	0.6164777	0.7930121	0.9261718	0.5710830
11.36_848.78[M+H]+	0.34555451	0.47702614	-2.86995885	0.42514749	0.34027759	-2.73087389	0.32762379	0.37227856	0.49352835	-0.01471144	0.42644398	0.45172163	0.33292256	-0.81069972	0.34616625	0.44141204	0.54984666	0.37856078	0.37594251	0.34179106
11.36_919.85[M+H]+	0.3519229	1.0348942	-1.8605111	0.4131549	0.1037237	-1.1354563	-0.4568392	-0.1782578	0.8362746	-1.6411059	0.7995187	0.6899503	-1.7152831	-1.4263051	0.4396484	0.7143851	0.8630685	0.7556047	0.9629764	0.4486362
11.36_974.97[M+H]+	0.005492252	-1.730692642	0.611593425	0.119926716	-0.141691664	1.019313335	0.535210889	0.338445649	-1.878354071	1.041882357	0.060353774	-0.129534046	1.018636782	0.746435394	0.989026911	0.214668122	-1.768909066	-1.768200987	-0.083835181	0.800232052
11.36_492.43[M+H]+	0.10791827	-2.15344490	0.87732981	0.41194364	0.32346510	0.69532124	0.15524180	0.36347266	-2.30961335	0.69731147	0.36580182	-0.02357274	0.58196265	0.87528398	0.69366618	0.20615606	-2.19386303	0.18444466	-0.26622897	0.40740364
11.36_605.56[M+H]+	0.2085446	1.0537601	-1.5771848	0.7968996	0.0682905	-1.3784865	-0.4729188	-0.2638197	1.0540828	-1.5355103	0.8292561	0.9168171	-1.8802807	-1.2763087	0.4829856	0.7433098	0.9207988	0.6846676	0.4943139	0.1307832
11.37_988.99[M+H]+	0.3997779	-1.4414106	0.7862764	0.4583449	0.4941806	0.8020783	0.5808842	0.4563298	-1.5006199	0.8000423	-1.4950276	0.6840866	0.5217606	0.6893012	0.7963362	0.5364119	-1.4567349	-1.4564510	-1.5064513	0.8508844
11.37_988.92[M+H]+	-0.6249845	1.7009968	-0.5556409	1.7696093	-0.6375619	-0.4661108	-0.5989299	-0.6097882	1.6377175	-0.5983738	-0.6163559	1.6352018	-0.5002597	-0.4713527	-0.4949587	-0.5438303	1.6833880	-0.5672183	-0.6309073	-0.5106403
11.39_956.87[M+H]+	0.5169410	0.3139956	-3.9829016	0.2055798	0.3442618	-0.5477855	0.4225461	0.3401449	0.5546721	0.2655126	0.5382656	-0.2612173	0.2498522	0.3571158	-0.1580403	-0.2753216	0.2973843	0.3182821	0.8307118	-0.3299993
11.39_930.92[M+H]+	-1.95663395	0.06585224	0.84575193	0.24847752	0.23157357	0.68829124	0.20252813	0.41292237	-1.95341239	0.49019715	0.65587277	0.72037412	-1.68969985	0.53805831	0.84341736	0.47835219	0.26742643	0.10496904	-1.96930985	0.77499170
11.39_448.35[M+H]+	-2.2391865	0.3286669	0.6381474	0.3439883	-0.3168178	0.7333674	0.2072328	-0.0841217	-2.2362220	0.5139199	0.3764701	0.3939071	0.6234194	0.7891580	0.5972286	0.3268462	0.3088090	0.3770421	-2.2508511	0.5689962
11.39_894.85[M+H]+	0.64086188	0.35184521	-3.99407593	0.24579600	0.44828674	-0.20307172	0.62889201	0.31463877	0.46934967	-0.08746329	0.45953043	-0.40977186	-0.21432403	0.08257823	-0.19428955	0.14659192	0.62324711	0.42479126	0.57618764	-0.30960050
11.39_920.87[M+H]+	0.48479916	0.40685254	-4.07982115	0.09629576	0.33292390	-0.26586406	0.45593129	0.16576388	0.25589071	-0.08752574	0.38175437	0.54782280	-0.04407429	0.13169665	-0.08342065	-0.35351010	0.44857975	0.45957227	0.66231643	0.08401649
11.40_890.82[M+H]+	0.36084044	0.34405849	-4.06979138	0.30187359	0.43602696	-0.55068456	0.42724950	0.34144560	0.39618792	-0.06894485	0.52772156	-0.38969971	0.05685233	0.33627428	0.05781488	0.20139035	0.25864488	0.45344467	0.52629089	0.05300417
11.41_876.82[M+H]+	0.3465472	0.4624158	0.4604307	0.5841019	-1.7023778	0.4432126	0.4647393	0.6496805	-1.6866718	0.4607737	-1.6787273	0.8212994	0.6424010	0.6219159	0.5460457	0.6053014	-1.6243287	0.5008038	-1.6949561	0.7773926
11.41_1014.95[M+H]+	1.25626469	0.25510134	-2.64081873	-0.52964010	0.80778959	0.50099551	0.84939538	0.35799608	0.59051839	0.02260255	-0.82962477	-1.92170035	1.10055991	0.06898120	0.02986774	-0.15291744	-0.68487933	-0.08531583	1.33825088	-0.33342670
11.42_852.86[M+H]+	-1.55764708	0.16340453	-0.32006118	0.73979000	-0.10360115	1.33499884	-0.23821954	-1.53194271	-1.55510094	0.24245769	0.47198878	1.13330878	-1.34667736	-1.29778191	1.18231630	0.91440525	0.36444686	0.07435725	-0.02893164	1.35848924
11.42_910.81[M+H]+	-0.13826389	0.15133672	0.02538128	0.19591678	0.01265637	0.34313658	0.13077361	-0.07014941	-0.11941734	-0.06331268	-4.06373352	0.19431271	0.88609660	0.76705618	0.38096286	0.09639459	0.01198747	0.39125882	0.15857039	0.70903587
11.42_946.93[M+H]+	0.1118543	0.4441739	0.6609651	-1.6139246	-1.7406383	0.9084392	0.3355228	0.3948790	-1.7240410	0.1480172	0.4926867	0.7749751	-1.5788181	-1.5447488	0.9532894	0.5108860	0.5981019	0.4366574	0.4282525	1.0034705
11.42_866.86[M+H]+	-1.65542479	0.63998302	0.12372998	0.38298631	-1.66966119	0.37340040	1.02669437	0.58390744	-1.65372098	0.24844619	0.87653032	0.44373553	-1.51424339	-1.48152137	0.22124305	0.09863195	1.12679665	0.96560118	0.92295810	-0.06007276
11.42_922.06[M+H]+	-1.7502581	0.4798638	0.9125803	0.5219117	-0.0480299	0.8916188	0.6248920	0.5877421	-1.7472814	0.1889854	0.3557569	0.5927041	-1.5036131	-1.4464493	0.7605856	0.5358783	0.4099814	0.5618337	-1.7619705	0.8332683
11.42_1000.95[M+H]+	0.06718291	0.02730528	0.27457086	0.57859345	-2.84372108	0.54595669	0.06636874	0.43321156	0.20546018	0.62945981	-0.28833426	0.47790406	0.54723537	0.47837622	0.55707092	0.27032791	0.18970836	0.10057725	-2.83419706	0.51694283
11.43_909.85[M+H]+	-0.9338423	0.9309399	-0.8723006	1.1201544	0.8345356	1.3017732	0.9676319	-0.9203558	-0.9325064	-0.9102256	1.1124383	1.2804721	-0.8231499	-0.7974948	-0.8184452	-0.8618187	1.0055285	1.0881268	-0.9390987	-0.8323626
11.43_439.23[M+H]+	-0.7282829	1.3629646	-0.2900716	0.6853534	0.9758443	0.5758379	-0.5692911	0.3779812	-2.2256846	1.0161390	0.7052099	-1.3928757	0.2573418	1.3669157	-1.5700862	0.7543022	0.1986973	-0.2283524	-0.5515529	-0.7203898
11.43_878.87[M+H]+	-1.45672427	0.32540819	1.01635225	-1.28923550	-0.19169142	1.49991526	0.04190041	0.53394136	-1.45406867	-0.24131078	0.61044319	0.93346402	-1.23668520	-1.18568779	-1.22733324	0.72218202	0.40777342	0.40395198	0.12004966	1.66735511
11.43_948.95[M+H]+	-1.5308249	0.6098874	0.7905945	-1.4545810	0.3480041	1.0216217	0.4331120	0.5250015	-1.5296161	0.3585442	0.6399778	0.7441415	-1.4306582	-1.4074419	-1.4264008	0.6444719	0.5671683	0.5393848	0.4781363	1.0794768
11.44_866.85[M+H]+	0.1846516	0.4664136	-1.0405572	0.1931712	0.3953139	-1.1111790	0.2268620	0.2563112	1.2320376	-0.2203098	1.4796382	0.4894355	-1.4202507	-1.2235791	-1.7903584	0.1349717	1.5480124	0.4738070	1.0308077	-1.3051997
11.44_909.82[M+H]+	-0.12766742	0.04384713	0.55038059	0.51059483	-0.40540092	0.62643894	-0.46424106	0.13754346	0.06150964	0.18732687	-0.10484281	0.42215736	-3.90537901	0.52315048	0.86930063	0.50672236	0.16920329	0.02954282	-0.43268945	0.80250226
11.45_948.91[M+H]+	-0.95570687	0.29493802	-0.39523531	0.53513155	-0.85484007	0.86660810	-1.08870025	-0.20267816	-0.03025746	-0.67540705	-1.60906709	0.79869941	-0.26993340	2.69813642	0.86117522	0.39377672	-0.47740141	-0.46824493	-0.78300938	1.36201593
11.45_478.42[M+H]+	-1.1296477	0.8278799	0.8649934	-0.9466042	0.6233583	-0.8233333	1.0333943	-1.1003486	-1.1267455	0.8335258	1.1545004	1.2489018	-0.8891736	-0.8334400	-0.8789531	-0.9731791	1.0779515	1.2021933	0.7439139	-0.9091876
11.47_950.91[M+H]+	-1.2508998	0.5130241	-0.1536573	0.7007452	-1.6786583	0.8195531	-0.3764099	-0.1769096	-0.8475515	-0.2574975	-0.6622969	0.7687571	0.4690824	1.7388099	1.2194108	0.9973056	-1.1385362	-0.8761514	-1.2027498	1.3946303
11.47_962.93[M+H]+	0.09409958	0.26598078	0.23058839	0.40539054	0.32882775	0.49391850	0.08686278	0.36254369	0.47114250	0.21121015	-0.04923459	0.57409160	-2.90122869	-2.85880284	0.52662750	0.27362828	0.49937677	0.23821631	0.16578739	0.58097361
11.49_888.85[M+H]+	0.86361720	-0.71206459	-1.92248149	-0.60866926	0.46946296	0.79786590	0.80620556	0.69457406	0.79897978	0.23283542	0.17136712	-0.05683697	-1.07127240	-1.36753830	-0.05737975	-0.98476217	1.70735927	-1.11725383	1.65078275	-0.29479126
11.50_946.91[M+H]+	0.770373901	-0.344939070	-2.903972867	-0.005788104	-0.908443180	1.324679125	0.518326445	0.638319414	-0.067806992	-0.549118866	0.310627775	-0.964152279	-1.164595315	0.433892680	-0.129322073	0.411447665	1.630721940	-0.128209262	0.898409557	0.229549506
11.76_932.86[M+H]+	0.87152590	0.80325991	0.09883859	0.03113275	0.26021243	0.26295967	0.27555432	0.54089243	-1.85882356	0.39003657	-1.56740392	0.86471188	0.25355981	0.37790562	-1.44196048	0.59402120	-2.51827349	0.79502953	0.17769121	0.78912961
11.78_958.92[M+H]+	0.7314050	0.7223458	-1.2936338	0.8241349	0.6679215	0.7003916	-1.3368752	0.6190144	-1.3613972	0.7504969	-1.3542818	0.7041267	0.5648959	0.6203515	0.8952538	0.8220598	-1.3055599	0.6468493	-1.3688170	-1.2486822
11.78_920.87[M+H]+	-0.8364995	1.9048042	-1.1885042	-0.3115506	-1.3935529	0.1578790	-0.6920782	1.7809986	0.2264829	1.3332371	-0.2597213	-0.5006747	0.9098614	0.8489227	-0.4768896	-0.7422257	1.2336004	-0.6686531	-0.9970054	-0.3284312
11.79_932.93[M+H]+	1.13660351	0.24985908	-0.07457444	-0.12832676	0.86482774	-1.36575176	1.00405238	0.47422032	-1.69116191	-0.20951347	1.03922791	-1.63641136	-1.43636553	-1.37659118	0.11248882	-0.13891843	0.79859401	1.25704259	0.93432061	0.18637786
11.79_922.93[M+H]+	0.555081351	0.323297424	0.492941937	0.507140901	0.605976331	-2.109279425	0.589812334	0.590030274	0.126493325	-0.134507974	0.032842764	-2.408352383	-2.187306105	0.004669139	0.504236941	0.106544823	0.651478354	0.851992948	0.186640549	0.710266492
11.80_958.94[M+H]+	0.54712727	0.21866139	-0.14724770	-0.08510807	0.31149529	-0.38974315	0.48886088	-0.05402608	0.37747675	0.33962175	0.40601643	0.38115462	-0.57104299	-0.15503285	0.07921397	-3.97035045	0.50748652	0.73244181	0.78122600	0.20176860
[truncated: 195 more rows]
