# Supplementary material for: Zika Virus Infection Results in Biochemical Changes Associated With RNA Editing, Inflammatory and Antiviral Responses in Aedes albopictus
Source: Front Microbiol. 2020 Oct 2;11:559035. doi: 10.3389/fmicb.2020.559035 (PMC7561680; doi:10.3389/fmicb.2020.559035)
Supplement: Supplementary File 10 — Pathway enrichment data output from Peaks-to-Pathways. [file Data_Sheet_4.CSV]

	Infected1	Infected2	Infected3	Infected4	Infected5	Infected6	Infected7	Infected8	Infected9	Infected10	Uninfected1	Uninfected2	Uninfected3	Uninfected4	Uninfected5	Uninfected6	Uninfected7	Uninfected8	Uninfected9	Uninfected10
Label	Infected	Infected	Infected	Infected	Infected	Infected	Infected	Infected	Infected	Infected	Uninfected	Uninfected	Uninfected	Uninfected	Uninfected	Uninfected	Uninfected	Uninfected	Uninfected	Uninfected
Xanthurenic acid	1.123705194	-1.870726956	-0.731150170	-0.688325749	1.157993259	-0.747586768	0.680760744	-1.242714577	-0.260278563	0.254600141	0.635134672	0.611004930	1.438176165	-1.035744543	-1.402456810	-0.003090664	1.680445998	-0.324103881	0.599975921	0.124381660
Val-His	1.98300965	-0.72563510	-1.11770109	1.03359393	-0.60825080	-1.11377678	2.01876494	-1.01427032	-1.39778535	-0.96893972	-0.15355703	0.23738230	1.02674272	-0.60915130	0.39147723	0.96938000	-0.09172144	0.01583320	0.03308297	0.09152200
Val-Arg	1.77103829	-0.26259142	-0.52576991	2.60287501	-0.20394050	-1.45341342	-0.04617329	-0.22883133	-1.00612867	-0.56552289	-0.30749888	-0.16352589	-0.17444397	-1.02736972	0.25017916	1.48167467	-0.71825854	0.43974651	-0.64464529	0.78260009
Urea	0.9289740	-0.6110515	0.8807591	0.1294852	0.9910867	1.7564977	-0.5402476	-0.7791386	-1.8527497	1.1727904	-0.1102102	-0.3760347	0.1547735	0.1724212	0.7291475	1.3118793	-0.9398207	-1.4169939	-1.3313403	-0.2702272
Tyr-Ile	0.26498691	0.71407037	-0.69326927	2.98135178	-1.04646068	-1.67274540	0.42206940	0.22591490	-1.29118664	-0.04741748	-0.66525574	-0.04880483	-0.23470340	0.31552715	0.68293589	0.70526403	-0.61974838	-0.29875105	-0.61351805	0.91974048
Tris(2-butoxyethyl) phosphate	-0.51632515	0.39394959	-1.33155697	1.48806933	1.64112255	1.71704547	-0.09927194	-1.78201055	-0.32592635	-0.66550594	-0.32650324	0.58364464	-1.00842846	-0.47166614	0.12881703	0.71066962	1.41932037	-0.50692293	-0.21985942	-0.82866151
Tris(1,3-dichloro-2-propyl) phosphate	-0.289022043	-0.580198340	-0.562160252	-0.613583910	-0.266655874	0.007831537	-0.116356278	-0.569794203	-0.313762520	-0.432276065	-0.030163041	-0.274879799	-0.107669723	1.997578914	-0.332047332	-0.203825094	3.541005783	-0.288021442	0.017505062	-0.583505380
Tris(1,3-dichlorisopropyl)phosphate (TDCPP)	-0.29785196	-0.65887697	-0.62313750	-0.60985903	-0.11609654	-0.06923215	-0.16035637	-0.62655226	-0.28542024	-0.40493127	-0.06904890	-0.25221458	-0.03274919	1.99961437	-0.28535991	-0.20120599	3.51636308	-0.19162379	0.03371555	-0.66517635
Trimethylamine N-oxide	-1.17647161	-0.03451421	-0.55630037	1.26372063	-0.32686301	-0.60500404	-0.54367065	-0.52577456	-0.72390287	-0.49222671	2.31425477	2.38341487	-0.48387818	-0.59206734	1.36958569	-0.05617073	-0.36210053	-0.35323398	-0.15796272	-0.34083447
Trigonelline	-0.874721941	0.860555206	-0.081493806	2.837011269	-0.196117358	-0.725951343	-1.119647581	0.124075421	-0.447744844	0.697452653	-0.621265132	-0.601907473	-0.993564196	-0.007229688	1.328782207	0.402609679	-0.882070147	-0.017303948	-0.941943760	1.260474781
Tributylamine	-1.2520454	-0.7175891	-1.2575388	-1.8448662	0.9165995	-0.5306650	0.8993916	-1.5254508	0.1054132	-1.2293781	0.9940777	1.1563168	0.6932581	0.3643974	-0.2131636	0.4930325	0.6305049	0.8736110	1.3227790	0.1213152
Tiagabine	0.22173689	-0.70609439	0.34041114	-2.24867779	0.73824347	0.26766443	1.12090762	0.50419415	0.09492504	0.30104180	-1.18254863	0.87345751	0.21845846	-0.92342521	-0.84869065	0.34650815	-0.56431508	0.59893383	2.17215752	-1.32488827
Thymine	-0.14286031	0.56681209	-0.30755592	3.54322590	-0.61419701	-1.24294427	-0.38311773	0.09520441	-0.43332108	-0.29196038	-0.79677508	-0.86779840	-0.57314640	0.01616462	0.42763849	0.69421259	-0.05032881	0.34748141	-0.75278206	0.76604794
Theanine	1.76527332	0.09683830	-1.08329285	3.15645329	-0.68474478	-1.14156779	0.39613589	-0.06245111	-0.58481573	-0.88545444	-0.51054950	-0.11479079	0.06249358	-0.70794031	0.43223259	0.39758624	-0.55158365	0.04963315	-0.36674487	0.33728946
Tauroursodeoxycholic acid	-0.846546461	1.014183911	0.600777880	2.026460677	-1.238285935	0.180751421	-1.265111927	0.588560416	0.003320738	0.972197393	-0.969482990	-0.222863010	-1.212324139	0.174057037	1.031611039	0.207981207	-1.413931471	0.325435129	-1.124276680	1.167485763
Taurocholic acid	-0.80525362	0.89757385	0.66214787	1.87964114	-1.17076681	0.06293086	-1.06173489	0.51425705	0.05365401	1.05629629	-0.94770930	-0.23060938	-1.33991428	0.33878319	1.07306000	0.40087037	-1.62793094	0.39476469	-1.23660441	1.08654432
Taurocholate	-0.773382179	0.897440881	0.636096861	2.004620787	-1.241499393	0.024835701	-1.060109419	0.500296593	-0.004346133	1.060277287	-0.931528923	-0.264607229	-1.279504836	0.336684510	1.049557750	0.347324892	-1.596474305	0.352601743	-1.157829168	1.099544580
Sucrose	-1.2698488	-0.3571828	0.5308856	0.5181038	-0.2957792	-1.1570530	0.2688450	0.7730444	1.6534290	-0.3144657	1.1050930	0.4418425	-2.4613200	-0.6918974	-0.1200793	-0.6578076	1.0672934	0.1915786	1.3633652	-0.5880469
Stearamide	-0.5915308	-1.1154636	-1.1777248	-1.2703160	0.1033021	-0.2932030	0.7741807	-0.3478035	1.0168194	-0.5749947	0.9947894	-0.2304338	-0.3553267	1.2269810	-0.7126053	0.2710546	2.8245771	0.1141057	0.2887147	-0.9451226
Stachydrine	-0.59645227	-0.77574598	-0.93114675	0.83515452	-0.81026152	-1.03841715	-0.96187859	-0.90138073	-1.24106671	-0.65533304	0.75416948	0.98395512	2.12524581	1.75643859	0.79539929	-0.48543288	0.55607743	0.82981467	-0.15353329	-0.08560602
Salsolinol	3.79977415	-0.76159931	-0.55347847	-0.61578844	0.12398846	0.05405572	0.00948793	-0.86131090	-0.27709232	-0.54014876	-0.31194494	0.74881265	0.26623211	-0.40470334	-0.38162545	-0.51382720	0.23094133	-0.04418535	0.65228952	-0.61987739
Salmeterol	1.37907969	-0.31775502	1.74083813	0.04810763	0.36567418	0.99540702	-0.82223886	0.01421315	1.17355805	0.17439562	-0.71176790	-0.70315052	1.45525335	0.43244817	-0.88876569	-1.29766204	-0.38619826	0.37986048	-1.72587689	-1.30542029
Raffinose	0.246772843	0.376146083	0.006202453	0.341329295	-0.214419789	-0.362439731	-0.713420265	-0.022183847	1.807974580	-1.619449990	1.014800657	1.216763004	-2.143575999	-0.475837584	-0.020657020	-0.385957454	1.520091074	-0.093876569	0.806805319	-1.285067060
Pyrrole-2-carboxylic acid	3.61570777	-0.78336907	-0.71393353	-0.18031015	0.21648541	-0.08137909	0.26979114	-0.70908495	-0.78797669	-0.81866682	-0.17757280	0.54071451	0.23354832	-0.30561455	-1.15161525	-0.27444136	0.42805097	0.12237939	0.83708040	-0.27979364
Pyridoxal	-1.12239025	-1.40265286	-0.54623476	-0.68654901	0.22074623	-0.42885513	0.11717080	-1.46150215	0.64960901	-1.22112630	1.17115039	1.75654764	0.82952122	0.24540147	-0.70555563	-0.02678154	0.79959767	1.00951612	1.63068138	-0.82829431
Propionylcarnitine	2.002324863	0.506207679	0.569851756	-0.050646179	0.006899699	2.831987124	0.062496844	0.213512813	-0.480377340	0.427382093	-0.696989395	-0.341312460	0.022902668	-0.073589865	-0.402514565	-0.429180924	-1.025107272	-1.285385058	-0.409808937	-1.448653543
Pro-Ala	1.84254570	-1.15453166	-1.28651476	-0.41420159	-0.16504105	-0.92445774	1.75829799	-0.92309669	-0.41520452	-1.07932191	-0.10557509	0.34017158	1.43037990	-0.91813572	-0.07753439	1.08762167	0.55132042	0.13666710	1.08160919	-0.76499843
Pipecolic acid	2.20331988	-1.03206212	1.24021700	0.88139185	0.71968001	1.78395374	-0.97185186	-0.23169007	-1.58854778	0.58185363	-0.08385264	-0.94787659	0.44485324	-0.51151927	0.17818770	-0.14143168	-0.89983640	-0.79715808	-0.40541804	-0.42221252
Phenylacetaldehyde	2.61464941	-0.95487344	0.47271356	-0.12812713	-0.58561490	0.19771909	-1.18514280	0.67588069	0.50566391	0.15777906	-0.85054133	0.04540735	1.46398285	-0.47805261	-1.36134637	0.46819035	0.76279340	-0.86587236	0.39715710	-1.35236584
Phe-Val	0.05055275	0.80776746	-0.78261397	3.40941661	-0.73034909	-0.77312640	-0.36096703	-0.21856709	-0.82059601	0.11194245	-0.44367007	-0.38062396	-0.56849015	-0.07917027	1.16916298	0.20247824	-0.84916236	-0.24029895	-0.50422121	1.00053607
Phe-Arg	0.43372164	-1.09193461	-1.24062927	0.89490160	-0.27233150	-0.94044951	0.82847004	-1.90834942	-0.79243166	-1.57507035	0.92033761	1.59934935	0.61210876	-0.07341558	-0.40402964	0.89975710	0.82267380	0.98087859	0.62242940	-0.31598634
Pentoxifylline	0.114838019	-1.323653941	-0.894846177	-0.785892860	0.237721281	0.641938992	0.272927031	-0.990505846	-0.375424751	-0.553978406	0.364298135	0.400674805	0.709191377	-0.384813463	-0.905774673	0.061588785	3.341026313	-0.009722766	0.714762836	-0.634354690
Palmitoylcarnitine	1.13275303	-0.57489195	0.53285071	-2.33660857	1.69132745	-0.59762284	0.30380033	0.84688419	0.39301736	-1.05476513	0.87298530	0.48048865	0.92297849	-0.81010123	-1.60466203	-0.24184295	0.07631361	0.17996048	0.65285657	-0.86572148
Palmitamide	-0.33618339	-0.59367372	-0.41129687	-1.08925925	0.10241350	0.28386800	-0.35022094	-0.63642110	-0.45882088	-0.41978984	-0.20411507	-0.17023097	-0.18691318	1.94509861	-0.01724328	0.05419506	3.43183581	-0.16256657	-0.09664446	-0.68403144
Oleoyl-L-carnitine	1.07674272	-0.65586650	0.97057657	-2.68714866	1.04989987	0.17145370	0.19281182	1.50279163	0.20682241	-0.12885199	0.53710109	0.08990681	0.54137585	-0.87015764	-1.58481029	-0.40028121	-0.30242733	0.25890577	0.90535362	-0.87419825
Oleamide	-0.7773492	-1.1277879	-0.4417427	-0.4907068	0.3318863	-0.3209755	0.5767731	-0.7512872	-0.2740123	-1.1187415	2.9061062	1.3435399	0.8595558	-0.1616101	-0.4123693	1.0074964	-0.5334760	-0.5301636	0.8179714	-0.9031071
Norleucine	0.5113772	-0.3630273	-0.4843726	3.2814721	0.6819854	-1.4905940	0.5322819	1.0454732	-0.7996765	0.1431351	-0.6224683	0.3213821	-0.4922191	-0.4117581	0.2266844	-0.2784806	-0.3017115	-1.2017381	-0.5160923	0.2183468
Nicotinamide riboside	2.81855559	-0.51774080	0.06582297	1.07711890	-0.06891595	1.45632658	0.09540337	0.50150745	0.26859291	-1.10007179	0.04797615	0.85254312	-0.52432610	-0.86987207	-0.75664382	-1.14959231	-0.40421788	-0.57532013	0.12105559	-1.33820178
Nalbuphine	0.32404993	0.08983412	-1.12940161	-0.46955679	1.20450436	0.62272423	1.95279833	0.09929562	0.84296385	-0.36016529	0.93107795	1.27176669	0.23230449	-0.81307608	-1.31736740	-1.69133494	-0.71834404	-1.55486010	0.09457612	0.38821057
N8-Acetylspermidine	3.019647332	-0.719047211	0.668273140	-0.799339964	-0.254919633	1.056012313	0.100419644	0.002204089	0.374327659	0.557861080	0.052405233	-1.010157311	0.538988848	-1.461224615	-0.395165578	-1.331124763	0.009920940	-0.135516412	0.639368738	-0.912933530
N.epsilon.-Acetyl-L-lysine	3.044250274	-0.629730771	-0.577091161	1.854546400	-0.423649289	0.396176264	-0.442831869	-0.535332222	-1.226639332	0.125837976	-0.277953008	-1.047273920	1.094011053	-0.552348707	0.158112679	-0.009211067	-0.265039960	-0.637667833	0.125763723	-0.173929230
N,N'-Diacetylchitobiose	0.06762272	0.82399183	-0.26529186	2.85408433	-0.49319746	-1.19629689	0.61004306	0.18273209	-0.75730218	-0.01219507	-1.17901299	-0.81224487	-0.98308211	-0.16664964	0.81642957	0.41749745	0.37766115	-0.11240428	-1.38844056	1.21605571
N,N-Dimethylformamide	3.44515119	-0.81874912	-0.13620536	-0.07145339	0.52922453	1.21975545	0.16955018	-0.54591281	-0.62563605	-0.03870522	-0.88959501	0.02443830	-0.01488245	-0.80070131	-0.54285215	0.20890563	0.13664703	0.03814061	0.17168239	-1.45880244
N,N-Diethyl-2-aminoethanol	-0.33366958	-0.61102602	-0.41270339	-1.17587366	-0.74144342	-0.40057805	-0.34552953	-0.47638851	-0.44165539	-0.97907659	1.87597167	2.31056862	1.52021083	1.30849980	0.66830158	-0.63182818	-0.04867686	0.10981549	-0.21227590	-0.98264291
N-omega-Acetylhistamine	2.0471286	-0.1180320	1.0820861	0.3968775	0.7113089	1.6514985	0.5974043	0.2591555	0.9634038	0.6451461	-0.2711555	-1.3379478	-0.9056455	-1.3407779	-0.7081341	-0.8862523	-0.3204903	-1.0001211	-0.2228480	-1.2426047
N-Methylproline	0.8811702	-1.3937325	-1.2473234	0.7884429	0.4509710	-0.9731341	-1.0849672	0.3480754	0.5521239	0.7180626	0.5439984	-0.9832662	1.8014813	1.2809611	0.4731834	-1.1223606	-1.0433128	-1.0973612	0.9385316	0.1684562
N-Methyl-D-aspartic acid	2.5272446	-0.9740501	0.8676858	-0.2890570	0.3422438	0.4889143	0.2802693	1.3074043	0.2929333	0.9408244	-0.4114189	-0.7896961	0.9890412	-1.1155815	-1.4997552	-0.1632383	-0.3279078	-0.9340963	-0.3997393	-1.1320204
N-Cyclohexylformamide	0.589248953	-0.670551736	0.263132038	0.003265081	1.300765677	3.288750047	-0.563990278	-0.717024861	-0.605578908	-0.898814193	0.546993455	0.387849089	-0.294091632	-0.643215406	-0.408009921	0.284411666	-1.014386863	-0.228783161	0.447813667	-1.067782714
N-Acetyl-DL-leucine	3.560727766	-0.985264349	0.090595224	-0.555381854	0.440925465	0.605376774	0.450179074	-0.557305687	0.112763798	-0.700797686	0.667951092	-0.655583428	0.539875589	-0.497580074	-1.229375856	-0.314119758	-0.133788038	-0.249331815	0.002356698	-0.592222933
N-(3-(Aminomethyl)benzyl)acetamidine	-0.13307264	-0.95655618	0.38156422	1.26442868	0.54011468	0.46968735	0.10897250	-1.26910318	-1.14509746	-0.41839346	-0.74257093	-1.65948557	-1.58915971	1.06114597	1.82795114	1.37418439	0.69778501	0.12362888	0.10616912	-0.04219281
N-.alpha.-Acetyl-L-arginine	3.3095558	-0.5466661	-0.2966077	1.4884188	-0.1458703	0.6133927	0.3917249	0.4238320	-0.4833421	0.1013930	-0.1182969	-0.2132706	0.5158426	-1.1601674	-0.8052538	-0.6057789	-0.8363705	-0.8089565	-0.1995518	-0.6240270
Monopalmitolein (9c)	-1.0753272	-1.0031657	-0.5960425	-0.8390057	-0.2156243	-0.4825912	0.6100222	-1.1453854	0.7306788	-1.7479554	1.1194272	1.5236912	0.5377986	-0.1446010	-0.6314324	0.1066257	1.4991336	0.8555243	1.5777807	-0.6795515
Methohexital	3.31797564	-0.93208863	-0.95935442	0.50243543	-0.08484416	-0.61563288	1.04126049	-0.90533279	-0.66058102	-1.02883612	-0.05509645	0.25154099	0.83771334	-0.68085430	-0.27959771	0.56511268	0.05271157	-0.19718267	0.40489721	-0.57424620
Methacholine	0.89992713	-1.59957607	-1.86088506	0.32789818	1.08651357	-0.32943243	-0.54940818	-0.27434783	-0.38514878	-1.04815460	0.50905496	0.82957307	1.90536092	-0.52641124	0.05659236	1.16074170	-0.46278646	-0.27346024	1.38748597	-0.85353696
Melezitose	-0.43952885	-0.90353495	0.44349146	-0.10033839	-0.43285445	0.35007087	0.08525044	-1.02956132	-0.42816987	-1.11404756	1.75323188	2.76839980	-0.31537091	-1.14342449	-0.29213467	0.33328958	0.85365668	-0.43668780	-0.90331826	0.95158081
Melamine	-0.30023902	-0.70200545	-0.18176521	0.03498461	0.16573234	-0.37368806	-0.66393260	-0.89105949	-0.65962026	-0.37417541	-0.64624630	-0.68955912	2.50410888	2.40251905	1.32300754	-0.73609023	-0.45646047	0.68687981	0.22590373	-0.66829432
Maltotetraose	0.2187915	0.1886775	0.0890937	-1.4207070	0.1276857	0.3515283	-0.2940798	-0.0475586	1.6549284	-1.5655314	1.1730605	1.5418591	-1.5634614	-0.4958524	-0.1819827	-0.6363340	1.4487825	0.1113986	0.7066331	-1.4069317
m-Tyrosine	1.72270673	-1.63273467	-0.41835208	0.31648052	1.92257435	-1.44963692	0.44277916	-0.73600347	-0.48761760	-0.79090099	0.21473658	0.95336622	1.33465825	-0.48812215	-0.80542314	0.05667243	1.11849803	-0.27598383	-0.84603272	-0.15166468
Lys-Pro	2.404491169	-1.056530509	-1.088492727	-0.434763794	-0.355673520	-0.993784640	1.483873443	-1.008415394	-1.064173664	-1.425929714	0.162318360	0.335144976	1.441915503	-0.295740184	0.172190797	0.617080118	0.498617247	0.004559501	0.097484960	0.505828072
Leu-Pro	2.77992620	-0.71013050	-0.86552580	1.68645513	-0.45371977	-0.91410885	0.85556940	-0.87460177	-1.04863215	-1.17677400	-0.37229508	0.48770688	0.76535343	-0.78416305	-0.18395787	0.48086107	0.09691315	-0.09487244	0.50789812	-0.18190209
Lauroyl-L-carnitine	1.36027956	-0.23478263	1.33089722	-0.65451264	0.64895213	-0.16523321	0.11199369	1.94177193	0.90448005	-1.16331315	0.07674323	-0.60355433	0.75894860	-1.04417436	-1.81335428	-0.56673613	-0.07808611	-0.07627355	0.76539878	-1.49944480
L-Tyrosine	1.65922771	-1.62553662	-0.42091701	0.36433351	1.92665253	-1.46413291	0.50768986	-0.80173700	-0.46019984	-0.75424959	0.21716691	0.98955011	1.32021677	-0.53311992	-0.81681907	0.02153353	1.13510680	-0.34019820	-0.78241609	-0.14215148
L-Propionylcarnitine	1.3697438	-0.7239401	0.1862639	-0.7415183	0.8254411	1.2742971	0.3933616	-0.3139168	0.7098157	-0.5155763	-0.2610237	-0.1900864	0.2068034	-1.0788808	-1.7394943	2.2316110	0.0780976	-0.4280297	0.4442850	-1.7272536
L-Pipecolic acid	1.56930034	-2.63091806	0.22828366	-0.13568311	0.02617848	-0.25664631	0.29592472	0.35754143	1.94693764	-1.11356025	0.04115119	0.13849904	0.62348753	-0.77697531	0.17528877	-1.28989464	-0.56227613	0.01652711	1.06151180	0.28532209
L-Homoarginine	0.6130948	-1.0088133	-0.7369210	-0.7279399	1.0737242	-0.6977507	0.8888184	-1.1179303	-1.2982523	-0.3599453	-0.4094548	1.7494075	0.6575980	-1.0064886	-0.7351530	0.3564897	0.6318393	1.0654919	1.8725945	-0.8104091
L-Cystine	0.61382050	-0.94449223	-0.65531103	-0.10418504	-0.59254548	1.34674932	1.23265252	-1.36829384	-0.84753822	-1.03115043	1.06930896	0.46720809	1.17788078	-1.05289179	-0.24501737	-0.03528888	-0.05347657	-0.03689920	2.18326870	-1.12379880
L-Cystathionine	0.842823010	-0.898686947	0.807628676	-0.679785268	1.033171341	1.058466257	-0.348678144	-0.680762137	-0.640551415	0.749578060	-1.179291965	-0.019389634	1.281404033	-0.179786453	-0.631754382	2.414167229	-0.522848663	-0.001693076	-1.490890568	-0.913119955
Kynurenine	1.54384289	-0.48457627	0.65071112	0.14836205	1.75909794	2.06227013	-0.28814330	-1.44227266	-1.46155020	0.52236677	-0.75923237	-0.05879649	0.47492116	-0.11287403	-0.96088678	0.02941468	0.19495810	0.18926513	-0.69783906	-1.30903881
Kynurenic acid	0.7011770	-0.6026057	0.5409355	1.3907958	0.9954151	1.2715093	0.6555347	0.1126340	-1.0619215	0.7136077	-1.1791514	-0.2998347	0.1763492	-1.2115867	-1.3436730	-0.6718172	2.0627604	-0.5799666	-0.9028395	-0.7673224
Isoleucine	1.496259808	0.617220744	0.019943598	0.075060132	1.236268904	0.525452648	0.110879977	-0.009756915	-0.208070812	-1.953508906	1.021854440	-1.013978734	0.631188483	-1.047660878	0.222384218	-1.713712070	0.861124339	0.374719822	0.491948354	-1.737617152
Indole-3-acetamide	1.0701485	0.2453458	-0.8657880	-0.2191638	1.3121435	1.3770515	1.2562168	0.2673825	0.8149308	-0.1358906	0.8017118	0.6904324	-0.2119300	-0.9884172	-1.5000869	-1.5899257	-1.4371744	-1.2580515	0.6385045	-0.2674398
Indarubicin	1.81208022	-0.82781987	-0.77491730	1.07484163	-0.50906043	-0.32020935	-0.60345863	-0.98468625	-0.81038954	-0.92115221	2.19361751	-0.24820820	2.04590911	-0.21943354	-0.03951926	-0.30775134	-0.35663575	0.40111725	0.14515158	-0.74947564
Ile-Ile	-0.15384360	0.91764302	-0.39384732	3.00152681	-0.83359632	-1.19036355	-0.03698913	0.44724166	-0.66721189	0.15057509	-1.15465106	-0.67211361	-0.66381349	0.21327213	1.00046035	0.64817138	-0.82871581	0.02398077	-0.85015350	1.04242808
Ile-Glu	2.22432665	0.36456529	-0.55402960	2.92860525	-0.85038349	-0.76892381	-0.21199025	-0.06335355	-0.99906897	-0.36945574	-0.32097613	-0.68426967	-0.53955251	-0.17772755	0.51216306	0.42223218	-0.75053481	-0.09437518	-0.59433210	0.52708091
Ile-Glu-1	3.6296337	-0.3622092	-0.6211050	-0.1856847	-0.3514974	-0.2952555	0.9653353	-0.7199759	-1.3061169	-0.9160578	-0.1232909	0.3223822	0.4218066	-0.5262789	-0.2223288	0.2141598	0.0390892	-0.2681514	0.5261482	-0.2206026
Ile-Arg	1.70526340	-0.06733934	-0.36081555	3.09374113	-0.58740918	-1.69295428	0.03887147	-0.01778425	-0.14243406	-0.35881930	-0.47846894	-0.16209154	-0.33013892	-1.19424968	-0.06120486	0.72699403	-0.49421301	0.04486037	-0.27697985	0.61517235
Homocysteine	-0.06273744	0.29193848	-0.70660320	3.57074186	0.48884655	-0.05632864	1.28290612	-0.60745513	-1.10623195	-0.37668861	0.22585359	-0.10011388	-0.37111110	-0.63039244	0.08222789	-0.30946895	-0.12018189	-0.97189497	-0.61099675	0.08769046
His-Pro	3.14475913	-0.96235763	-0.22296306	0.41663180	-0.11180254	-0.35343521	0.87051112	-1.24705841	-0.52597299	-0.79808076	0.22465320	1.08238825	0.49751012	-1.45103247	-0.67995541	-0.29443688	-0.10043678	-0.01701365	0.66605800	-0.13796583
His-Ala	-1.28700286	0.45541223	0.04287784	1.81441441	0.80259585	-0.79027796	0.35330883	0.13912438	0.34687879	-2.19996648	0.54439198	-0.07642829	-1.12950534	-0.48966646	0.70451475	0.95356738	0.09434912	1.27108169	0.06794194	-1.61761180
Hexanoyl-L-carnitine	1.6166683	0.3094661	1.5867552	-0.3884992	0.1525322	0.1710766	1.0152424	0.7275449	1.7230873	-0.9505686	-0.2254811	-0.2748405	0.4068088	-0.2196364	-1.6475739	-0.5044429	-0.8551210	-1.1185914	0.1551788	-1.6796053
H-Pro-Hyp-OH	1.3946941	0.6718062	-0.5169092	1.4052214	-0.2451845	0.6568701	-1.0416760	0.4939719	0.1722224	0.4961931	-2.5816941	0.2135142	-0.3602609	-1.5444454	0.6227516	0.7051858	-0.9985691	0.4787550	-0.6922395	0.6697929
Guanosine 3',5'-cyclic monophosphate	2.609018024	0.610326080	-0.139474486	1.670080974	-0.770745294	-0.645997760	-0.984072391	0.637173458	-0.463314470	-0.015629277	-0.487921993	-0.791627267	-1.188345205	-0.008939478	0.450046024	0.768719726	-1.345972252	0.231895632	-0.923832120	0.788612076
Guanine	3.224110179	0.045459061	-0.977976584	1.867588493	-0.619110314	-1.350494751	-0.191920585	-0.467647508	-0.030330076	-1.215830227	-0.246913741	-0.160883875	0.006298071	0.011105471	0.281550213	0.109656297	0.021017630	-0.162642374	-0.098589379	-0.044446001
Glycyl-L-4-hydroxyproline	-0.33761338	0.57911788	0.13145088	2.88037059	-0.77762074	-0.17922465	-1.29286445	0.20726403	-0.89124323	1.18612084	-0.62040390	-0.58702849	-0.90742559	-0.28959255	1.21000041	0.50663108	-1.09191077	0.03440658	-0.62340060	0.86296604
Glycodeoxycholic acid	-2.41551740	0.87408859	0.48446014	2.06595223	-0.76271829	0.17298392	-0.90378284	0.47817455	-0.35707378	0.90446848	-0.79834343	-0.05979077	-0.86996113	-0.05474107	1.05864370	0.14123438	-0.84034669	0.29169402	-0.65038546	1.24096083
Glycocholic acid	-0.77204693	0.89393202	0.59561756	2.03466766	-1.15850366	-0.01042322	-1.06227041	0.55202480	0.03420691	1.00638594	-0.92030467	-0.22425885	-1.30833025	0.32669729	1.03918952	0.37857551	-1.58010389	0.35518455	-1.26117729	1.08093742
Glycochenodeoxycholic acid	-0.889528740	0.934767336	0.562224805	1.907851984	-1.687767824	0.166316892	-1.065298765	0.610311009	-0.076491494	0.865295413	-0.943797743	-0.007175497	-1.420524806	0.155557519	1.002826229	0.364416921	-1.549861560	0.437785406	-0.512705672	1.145798588
Glutathione (reduced)	-1.43688824	-1.01011066	-1.09024837	-0.80122320	0.47918167	-0.77790101	0.47861336	-0.94291008	0.02469555	-1.32115512	1.10594880	0.98191975	0.15637385	0.49784202	-0.19664685	-0.58571481	1.40012171	1.81749367	1.48654202	-0.26593406
Glu-Ile-Arg	-0.06298217	0.51625971	-0.16361978	2.56607000	-0.31369369	-0.86884679	-0.58484440	0.38667099	-0.56872985	0.37197657	-0.03244050	-1.03729707	-1.10692912	-0.29074588	0.74884728	1.55754319	-1.57847374	0.64417657	-1.09508761	0.91214627
Gln-Leu-Arg	0.08120118	0.46947842	-0.29189069	2.55978507	-0.22087182	-0.90320261	-1.03634977	0.62276425	-0.94018704	-0.03799911	-0.07068301	-0.61870143	-1.07295814	-0.62954750	0.72282784	1.68904259	-1.42694894	0.86090487	-0.51309075	0.75642659
Gln-Ala	-0.6620729	0.5325563	-1.2825637	3.3174908	-0.8521285	-0.2652380	-0.5735440	-0.2174393	-0.7932152	-1.1110196	0.2530878	0.2649835	-0.6431906	-0.2298494	1.0608572	0.7861546	-0.2743382	0.2342675	0.1467694	0.3084323
Ethylenediaminetetraacetic acid	0.110978596	-0.599263766	-0.428315858	2.477580283	-0.286789581	-0.402908724	-0.054455370	-0.138447873	-0.392860198	-0.700250741	-0.469889880	-0.002176807	-0.130526375	-0.794435791	-0.462010872	-0.286720794	1.098432136	-0.114987776	2.759229369	-1.182179979
Ethanolamine	3.07781629	-0.65149808	0.95392282	0.21819106	-0.29632370	1.19709749	-0.12792507	-0.19510711	0.30384380	0.17802551	-0.16613210	-0.76548231	-0.36972913	-0.78612934	-0.29693762	-0.86321062	-0.10768892	0.08047986	0.58695642	-1.97016925
Erlose	-0.29264309	-0.53900826	0.03238535	-0.80675230	-0.57827702	0.15822231	0.13785526	-0.84591101	-0.24201543	-1.20935180	2.11370148	2.76151408	0.85030979	-0.62028274	-1.22855982	-0.42696751	0.37620351	-0.22973670	0.07587018	0.51344373
Ergothioneine	-1.28089128	-0.94804135	-1.22633344	1.05390289	-0.75698347	0.30064209	0.36877857	-0.14938913	2.31595934	-0.69083117	0.92377852	0.87455713	0.37360242	-1.75158001	-0.41282251	0.01904262	0.46728979	0.03885121	1.20236260	-0.72189483
DL-Phenylalanine	3.35853303	-0.97843313	-0.61795676	0.63590920	-0.05641727	-0.57477095	0.46708464	-0.90684584	-0.76903488	-0.69866918	-0.30845953	0.09316549	1.29787798	-0.73850702	-0.59983540	0.34548404	0.49242194	-0.10782474	0.28056454	-0.61428615
DL-Octopamine	1.67520853	-1.67319243	-0.42139583	0.29600709	1.89776669	-1.47306378	0.47752537	-0.78457103	-0.46930040	-0.76114257	0.29297855	0.95874688	1.35092557	-0.48962939	-0.76796714	0.06823127	1.10900165	-0.31981906	-0.83746150	-0.12884846
DL-Laudanosine	1.7005097	-1.2257812	-1.0024876	0.6450403	0.4279231	-0.1988746	0.5185365	-1.0814873	-0.5616661	-0.7475176	0.2385288	0.1992509	1.8008142	-1.5129015	-0.9798833	-0.4711663	0.6334706	0.3211962	1.7648905	-0.4683954
DL-.alpha.-Aminopimelic acid	-0.223540300	0.510553927	0.008943728	2.316682762	-1.489696482	-0.221731055	-0.955456308	0.079919066	-0.440065818	0.904496270	-1.090862375	-0.903070845	1.090953199	1.037503677	1.075190219	0.056996074	-1.161304792	-0.206838737	-1.248971772	0.860299563
Disulfiram	0.951510321	-0.028739648	-0.318889653	0.709502057	-3.148986546	1.140548518	0.537336715	-0.878490003	-0.398347354	0.261184806	1.277435897	0.737368185	0.332476723	0.021854444	-0.756214649	-0.609999915	0.009856627	-0.824969260	1.034771242	-0.049208505
Dimethyl sulfoxide	0.6013530	-1.3232837	0.5399124	-1.5265649	-1.2577327	0.7231876	0.7237946	-1.3589417	0.5521796	0.4841812	0.6416969	1.4264732	0.7822479	0.5732325	-1.2328491	-1.0635151	0.8005549	-1.3128859	0.8316550	0.3953042
Dihydrocapsaicin	-0.25135873	-1.40837053	-0.47196887	-0.41206980	-0.25543156	0.04315707	-0.28959484	-0.12757901	-1.49042663	-0.31247720	-0.38429568	0.13340457	0.74610311	0.82011900	0.04184472	0.31742356	3.46212550	0.09228887	0.39816296	-0.65105651
Dexrazoxane	-0.001384535	0.690186377	0.077825777	2.875569783	-1.123912621	-0.417348283	-0.941312644	0.100379593	-0.587250103	0.993178882	-1.051747544	-0.510064656	-0.557808470	0.167280041	1.150270485	0.359004472	-1.123303732	-0.382801001	-0.852858854	1.136097031
Decanoyl-L-carnitine	1.20879675	0.21458853	1.60617975	-0.22506875	-0.33672129	0.05192087	0.48082590	2.24538694	1.19305675	-0.98953641	-0.45660299	-0.49190612	0.30554476	-0.68397548	-1.54690486	-0.82185075	-0.96727215	-0.73083812	0.84380036	-0.89942371
D-Turanose	-0.15274166	-0.03913555	-0.07310493	-1.64271102	-0.68927879	0.75902511	0.34500191	-0.19444604	0.22325584	-1.73276764	1.55593641	2.01407903	1.50749720	-0.63418111	-1.01964229	0.13484085	0.42216971	-0.69029394	-0.80231921	0.70881610
D-(+)-Trehalose	-0.25741555	0.03911106	0.26072240	2.98662953	-0.31953927	-0.16324793	0.45810153	-0.57093126	-0.52164234	-1.30812320	1.72244209	0.94302428	0.68317365	-0.67431859	-1.11339202	-0.42891729	-0.30913497	-0.93230016	-0.31182375	-0.18241820
Cytosine	0.019593639	0.272319656	-0.315247241	3.255645981	-0.739878046	-1.433402411	-0.438776760	0.004082286	0.217219005	-0.688514307	-1.120035924	-0.959093390	-0.278074166	0.015452710	0.303796336	0.504685305	0.323823394	0.834928804	-0.751123604	0.972598735
Cytidine	0.69733233	-1.19755395	-0.94644672	2.22922306	-0.28931412	-1.34019535	1.10426555	0.22107483	-0.50908896	-1.72553403	-0.05418543	0.94775165	0.70341404	-0.88143900	-0.49555444	0.31322987	0.71619450	0.86474780	0.52399496	-0.88191659
Cytarabine	0.63843602	-1.21807718	-1.06597458	2.44893873	-0.30631153	-0.99243443	0.85514143	0.22961308	-0.34148490	-1.19983637	1.88740954	0.63830823	0.63515092	-0.84554228	-0.68411283	-0.31938515	0.13813938	0.31234828	0.07077664	-0.88110301
Cyclohexylamine	-0.34331184	-0.72239463	-0.41943008	-1.11747926	-0.70261721	-0.36295604	-0.40460163	-0.60089199	-0.45450736	-0.95040337	1.91810790	2.45166957	1.41876887	1.15127284	0.48742415	-0.58167647	0.06571422	0.25891579	-0.09617085	-0.99543260
Creatinine	0.1968354	0.1821636	-0.9027491	2.9571263	0.5645334	-0.5116282	0.8367007	-0.9280297	-0.9844750	0.4519052	1.1029050	-0.5406887	-1.2574927	-0.7402385	0.4439916	-0.3823511	0.3379765	-0.9091979	-0.7095587	0.7922716
Creatine	-0.76482923	0.63742647	-0.41506446	3.13980984	-0.21330483	-0.54174317	0.54379375	-0.09472231	-0.83880589	0.87701323	-0.07709649	-0.75267900	-0.83043247	-0.46210494	1.11153176	0.10384763	-0.63188669	-0.89470335	-0.93152121	1.03547134
Corey PG-lactone diol	0.6687370	-0.2697231	0.4189367	0.2775684	1.4248401	3.0368277	-1.0342722	-0.4956573	-0.7444335	-1.3350869	0.2352570	0.4180580	-0.5427700	-0.6291312	-0.4486128	0.2573130	-0.5127040	-0.1502113	0.6302117	-1.2051473
Citrulline	3.011513625	-0.677428334	0.376142789	1.184286254	0.255275660	-0.269744731	0.982920059	-0.955276313	0.130396761	0.009899942	0.332256162	-0.199409460	-0.056511866	-1.421315629	-0.903509524	-0.841425996	-0.096782987	-0.345899777	0.725796102	-1.241182734
Capsaicin	-0.149228976	-0.823481728	-0.498898853	-0.440155579	-0.345355617	0.152350317	-0.330006400	-0.385922369	-0.931155043	-0.409362145	-0.070226103	-0.070184414	0.239121611	1.197195100	-0.322164761	-0.107310973	3.775276289	-0.008149161	0.233975072	-0.706316265
Biliverdin	2.89908571	-1.06944018	0.48922397	0.28114776	0.27789740	1.14479832	0.13937430	0.66900903	-0.02046123	-0.01829129	0.13846252	-0.59347152	0.74237269	-1.33114585	-0.82473288	-0.86648519	-1.60465729	-0.66958297	-0.12117933	0.33807604
Betonicine	3.773487878	-1.214406151	-0.452716012	0.009161901	0.149183675	0.164430128	-0.475727249	-0.396150522	-0.255129442	-0.597921884	-0.414821734	-0.324556582	0.299875523	-0.143937601	-0.378648834	0.214278353	1.114497151	-0.230374146	-0.414761377	-0.425763078
Betaine aldehyde	3.982429962	-0.459521776	-0.188006700	0.768064254	-0.479607064	0.440012942	-0.226273395	-0.321351182	-0.286937016	-0.297701211	-0.254351719	-0.087908682	-0.350889231	-0.855100364	-0.272726036	-0.396728252	-0.414798023	0.003118448	0.148019760	-0.449744715
Benzyltriethylammonium	-0.36414736	-1.20110088	-0.64586903	-0.46092768	-0.44019845	0.41608689	1.25182734	-1.19267005	-0.91701973	-1.36449001	1.24928323	-0.02812467	0.53590277	2.48752586	1.26129474	0.57201658	0.08266871	-0.73113857	-0.02147614	-0.48944356
Benzyldimethyltetradecylammonium	0.354484256	-0.814057806	-0.441521957	-1.236930583	0.549592767	0.726510922	-0.373617919	-1.034536220	-0.844869880	-1.152393390	1.192121286	0.500059368	1.230250949	-0.697415302	2.777234838	-0.155099149	-0.056417378	-0.009762412	0.399604373	-0.913236762
Benzocaine	0.6577201	-0.5200944	0.5666866	-0.3720568	1.6941190	-0.7459236	0.2501357	1.7296919	1.8383120	-0.6083837	0.2193610	-1.1087316	-0.4967449	-0.4260223	-1.7626906	-0.9762464	1.1736052	-0.1881899	-0.4395553	-0.4849921
Beclomethasone	-0.14487372	-0.97055891	-0.56824676	-0.46630345	0.04772154	0.47029404	0.01851863	-0.53506828	-0.81119293	-0.67516454	0.30802116	0.26525195	0.36033234	0.06977267	-0.39102503	-0.31332144	3.81196258	-0.12307522	0.42062388	-0.77366851
Aspartic acid	1.82075399	0.36431482	-0.45929923	2.60249260	-0.73585106	-0.74707616	-1.12522021	0.20759625	-0.70665773	0.52433414	-0.21028294	-0.53383005	-0.84701807	-0.33678979	0.70247867	0.77303011	-1.21642398	-0.06773204	-0.91261456	0.90379524
Arg-Val	-2.1020227	0.2104241	-1.1422172	0.7714066	0.1677822	-0.5451041	0.4337684	-0.9121078	-0.3363324	-2.2492110	0.9612883	0.7090784	-0.4808694	0.3404930	0.5524285	1.1031871	0.6489826	1.3255727	0.7706303	-0.2271777
Arg-Thr	-0.5679149	-0.2437331	-1.1040224	2.2240111	-0.2538063	-0.8234700	0.0240111	-0.6564862	-1.6494912	-1.4447247	0.3549923	0.2003730	0.5013962	-0.1319809	0.7538588	1.9625552	-0.1187818	1.1593795	-0.4397406	0.2535749
Arg-Leu	0.2439365856	-0.1671518626	-0.9293701894	2.5615119042	-0.3596182337	-1.4955252750	0.4149851397	-0.9441584684	-0.9911181991	-1.3886592301	-0.0665606658	1.0414488372	-0.7998064569	-0.2777587438	0.0002747305	1.3442025806	0.8099474615	0.9265355014	0.1306886453	-0.0538040612
Ala-Lys	2.2856041	-0.2098273	-0.9064546	1.9967099	-0.3291960	-0.7286586	-0.2865495	-0.3070603	-1.1636047	-0.5187178	0.5545614	-0.6315503	-0.2094145	-0.8828261	0.3369543	1.3870095	-0.9258130	0.4890178	-0.9290966	0.9789122
Ala-Leu-Lys	0.2831827	0.6334877	0.1425908	2.4278205	-0.2399609	-0.6688510	-0.4874564	0.7362000	-0.8982468	0.4886002	-0.4724120	-0.9430415	-1.4332291	-0.1818578	1.0289744	1.1927930	-1.3410392	0.2235384	-1.3908692	0.8997762
Ala-Leu	1.26490160	0.53656752	0.43354040	1.86524788	-0.94635626	0.20226368	-1.08995673	0.05982688	-1.20347901	1.02982163	-1.32116795	-0.69274275	-0.25160772	-0.08886781	1.32114805	0.33063707	-1.64809929	-0.06306403	-0.84458299	1.10596983
Ala-Ile	2.39585867	-0.68690846	0.19981664	0.76176122	0.80252289	-0.03607700	1.39765515	0.18700564	0.26110894	-0.16916613	-0.92334543	-0.14294749	-0.93178215	-1.80611162	-0.59000950	-0.04218047	0.44701102	1.12660637	-1.32784432	-0.92297396
Ala-Ala	2.35418357	0.26378715	-0.54945127	3.09260731	-0.67547159	-0.87341071	-0.20301959	-0.27385462	-0.53483528	-0.70566007	-0.59196845	-0.38263823	-0.59850950	-0.30631305	0.34032965	0.01486912	-0.35320654	-0.34497490	0.02152760	0.30600938
Agmatine	0.99490153	-1.06968657	-1.24896221	-1.93612726	0.37311707	-0.14815428	0.57950502	-1.04779556	0.37586726	-0.35297280	-0.07871846	1.31439191	0.66561027	-0.47026819	-1.27604785	-0.06254375	1.19300871	1.72637713	0.99355720	-0.52505918
Adenosine 2',3'-cyclic monophosphate	1.97634895	0.86127173	-0.12551975	1.84259485	-1.04947897	-0.90361306	-1.00502984	0.76971875	-0.26280665	-0.02000977	-0.75898004	-0.80109840	-1.00156353	0.32152377	0.54277404	0.90592431	-1.45235732	0.24185926	-0.97368324	0.89212492
Adenosine	2.02872822	0.29916292	-0.46624236	2.63627202	0.44726659	-0.95757220	-0.28881375	-0.63572369	0.69253849	-0.92048199	-0.69904581	-0.47240267	-0.52042778	-0.92183863	-1.39247259	-0.08565326	-0.05946245	-0.01937951	0.77138719	0.56416124
Adenine	0.8758975	0.8261344	-0.6089745	3.0472959	1.2106887	-0.7485606	-0.9998276	0.3037823	-0.1431881	-0.4208474	-0.5833493	-0.3165382	-1.3164918	-0.4285198	-0.6153882	-0.5956982	-0.2484362	-0.6118829	0.9182746	0.4556293
Actrarit	0.37167073	-0.80018638	-1.22877633	-1.27006194	0.45027913	-0.78736514	0.80285871	-0.07969035	0.06439550	-1.63741471	0.54551177	0.65887821	1.70239904	1.34323152	-1.08719930	-1.39233415	0.50119502	0.33620060	1.41883113	0.08757695
Acetylcholine	0.9464646	0.6800700	1.4804606	0.6056125	0.5008318	0.4331427	0.5287809	1.3044308	1.8525815	0.5786841	-1.0561448	-1.3628482	-0.9477941	-0.6227525	-1.0829574	-0.6188019	-0.4641204	-0.6259421	-0.7431425	-1.3865556
6-Biopterin	0.17177205	-0.10522009	-0.67820587	-2.09442720	0.88555465	-0.06050776	-0.10554568	0.08072920	-0.36939413	0.64947359	0.80251834	0.16830947	2.40817032	-0.98480662	-1.55368176	0.08972668	0.28413155	0.29326964	1.22350995	-1.10537633
6-Azuridine	2.56540269	-0.49754926	0.66783814	-0.34466142	0.98293257	0.49683865	0.48246285	0.32548010	0.62578409	0.03159306	1.47559727	-1.47225128	-0.20872652	-1.09161095	-1.36655079	-0.58264680	-0.16676249	-0.58771248	-0.11542984	-1.22002761
5-Methyl-3-deoxyuridine	1.11858593	-0.06590284	-0.02154786	3.54169899	-0.17065761	-0.64553520	-0.13079537	-0.24195201	-0.55552791	-0.87767291	-0.24234000	-1.03750664	-0.48102932	-0.99362423	-0.42912825	0.15933754	0.03054375	0.73055021	0.63221669	-0.31971297
5-Aminolevulinic acid	3.49143402	-0.59267573	0.23338597	0.02691907	0.48330261	1.40164678	0.12185262	-0.53383382	-0.11598665	0.59906778	-0.08229247	-0.44299296	-0.16031978	-1.06739601	-0.84198444	-0.73558113	-0.37558691	-0.45719413	-0.23925554	-0.71250927
4-Pyridoxic acid	-1.52467310	-1.15708225	-1.33867786	-1.48284079	-0.04623391	0.44574127	0.11882061	-0.91183478	0.09189363	-0.96898528	1.05384603	1.06903463	1.31005076	0.14220551	-0.72915120	0.64307262	0.68800454	1.16635236	1.59839871	-0.16794149
4-Methylhippuric acid	1.6324835	-1.7257963	-0.3606342	0.2809220	1.8807740	-1.4609407	0.4876637	-0.8074573	-0.4495238	-0.7706894	0.2292827	0.9999174	1.3370661	-0.5257554	-0.7451132	0.1431241	1.1332304	-0.2504932	-0.8475677	-0.1804928
4-Imidazoleacrylic acid	3.015266323	-0.969869502	-0.904028552	-0.124123883	-0.210263575	-0.003194062	-0.058883219	-0.803272313	-0.367235547	-0.581004819	2.525516310	-0.020435175	-0.179329894	-0.082677420	-0.418004203	-0.394019114	0.062920562	-0.378684110	0.130856899	-0.239534705
4-Hydroxymandelonitrile	2.80769079	-1.42096832	-0.31366072	-0.85909186	-0.01541808	-0.81477740	-0.21108816	-0.96993791	-0.41588314	-0.79658623	0.14817211	1.04690068	1.18080666	-0.23226336	-0.78547503	0.23207118	0.59270064	0.46701162	1.16305598	-0.80325942
4-Hydroxyhippuric acid	-0.989968915	-0.914554798	-0.624288249	-2.173622340	0.776926014	-0.526536023	1.233729736	0.576290821	0.732507881	-1.341946668	0.698701926	-0.723538819	0.007374579	-0.086682360	-0.745845879	-0.114765782	1.417832186	0.863830187	1.591904027	0.342652478
4-Guanidinobutyric acid	2.4666025	-1.2746492	0.8276258	-0.4092918	0.1020154	0.9291577	0.1413258	1.0536582	-0.1871858	0.3562477	-0.1814970	-0.2381268	0.9726840	-1.3962920	-1.1794234	-0.2249595	-0.4409852	-0.3798766	0.7700271	-1.7070569
4-Ethoxybenzoic acid	3.320524654	-1.144226542	-0.623229162	0.408934174	0.006073838	-0.226834008	0.475549097	-0.979580718	-0.749654272	-0.753168134	-0.176432552	0.151236977	1.277699881	-0.648502033	-0.660910581	0.289456903	0.518266313	-0.109998623	0.430462950	-0.805668161
4-(2-Hydroxyethyl)piperazine-1-ethanesulfonic acid	-0.97690667	0.97373168	0.19043203	2.67136224	-1.01055660	-0.49560131	-0.61718780	0.39525364	-0.29514126	0.94128272	-0.90180278	-0.67685534	-1.03514888	-0.04652600	1.15553335	0.40956793	-1.02694990	0.04312782	-0.89705820	1.19944334
3',5'-Cyclic Inosine monophosphate	3.95756031	-0.54886301	-0.59581843	-0.73935562	0.01390820	0.28312860	0.16032208	-0.89858716	-0.60217692	-0.20161766	0.03289728	0.06030671	0.04297030	-0.35642491	-0.67099121	0.09297523	-0.24378727	0.01754034	0.36875285	-0.17273970
3'-Deoxyguanosine	-0.0265471	0.8284813	-0.4148315	2.8769401	-1.0315819	-1.4986145	-0.3761949	0.6659336	-0.5941304	-0.5508280	-0.9762948	-0.6262376	-0.8316930	0.5021113	1.0593197	0.7981170	-0.3655275	0.3695948	-0.6024719	0.7944553
3.alpha.-Galactobiose	-0.4163699	0.2026722	0.5128535	3.0813297	-0.5655847	-0.5092584	0.3164609	-0.5070694	-0.5585134	-0.9424095	1.9863213	0.6434150	0.4562530	-0.6012961	-0.8279987	-0.3835554	-0.3966236	-0.8596096	-0.4462229	-0.1847940
3-Indoleacetic acid	3.19292768	-1.47930090	-0.63124747	-0.82351989	0.07429021	0.73552066	0.20607872	-0.84272335	-0.73760912	-0.73593056	0.43328246	0.81130342	0.68048855	-0.56990267	-0.37134058	-0.01721149	0.09017058	0.10072694	0.76613608	-0.88213926
3-Hydroxybenzaldehyde	1.6374089	-1.6894324	-0.3925384	0.3366180	1.9260817	-1.4023749	0.4575361	-0.7888832	-0.4157895	-0.7094869	0.1970308	0.9928642	1.3305148	-0.5437086	-0.7716624	0.1279090	1.1396609	-0.2867629	-0.9426745	-0.2023105
2'-Deoxyguanosine	-0.08924772	0.91112821	-0.69385205	3.01923238	-1.07348266	-1.53585732	-0.34353714	0.48775069	-0.13961073	-0.72231768	-0.89478916	-0.58997214	-0.68331781	0.21357122	0.56167106	0.85620733	-0.30775674	0.38883763	-0.38899520	1.02433782
2'-Deoxycytidine	-0.34673146	-0.05822036	-0.68558868	4.03348528	-0.37748677	-0.48897188	-0.24164190	-0.44152057	-0.11379468	-0.54720948	-0.41541527	-0.17073310	-0.10870840	-0.38794146	-0.23991915	-0.03778187	0.05389997	0.09019791	-0.32311877	0.80720065
2'-Deoxyadenosine	-0.33371728	0.87077480	-0.47021725	2.90168260	-1.14810187	-0.70083579	-0.62662987	0.58987201	-0.06044545	-0.98200072	-0.78159385	-0.32757671	-1.03221811	0.29893792	0.63346235	0.94117660	-0.71138031	0.25326750	-0.65880288	1.34434631
2-Propenamide, 2-cyano-3-(3,4-dihydroxyphenyl)-, (2E)	1.52873333	-1.19473685	0.73196052	-0.69303951	0.89248821	1.09247282	0.44222134	1.05519687	0.10700088	1.00854860	-0.43712937	-0.05591908	0.91119501	-1.44700191	-1.59194441	0.18860640	0.21249633	-1.38948169	0.12564443	-1.48731191
2-Methylbutyryl-L-carnitine	1.0249112	-0.6196303	-0.3377301	0.3205137	0.9810659	2.3908757	-0.6429858	-1.9170902	-0.6574691	-0.3564825	1.2313737	0.2702836	0.3314740	-0.7538237	-1.3786400	0.7161727	0.6946092	-0.1169058	-0.3181767	-0.8623456
2-Hydroxyphenethyl alcohol	0.7080532	-0.9341510	0.4571850	-0.8767064	1.5077304	0.8224181	1.3521274	-0.2674926	1.0292565	-0.2532296	1.3979315	0.8549996	0.2642684	-1.0836408	-1.4162521	-1.0308053	-0.3762349	-0.8392942	0.3333016	-1.6494648
2-Hydroxy-3-methylbutyric acid	1.03598059	0.24481629	-1.49069321	-0.30492938	1.13395570	1.30645263	0.96737356	0.81884095	0.55468886	-0.24727446	0.82594215	1.16807744	-0.01344337	-0.60936804	-1.33990458	-1.32603605	-1.31255673	-1.68463303	0.05251031	0.22020037
2-Amino-1-phenylethanol	3.33254375	-1.01458637	-0.59178456	0.65048709	-0.03826874	-0.58744534	0.48433950	-0.93010328	-0.78735742	-0.77038644	-0.29660652	0.12506120	1.26368874	-0.72029146	-0.58748372	0.35211163	0.51785489	-0.11030701	0.31278742	-0.60425337
2-alpha-Mannobiose	1.34692896	0.12432143	-0.14978956	0.28202552	-0.09184858	-0.37075658	-0.61662498	-0.02861066	1.70483058	-1.55056767	0.78648638	1.34286041	-2.16953401	-0.48498360	-0.21111546	-0.47918445	1.26037342	-0.21462571	0.71977671	-1.19996215
1H-Indole-3-ethanamine, N-ethyl-5-methoxy-N-propyl-	0.8995360	0.6245561	0.4599460	0.2727409	1.4840942	1.4385742	0.3777720	0.5087091	1.5109544	0.9449536	-0.4301626	-0.6292778	-0.1903612	-0.8606123	-0.9077138	-0.7014880	-0.8688448	-1.0258581	-0.7619058	-2.1456119
1,2-Dimethylimidazole	-0.34751396	-0.39540595	-0.65090651	-0.44829779	-0.21252160	0.05474686	-0.18536649	-0.61410309	-0.67132613	-0.57634739	-0.11883982	-0.01745660	0.08020733	1.24808542	-0.31941540	-0.15831749	3.82108710	-0.31168659	0.37892316	-0.55554507
1-Methylnicotinamide	1.344702269	0.547437458	-1.341294860	2.657810427	-1.610591476	-0.431979290	0.499402389	-0.565224597	-1.568291188	-0.014707861	-0.371718074	-0.496358080	0.368983585	0.001517407	0.429805521	0.371719309	0.241493401	-0.946530394	0.316617415	0.567206639
1-Methyl-L-histidine	0.34234505	-1.05852375	-0.24436154	-1.38760604	0.33386601	0.15851556	0.58865841	-1.33323870	-0.55595323	0.02637169	0.77390505	0.67673418	0.73568540	-0.69541742	-1.37090413	-0.84483364	1.32619465	0.01916998	2.60083949	-0.09144703
(R)-Butyrylcarnitine	1.933174881	0.526397498	-0.086400882	-0.345776831	0.202565336	3.362232695	-0.065029260	-0.564028851	-0.471242943	0.009784009	-0.352437959	-0.159652194	0.079338569	-0.402785512	-0.519850547	-0.623993681	-0.678349831	-0.700451125	-0.132357457	-1.011135914
.beta.-Gentiobiose	-0.7742463	-0.0583148	-0.9146719	-0.8344607	-0.1424919	-1.3458037	0.4978622	-0.6562459	0.7636752	-1.0587807	0.9324363	2.1416556	-0.9976409	-0.1351389	0.2078226	-0.5937893	2.0035141	0.8949679	0.7301835	-0.6605322
.alpha.,.beta.-Trehalose	-0.48494897	-0.01536575	0.61162411	1.37992331	-0.42049742	-1.62733087	-0.04360501	1.22616571	2.13257510	0.04093329	0.40774518	0.37138254	-2.19480806	-1.06480355	-0.23876082	-0.78706750	0.59238447	-0.08194619	0.48406488	-0.28766445
3.17_74.10	1.83393180	-0.04362181	1.00969043	0.06790891	0.31509935	1.72612764	0.17678957	0.83411955	0.86733046	0.47773151	-0.38605219	-0.12619513	-0.43546831	-0.92724658	-1.05998672	-0.77188464	-0.47956157	-0.66567288	0.07920262	-2.49224202
3.17_72.08	1.83151148	-0.14860888	0.76785080	-0.05226826	0.20573439	1.72770354	0.29470180	0.96401666	1.06387149	0.53881881	-0.53575345	-0.44855714	-0.03190153	-1.09073807	-1.05612362	-0.88400157	-0.40022682	-0.58140764	0.17242276	-2.33704476
3.52_177.07	-0.82407714	-1.16608714	-1.57772258	-1.25081563	0.89023181	0.12131114	0.68763939	-1.57845180	-0.91125508	-0.88995880	0.84054858	1.12597525	1.37309618	0.04814569	-0.38566013	0.59923920	1.09751225	0.40476730	1.33076948	0.06479205
3.51_175.05	-1.0812692	-0.9756128	-1.7463154	-1.2333703	0.8094342	0.2088782	0.6732854	-1.6624159	-1.1156988	-0.6548883	0.8506024	1.0334777	1.2742274	0.2272642	-0.1409796	0.6294147	1.0108161	0.4252531	1.2611617	0.2067351
1.02_228.20	0.6180480	-0.2781433	0.3513259	0.1552472	1.4627999	3.1515333	-0.9017127	-0.5163614	-0.7114329	-1.3377297	0.2341720	0.4001295	-0.5392731	-0.5835490	-0.5046850	0.2034360	-0.4270440	-0.1454714	0.5212048	-1.1524940
1.02_226.18	0.6432326	-0.3659080	0.3757041	0.1648471	1.4340587	3.1095481	-0.8329688	-0.5151467	-0.7539920	-1.2948816	0.3141938	0.4559049	-0.5787866	-0.5601062	-0.5492847	0.2657352	-0.5315172	-0.1388263	0.5504279	-1.1922344
1.47_368.72	-1.08332797	0.91926528	0.59385179	1.79121191	-1.25033479	-0.15058715	-0.84072441	0.61977976	0.03490232	1.08749226	-0.74580187	-0.54235504	-1.32724411	0.42088597	1.14262002	0.67577238	-1.63103462	0.34068857	-1.08352199	1.02846170
1.46_401.26	-0.87120886	0.92996810	0.19845967	2.50663202	-1.16195559	-0.38067519	-0.61288191	0.09778817	-0.47261189	1.13292380	-0.73962203	-0.86140792	-0.79851491	0.17490289	1.22771501	0.51745597	-1.25468316	0.13878554	-0.96127241	1.19020269
1.48_465.29	-0.96227011	0.91481463	0.61713179	1.94612857	-1.37482899	-0.19728472	-0.85699138	0.57478482	-0.04802613	1.09329723	-0.76492719	-0.52196379	-1.29793825	0.38186233	1.14294714	0.63056551	-1.44386527	0.30926333	-1.14252983	0.99983032
5.18_476.28	-0.14681895	-0.75733464	-0.27406973	-1.33173675	0.43577688	-0.51460140	1.38814289	-1.33413327	0.47374924	-0.99926261	0.82929339	0.84791932	-0.03208229	-0.49051284	-1.11461467	0.36219908	1.43974473	0.78545478	1.85448166	-1.42159482
1.46_476.31	-0.98250462	1.00516555	0.47336733	1.82545083	-1.35062266	-0.15878737	-0.78439466	0.61081164	0.03202382	0.96671370	-0.81263997	-0.60144827	-1.04182146	0.41603065	1.08853554	0.76135678	-1.71658883	0.27812714	-1.15012235	1.14134722
1.46_490.98	-0.66068171	-0.13375340	-0.26167289	0.09748819	-0.83359319	0.80236185	-0.53169389	-0.51482477	-0.12538662	-0.22194570	-0.56738086	-0.77922330	-0.47841139	2.24230987	-0.20760634	-0.26157903	3.16481977	-0.26448440	-0.34361965	-0.12112254
4.83_500.30	-0.81530485	1.01249040	0.60461415	2.03152302	-1.18460901	0.16624082	-1.17689764	0.58153876	0.01759866	0.93880847	-0.98682756	-0.11937764	-1.22394842	0.15151635	1.02883359	0.20373727	-1.51106871	0.32652104	-1.20200504	1.15661636
0.97_522.89	-0.51735113	-0.51106069	-0.73546967	-0.91477018	-0.01484642	0.50956891	-0.06701296	-0.40583743	-0.45445507	-0.80736392	-0.28945234	-0.60947829	-0.21368075	2.25372583	0.21336788	-0.25567135	3.17039960	-0.09303723	-0.02471667	-0.23285813
4.94_544.34	-1.35185114	-0.17597561	-0.93364689	-1.23021082	-0.38998476	0.20474345	0.72672834	-1.41730975	-0.05648520	-0.85651367	0.55253949	1.02648759	0.43033829	0.09198883	-0.97010827	0.37696562	1.09647383	0.37082010	2.69741924	-0.19241867
1.04_850.78	0.06402810	-0.40277352	-0.20341221	-2.04015838	0.18503213	-1.07762498	0.40493780	0.47106937	1.02179330	-1.02272550	1.43729771	1.61658814	-0.66951111	-0.43154655	-0.22167938	0.14572074	-0.02012327	0.41234125	1.80083430	-1.47008794
1.05_876.80	0.07181935	-0.50769738	-0.20050737	-1.89384330	0.17469104	-0.94016004	0.27392836	0.53212912	1.13348308	-0.85006788	1.12664455	1.58357936	-0.82204814	-0.77261688	-0.36730565	-0.10735277	0.27916575	0.62675642	2.05392158	-1.39451922
1.01_882.44	-0.53974979	-0.58045011	-0.79600944	0.03578505	-0.11336362	0.41749228	-0.58787127	-0.43512990	0.16035097	-0.80160036	-0.25455778	-0.59170743	-0.44899539	2.17602514	0.14323247	-0.26756714	3.25357511	-0.20074635	-0.04455987	-0.52415258
5.39_510.33	0.56880426	-1.18158809	0.45382959	-1.97716170	-0.49694237	0.26261702	0.08080634	-0.51571064	0.65646526	-0.82745770	1.17868226	1.60024650	1.44713888	-0.09863988	-1.20229568	-0.13071810	0.37746573	0.15615117	1.18720366	-1.53889651
0.94_866.71	-0.04386757	-1.64332339	-0.29783439	-2.24764123	0.79391611	-0.07445017	0.62023916	0.47144538	0.01865231	-0.44005360	1.41849403	0.72433119	0.25516428	-0.35493243	-0.14505042	-0.12238885	-0.33679659	-0.61854156	2.49703866	-0.47440090
0.94_788.67	0.6461756192	-1.6950119577	-0.0002121809	-1.3251236133	1.3668383268	-0.0370622029	1.1985892329	1.0313606795	0.6134394621	0.1307847961	0.9243574136	0.7103110659	0.1988029825	-0.8208044169	-0.2115233783	-0.0787648581	-1.2145490698	-0.6289985653	1.1560197340	-1.9646290695
0.95_501.34	-0.11128059	-0.91864630	-0.18987078	-1.30678205	2.05412917	0.08563830	1.81189877	0.76602683	-1.01524130	-1.14131441	0.28581482	0.05087393	-0.82263811	0.45354985	1.61489718	-0.75836136	0.82272373	-0.75609167	-0.19459589	-0.73073010
0.95_518.37	-0.13012936	-0.90447878	-0.17585043	-1.34589859	2.04125192	0.09016940	1.82082386	0.80777160	-1.00985806	-1.08231328	0.27725593	0.02820166	-0.83866365	0.43822144	1.63153523	-0.79558292	0.80346279	-0.72208830	-0.22425864	-0.70957180
0.95_894.74	-0.159703454	-1.131313503	-0.563355651	-2.296998332	0.563195592	0.332488919	-0.236243481	0.347588916	-0.440709004	-0.787417828	1.594091489	0.196000484	0.440431020	-0.235148669	0.118650106	-0.076840827	-0.133496850	-0.312289166	2.778179312	0.002890925
0.99_286.24	-0.22021953	-0.72102995	-0.53041419	-0.61305844	-0.13605183	-0.07980587	-0.19543710	-0.52506554	-0.47544073	-0.36836377	-0.12999545	-0.11510904	-0.06802380	1.44396814	-0.32858795	-0.07568166	3.80130823	-0.15791211	0.09241246	-0.59749189
1.02_723.66	0.3743139	-0.4967943	1.0087792	0.1327367	1.2673613	2.6886919	-1.0678523	-0.8060679	-0.8049232	-1.4734741	0.5030246	0.8792201	-0.3833942	-0.6887693	-0.4783581	0.6235921	-0.5382557	-0.2463156	0.5887547	-1.0822697
1.02_393.28	-0.5797676	-1.0520599	-1.1612953	-1.2177853	-0.6961392	-0.8299151	-1.1006139	-1.0634822	-0.9645474	-0.9378145	0.9594854	1.2347458	0.9284004	0.9497304	0.9145114	0.8640898	1.0460265	0.9676804	1.0504270	0.6883233
1.02_386.33	0.5841508	-0.2592633	0.4814747	0.3293207	1.4286431	3.0384716	-0.9763591	-0.5380541	-0.6729891	-1.4142286	0.2155107	0.5282537	-0.5579299	-0.6472194	-0.4882226	0.1997198	-0.4282967	-0.1231443	0.5174909	-1.2173289
1.02_163.15	0.6185915	-0.2894014	0.3244097	0.1342982	1.4613513	3.1049098	-0.8446576	-0.5336881	-0.6764675	-1.3837418	0.2690268	0.3909207	-0.6232675	-0.5497444	-0.4770322	0.2047550	-0.3545116	-0.1592350	0.6237405	-1.2402564
1.02_244.19	0.6487068	-0.2331590	0.4178855	0.2996599	1.4398138	3.0387585	-1.0132905	-0.4666100	-0.7560052	-1.3808516	0.1735589	0.4422323	-0.5843047	-0.6283544	-0.4794207	0.2122888	-0.3858035	-0.1082754	0.5844445	-1.2212740
1.02_444.38	0.8831561	-0.1691125	0.4246656	0.2959167	1.4657322	2.7142398	-0.7766883	-0.2692829	-0.5462816	-1.2789289	0.1096704	0.6170286	-0.5063760	-0.6034850	-0.4418398	0.1093674	-1.6135995	0.0296689	0.7462138	-1.1900650
1.02_671.29	-0.27826563	-0.65556607	-0.63421170	0.14118504	-0.28814765	0.61281372	-0.46895854	-0.65662083	-0.05800613	-0.52135954	-0.46572917	-0.58403913	-0.50657260	2.25950887	0.10704297	-0.27195956	3.21714614	-0.41224275	-0.17644432	-0.35957312
1.02_408.31	0.8688213	-0.3164340	0.6064599	0.1913517	1.4295218	2.6878804	-1.0830252	-0.4152855	-0.8000118	-1.4551825	0.3464662	0.5885370	-0.5948771	-0.6209876	-0.5319072	0.4430928	-0.7687045	-0.2408295	0.8273534	-1.1622395
1.02_221.17	0.9014369	-0.2488943	0.5573042	0.1368446	1.4834477	2.6165317	-1.0980584	-0.3619181	-0.8599827	-1.4635990	0.4355925	0.5456816	-0.4825139	-0.5370037	-0.5466226	0.5128234	-0.9240525	-0.2245584	0.7682688	-1.2107278
1.03_822.75	0.15101767	-0.63128500	0.02530839	-1.93953945	0.34589495	-1.32601798	0.68905601	0.55811207	1.01231730	-1.06494399	1.49347822	1.67741206	-0.39046443	-0.27841865	-0.07182329	0.17544973	-0.85200497	0.16664351	1.52552765	-1.26571981
1.03_336.33	-0.22580801	-0.73059541	-0.11403334	-0.74653764	0.72791330	2.80960217	0.22099280	-1.12355304	0.06941746	-1.09348604	2.08841788	0.40227684	-0.24728825	-0.06753365	-0.65428789	0.10546581	0.08192494	-0.53079515	0.26237724	-1.23447005
1.03_354.34	-0.17624752	-0.39752860	-0.38424260	-0.78778914	0.82559659	2.64436890	0.39217545	-0.86706847	0.40338826	-0.89351901	1.91054368	-0.08917114	-0.90455664	0.38031590	-1.06784247	0.16398377	0.62189702	-0.34244666	0.05359925	-1.48545657
1.03_433.20	-0.42758487	-0.61311028	-0.51600897	-0.05807108	-0.23504137	0.47972053	-0.41770358	-0.60318887	-0.29653353	-0.60099734	-0.30190502	-0.42984950	-0.17284500	2.17535482	-0.10881012	-0.30118895	3.37086960	-0.35906741	-0.07287068	-0.51116840
1.04_352.32	0.087951143	-0.870629378	0.008427985	-0.267262550	0.999500166	3.537101790	-0.432993621	-0.883253358	-0.733996398	-1.078259839	0.645223425	0.354288613	-0.163194835	-0.015777819	-0.135754368	-0.016409599	-0.109751269	-0.334757247	0.445660014	-1.036112856
1.04_438.34	0.8757441	0.1765021	-1.0188383	0.5607105	1.7868086	1.3079644	-1.1543912	-2.0433041	-0.9591656	-0.9502010	-0.4164283	0.1239402	0.7829404	-0.3772938	1.3831244	0.2198954	1.0327297	-0.2656721	-0.4794151	-0.5856502
1.10_107.07	1.0454949	-0.3495788	-1.6385578	-0.5486079	0.9672160	1.1263679	0.7547513	0.4832645	0.4216489	-0.4114227	1.4752785	1.4480346	0.3752910	-0.6673574	-1.0696997	-1.2901820	-1.0904070	-1.4911589	-0.1293351	0.5889599
1.10_163.13	1.0303031	-0.2941366	-1.5641353	-0.4645366	0.9557813	1.0535329	0.7237865	0.4552676	0.4312016	-0.4090829	1.5058885	1.4946952	0.3680365	-0.6731521	-1.0434812	-1.3364348	-1.1266958	-1.5523600	-0.1883095	0.6338315
1.11_851.40	0.881071346	0.813804212	0.928047819	0.785733157	1.106911667	1.002924732	1.014832784	1.018091755	0.832805793	1.038052985	-0.961115612	-0.936485731	-1.046393803	-0.916184020	-1.103794458	-0.940849529	0.008328638	-1.313858449	-1.067740866	-1.144182420
1.11_846.44	0.9134136	0.8742140	0.9677949	0.8276764	1.0983512	0.9830934	0.9867452	1.0256718	0.9028673	1.0186953	-1.0252889	-0.9366488	-1.0239518	-0.9590138	-1.0490932	-1.0356402	-0.3077943	-1.1138153	-0.9794513	-1.1678256
1.11_473.26	1.0164395	0.8020761	0.9567301	0.7655463	1.1266504	1.0990862	1.0871537	0.9688032	0.9202435	0.9545080	-0.9308918	-0.9091837	-0.9134763	-0.9933370	-1.0371391	-0.9730285	-0.9975137	-0.9561570	-0.8395855	-1.1469243
1.15_876.80	-0.07264306	-0.53926314	-0.28845320	-1.72804932	0.13575164	-0.67843940	-0.07223854	0.33420747	0.99962293	-1.10444890	1.27085443	1.58527361	-0.95758632	-0.59113507	-0.26878877	0.05510306	0.74492598	0.64132933	2.03351634	-1.49953909
1.21_269.18	0.1617617	1.4956098	-1.0132780	-0.7191630	0.7765382	0.4850967	0.9806765	-1.7941578	2.4423884	-0.9952923	0.6576265	0.0325467	-0.1604643	-0.9316546	-0.7071303	-0.2108064	0.3704164	-0.2244222	0.3660478	-1.0123399
1.22_586.34	-0.08284195	-0.68555089	-0.45328389	-0.08511859	-0.34324423	0.17337708	-0.38008471	-0.44986590	-0.33743112	-0.38221060	-0.11469373	-0.24509795	-0.28894719	1.73088956	-0.40585414	-0.30805103	3.69530669	-0.31632073	-0.10729155	-0.61368514
1.24_502.34	2.6766375	0.2969300	0.3731247	0.7151718	-0.9525108	0.3741506	-1.5226248	-0.7761462	-1.2406883	-0.9497390	0.8540410	0.5176233	-0.2776990	-0.6146931	1.0010283	0.9323471	0.2637309	-0.1793660	-0.4717692	-1.0195489
1.34_410.35	-0.01945444	-0.85824936	-0.73223141	-0.41657041	-0.28404667	0.13217067	-0.67810461	-1.15772239	-0.16467497	-1.07388593	0.98820518	0.29261738	-0.03463711	-0.05770977	0.19411150	2.57577628	2.45757103	-0.59357085	0.01643430	-0.58602842
1.36_454.37	-0.518546932	-0.943840786	-0.765244308	-0.332265906	-0.276225146	1.170592293	-0.609803090	-0.973738743	-0.454222648	-0.891025122	0.440125233	0.274740167	-0.261494564	0.058523284	-0.004485103	2.515902765	2.453635032	-0.443796098	0.223905887	-0.662736216
1.37_487.37	-0.191726588	-0.649632095	-0.391422746	-0.935141003	-0.007577618	1.968027305	0.302076441	-0.223760971	0.261491254	-0.649900270	1.502551071	-0.542418211	-1.056543731	1.130935891	-1.165639347	0.616074815	1.820447307	-0.044397864	-0.009450419	-1.733993222
1.38_498.40	-0.55428000	-0.80383149	-0.77951094	-0.36240989	-0.20417808	-0.27134848	-0.50085375	-1.05988641	-0.42349155	-0.91858499	0.70429869	0.36289205	-0.08621089	0.12268124	0.08643527	2.47689235	2.72104685	-0.07005065	0.27852564	-0.71813498
1.40_542.43	-0.52943621	-1.08566624	-0.88380007	-0.69904960	-0.46986343	-0.41907950	-0.53263938	-0.88706291	-0.44358975	-0.82092932	0.30484064	0.31025361	0.76616736	0.09994135	-0.26737609	2.15000492	2.77945906	0.21732914	0.75136934	-0.34087293
1.42_107.07	1.07482920	0.21343242	-1.44354694	-0.36688601	1.17597114	1.32783126	0.96276187	0.81101308	0.54250413	-0.28430759	0.85151471	1.17227642	-0.03702847	-0.62665560	-1.35784550	-1.29095562	-1.30884308	-1.64610575	0.01005486	0.21998547
1.46_360.36	0.08047622	-0.81201438	-0.66256154	-1.48159445	0.37110051	0.66812319	-0.30011867	-0.84851835	-0.78406101	-1.20380589	1.26897545	0.10249778	0.87602930	-0.49851065	2.81762923	-0.20428570	1.03685298	-0.21079146	0.38309154	-0.59851410
1.46_432.28	-0.97916274	1.01081080	0.47296006	1.80085399	-1.38255830	-0.14476021	-0.78115888	0.59859682	0.04924348	0.95728275	-0.80008769	-0.58966002	-1.06549613	0.42910769	1.08372757	0.77568582	-1.68445102	0.29405492	-1.18969322	1.14470432
1.46_443.27	-0.90698709	0.92026410	0.59265789	1.95481996	-1.31864060	-0.21154695	-0.85504346	0.60878154	-0.08208815	1.09707051	-0.83788079	-0.58323411	-1.22736758	0.39568923	1.12859549	0.65888273	-1.45707256	0.28123771	-1.18238707	1.02424922
1.46_520.33	-0.9829579	1.0012021	0.4777504	1.8525694	-1.3309183	-0.1780786	-0.7663581	0.6167191	0.0260306	0.9710144	-0.8300985	-0.6242104	-1.0361656	0.3925867	1.0791834	0.7525664	-1.7195231	0.2845087	-1.1290475	1.1432271
1.46_344.23	-0.7880233	0.9875528	0.2908372	2.0704178	-1.1688653	-0.1465599	-0.7657959	0.3340855	-0.1761503	0.8641047	-0.5316653	-0.6808639	-0.8014867	0.2505685	1.1043502	0.7314556	-2.1769097	0.2978392	-0.8694140	1.1745227
1.46_564.36	-0.978077449	1.006475989	0.471411186	1.899616375	-1.284684146	-0.225151807	-0.776720233	0.620830856	-0.002835261	0.977542776	-0.826443931	-0.684828663	-1.012365061	0.369596709	1.095594373	0.738400356	-1.686307925	0.277211453	-1.124187236	1.144921636
1.46_388.26	-0.99349742	1.03289242	0.42520533	1.89660544	-1.38953175	-0.17321112	-0.83158180	0.53124723	-0.05604366	0.95149591	-0.75304106	-0.66656489	-1.03165134	0.40539473	1.12789974	0.78807900	-1.52699373	0.25266922	-1.17711649	1.18774425
1.46_664.22	-0.148150216	-0.949836071	-0.987691761	-0.846409898	-0.127158716	0.438180797	-0.206170112	-0.538069943	-0.629403729	-0.340854563	0.160476551	-0.301929864	-0.298775626	2.129923811	0.002267514	-0.082565976	3.202249874	-0.190022605	0.210794647	-0.496854115
1.46_608.38	-0.9533746	1.0001507	0.4791172	1.9505243	-1.2312922	-0.2767617	-0.7290828	0.5997619	-0.0454033	0.9890620	-0.7979675	-0.6608568	-0.9726914	0.3002871	1.1026640	0.7070721	-1.7766042	0.2547277	-1.0974439	1.1581117
1.46_437.23	-0.98837891	0.84034474	0.19107876	2.51954591	-1.24613787	-0.20485180	-0.79581471	0.50268205	-0.05154197	0.85382011	-0.71673867	-0.61258718	-0.93457616	0.27009850	1.04112407	0.58734954	-1.48067477	0.13420972	-1.01300502	1.10405365
1.46_459.28	-1.04941400	0.99309121	0.41752584	1.97561158	-1.27601088	-0.17947739	-0.79167706	0.58229414	-0.07610822	0.96966841	-0.74492764	-0.66116416	-1.03865847	0.38071605	1.12121139	0.75198760	-1.59466820	0.17849488	-1.13006178	1.17156669
1.46_348.72	-0.9986318	1.0270270	0.4515120	2.1758158	-1.3199753	-0.3355919	-0.6968415	0.4622039	-0.1667946	1.0280249	-0.7647647	-0.6921122	-0.8929883	0.2414273	1.1141146	0.6890187	-1.5179828	0.1440753	-1.0712826	1.1237463
1.47_414.36	1.94214130	-0.67807633	0.60952669	-1.74061172	2.03483934	0.81684288	0.84920736	0.22945053	-0.89784014	0.68282111	-0.08055183	-0.64320275	0.03341245	-0.87554021	-0.57373598	0.33446149	-0.63200727	-0.07468379	0.22230552	-1.55875866
1.47_604.35	-1.0896207	0.9590261	0.5436975	1.9736551	-1.3237369	-0.2957411	-1.0178800	0.5513058	-0.1779399	1.1450619	-0.9348002	-0.7474673	-1.2405176	0.3455666	1.2236370	0.6988684	-0.7051333	0.1352991	-1.1588442	1.1155638
1.47_560.33	-1.15231730	0.90804947	0.49474289	1.98795313	-1.42790575	-0.34614317	-1.07839910	0.51818219	-0.15104762	1.14366967	-0.99941771	-0.71053839	-1.33087679	0.32219123	1.18575452	0.61220721	-0.04065756	0.16788086	-1.17753517	1.07420736
1.47_648.38	-1.0054025	0.9739196	0.5773384	1.9353108	-1.1909825	-0.2636228	-1.0121256	0.5929221	-0.1150803	1.1485395	-0.9177135	-0.7035971	-1.3654924	0.3389819	1.2063039	0.6826639	-1.0365819	0.1803960	-1.1129616	1.0871840
1.47_533.34	-0.4794693832	-0.0196806028	-0.6538456549	3.2006065977	-0.6787961250	-0.0005840175	-0.8676214280	-1.0043473721	-1.4508115820	0.5731852848	0.8246686208	0.1037088145	0.7617509984	-0.1828460411	0.9590343547	-0.4576991744	-0.9109472593	0.2460356699	-0.2239158344	0.2615741340
1.47_446.33	0.935220388	-0.363681930	1.738998983	-0.639418877	0.282013194	0.574743911	-0.040913588	1.512690660	-0.899575128	-0.009968461	0.096731565	0.469232053	0.306918452	-1.022856285	-1.941136485	0.296580530	-1.262632945	-0.949652943	1.664343013	-0.747636106
1.47_516.30	-1.0379655	0.9244780	0.4346686	2.0812933	-1.1888764	-0.2824783	-1.0135737	0.5138906	-0.2048119	1.1809349	-0.9924426	-0.6660118	-1.2330307	0.3101621	1.2135683	0.6749827	-0.9270658	0.1630651	-1.0856584	1.1348718
1.47_824.49	-0.9274886	0.9117925	0.6132752	1.9695848	-1.1888557	-0.3234735	-0.8932809	0.6240075	-0.1281081	1.1217862	-0.8934812	-0.6490277	-1.2437366	0.3564178	1.1448831	0.6463842	-1.4657818	0.2534636	-1.0214192	1.0930584
1.47_472.27	-1.11817381	0.90103312	0.31569346	2.29982760	-1.28280101	-0.37467012	-0.91976398	0.37645041	-0.39835645	1.16309966	-1.00036945	-0.75278557	-1.12398943	0.24665322	1.31265052	0.56798789	-0.42683610	-0.03052263	-0.90553567	1.15040835
1.47_736.43	-0.9481523	0.9588460	0.5833013	1.9731135	-1.2324678	-0.2874324	-0.8768446	0.6140568	-0.1626209	1.1567407	-0.9333839	-0.6254998	-1.2593023	0.3621181	1.1448038	0.6540970	-1.3343548	0.1903912	-1.0613980	1.0839881
1.48_390.73	-0.96636131	0.90119384	0.62983552	1.81319721	-1.50043413	-0.09190803	-0.91349849	0.59082741	0.06334865	1.08660556	-0.81300792	-0.53586739	-1.10294281	0.48374765	1.12158165	0.67700747	-1.53304939	0.27577325	-1.18459993	0.99855120
1.48_370.24	0.13579041	-0.56426759	-0.64523595	-1.10019762	-0.68588346	-0.81472431	-0.01861071	-0.44092344	-0.04077900	-0.94418492	-0.14139321	-0.35737193	2.48991762	2.24281765	1.52775359	-0.93993733	0.20051558	0.05890121	-0.27668390	0.31449732
1.48_412.75	-0.9654970	0.8989210	0.6046447	1.8070918	-1.4662375	-0.1440535	-0.8313537	0.5902618	0.0359271	1.0365628	-0.7995385	-0.3915066	-1.2706545	0.4140703	1.1185318	0.7085837	-1.6322771	0.3104033	-1.0725862	1.0487063
1.48_421.26	-0.85293609	0.91292645	0.58483107	1.93053714	-1.28545778	-0.18520250	-0.90493318	0.57021449	-0.08333076	1.12107676	-0.80304919	-0.57218004	-1.36127201	0.39571053	1.14611509	0.65316429	-1.41169457	0.29915314	-1.18571993	1.03204711
1.48_487.30	-0.8997576	0.8808405	0.6086052	2.0165911	-1.3022391	-0.2428530	-0.9021279	0.5862360	-0.1213242	1.1241459	-0.8706901	-0.5249989	-1.2427241	0.3055943	1.1506565	0.6323584	-1.3796153	0.2638163	-1.1401373	1.0576234
1.48_228.23	-0.30358959	-1.37549853	-0.27769983	-0.81961910	-0.08736168	0.39588204	-0.50981750	-0.65815905	-0.95923543	-0.14369207	-0.20649392	0.05809358	0.15798803	1.11890407	-0.22035218	0.41575726	3.48125216	0.25615522	0.42511033	-0.74762381
1.48_531.32	-1.0685848	0.8575055	0.4845395	2.2643150	-1.4345164	-0.4004952	-1.2199749	0.4376717	-0.2546867	1.1399449	-0.6340613	-0.4277692	-0.4376842	0.2839990	1.1220475	0.5360786	-1.2658290	0.1634638	-1.1809374	1.0349736
1.48_550.35	-1.18116660	-0.69025789	-0.62211251	-2.13404062	0.04779225	-0.30927172	1.38377463	0.69916918	0.92773285	-1.11032001	0.37888412	-0.67608716	-0.47471706	0.18771993	-0.99173585	0.35287795	1.00312484	0.58096681	1.95676858	0.67089829
1.48_398.33	0.8623114	-1.0505010	1.0945748	-2.1149412	0.8640367	0.1762942	-0.3710259	1.4753580	0.5946900	-0.8995714	0.7950164	0.1304959	0.7603182	-1.1250050	-1.4941050	-0.4770667	0.5481396	0.5963898	0.6980022	-1.0634111
1.49_386.33	2.17184087	-1.37426764	0.25373887	-1.45708553	1.84774036	-0.17433194	0.54331142	1.12350698	-0.19432165	0.29411544	0.38613439	-0.37439144	0.29597160	-0.82246972	-0.90719361	-0.17463338	-0.20145975	0.09441577	0.39279154	-1.72341258
1.52_522.32	-1.51004233	-1.01006158	-0.16515579	-1.30261430	0.04793060	-0.60055431	1.33187320	0.55277748	1.08779134	-1.45023866	0.38169744	-0.12753357	-0.52120132	-0.05441695	-1.29915459	-0.01461869	1.31633897	0.68303956	1.77454068	0.87960283
1.60_139.05	0.24784044	-1.14531020	-0.67629408	0.25997387	-0.09703349	0.50894932	-0.08542207	-0.75927021	-0.42577319	-0.97948035	3.78051275	0.37996403	-0.24449748	0.17805087	-0.49199856	-0.06034173	0.08298129	-0.43161776	0.24501262	-0.28624604
1.85_329.11	2.0797218	0.3092935	1.7707198	-0.5082144	-0.2910874	0.8551998	-0.1928660	1.4875393	0.5866773	1.1949134	-0.6317568	-1.0555449	-0.4136830	-0.9796771	-1.0504927	-0.1964068	-0.7216625	-0.8343141	-0.2844356	-1.1239234
1.92_162.05	0.56718479	-0.51794577	0.76293521	-0.84339533	1.08678516	0.62149669	0.69931484	1.15662268	0.41798493	0.95149866	0.45677152	-0.40668145	-0.04454296	-0.63924891	-1.96636309	0.49351992	0.63604510	-1.02951052	0.10207361	-2.50454507
1.94_250.09	2.49411028	-0.94460410	0.84633511	0.06849937	0.71641543	0.53913862	0.54392040	0.58007954	0.57207522	-0.43872244	0.13576680	-1.23309680	0.99111568	-1.44275223	-1.45755838	-0.92825533	0.70585220	-0.84575242	-0.43760765	-0.46495933
2.03_340.26	1.13022372	0.20584095	1.40903605	0.43706987	-0.87433791	0.78378525	-1.24820424	0.11801502	1.03020029	0.09145201	-0.92531225	-1.30403055	1.09074326	0.36621528	-1.01737551	-1.50571686	0.39883344	1.40020648	-0.11425213	-1.47239216
2.03_184.06	-1.43828127	-1.04548463	-1.31504928	-1.42134369	0.11874009	0.43938354	0.17524982	-0.71184934	0.09403728	-1.09333684	0.95092769	1.05720765	1.04921617	0.06908729	-0.85251642	0.89193835	0.65487855	1.41731491	1.61828515	-0.65840504
2.13_340.26	0.99741092	0.28134610	1.43661863	0.45842127	-0.88674316	0.75217930	-1.25198113	0.06627747	1.04673028	0.03371405	-0.88125841	-1.34724430	0.99273388	0.42262742	-0.97281623	-1.34491269	0.49867725	1.45481458	-0.09973560	-1.65685965
2.24_363.14	0.90593767	0.26763045	-1.65172675	-0.11256655	0.89699592	0.75574227	1.25066118	0.08399321	0.72827168	0.15161336	0.99944886	0.90257767	0.72150900	-0.15136141	-0.68469982	-2.47005667	-1.08842074	-1.27804365	-0.33226758	0.10476188
2.25_370.24	0.72129448	0.28813479	-1.59806617	-0.05694043	0.88111298	0.79965933	1.02816742	0.13473374	0.69563082	0.29416973	1.01803156	0.95205046	0.69072873	-0.05924495	-0.72662300	-2.55370280	-1.11295711	-1.39442013	-0.24811870	0.24635924
2.25_163.13	0.784483925	0.417928380	-1.706169601	-0.002005748	0.916985359	0.625622307	1.438095634	0.081736450	0.900175870	0.154160892	1.016363441	0.908887591	0.544524822	-0.215667033	-0.802354638	-2.209303090	-1.172360301	-1.364738120	-0.426406930	0.110040788
2.25_342.21	0.76885107	0.44160484	-1.74040137	0.04971339	0.89162390	0.60883457	1.39391631	0.11099929	0.90066394	0.18490391	0.97369256	0.89696247	0.53361169	-0.18652984	-0.75008236	-2.28940271	-1.15556148	-1.34360144	-0.42533009	0.13553135
2.25_325.19	0.77521855	0.41572363	-1.68938417	0.02065431	0.91113238	0.62524686	1.40807543	0.08278907	0.88738347	0.15557207	0.98853821	0.91771180	0.53765584	-0.18145481	-0.79364452	-2.29977773	-1.15089685	-1.33871708	-0.39626184	0.12443537
2.32_163.13	0.49435783	0.53386657	-1.68623761	0.03095817	0.95254685	0.54240363	1.52971147	0.11715714	1.03411548	0.04930508	1.41085577	0.87865055	0.24009589	-0.07142263	-0.89049207	-2.04480505	-1.10258398	-1.30208723	-0.48448960	-0.23190627
2.32_342.21	0.50371235	0.57116776	-1.69683167	0.10544148	0.93220689	0.54120206	1.44403979	0.14199757	1.02167508	0.10228402	1.34186626	0.84141055	0.23490647	-0.08268354	-0.82237930	-2.22022708	-1.08018368	-1.28536719	-0.43173828	-0.16249954
2.66_150.14	0.16767987	-2.08243301	-0.39864445	-0.57836788	0.13893616	1.14259167	0.34421601	-0.53618450	-0.90258884	-0.76993519	0.34963716	0.03552849	2.44098907	-0.79953283	-0.87096781	-0.27944404	-0.26718116	0.51621907	0.75766725	1.59181497
2.96_102.13	2.21799430	0.30781389	1.01377829	0.89725840	-0.08318650	1.07255578	0.09018972	0.91891580	0.53920106	0.96818984	-1.46287389	-0.59216939	0.13032982	-1.50111719	-0.66906739	-0.80994099	-0.90232014	-0.94621880	-1.15748982	-0.03184281
3.04_102.13	1.99632671	-0.39968471	0.75976916	0.02000274	0.20382562	1.88477051	0.59936672	0.82481755	0.71729289	0.63317221	-1.26644728	-0.09919003	0.42447019	-1.32397122	-0.94198950	-1.04500989	-0.39909964	-0.91874324	-0.20044131	-1.46923748
3.12_101.82	1.88506853	-0.38996712	0.78039118	-0.25228207	0.45277305	1.82011440	0.74426690	0.63091012	0.63372629	0.60560600	-0.38368693	-0.02388861	-0.03992072	-0.97907504	-1.35239358	-0.87265764	-0.21013113	-0.97339340	0.08915330	-2.16461350
3.16_102.13	1.82700480	-0.03202758	0.97466675	0.17697556	0.25472586	1.66714492	0.36775143	0.87177928	0.92991174	0.51339207	-0.53870936	-0.22999464	-0.47267967	-0.98509045	-1.03310481	-0.78185273	-0.27899595	-0.69524205	-0.08030506	-2.45535011
3.25_102.13	2.1376014343	-0.1735210884	1.2278030499	-0.0005838255	0.1208840506	1.3898669431	0.1975981801	1.2164179685	1.1482386201	0.1022015808	-0.5813783754	-0.3049606595	-0.2682018034	-1.0200064387	-1.0605019015	-0.8217688609	-0.3549453555	-0.7414131320	-0.2037030829	-2.0096273039
3.26_101.82	2.15536867	-0.25707085	1.22258934	-0.08300392	0.11789165	1.34228503	0.11856484	1.09283527	1.13588770	0.39908892	-0.58027639	-0.26449618	-0.14015633	-1.01847218	-1.11237837	-0.80428205	-0.32174916	-0.68905485	-0.23193133	-2.08163983
3.27_72.08	2.07011874	-0.33498016	1.09448036	-0.17792683	0.15718588	1.42278843	0.26649753	1.25076043	1.04650360	0.23872701	-0.42658532	-0.29834951	-0.24826888	-1.04059556	-1.09069989	-0.79328585	-0.21494051	-0.68471925	-0.04939173	-2.18731847
3.33_286.27	-0.8442543	-1.5495790	-1.5188066	-0.7266391	0.7242272	0.3361060	0.6273775	-1.1618352	-2.0647401	-0.8945060	0.7085853	1.1533462	0.9911102	0.4314166	0.5084800	0.5959889	0.4329151	0.6367125	1.0273752	0.5867199
3.55_483.19	0.05853512	-1.12387078	-0.69431086	-2.28772137	0.31474479	1.65031789	1.34493802	0.04294342	0.24322333	-0.83599022	0.45112982	0.91771930	0.24149404	-1.20458063	-0.93034099	-0.57928684	1.37165160	-0.07730294	0.98507027	0.11163702
3.55_461.21	-0.25116268	-0.81329409	-0.76375783	-1.57667548	0.53615997	1.78355728	0.12253455	-1.64962767	-0.65709497	-0.49119684	0.57916958	1.12055530	0.28000945	-1.16693836	-0.50600164	-0.27488490	1.78214975	0.07766232	1.07073584	0.79810042
3.60_480.31	-1.726098872	-1.098567011	-0.318959168	-0.002699323	-0.441954329	-0.693647417	-0.118506378	-1.257999860	0.340092298	-1.629942068	0.559131831	1.732997443	0.975720367	0.087220789	-0.315387765	0.299242042	1.626032848	0.552216840	1.499459746	-0.068352014
3.89_86.10	0.93677952	0.64488811	0.54799884	0.30258327	1.42845430	1.36430287	0.46838487	0.52057115	1.39890352	1.01208389	-0.39283724	-0.72106869	-0.04600505	-0.75575700	-0.94244208	-0.77670924	-0.92465203	-1.06304946	-0.90543427	-2.09699528
3.89_118.12	0.9728717	0.6581441	0.5706648	0.2822214	1.4039106	1.3336902	0.4376364	0.5665982	1.4565382	1.0052451	-0.4184703	-0.7206455	-0.1162994	-0.7917540	-0.9190170	-0.7745648	-0.8918384	-1.0112342	-0.9780757	-2.0656214
3.94_453.34	0.881409583	0.003317512	1.048779934	0.093393282	-0.983853795	0.475266295	-1.296631815	-0.026047738	0.947649385	0.168450891	-0.843356303	-1.252141599	1.840633158	0.921511721	-0.654371669	-1.457697305	0.561311014	1.264695923	-0.176664139	-1.515654335
4.12_562.34	-1.0208623	0.8710818	0.5494392	2.2787924	-1.1117258	-0.2656522	-0.8505803	0.5713381	-0.1366519	1.0469273	-0.8879973	-0.6895557	-1.2919480	0.3078806	1.1264228	0.5542911	-1.2402004	0.2034766	-1.0195400	1.0050641
4.14_584.36	-0.91007025	0.86420661	0.55402583	2.16056913	-1.19271146	-0.16013264	-0.76792306	0.58583191	-0.06104816	1.04426501	-0.90513094	-0.57224181	-1.31158190	0.33863300	1.07292563	0.58110105	-1.47474020	0.25011874	-1.11154861	1.01545210
4.21_606.37	-0.92724953	0.85423724	0.57384219	2.16535302	-1.20044514	-0.19725360	-0.81824734	0.58416722	-0.07971898	1.03822759	-0.83972148	-0.53981805	-1.24226972	0.34212296	1.07835046	0.51766048	-1.45956744	0.28663898	-1.18797365	1.05166482
4.26_628.38	-0.8382631152	0.8505277021	0.6205099529	2.0801053123	-1.1683800531	-0.1928904281	-0.7753889840	0.5709558967	0.0008327659	1.0723772400	-0.8366688695	-0.5342825341	-1.3480637239	0.3869284110	1.0486560407	0.5516178715	-1.6119493198	0.2060024475	-1.1326108971	1.0499842842
4.26_606.37	-0.94307513	0.88495124	0.53285613	2.11746294	-1.23881828	-0.13822923	-0.83938295	0.60211203	-0.02157944	1.03370221	-0.83394137	-0.55993043	-1.25312285	0.37418972	1.06416843	0.59430812	-1.51330270	0.27354423	-1.13820858	1.00229590
4.30_511.30	-1.1649911	-0.8719920	-1.0859895	-1.6527907	-0.7303296	-0.3192444	0.5449430	-0.2954988	0.6667596	-1.2336933	1.2640957	1.3380653	0.1639107	0.1587592	-0.4047282	0.1247775	1.8383788	0.9618528	1.3020586	-0.6043435
4.31_628.38	-0.9092045264	0.8363040793	0.5672682215	2.0980937267	-1.2708702998	-0.1710321231	-0.7685802930	0.5977088410	-0.0007807928	1.0261331658	-0.7695625799	-0.5260253495	-1.3236314342	0.3372312751	1.0620185187	0.5671691979	-1.5570357807	0.2714863857	-1.1334268709	1.0667366385
4.31_339.29	-1.04403091	-0.90345264	-0.97974068	-1.68822611	-0.82103111	-0.17604476	0.66647805	-0.32043441	0.54391320	-1.32423130	1.28320645	1.27258913	0.24203667	0.25909050	-0.43591950	0.01087207	1.87708608	0.81177764	1.35156887	-0.62550725
4.33_650.40	-0.8925841	0.8478889	0.5781453	2.0869415	-1.2287885	-0.1725364	-0.7836251	0.5690111	-0.0166167	1.0491027	-0.8033146	-0.5035234	-1.3154968	0.3428162	1.0530266	0.5378161	-1.5657630	0.3181778	-1.1713744	1.0706969
4.34_480.31	-0.87318440	-1.52625927	0.51962601	-0.14512328	-0.83550352	-0.55508871	-0.79450436	-0.60296990	1.01706277	-1.80577036	0.31606264	1.87823179	1.42335448	0.11131016	-0.30527951	0.08262206	1.20389861	0.20789974	1.29797902	-0.61436396
4.36_672.41	-0.83851401	0.84107625	0.57733927	2.03942662	-1.24542110	-0.11596997	-0.78517545	0.57699250	-0.01776533	1.02437136	-0.80042615	-0.51325654	-1.20083678	0.33033162	1.10083378	0.56833739	-1.62214947	0.25575776	-1.27725274	1.10230099
4.36_511.30	-1.21767529	-0.91500023	-0.91600138	-1.71116204	-0.68999467	-0.23293932	0.50606419	-0.36191719	0.63285925	-1.23456767	1.29618492	1.38080821	0.28015225	0.17835943	-0.46331271	0.02965922	1.72392545	0.98453764	1.35256772	-0.62254778
4.37_118.12	2.50584286	-0.89587943	0.09765312	-1.38576726	1.08480388	0.79452821	0.46757426	0.10998460	0.92339495	-1.14823968	-0.08426353	0.14585210	0.89312923	0.16297300	-1.47198099	-0.57039862	-0.39268854	-0.15354390	0.37214919	-1.45512346
4.38_672.91	-0.80727035	0.86273283	0.63839572	1.89100375	-1.24830940	-0.15052408	-0.85020093	0.58619733	0.01603882	1.03811194	-0.80923660	-0.47296347	-1.24043767	0.41079667	1.04902350	0.57996292	-1.83761391	0.30925151	-1.07777501	1.11281643
4.39_509.29	-0.8271601	-1.1814041	-1.2618097	-2.1566510	-0.4895514	-0.1392291	0.3177375	-0.3812858	0.6776922	-0.5979599	0.4844418	1.7487076	0.6850792	-0.2759816	-0.4861683	0.6388459	1.2014752	0.4152613	1.7965335	-0.1685732
4.39_339.29	-1.049447292	-0.865442730	-0.870220965	-1.891997916	-0.701261929	-0.129743130	0.692761232	-0.226296544	0.653270023	-1.306819425	1.168896960	1.404714358	0.227153048	0.236866150	-0.485486116	0.003441026	1.782270892	0.724607729	1.329723717	-0.696989088
4.43_531.27	-1.05933342	-0.79280280	-0.76354437	-2.44834494	-0.16757934	-0.05185786	0.51679869	-0.38118675	0.58559664	-1.09704629	0.79770052	1.33769594	0.53452219	0.08293063	-0.68258497	0.43348261	1.47217923	0.52446187	1.62736003	-0.46844761
4.43_672.41	-0.8510702	0.8203248	0.5401383	2.0459056	-1.2496483	-0.2109552	-0.8146944	0.5985505	-0.1469955	0.9520735	-0.8446585	-0.4694442	-1.2089493	0.3912866	1.1622747	0.5956329	-1.6298667	0.3275623	-1.1331497	1.1256829
4.45_337.27	-1.1583080	-0.8229038	-1.2089806	-1.9380632	-0.5400473	-0.1126596	0.3592832	-0.3258563	0.6742919	-1.0431630	0.9008532	1.4109978	0.3144534	0.1812965	-0.5253818	0.5959154	1.5912570	0.4754721	1.7414508	-0.5699076
4.49_509.28	-1.0869790	-0.9026528	-1.0419807	-1.9287974	-0.5092923	-0.1243229	0.4455772	-0.4307461	0.7407879	-1.1909908	0.9912463	1.4743054	0.3729000	0.1701822	-0.6624223	0.6823819	1.5341983	0.4227999	1.5862499	-0.5424447
4.49_672.41	-0.88633772	0.87484391	0.54196003	2.07584854	-1.23226756	-0.21482991	-0.79130535	0.60402340	-0.04462254	1.00940492	-0.86268156	-0.52401284	-1.19374265	0.34049287	1.11245445	0.57007579	-1.61050770	0.35362781	-1.16145374	1.03902985
4.50_531.27	-1.3452467	-0.8661444	-0.8619323	-2.0075971	-0.3416401	-0.1069975	0.3656905	-0.4627265	0.6461907	-1.1383422	0.9494100	1.3271286	0.4630225	0.2132101	-0.5511588	0.4714165	1.5380703	0.5654878	1.7310635	-0.5889048
4.50_694.42	-0.80140524	0.84899273	0.58979903	2.04274133	-1.24906124	-0.18894392	-0.83253362	0.60777993	-0.04177996	1.02193820	-0.80764528	-0.47157517	-1.29690241	0.35071629	1.06511224	0.59856236	-1.64518937	0.29672368	-1.14841843	1.06108884
4.53_468.96	-0.91675972	0.87489167	0.61499866	1.88618404	-1.31324369	-0.11822957	-0.85491525	0.60885446	0.04607008	1.02754786	-0.82537883	-0.44578793	-1.24946108	0.41960052	1.06563510	0.61025826	-1.69611345	0.35528976	-1.14649969	1.05705881
4.54_337.27	-1.1167445	-0.8583783	-1.1081176	-1.9251633	-0.6635548	-0.1143775	0.4325914	-0.5735463	0.6721594	-0.9635039	0.9653925	1.3534776	0.3390237	0.1853583	-0.5197226	0.6168526	1.6330594	0.6356827	1.6422847	-0.6327736
4.54_738.45	-0.86421763	0.80391221	0.63694078	2.09523724	-1.28863074	-0.16667414	-0.77545492	0.67093371	0.01708145	1.02441315	-0.84744203	-0.45000439	-1.22976272	0.32264139	1.00747141	0.50299948	-1.62453901	0.26428272	-1.16821369	1.06902573
4.56_483.97	-0.88555016	0.86149300	0.64503460	1.86465333	-1.30871092	-0.13231309	-0.80860892	0.63335779	0.06640268	1.05002800	-0.82982664	-0.41666938	-1.35077852	0.39995142	1.05655382	0.60208679	-1.65192788	0.37760038	-1.19914642	1.02637013
4.56_483.63	-0.78598914	0.85436692	0.60670572	1.88738351	-1.26126719	-0.11789688	-0.74887177	0.62241324	0.03438615	1.03582760	-0.74838812	-0.43110678	-1.35499046	0.40872470	1.05342366	0.60689780	-1.73704213	0.34767725	-1.29644418	1.02419009
4.60_738.45	-0.77730846	0.87114698	0.61729230	2.01891294	-1.22846946	-0.14511542	-0.81717143	0.60142540	0.02393148	1.05638024	-0.83871608	-0.46830427	-1.32314355	0.32750237	1.04318981	0.56101254	-1.64563596	0.31663204	-1.21321233	1.01965089
4.60_498.31	-0.86303425	0.85592727	0.62639100	1.96960214	-1.23749110	-0.14247796	-0.81534331	0.61100906	-0.01948722	1.06256284	-0.83160234	-0.49232875	-1.34432969	0.38165157	1.05943305	0.58227448	-1.59497585	0.32251594	-1.18918495	1.05888810
4.60_498.65	-0.76430112	0.83913778	0.64193299	1.83572229	-1.24328191	-0.07129130	-0.76669931	0.63968386	0.07850081	1.04350335	-0.87972420	-0.41540284	-1.29371419	0.39507592	1.04192988	0.59705281	-1.80171003	0.36165766	-1.27298163	1.03490917
4.60_498.98	-0.92204480	0.87273555	0.65504286	1.76120921	-1.22313723	-0.08961384	-0.79281288	0.64516558	0.10459611	1.04533307	-0.80469065	-0.36962394	-1.26113138	0.42967920	1.03874045	0.60754295	-1.81514280	0.36920492	-1.29488376	1.04383140
4.61_512.99	-0.71718434	0.80729815	0.65484292	1.90958682	-1.19951606	-0.10661423	-0.75705907	0.56013211	0.05864185	1.06442368	-0.85226997	-0.41500969	-1.19657175	0.33433470	1.02766415	0.58214788	-1.89110533	0.35336862	-1.27542689	1.05831647
4.62_493.30	-0.74676928	-0.70738454	-0.38925584	3.16373693	-1.90489117	-0.07768281	-0.64238863	-0.28644172	0.66633110	0.27589237	0.21598712	0.48003714	0.65878228	-0.94102149	-0.06651761	-0.70538257	0.31680451	-0.04224329	0.94186415	-0.20945665
4.63_505.25	-1.4994611	-0.8748166	-0.8707901	-1.4248332	-0.5158647	-0.1392993	0.5150803	-0.6953848	0.6720165	-1.6304110	1.0446784	0.9627701	0.5512702	0.2807364	-0.1161559	0.3226396	1.6745747	1.0812896	1.4132441	-0.7512830
4.63_311.26	-1.28229382	-0.94156343	-0.85554837	-1.53851095	-0.54251391	-0.06220809	0.60927729	-0.73916378	0.60731600	-1.57067883	1.20921866	0.95645525	0.47482859	0.19554126	-0.17690707	0.25323477	1.64542680	1.10601177	1.43037833	-0.77830045
4.66_513.65	-0.82991376	0.86329375	0.69361156	1.75963011	-1.27054692	-0.07059888	-0.82298319	0.66035615	0.07437530	1.04449330	-0.86790603	-0.40328958	-1.33001013	0.40496082	1.05826225	0.61132118	-1.76125899	0.38297707	-1.22730417	1.03053016
4.67_760.46	-0.89983105	0.82564167	0.62665504	2.02058328	-1.32495956	-0.14195031	-0.80316004	0.63715982	0.05870899	1.04611458	-0.93665393	-0.47757652	-1.30957589	0.35063755	1.04531923	0.59015203	-1.50293389	0.30480589	-1.14238231	1.03324542
4.68_527.66	-0.76076666	0.82897510	0.64821381	1.88797986	-1.18005248	-0.08524249	-0.80363851	0.61513529	0.06526877	1.05881739	-0.85323282	-0.53657300	-1.30338918	0.38230682	1.02708529	0.58800891	-1.79275435	0.36215912	-1.21044557	1.06214470
4.68_760.96	-0.81835470	0.86678697	0.64546397	1.98813550	-1.23334880	-0.16962340	-0.86044259	0.64272294	0.08261767	1.08525362	-0.86696487	-0.48497715	-1.25393543	0.33776652	1.01374466	0.60458248	-1.67908960	0.32564787	-1.18637537	0.96038970
4.71_528.33	-1.1231261	0.8482372	0.5408437	2.2643756	-1.6687325	-0.2535118	-1.0058410	0.5391484	-0.1916763	1.1417503	-0.7276211	-0.5415376	-0.9793917	0.1579180	1.1119139	0.4920636	-1.0489968	0.1110366	-0.7428128	1.0759604
4.73_542.34	-0.74546397	0.85060712	0.64177266	1.89407922	-1.17876968	-0.12504128	-0.80642794	0.61457435	0.07254858	1.05514973	-0.84744629	-0.50026793	-1.34487049	0.37719837	1.04855202	0.58091868	-1.67057072	0.35820811	-1.33244801	1.05769748
4.74_542.67	-0.79186300	0.84781349	0.68051217	1.78974195	-1.22419290	-0.07384036	-0.80125207	0.67188793	0.10155296	1.05390602	-0.89271416	-0.43598764	-1.28844646	0.39075913	1.05177983	0.60568737	-1.71562850	0.34005449	-1.35684531	1.04707508
4.75_509.28	0.4350253	-1.2005327	-0.2333728	-2.3723284	-1.2344426	1.1383933	0.1693478	0.4103610	0.5823666	-0.3751465	0.7763286	1.3785833	0.4073355	-0.1430920	-0.8316514	0.3232773	0.7720876	-0.5256900	1.6208545	-1.0977044
4.76_543.00	-0.86875059	0.86799804	0.68314420	1.73732222	-1.16725851	-0.08130093	-0.89559383	0.66070802	0.10388500	1.05851693	-0.76546800	-0.61457765	-1.18519498	0.38484852	1.05176082	0.65955421	-1.73579737	0.41935209	-1.37566532	1.06251713
4.80_542.67	-0.88064986	0.86421465	0.62752454	1.93754724	-1.63502680	-0.22064202	-1.07170513	0.61512399	-0.03888937	1.02538940	-0.78753293	-0.40346295	-0.96075378	0.33433576	1.06343026	0.59439324	-1.82132749	0.32004616	-0.55891071	0.99689581
4.81_557.68	-0.8723525	0.8620096	0.6688561	1.7499044	-1.3240719	-0.1030508	-0.7821402	0.6794362	0.1046477	1.0460929	-0.8658258	-0.4262306	-1.3530720	0.4091985	1.0712034	0.6422296	-1.6787984	0.3748966	-1.2361405	1.0332076
4.81_557.01	-0.78000915	0.85992520	0.64311705	1.83826104	-1.23618506	-0.08687323	-0.71496242	0.64217817	0.07112479	1.01988051	-0.84044661	-0.44019414	-1.38942982	0.38094606	1.05477818	0.60780243	-1.75311673	0.36529615	-1.27450415	1.03241173
4.81_557.35	-0.82531025	0.84731946	0.64221720	1.94699337	-1.26179208	-0.20771803	-0.90004953	0.64213004	0.00709131	1.08394889	-0.98015023	-0.51330852	-1.24561068	0.34517277	1.09582376	0.60188809	-1.57286612	0.31339436	-1.09003310	1.07085929
4.83_572.02	-0.82382360	0.86844253	0.66387546	1.81815796	-1.36004744	-0.10100707	-0.74898966	0.64018698	0.05606222	1.04220404	-0.80611406	-0.39790366	-1.26216354	0.38794208	1.04078596	0.58571891	-1.81132963	0.36372136	-1.19528216	1.03956332
4.84_517.33	-0.78819835	1.02505777	0.57848918	1.98767273	-1.18600537	0.17450742	-1.14971846	0.61178378	0.03763540	0.92353352	-1.00485938	-0.07910009	-1.23047854	0.16130949	1.00214247	0.24352977	-1.59272351	0.35817928	-1.21272507	1.13996795
4.84_571.69	-0.75980968	0.83763651	0.65071806	1.85521414	-1.28527151	-0.09860228	-0.79743904	0.64006142	0.06180825	1.03755976	-0.81568585	-0.34917956	-1.40615127	0.39244462	1.05442616	0.56384075	-1.78020984	0.33087640	-1.16897231	1.03673527
4.86_624.48	0.76546256	-0.35981904	0.91581355	-0.62704470	-0.73996922	0.38054407	-1.03958138	-0.17609923	0.72974956	-0.07052655	-0.66758309	-0.93032359	2.33556719	1.41293506	-0.27253152	-1.43581928	0.39453948	1.13140318	-0.22084156	-1.52587550
4.86_566.43	0.77476348	-0.24566413	0.90897509	-0.11890533	-0.80493887	0.31971486	-1.21189249	-0.23909434	0.73123899	-0.06045385	-0.71752008	-1.04607591	2.37090547	1.36241419	-0.25587374	-1.43425586	0.32105100	1.10956987	-0.34085636	-1.42310200
4.86_364.14	1.2190528	-0.7300650	0.7675296	-2.3689650	1.0988205	1.2385969	0.8373631	0.1340878	1.0334643	0.2837218	0.2877177	-0.2765369	0.7954059	-0.1242464	-1.2941934	-1.6801570	-0.2862085	0.1553150	-0.2585538	-0.8321493
4.86_586.36	-0.94292856	0.90777029	0.63225756	1.99092726	-1.33286173	-0.27173769	-0.95371258	0.63860128	-0.01711586	1.08599871	-0.97553981	-0.46900348	-1.28702019	0.36974165	1.12599650	0.50276910	-1.40703121	0.27510039	-0.94280133	1.07058971
4.86_400.21	1.2092001	-0.3467476	0.7439687	-1.6154891	0.9626314	0.9824051	0.9247091	0.3516646	1.4132072	0.3603336	-0.1069722	-0.4808582	0.5537955	-0.2351058	-1.5833747	-2.4245876	-0.4127666	0.1102102	-0.2297049	-0.1765186
4.89_566.32	-1.05756769	-0.24665763	-0.70942740	-2.09134656	-0.09711173	0.46958800	0.67673122	-1.13599364	-0.11177293	-0.65161613	0.75847506	1.25111308	0.02607348	-0.02902285	-0.89533982	0.51654550	1.08607170	0.26568282	2.42237382	-0.44679829
4.89_520.34	-0.5786409	-1.0332196	-0.8378680	-1.0200964	0.1781817	-0.2465621	0.3832981	-1.0657312	-0.2781831	-1.0729009	-0.6800542	1.6040723	0.8760000	-0.6600744	-0.4907386	0.5862540	0.3753126	0.3240852	2.7041155	0.9327501
4.90_586.70	-0.6780527	0.8544088	0.6930142	1.7301783	-1.2717545	-0.1552898	-0.6969777	0.6604166	0.1482586	0.9952708	-0.7643026	-0.3502850	-1.6488355	0.4407563	1.0362707	0.5851928	-1.3555854	0.4010631	-1.6406726	1.0169255
4.91_580.41	-2.10123714	-0.36249363	-1.13448351	-1.18026351	-0.50366596	-0.07210181	1.12635973	-0.99648265	0.13213582	-0.92501589	0.72061800	0.75867729	0.27755569	0.30681720	-0.47139874	0.36115355	1.43613815	0.94006747	1.93713415	-0.24951422
4.91_586.36	-1.26911477	0.85295431	0.49320225	2.43577435	-1.08347206	-0.61057290	-0.84812310	0.50440927	-0.35664544	1.16817008	-1.01520455	-0.37018905	-0.91259777	0.01522310	1.18438417	0.42398078	-1.20892414	0.03857336	-0.51817987	1.07635200
4.92_601.37	-2.157562716	-0.114565274	-1.347351234	1.933962414	-1.113166115	-0.252267505	0.721759204	-0.826782978	-0.013324239	-0.250015282	0.208041398	0.855774750	-0.415273802	-0.237890826	-0.414105440	0.195799799	0.710281701	-0.005400556	2.069367489	0.452719210
4.93_600.38	-1.61258575	-0.20293654	-1.37330463	-1.28764289	-0.37391185	-0.14097259	1.27765855	-0.93805710	0.25515904	-0.79960767	0.74753629	1.23327833	0.10963819	0.03349944	-0.95601239	0.54299546	1.18000761	0.23443392	2.16337569	-0.09255112
4.93_601.04	-0.71464025	0.84457273	0.68880650	1.83548005	-1.26407499	-0.14205228	-0.74840321	0.66545221	0.04736979	1.07413805	-0.79205282	-0.46599957	-1.18507211	0.39162036	1.02094401	0.59131769	-1.63782770	0.30507967	-1.57134794	1.05668983
4.96_520.34	-1.13578547	-0.69428289	-1.32576615	-1.77060396	-0.03730369	0.24584400	0.88949114	-1.01135010	0.38274575	-0.76195803	0.79672244	0.72182222	0.47064516	-0.11511352	-0.72488711	0.28584600	1.06906937	0.56403874	2.48263425	-0.33180818
4.96_578.39	-1.43408986	-0.42627298	-1.42260126	-1.74975140	-0.22336242	0.08862786	0.86051206	-1.02689379	0.42704888	-0.62153462	0.82346571	0.84947832	0.46170346	-0.01572621	-0.73410635	0.32447341	1.12347149	0.65247369	2.29089456	-0.24781055
4.97_508.34	-0.82845226	-0.67030889	-0.98340427	-1.48839728	0.09970719	-0.27120515	1.16474385	-1.20565313	0.64682124	-1.04497420	0.94949696	0.61137629	0.01527427	-0.07544022	-0.79555199	0.49713366	1.31815823	0.64786138	2.28141347	-0.86859916
4.98_528.31	-1.22227843	-0.89597874	-1.18537276	-1.17196157	-0.01498747	-0.70486064	1.29806139	-0.53536023	0.55466154	-1.08609028	0.85786009	0.83816081	-0.03187536	-0.54436785	-0.78693817	0.66672490	1.46697678	0.41673201	2.19769727	-0.11680328
4.98_542.32	-1.29069392	-0.89973566	-0.02544007	0.04751309	-0.73972981	-0.24581501	0.60754488	-1.42378072	-0.18206297	0.35800546	1.24208534	0.08629223	-0.24109859	0.69965064	-1.31652575	-0.15926897	1.65327664	-0.15962314	2.53780676	-0.54840044
5.01_602.39	-0.3142627	-0.3539038	-0.4576868	-1.5161484	-1.6483892	0.6155575	0.4401710	-0.6557035	0.1513794	-0.3611631	0.2694769	1.4228203	0.8951800	-0.4113069	-1.0569892	0.4095268	0.4181608	-0.4580213	2.7630584	-0.1517565
5.01_494.32	-1.740659327	-0.676125028	-1.359522059	-1.281079104	-0.124557619	-0.453499252	0.832752941	-0.937684563	0.417651905	-1.192293768	1.052872803	0.966448355	0.635306165	-0.193858830	-0.314050124	0.163973058	1.267698870	1.222332159	1.709719863	0.004573556
5.01_532.28	-1.55965483	-0.82739661	-1.22646806	-1.82831383	0.11826261	-0.12840419	0.80705480	-0.95021010	0.20345964	-0.95685901	1.18216762	1.26756004	0.89747894	-0.32966935	0.03834281	0.09865881	1.07906789	1.27232488	1.26583565	-0.42323770
5.02_987.64	-2.16284094	-0.25285891	-1.31092700	-1.01708558	-0.50383635	-0.78568769	0.87452701	-0.86041521	0.68794598	-0.97667720	1.00473563	0.69441300	0.39681713	-0.03901979	-0.31510065	0.07187809	1.23261662	1.29958052	1.61883910	0.34309623
5.04_597.42	-1.42402972	-0.38605522	-1.02570642	-1.75020568	-0.81226883	-0.12179510	1.29841312	-0.82994555	0.78753400	-0.78539780	0.95537670	0.15578040	0.12128714	-0.05936958	-0.45653971	-0.09721941	1.42265864	1.34073378	1.84277243	-0.17602318
5.05_207.21	2.00758575	0.12022038	1.29011897	0.98462894	-0.23292651	1.36450902	0.78373535	0.63662527	0.14618236	0.81284907	-1.32953103	-1.55909681	-1.02393096	-0.46143112	0.01421399	-0.91657287	-0.53317096	-0.49869359	-0.26326070	-1.34205458
5.08_492.31	-1.39717900	-0.76608392	-1.20344936	-1.54300806	0.20618601	0.22835415	0.57558684	-1.20643304	0.33414505	-0.55014125	1.06313045	0.93477464	0.38237154	0.03909386	-1.12139365	0.30743293	1.37168914	0.76209463	2.03986883	-0.45703980
5.08_600.38	-0.53604600	-0.43882104	-0.77663675	-2.25782288	-0.92082754	0.70602651	0.54272067	-0.63659589	0.02557942	-0.40458255	0.95127564	1.44599424	0.65427904	-0.24948449	-1.18852463	0.57047382	0.81161483	-0.32208148	2.14636515	-0.12290606
5.10_468.31	-1.2954217	-0.5485243	-1.0732955	-1.5126184	0.1683979	-0.1023898	0.7735516	-1.1977395	0.5416281	-1.1246691	0.9543446	1.1632017	0.1917959	0.1113055	-0.7926598	0.3428297	1.6538080	0.6635841	1.7925196	-0.7096488
5.11_496.34	-0.10645033	-1.05778495	-0.17364045	-2.01101657	0.53697918	0.49327573	0.81677143	-0.64675267	0.06526192	-1.19748321	0.95545076	1.23544313	0.84471197	-0.41040248	-1.34300993	-0.12442010	0.90309884	0.83945783	1.60572698	-1.22521706
5.11_554.39	-0.275374305	-1.107417345	-0.229446186	-2.197987048	0.479636402	0.880494231	0.821215895	-0.698274106	-0.168413532	-1.144742257	1.033397548	1.447614379	0.867395614	-0.350158074	-0.961640913	-0.002900138	0.787555624	0.549452909	1.435982484	-1.166391181
5.11_979.57	-1.36381425	-0.55060333	-0.81605976	-1.04527199	-0.27669722	-0.34462545	1.04723381	-1.17588658	0.58549783	-1.20051121	0.73010358	1.67789830	0.48908511	-0.04573194	-1.25589366	0.31281407	0.73189045	0.39890606	2.15795268	-0.05628649
5.11_975.64	-0.8251000	-0.6473575	-0.4671004	-1.6663529	-0.1161282	0.0465033	1.0640035	-0.7317874	0.4585401	-1.4406118	0.6802033	1.2213353	0.4964970	-0.3212258	-1.3354773	0.1937487	1.1307677	1.0419507	1.9699913	-0.7523994
5.12_959.61	-1.43648713	-0.78538418	-0.85480179	-0.70452243	-0.36331734	-0.47318359	1.13910134	-0.96770302	0.46226173	-1.70647065	0.58246801	1.11499733	0.13858557	0.04966609	-0.85680175	0.65104748	1.28868337	1.01572652	1.96370262	-0.25756819
5.14_987.64	-0.4597370	-0.7163987	0.3751144	-2.2726843	-1.1027028	0.7587261	0.8530912	-0.1200786	1.0128042	-0.4155745	1.1657629	0.9896923	0.9598667	-1.0342378	-1.2059954	-0.2480991	0.3542359	0.6201213	1.4185661	-0.9324731
5.14_971.61	-0.94525071	-0.65533123	-0.32960703	-1.66460926	-0.33769539	0.15993198	0.57307276	-0.79548723	0.97444444	-1.02242079	1.03481505	1.48448704	0.67066326	-0.43616533	-1.35673524	-0.05926545	0.90087759	0.62813865	2.01024257	-0.83410568
5.15_466.29	-1.3742377	-0.6839203	-0.8463230	-0.9445658	0.6735174	-0.4685041	0.6808993	-1.2232700	0.7347895	-1.3884078	1.2793348	0.8402306	0.4554567	-0.2412137	-1.1127127	0.1442184	1.5077012	1.0685007	1.5096253	-0.6111186
5.15_955.58	-1.0192589	-0.5749779	-0.6710361	-1.1066694	-0.1050201	-0.3158395	0.6363997	-1.2571943	0.8715995	-1.2272991	0.8177324	1.5431260	0.2430433	-0.1083153	-1.3124494	0.2001715	1.1738118	0.6384550	2.1444601	-0.5707394
5.15_337.27	-0.780761702	-0.932003429	-0.873518801	-1.159254731	0.052175979	-0.027613459	0.517820433	-1.290278414	0.375267448	-1.198468478	0.982417536	1.688669659	0.581038949	-0.001095746	-1.120551332	0.121503609	1.084707529	0.480516748	2.154152784	-0.654724585
5.16_464.27	-1.0534034	-1.0963008	-1.0565950	-1.4780732	0.4760118	1.2735534	0.4151907	-1.1821026	0.7899938	-0.5808151	1.3157913	0.8275849	-0.1122332	0.4293374	-1.2180335	0.4094383	0.6717550	0.5925806	1.6619877	-1.0856681
5.19_929.56	-1.01000071	-0.47291404	-0.72554359	-0.95215521	-0.55913258	-0.83982839	0.56190737	-1.43660016	0.77609037	-1.36046060	1.00587718	1.47840510	0.52300702	-0.05010888	-0.94755164	0.23081228	1.51178946	0.81470090	1.73702841	-0.28532229
5.19_313.27	-0.64432049	-0.56639503	-0.41498896	-0.98583198	-0.29316450	-0.01995497	0.94381752	-1.36482889	0.54698266	-1.45107615	0.69540153	1.82153299	0.29605582	-0.26757814	-1.39812968	0.62403774	1.32837740	0.43857296	1.65193523	-0.94044507
5.20_319.14	0.76113687	-0.42918871	-1.54049232	-1.40551507	1.00488474	-0.58822548	1.07950667	0.61164899	0.09404614	-1.19847088	-0.37350608	-0.08637378	2.41762113	1.02372327	-0.17477839	-1.54238457	0.05834901	-0.04226544	0.30361371	0.02667020
5.21_480.32	1.59360248	-0.73286031	-0.03440969	-1.90873062	-0.27714239	0.50528989	0.10059077	-0.67168044	1.56746648	0.02466564	-0.29982018	0.50388871	2.17643058	-0.95525107	-1.58038614	-0.47879499	-0.10700612	0.07871933	0.53716584	-0.04173777
5.23_434.27	-1.12066698	-0.90188920	-0.70701335	-0.81444763	-0.22021192	-0.56264956	0.60605940	-1.13271753	0.66208678	-1.70951329	1.12774521	1.49039290	0.61436515	-0.01664474	-0.64521817	0.04532974	1.55196329	0.81062052	1.60379184	-0.68138246
5.23_903.54	-1.44498220	-0.56005480	-0.62535277	-0.52067812	-0.34801801	-1.08021726	0.50842367	-1.10108374	1.06173164	-1.75633808	1.05990586	1.52590161	0.30361556	0.04612721	-0.63505181	0.08999696	1.40693596	0.95860688	1.41921517	-0.30868373
5.23_925.53	-1.37264721	-0.68909822	-0.91379409	-0.53781751	-0.05314747	-0.87821666	0.62888087	-1.08680427	0.87715243	-1.72233564	1.05188254	1.42917739	0.43186200	-0.27507006	-0.60593244	0.17468842	1.47098978	0.95506204	1.53828736	-0.42311925
5.24_490.23	-0.64875825	-0.66878163	-0.74574455	-2.37304005	0.34381568	-0.17884415	0.62499246	-0.78117689	0.51669919	-1.50712139	1.33973346	1.41546072	0.74499729	0.33613857	-0.07456834	0.33330578	1.49034949	0.91084658	-0.68007518	-0.39822879
5.24_252.12	0.31560089	-0.62454613	-0.43925013	-0.86938992	1.35032867	-1.98369480	1.10375268	0.96092003	1.02842179	-1.54253843	-0.02899309	-0.57392924	-0.15442455	-0.59019354	-1.02430270	-0.05549077	1.84930577	0.13696029	0.13508972	1.00637344
5.25_438.26	-1.44096809	-0.36206683	-0.24036196	-0.13972381	0.94141976	-0.82200538	0.40629681	-0.68907860	1.20828790	-1.44452831	1.08578068	-0.17426943	0.48874802	-0.44187737	-1.88177292	-0.07327071	1.25071058	1.54927301	1.25821095	-0.47880430
5.25_951.54	0.04463362	-0.64755453	0.02095833	-1.29417258	-1.08393590	-0.12630401	0.72023829	-0.92295532	0.75661758	-0.86611548	0.73366871	1.89974391	0.97251886	-0.66402538	-1.56197687	-0.06527136	0.50657756	-0.05013171	2.12860667	-0.50112037
5.28_959.61	1.67823191	-0.78947098	1.17791460	-1.25763669	-1.53566666	1.38536168	0.28225722	0.88762271	0.33932241	0.03571467	0.32588230	0.75387135	0.33277542	-1.00747559	-1.36241090	0.07779592	-0.57386168	-0.77333702	1.18193174	-1.15882239
5.28_114.09	3.08083237	-0.52891864	0.62836014	-1.15421005	-0.08773750	0.60360692	0.46162837	0.72042017	0.87928463	-0.50318280	-0.41839635	-1.52325607	-0.67767589	-0.51384245	-0.67737030	-0.63303104	0.45904784	0.05320815	0.64541100	-0.81417852
5.28_558.32	-0.14301996	-0.42764367	-0.57617721	-1.99966928	-1.06730339	0.81640646	0.60509294	-0.33674777	0.56462699	-0.49568390	0.13403872	0.64179085	0.20429490	-0.38399992	-1.39977999	0.01687291	0.63434141	0.32679847	2.92014023	-0.03437881
5.28_450.26	-0.7405313077	-0.6682299129	-0.7420655324	-1.1382418019	-0.0004668795	-0.2077796969	0.5481184533	-1.3276317084	0.7172199818	-1.0703959300	0.7432795348	1.4645704924	0.4559111925	0.0112211383	-1.2730732283	0.1111646099	1.6209601286	0.4344553108	2.0264692216	-0.9649540664
5.29_363.16	0.20701696	0.54873682	-1.55831405	-0.11300511	1.35855053	0.72559039	1.74471538	0.38415759	0.68444862	-0.11730704	0.84177355	0.88791548	0.25037069	-0.53283438	-1.13480058	-1.84593007	-1.37792885	-1.28908844	0.08650633	0.24942617
5.29_500.28	1.13071296	-0.71559393	0.48415245	-1.65431150	-0.86156994	1.43791844	0.53227145	0.01349646	-0.06764518	0.16231065	0.43448578	1.52382685	0.87554059	-0.70820679	-1.63695046	-0.21544915	-0.46582834	-0.95615745	1.61663255	-0.92963546
5.30_452.28	0.04505213	-1.01839919	-0.34415219	-1.12307406	-0.90044118	-0.63297919	0.21438044	-1.50809919	0.09179422	-0.98006286	1.34226928	1.22251742	0.94393094	-0.42847629	-0.72365755	0.17958309	2.17500805	0.41633605	1.44179479	-0.41332471
5.30_502.29	0.99641884	0.88548593	0.01514084	-1.68815356	-1.25643409	1.31176490	0.19440007	-0.64743893	-0.53327378	-0.39679206	1.83968430	0.55922560	0.03025801	-0.86996299	-1.15850143	0.16360921	1.15029147	-0.69101534	1.17587430	-1.08058131
5.31_536.34	0.5879601	-0.8817821	-0.1840742	-2.1200990	-0.2961515	0.8674365	-0.2797746	-0.4286347	0.2055579	-0.3083343	0.4114769	0.8900573	1.7222817	0.5827247	-1.4707087	-0.4045799	-0.2466399	0.3582493	2.0516014	-1.0565669
5.34_480.31	1.43969053	-0.18415414	0.25923499	-1.33993699	-1.58433069	1.20474094	0.35492526	-0.33081383	-0.69557943	-0.07240301	1.08670941	0.38036980	-0.10807719	-1.39377294	-0.69922259	0.47562221	1.39786833	-0.27045360	1.50937964	-1.42979670
5.41_454.28	0.57781879	-0.57952305	-0.15026666	-1.38249387	-0.58614006	1.79305093	0.21856751	-1.00220661	-0.17069573	-1.19043362	0.38695243	0.48594554	0.06688305	-0.61446038	-0.81917266	1.86097051	2.06099997	-0.38652529	0.37794882	-0.94721961
5.45_452.28	0.430605423	-0.818704882	0.568800944	-1.301613165	-1.541380875	0.765308654	0.097445145	-0.682262668	0.705456576	-0.901746580	1.565104616	1.330439680	-0.489971818	-0.002552246	-0.979664627	0.228344454	1.497069742	-0.510086522	1.324590311	-1.285182163
5.48_90.09	1.18413892	-0.05654285	0.05098533	-0.29848949	-1.03898068	1.06432781	-1.21754189	0.55874239	1.73253047	-1.74893361	-0.41311237	0.30577044	1.00206935	0.48897110	0.41105715	-1.17348550	0.25482857	-0.58330254	1.12416508	-1.64719765
5.48_612.35	-0.96411267	-0.86230067	-0.46751149	-1.25162618	-1.37441496	1.54538333	1.00068765	-0.52923389	0.43782027	-1.30340347	0.70537864	1.18386202	0.39699990	-0.42212113	-0.59360002	0.90609919	0.36365344	0.06395927	1.97327401	-0.80879323
5.48_899.51	-0.14205741	-1.03486267	-0.68798332	-1.42228847	-0.69848065	0.05724885	0.73577125	-1.19643887	0.15251010	-0.99125904	0.95526685	0.77059621	1.10896671	-0.13507652	-1.34016162	0.82536081	1.36159267	-0.22545574	2.17578035	-0.26902948
5.51_424.24	1.3540422	-0.7885640	0.7297427	-1.5038045	-0.5424297	0.1906732	0.1646478	-0.5820364	0.6215745	-0.6992266	0.7448665	1.3911481	1.1984936	-0.2382958	-1.5383329	-0.2444681	1.2989854	-0.5783489	0.7890992	-1.7677663
5.51_534.31	-0.6815139	0.4340828	-0.1731261	3.6253802	-0.3223157	-1.0968198	0.4515004	-0.4027357	-0.4496642	0.5266106	-0.2982063	-0.8082942	-0.1210404	-0.5491622	0.5628558	-0.2343426	-0.8958482	0.3352272	-0.5306922	0.6281046
5.55_490.29	-0.827247034	0.661223485	0.006905215	3.543784936	-0.344117155	-1.021984530	0.420319118	-0.379527582	-0.399729809	0.452038276	-0.344268304	-0.907631365	-0.110806675	-0.467927658	0.571152263	-0.129780740	-0.944926922	0.187469893	-0.699072888	0.734127477
5.57_416.20	1.3211030818	0.2550248301	0.1670527788	-0.3975074334	0.8828311157	0.4285104423	0.0004893233	-0.3828555563	0.5747311060	0.9545559378	-0.5083239928	0.5261691084	0.1705166592	-1.7801826197	-2.3064295329	-0.9942344733	0.7934812860	1.6313251066	-0.2057822467	-1.1304749210
5.58_873.48	2.398369861	-0.625454478	0.657239789	-1.146306263	-1.276443153	2.165250794	0.400817834	-0.811834807	0.081990894	-0.628126352	-0.015645541	-0.001809212	0.226680832	-0.832160901	-0.603979714	0.315446269	0.514181341	-0.922798056	0.840390468	-0.735809605
5.58_380.13	0.868194816	0.252305945	0.079773366	-0.315935257	0.841240917	0.584684621	0.007243710	-0.460367161	0.445273827	1.104480595	-0.486828346	0.622706456	0.055674767	-1.925526547	-2.304003677	-1.052252855	0.868887163	1.743426738	-0.006487057	-0.922492021
5.58_196.10	1.20663132	0.24670496	0.12921931	-0.41654908	0.95262610	0.43111935	-0.01547334	-0.45309666	0.49689022	1.04793733	-0.44196685	0.46709638	0.10495233	-1.84320600	-2.25100945	-1.08266492	0.86277721	1.69928351	-0.18034472	-0.96092699
5.58_358.15	1.33513580	0.23841724	0.30246704	-0.32987554	1.01321435	0.32678990	-0.06795346	-0.30323508	0.66481986	1.00922916	-0.49441103	0.24259010	0.02182920	-1.92380875	-2.26151457	-1.05786920	0.91180889	1.52816328	-0.26419803	-0.89159916
5.59_584.32	-0.90117969	-0.83941631	-0.40902873	-1.20152105	-1.36024442	0.78891783	0.71481316	-0.81756123	0.74626585	-1.72350863	1.10933019	1.65897695	0.58108558	-0.09047208	-0.36580495	0.51932088	0.62098002	0.04363690	1.71669846	-0.79128875
5.59_446.26	-0.7793727	0.7465561	0.1583184	3.4839687	-0.3265422	-1.1372375	0.3948251	-0.3961306	-0.4221526	0.4114913	-0.1949069	-0.9267930	-0.1532742	-0.4753328	0.5736886	-0.1564382	-0.9874119	0.1344163	-0.7213209	0.7736490
5.59_104.11	2.0848302	-0.3213628	1.0314190	1.0256136	-0.2018467	1.5784085	1.0629835	0.6065204	-0.4215986	0.4203495	-0.8635536	-1.0669678	-0.7869511	-0.9222120	-0.1328752	-0.7239922	-0.3177366	-0.4111751	0.3069789	-1.9468319
5.64_402.23	-0.82595054	0.60112966	0.28238320	3.53898605	-0.38460228	-1.19539312	0.31769201	-0.45420153	-0.39553436	0.35164073	-0.12942587	-0.84027023	0.07596652	-0.46881894	0.51477244	-0.25724847	-1.00494077	0.16697480	-0.60424528	0.71108598
5.67_196.10	1.36556624	0.11559573	0.32869967	-0.73000006	1.48648506	0.98594399	-0.67158675	-0.71251822	0.21628657	0.76350296	-0.03342527	0.40887497	0.31301938	-1.39776155	-1.95793905	-1.46768490	0.30866981	1.66619844	-0.76195506	-0.22597196
5.67_416.20	1.2502727	0.1654088	0.1364342	-0.7077936	1.2859213	1.0231858	-0.7469038	-0.5976694	0.3999140	0.7577116	-0.0231384	0.5794786	0.2516470	-1.3763168	-1.9461746	-1.6347248	0.3193419	1.7931305	-0.6007321	-0.3289929
5.69_341.18	-0.62582967	0.45519467	0.29207865	3.55119882	-0.13613563	-1.20685268	0.57321169	-0.79387239	-0.33721987	0.09512790	0.01652113	-0.74677775	0.70751838	-0.44419439	0.12437709	-0.57756402	-0.94335661	0.17550144	-0.64018726	0.46126052
5.69_358.21	-0.687599788	0.456446247	0.320221406	3.521572793	-0.226273239	-1.130399284	0.660704037	-0.845538449	-0.373712786	-0.003168348	0.086649157	-0.822139785	0.704551484	-0.496399374	0.241734653	-0.573204916	-0.933431971	0.164909385	-0.522809406	0.457888186
5.83_530.32	0.5446076	-0.5107792	-1.0395474	2.2072042	0.9280117	-0.9232765	0.7354261	-0.6627972	-0.6803568	-2.1965747	0.4737049	0.4885147	0.9994419	-1.0868892	-0.5889095	-0.2771154	0.6456646	-0.3508259	0.8258414	0.4686547
5.87_483.34	-0.74270812	0.89830497	0.57256883	2.05333020	-1.14959532	0.00451961	-1.02217428	0.54671728	0.03340122	1.01848449	-0.92286855	-0.26809396	-1.28336247	0.31460159	1.03308496	0.35382513	-1.61506468	0.34693731	-1.26665097	1.09474276
5.87_533.33	-0.77590643	0.91498314	0.63772354	1.93635425	-1.20129393	0.01748887	-1.03411023	0.51304467	0.04473740	1.07349137	-0.92120566	-0.24646769	-1.25589133	0.31035937	1.05846398	0.36472680	-1.66245420	0.36634180	-1.23854232	1.09815660
6.04_60.06	-0.250777486	-1.042474037	-0.613913815	-0.423054258	-0.135867955	0.002480018	0.647709594	-1.043149837	-0.276565889	-1.228598991	1.963185658	0.417307944	0.902907720	0.137742793	0.387440915	-0.699746635	-0.237832614	2.709765868	-0.088291355	-1.128267640
6.15_218.14	2.05846939	0.54882849	0.45045101	-0.13645539	0.08560892	2.77428981	0.10828237	0.26293864	-0.52016813	0.38681259	-0.68163455	-0.47116113	0.11866052	0.11584955	-0.32303209	-0.52452220	-1.00254215	-1.34705774	-0.55825951	-1.34535839
6.17_380.13	-0.153313993	-1.698730674	-0.159027103	-1.311526060	0.787407440	1.676498636	-0.653627234	-0.392927538	-0.233440577	-0.875800146	0.340487733	0.924325232	0.817177962	-0.004875408	-0.870706422	-1.429935740	0.309311107	2.146819146	0.217039262	0.564844375
6.18_546.28	1.914954576	-0.477887773	1.360999073	-1.187161760	-0.436763256	1.843218548	0.011583024	0.008210759	-0.043152404	0.696916827	-0.095486947	0.221789224	0.555509384	-0.956332458	-1.408242626	-0.575993237	-0.078557904	-0.975140975	1.064135030	-1.442597103
6.18_524.30	1.91386626	-0.56668927	1.47388266	-1.26458530	-0.71810785	1.73986390	0.12127532	0.31677893	0.29857003	0.81912076	0.01874684	0.03652910	0.43120790	-1.14121138	-1.50214599	-0.67110745	-0.06374200	-0.70209387	0.72661689	-1.26677549
6.20_544.26	1.92325509	-0.70206712	1.30302012	-1.42894024	-0.30723335	1.71999190	0.24975402	0.01525704	-0.03891534	0.69024038	0.12512883	0.71209919	0.22430937	-1.22803347	-1.33979843	-0.56719007	-0.14279238	-0.82082413	0.92621842	-1.31347982
6.21_218.14	1.60332483	0.20113237	0.26973272	-0.06750012	-0.00592279	3.43168393	0.16861641	-0.10937575	-0.61474420	0.09932459	-0.59740500	-0.26014195	0.10192311	-0.05294784	-0.36780282	-0.22429391	-0.95090476	-1.18843162	-0.45779067	-0.97847655
6.21_522.28	2.02808560	-0.65038850	1.30428952	-1.45386832	-0.27193745	1.65581241	-0.03379980	0.20177210	0.17643186	0.86776571	-0.06540887	0.35508030	0.40205049	-0.97365720	-1.53083605	-0.63952227	-0.27442152	-0.83515496	0.91948279	-1.18177582
6.21_581.31	-1.02937500	-1.16326108	-0.87458088	-1.13315969	-0.98688971	0.07394774	0.74161149	-0.88111014	0.63516277	-0.98406438	0.88164882	0.98497820	0.63454786	-0.28594618	-1.00789997	0.34340065	1.81598353	1.04796074	1.68769951	-0.50065428
6.21_599.32	-1.15409502	-0.97531092	-0.97546261	-1.18036922	-1.02588920	-0.04578826	0.76849684	-1.02241613	0.61306036	-1.01214880	0.80469359	1.17616587	0.49863032	-0.11727223	-0.82956819	0.31976437	1.75994580	1.19887418	1.58535349	-0.38666423
6.21_174.11	0.12212183	-0.54661815	0.19603592	-2.49679534	0.72652980	0.55798537	1.53659746	1.37074673	0.31792221	-0.83299134	-0.05612572	-1.34406242	-0.62166580	-0.67429295	-0.71912875	-0.20269333	1.06094011	0.16853138	1.47485609	-0.03789309
6.22_636.32	-1.03172936	-0.32434959	-1.11274318	-1.65624867	-0.04090498	-0.21926988	1.18262688	-1.29173052	0.71855677	-1.15533425	0.82139207	0.80408126	0.73758803	-0.79671749	-0.80064838	0.19744783	0.70212071	0.90476974	2.07550889	0.28558411
6.22_168.06	-0.912385711	-0.529323737	0.293827707	-1.118749039	1.132972784	-1.224695618	-0.005157586	-0.659476511	0.741435100	0.215745364	0.792843756	1.183902007	0.959606438	-1.100226208	-2.153905425	0.087863823	1.139798193	0.924161202	1.050240575	-0.818477113
6.22_359.26	-0.9853599	-0.5619567	-1.0089954	-1.6401643	-0.1210231	-0.2318723	1.1846810	-1.3097228	0.6276868	-1.2052497	0.7854673	0.7496515	0.8073732	-0.7189666	-0.9133208	0.3008589	0.9294849	0.9291550	1.9441083	0.4381646
6.24_597.30	-0.74200445	-0.93648635	-0.87885600	-1.66985302	-0.40877919	-0.04388028	0.51337004	-1.06387401	0.54566050	-0.74778103	1.11028899	1.43957898	0.46211301	-0.26204254	-1.23344228	0.36692328	1.28177122	0.93471758	1.87922461	-0.54664905
6.24_614.33	-0.70512777	-0.97925535	-0.92642337	-1.62181592	-0.42127895	0.02379918	0.52650121	-1.07311780	0.45482081	-0.71123606	1.03828965	1.48422025	0.41636419	-0.36352351	-1.19165118	0.46766277	1.29622969	0.95899386	1.89429198	-0.56774367
6.25_253.13	-0.287672829	0.147284110	0.325618328	2.685965945	0.226460782	-0.459947059	0.845943295	-1.832587696	-0.105413716	-0.817709893	0.747263771	-0.539984976	1.700478676	-0.233674014	-0.837124237	-1.131883303	0.003691443	0.545637076	-0.483223586	-0.499122116
6.25_496.27	1.26333544	-0.89275388	1.61863640	-1.37297155	-0.94930657	1.57855710	0.26821426	0.10093052	0.84771636	0.39900330	0.57575612	0.85030620	0.74091718	-1.10342766	-1.31634200	-0.99596495	0.03911431	-0.71418495	0.32248303	-1.26001865
6.26_638.33	1.416261040	-0.074649982	0.678563152	-1.853582306	-0.775628446	1.439932636	-0.005956874	-0.585856789	0.503456834	0.160548310	0.442833521	0.603086864	1.103116608	-1.261665428	-1.724639746	-0.036930199	-0.265679111	-0.500804447	1.564050825	-0.826456464
6.26_603.29	1.54059660	-0.18799485	0.50843512	-2.13444185	-0.83812603	1.37394762	0.02232781	-0.36443477	0.53078264	0.38126911	0.51991854	0.46304936	0.90962450	-1.04827531	-1.70457360	-0.31989842	-0.20053765	-0.14282273	1.55137179	-0.86021788
6.27_164.13	1.2385689	1.1946562	0.1764018	0.2933375	1.0938376	-0.1804096	-0.8666547	-1.5180148	-1.5152860	-1.1504238	0.8457090	-0.2035241	1.3592122	-1.1120241	0.1023692	-0.5305834	-0.1194190	-0.5747087	-0.3765436	1.8434992
6.28_311.26	-1.456696327	-1.020174322	-0.781749021	-1.213456042	-0.650653144	0.005455542	0.564612413	-1.115283790	0.560356904	-1.332663796	1.291751855	0.918153812	0.525086572	-0.035174194	-0.176881370	-0.062966279	1.476348848	1.513419952	1.468194675	-0.477682290
6.29_636.31	1.63284713	-0.34368124	0.40686640	-2.12443947	-1.19808381	1.26727226	0.65752530	-0.24997966	0.58782487	0.13311373	0.46837388	0.33056377	0.64897033	-1.55126111	-1.14392784	0.12456064	-0.61237912	-0.52443962	1.58078940	-0.09051583
6.29_601.28	1.62544354	-0.41597548	0.68875592	-2.09192839	-1.03293663	1.25299111	0.70455450	-0.41116874	0.64311501	0.05603723	0.30378032	0.25010717	0.77473580	-1.41271603	-1.33833168	-0.03020676	-0.54182116	-0.56479654	1.56812356	-0.02776276
6.39_230.19	3.12926652	-1.11174944	0.72181705	0.31926323	-0.50947948	0.31994628	0.04862486	-0.33701557	-0.44893069	1.26664656	-0.58148962	-0.49933239	0.49277099	-1.09309457	0.20077600	-1.28677477	-0.38773384	-0.31048374	0.77332468	-0.70635205
6.40_610.34	-0.8870454	-0.8227436	-0.3184443	-1.9182273	-0.1575540	-0.2466189	0.8385064	0.3889448	0.8815589	-0.1943440	-0.1864336	-0.9868423	0.7370771	0.1699058	-2.0043901	0.3285779	1.1518575	0.3886429	2.0473855	0.7901865
6.45_638.33	-2.1643830	-0.3584715	-0.8305170	-0.8518639	0.3555783	-1.3703834	0.7389112	0.2720244	1.1270071	-0.8907345	0.4087511	-0.8782633	-0.3439973	0.6968544	-0.7697088	0.3233132	1.5701013	0.6637331	1.5310023	0.7710462
6.47_582.30	-1.02017946	-0.93432040	-0.32426473	-1.84957231	-0.26566056	-0.84417756	0.69611131	0.21629030	1.35838938	-0.69398516	0.37167937	-0.27924617	0.88671035	0.05746629	-1.68991699	-0.02344595	1.53135083	0.67330713	1.76764208	0.36582225
6.48_636.31	-1.9850443	-0.3117594	-0.9015733	-1.0985023	0.5982238	-1.2154078	0.5494275	0.1555330	1.2644837	-0.9514738	0.4144317	-0.6301434	-0.1437644	0.7053765	-1.0717251	0.1907963	1.5644942	0.5184670	1.6898602	0.6582999
6.49_206.04	0.56963743	-1.15449700	-0.84889212	0.71319627	2.07444008	-1.07805347	-0.07124053	-0.41000292	-1.28901630	-0.18306233	-0.63771530	0.65952734	1.49243707	-1.25745289	0.01917593	1.17933500	1.22196733	0.12953615	-0.02126666	-1.10805307
6.49_160.10	-0.873332256	-0.399070599	-0.014025394	-2.126210537	0.453666498	-0.510048908	1.193759222	1.064824758	1.260583281	-1.021030350	0.225552096	-1.165172582	-0.696572393	0.008982766	-1.016975946	-0.319024288	1.705013436	0.563224992	1.192770670	0.473085534
6.50_160.13	1.3956916	-1.2322655	-1.5564027	0.3454961	0.9591998	0.1593083	-0.6851836	-0.6716629	-0.7337598	-0.8913618	0.4501002	0.8700073	1.9266646	-0.6515409	0.1204788	1.0831647	-0.6842780	-0.2997607	1.2617888	-1.1656842
6.51_663.29	0.61026594	-0.67382536	-0.05282573	-1.62395184	-1.04847633	0.45275942	0.53166206	-0.83432638	0.52977837	-0.41838561	0.54359672	0.80065971	0.56515689	-0.59801165	-1.98762415	0.50177418	1.40811856	-0.22070293	2.13569379	-0.62133566
6.57_264.18	0.6955619	0.9382996	0.9116445	0.3931492	0.7018102	1.4341896	0.9551889	0.8485608	1.3647275	0.8833279	-0.2494350	-1.1854497	-1.1608733	-1.1822978	-1.4022353	-1.3677044	-0.3881316	-0.6616864	-0.6673709	-0.8612758
6.67_509.16	0.43023108	-0.44098595	-0.93561701	3.44439390	-0.30172102	-1.59572070	0.72203143	0.31430602	0.19030540	-0.88065799	0.13119704	0.15111760	0.08764138	-1.09710039	-0.29336295	0.14369143	-0.06977338	0.52746324	-0.38961897	-0.13782017
6.67_112.05	0.44348052	-1.27287838	-1.12733265	2.55072803	-0.07858288	-1.36003613	1.02727894	0.31141325	-0.32638142	-1.26562044	0.79912015	0.80341578	0.74424568	-1.07044987	-0.67970112	-0.14494658	0.45244622	0.52226194	0.42368678	-0.75214783
6.86_428.20	-0.70702050	0.63070202	-0.61834213	3.60087978	-0.65938284	0.53769722	0.05999946	-0.38369308	-0.69364324	-0.05896056	-0.47989880	-0.62253871	-0.98147816	-0.08425034	0.34138290	0.19416720	-0.86756062	-0.20131676	0.06922630	0.92403085
6.93_632.34	-1.14568704	-0.55513465	0.94744856	-2.11623705	0.35764557	0.09574134	0.67022447	-1.07165346	0.79468427	0.05642580	0.44193779	0.28370399	-0.39035755	-0.96863684	-1.18262944	0.73953117	1.26879722	0.65329212	1.91265033	-0.79174659
6.95_321.20	3.0861984	-0.1769546	-0.9338351	1.8491832	-0.4835112	-1.2274404	-0.7539487	-0.4059383	-1.1944016	0.3034606	0.2399042	0.1141892	0.2325425	0.2403898	0.2632360	-0.4397225	-0.2914503	-0.1736361	-0.6576223	0.4093572
6.96_118.09	3.1493013	-0.2936907	-0.7006502	1.7907622	-0.5395613	-0.8568744	-0.7787486	-0.4740217	-1.1934344	0.1921571	0.1531428	0.2757093	0.3948127	0.4306951	0.4337897	-0.4277036	-0.4434189	-0.3972788	-0.8857878	0.1708004
7.00_236.09	-1.01130010	-0.38052319	-0.56279926	-1.54552506	1.05216241	-1.22428634	1.11133419	0.75477168	0.64215322	-1.19811432	-0.11752408	-0.09952905	-0.73150431	-0.43643567	-1.21849328	0.23165048	1.84178204	0.77095879	1.47568202	0.64553984
7.12_236.09	-0.5071110	-0.3376364	-0.4777293	-1.7400005	1.0159212	-1.1760600	1.1528980	0.7893317	0.5778730	-1.1826618	-0.2017012	-0.1082091	-0.6680936	-0.6949779	-1.4014892	0.3454289	1.6635752	0.7496060	1.5780405	0.6229956
7.26_182.08	1.29702306	-0.22352656	0.59955579	-0.16489467	0.57853962	-0.98527495	0.39911706	0.99679730	1.80643513	-0.46091862	0.09376624	-2.18506628	-1.24832986	-0.23683871	-1.22514307	-0.97294915	1.18004201	0.69026005	0.37048654	-0.30908094
7.34_203.05	-0.6691122	-0.5817791	0.3250793	0.3587059	-0.7060841	-0.9335427	1.2499617	-1.1410581	-0.3766144	-1.0689320	1.2201114	1.8357936	-0.2797475	-0.4939910	-0.9091542	-0.3131426	2.0701470	1.2517771	-0.6938947	-0.1445234
7.46_527.20	-0.89321386	-0.43361532	-0.71487799	-1.24356009	0.25581705	0.45984913	0.72537998	-0.90852295	0.28885644	-0.56981043	1.54286251	0.60881149	0.57170168	-1.83914970	-0.95110134	0.37145056	-0.04165629	1.03225782	2.25464136	-0.51612006
7.47_272.13	-0.255958488	-0.835489292	-0.553831959	-0.735476458	-0.650609842	-0.588272747	-0.492460768	-0.620679479	-0.387301409	-1.007692025	1.104224912	1.262674726	2.494440688	1.999509062	0.961058224	-0.544993269	-0.002828698	-0.235848898	-0.229914155	-0.680550122
7.48_549.18	-0.65050521	-0.39631833	-0.60384381	-1.14381410	0.34581944	0.54819706	0.70358678	-0.98245095	0.03123174	-0.49498970	1.55342903	0.35732982	0.86525337	-2.11687801	-1.03105529	0.34676299	-0.10308408	1.05308446	2.09821753	-0.37997274
7.48_412.14	-0.62620682	-0.61958650	-0.60047992	-1.29634262	0.43365959	0.51486795	0.70725177	-0.96953861	0.07781189	-0.58833450	1.51173033	0.61563046	0.87672022	-1.98723371	-0.97297771	0.32031553	0.10208656	0.98536530	2.05697983	-0.54171904
7.49_444.07	-0.2042341	-1.1417371	-0.2530464	-1.5202047	0.3963422	0.6482488	0.4743322	-0.9040765	0.1015262	-0.5880783	1.7008241	0.5971988	1.3176669	-1.6623208	-0.8069419	-0.2058532	-0.0264428	0.8657773	1.9050822	-0.6940628
7.49_434.13	-0.41013012	-0.75350956	-0.56585067	-1.07094178	0.52660324	0.63272800	0.64367090	-1.03290208	-0.07349360	-0.55995868	1.38969746	0.45555413	1.07337965	-2.12262324	-0.98783221	0.40471025	-0.01360053	0.95725583	2.04409128	-0.53684827
7.49_571.17	-0.566354512	-0.568736256	-0.574910811	-1.164475681	0.437018399	0.523638319	0.631030813	-0.990646407	0.078743837	-0.564526565	1.526434815	0.466912120	1.008312267	-2.163076578	-0.949539330	0.278890039	-0.007757163	0.963682127	2.044596786	-0.409236220
7.51_499.97	1.1014891973	-1.3336298472	0.0009845052	1.3607136996	1.2371621690	1.0520442065	-0.0336324045	-0.4890260203	-2.4031698869	0.3791624715	-0.7242806515	-0.6501698924	1.7585849490	-0.3303240424	-0.3466221385	0.7403743747	-0.3894789021	-0.0496236941	-0.4601366336	-0.4204214593
7.65_286.10	-1.3371941	-0.4210340	-0.4173600	-2.2205766	-0.2339210	-0.8570119	0.6736251	0.3437255	1.0770949	-1.3186561	0.6954028	-0.3124130	-0.3276620	0.2498508	-0.7338973	0.4209746	1.4106849	1.2951793	1.5108832	0.5023049
7.68_294.10	-0.006669162	-0.905525879	0.376620291	-1.227672911	1.012001871	0.711726403	1.802790963	2.415929098	0.251815032	0.102561334	-1.010869183	-1.392053466	-0.249544356	-1.173913907	-0.883476267	-0.346273431	0.028505706	0.048471034	0.690052605	-0.244475774
7.70_236.11	0.4550653	-0.5656111	0.3869798	0.2265125	-0.3965847	1.4737805	1.1607558	2.0943665	0.8018070	-0.3150617	-0.2294925	-0.1572669	0.2138798	-2.3803952	-0.2314439	-0.3431660	-0.2297291	-0.7422597	0.4270691	-1.6492055
8.06_244.10	-1.40955822	-1.14634758	0.03233663	-0.32960936	-0.63798214	-0.73090807	-1.10393363	-0.77771576	0.34877748	-1.80025029	0.34759960	1.79813146	1.76940730	0.72915417	0.12044855	0.39281288	0.61081108	0.73638758	1.16145486	-0.11101654
8.09_159.16	-0.08383006	-1.81731890	-1.03729236	-0.88221030	0.31836965	-0.94075363	0.25029685	-0.68453805	-0.40632548	-0.43045136	0.02485061	1.68708230	1.28873708	0.91037711	0.09144632	-1.29105571	1.93048302	0.74905458	0.71666498	-0.39358666
8.10_204.09	2.1054100	-0.5965270	1.2066562	-0.7264677	-0.4361785	1.1797872	0.3564727	-0.3515933	0.7402814	0.1621534	-0.2618744	1.0989132	0.7944157	-1.8666032	-0.6170219	0.1948134	-1.0942108	-0.5886802	0.2506287	-1.5503748
8.11_157.17	-1.0499453	-1.3181111	-0.7648975	-1.2179788	-0.8836129	-0.8191271	-0.5350482	-0.9222226	-1.1193796	-0.8876320	1.2126077	0.8064409	1.1255407	0.9194656	0.7815552	0.6792554	0.9641419	0.7655527	1.3315546	0.9318403
8.11_289.13	-0.3345864	-0.7168906	0.6547379	-0.5936692	-0.5207720	-0.2351240	-0.2604196	-0.3250567	-0.3505589	-0.5585281	-0.4209915	-0.5850650	2.9887720	2.3784842	0.8337583	-0.5438032	-0.2479932	-0.3590454	-0.2519415	-0.5513069
8.28_344.14	0.9660772	0.5191683	1.1606410	0.7545763	0.5516395	1.2192816	0.9515878	0.7019913	1.4172983	1.0452579	-0.6263147	-0.8719681	-0.4577731	-1.1392821	-1.0499137	-0.8297726	-0.5574373	-1.0433898	-1.1780791	-1.5335886
8.30_169.06	1.98979563	-1.83769459	-0.86789765	-0.71313289	0.42540254	-0.02251176	0.33691895	-0.82019348	-1.49260982	0.70872355	-0.27208603	1.52897628	1.18965137	-0.84166188	-0.35890151	0.41876271	0.57723621	-0.24676398	0.99332109	-0.69533473
8.32_247.06	-0.68838751	-0.55749776	0.01774244	-1.47255564	-0.14817937	-0.28723125	0.15648434	-1.32630719	0.59217911	-1.09237453	1.42883454	1.84068728	0.59081221	-0.04473934	-0.82724310	-0.58118287	1.54336177	0.66726600	1.31211081	-1.12377993
8.32_154.13	-0.58116327	0.79220134	0.64335025	2.23644770	-1.34591060	-0.33248595	-1.39244948	0.44555649	-0.30963555	1.21414806	-0.68112546	-0.27448662	-1.00287377	-0.02849759	1.29727592	0.28466031	-1.05606443	0.14713585	-1.15526999	1.09918678
8.35_794.30	-1.57556568	-0.81938712	-0.84704190	-2.16721608	0.64147864	-1.04204462	0.58495434	-0.74842160	-0.85701736	-0.50151106	1.00047347	0.16092794	1.14258034	1.11729910	0.02128629	0.68107724	0.54806186	1.34999725	0.55447238	0.75559658
8.38_270.11	-0.286330258	-0.359716499	-1.363100009	-1.476845174	-0.021394408	-1.186987233	-0.004191378	-0.095728023	0.268989335	-1.379565031	1.508120694	1.396950083	0.678741310	0.676889954	-1.586633668	-0.000862666	1.099661814	1.099433068	1.125419030	-0.092850941
8.38_410.14	-0.62567465	-0.89814639	-0.43827013	-2.99964464	0.76525738	1.96358569	0.30614964	-0.43778832	-0.25100746	-0.38200336	1.56978123	0.34004392	0.56772652	0.42336402	0.31753295	-0.20181584	-0.03812699	0.38898352	0.15573748	-0.52568455
8.43_618.15	2.89182466	-0.73105676	-0.76651676	0.20327434	-0.58775735	-0.34323729	-0.20542230	-0.50796783	-0.90123309	-0.59324549	1.65243502	-0.65884169	-0.31953959	-0.76758842	-0.43587229	0.08376600	-0.03285264	-0.16724307	0.36115540	1.82591915
8.44_622.21	-1.654281999	-0.368966841	-0.481140295	-1.351185291	-0.100737703	-0.735454974	0.325555161	-0.846240515	0.155389416	-0.659524831	0.976284367	1.717601121	-0.484752459	-0.007162354	-0.330796476	-0.264179576	2.207984025	1.480444274	0.828890600	-0.407725649
8.46_163.06	-0.8442653	0.2510367	-0.3605200	0.1185100	-0.1174709	-1.3592520	-0.3850798	-0.6358998	1.5731667	-1.4061698	1.2286190	1.7074975	-1.4285359	-0.1818380	-0.2052600	-0.4144706	1.5983569	0.2421706	1.2305762	-0.6111716
8.46_360.15	-0.8159850	0.3452171	-0.4354927	0.1926650	0.1054068	-1.3546984	-0.3985084	-0.4636554	1.6592603	-1.3623362	1.1510919	1.7869101	-1.5129347	-0.3910606	-0.3062588	-0.3530200	1.4975207	0.1946056	1.1233312	-0.6620585
8.48_148.06	1.34983828	-0.42909862	0.73816369	0.75444748	1.23113557	1.11726429	1.13769708	0.87766238	-2.11936357	-0.23239015	-0.05656480	-0.71007063	-0.01247888	-0.74242087	-0.15935238	0.17329951	-0.70691254	0.25930259	-0.29342317	-2.17673527
8.49_84.04	1.33137397	-0.50308921	0.75057967	0.67956611	1.11272515	1.12219508	1.19241211	0.81741850	-2.26376626	-0.11290356	-0.07019249	-0.87294046	0.16521003	-0.67979155	-0.08735804	0.18778596	-0.66740186	0.28734349	-0.31624026	-2.07292637
8.49_284.12	0.4750702	-1.2999829	0.6686569	-1.7108004	0.5116499	1.4516899	1.8963234	1.5587813	0.3589552	0.5884618	-0.4312907	-1.3228245	0.0925460	-1.0798937	-0.8301141	-0.8606509	-0.1580174	-0.2204902	0.4539495	-0.1420192
8.56_707.22	-0.81022903	0.52536679	-0.46316091	-0.03930164	0.49772626	-1.18022405	-0.28757982	-0.34552826	0.99836153	-1.26385078	1.15898844	1.27339309	-2.24873605	0.03268064	0.21377454	-0.57982946	1.68483654	-0.05037785	1.38482577	-0.50113574
8.57_365.11	-0.79349576	-0.31189933	-0.43679996	-0.60914457	0.39163572	-0.61601918	0.23868301	-0.71268412	0.67393315	-1.19426542	1.20780935	2.23804944	-1.28749414	-0.21328152	-0.17881159	-0.56970168	2.20415618	0.81350924	-0.01633297	-0.82784588
8.59_325.11	-0.70214605	0.30238689	-0.37061125	0.43988242	0.12523849	-1.56248026	-0.40051915	-0.48742399	1.54416665	-1.40784150	1.18634302	1.60355044	-1.49750788	-0.27936102	-0.05908804	-0.34432529	1.55703959	-0.11543866	1.20734249	-0.73920688
8.59_188.18	2.970606452	-0.332278486	1.312145128	0.717671949	-0.046821698	0.408029638	-0.426567234	0.120421069	0.003970309	0.851828266	-0.952649604	-0.403980632	0.033140454	-0.896971989	-0.811515060	-1.467288636	0.641920434	-0.423768028	-1.203809784	-0.094082549
8.59_360.15	-0.743221490	0.403376541	-0.494590373	0.442698222	0.098469688	-1.504721062	-0.322849672	-0.480912819	1.548773034	-1.351162447	1.192532170	1.632170044	-1.564185929	-0.305834228	-0.114632792	-0.402406610	1.536346706	-0.006835398	1.154788217	-0.717801801
8.59_163.06	-0.683401411	0.285657855	-0.379272294	0.361041801	0.207082262	-1.454752933	-0.490756846	-0.519756254	1.453468344	-1.358406266	1.157450510	1.746854270	-1.461386587	-0.329303208	-0.161701216	-0.339062326	1.580457732	-0.005174702	1.243921245	-0.852959976
8.59_580.16	-0.81817172	-0.05051093	-0.62189921	-0.02651001	0.61715249	-0.88362772	-0.06213700	-0.61384261	0.81273473	-1.31300570	1.27639559	1.53673935	-1.54503939	-0.13673317	0.09941195	-0.36647924	2.05145200	-0.13232258	1.35930118	-1.18290802
8.59_558.18	-1.2005101	0.2568013	-0.2804788	-0.1874241	-0.5019009	-1.5571046	-0.3753413	-0.5456098	1.4760174	-1.3580263	1.2327638	1.7401424	-1.0285415	-0.2073846	-0.2713390	-0.1590406	1.4524346	0.7436385	1.2611749	-0.4902711
8.60_284.12	0.252155996	-1.204189962	0.759948459	-1.393125199	0.596456546	1.351025521	1.962687224	1.749215846	0.448362852	0.554764657	-0.597333538	-1.356640289	0.005643929	-1.234430685	-0.758821895	-0.827638728	-0.251336361	-0.341096769	0.428908568	-0.144556173
8.60_198.05	-1.19569043	-0.80816058	-0.19750387	-1.72241155	-0.61838392	-0.42270396	-0.07967278	-0.84596632	0.63702409	-1.04267999	1.34825859	1.52254823	0.59750197	-0.03388539	-0.63722289	0.30361685	1.06018354	1.31499445	1.62530391	-0.80514996
8.60_646.18	-1.41218146	-0.69198983	-0.13650341	-1.74774379	-0.80585368	-0.61054901	-0.09485453	-0.78748553	0.67112557	-0.82799624	1.28908741	1.36497652	0.62139119	0.03990761	-0.73418852	0.42514753	0.85841612	1.61366598	1.53802460	-0.57239653
8.60_861.23	-1.394362280	-0.828676667	-0.001866134	-2.010313028	-0.831308906	-0.317680535	-0.054442205	-0.782716489	0.432741612	-0.789362961	1.244605776	1.274082986	0.819915080	0.067056693	-0.624214775	0.542933614	0.719370513	1.620679339	1.460478334	-0.546919967
8.60_883.21	-1.121074619	-1.209235481	0.008986946	-2.236321090	-0.410371599	0.310256926	0.140486193	-0.889137369	-0.308978207	-0.594985547	1.002443576	1.047069677	1.138914177	0.142589115	-0.521562110	0.585680867	0.766729578	1.382553052	1.593114637	-0.827158724
8.70_325.11	-0.49835974	-0.03484036	0.57816417	1.32350671	-0.46471073	-1.62884124	-0.03530817	1.20130613	2.13259693	-0.09332510	0.44260919	0.54043156	-2.17013794	-0.96786744	-0.25494032	-0.82788835	0.68132285	-0.03130449	0.52216301	-0.41457668
8.71_163.06	-0.45937138	-0.07496893	0.62058764	1.29813061	-0.43112219	-1.63001324	0.02243677	1.17551323	2.12040343	-0.12385234	0.50932387	0.48501533	-2.13509281	-1.02955578	-0.27590958	-0.84888925	0.68403520	-0.07933748	0.62363663	-0.45096977
8.74_234.10	1.175046744	-0.284175750	0.817549133	-0.351731542	0.114526260	-1.702810544	0.002995436	0.456330038	1.621539334	-0.538499581	0.504521666	2.000786470	-0.424949066	-1.492256833	-1.058594429	-1.066964591	0.752645593	-0.057563988	0.508260877	-0.976655227
8.75_252.11	1.30694578	-0.26929237	0.78537903	-0.49315831	0.09331605	-1.53939225	0.03818558	0.26215283	1.50980648	-0.53662423	0.60771790	2.15590706	-0.56793147	-1.63570507	-1.00999363	-0.96065570	0.59418625	-0.11484294	0.59169264	-0.81769361
8.78_98.98	1.93008129	-0.98484154	0.59418619	-0.12995415	0.48980676	-1.40644954	-0.03466490	0.22718523	0.76513596	0.03762017	-0.16073442	2.36842454	0.10201169	-1.36048928	-0.98048728	-0.88927194	0.98182030	-0.40646333	-0.41951303	-0.72340273
8.78_173.02	1.98405834	-0.88629781	0.63130602	-0.08441096	0.44067338	-1.42896377	-0.11292836	0.25185125	0.79383405	0.06167549	-0.23036162	2.36312196	0.08785027	-1.33259804	-0.91502374	-0.89333868	0.94870696	-0.47561408	-0.50366518	-0.69987545
8.81_170.09	0.06334762	-0.78212584	-0.65217047	-1.09291414	0.69442535	0.07510302	0.53029513	-1.00708405	-1.19713048	-0.23853061	0.72421280	0.98353924	0.67514501	-0.79475315	-0.92002161	-0.95756175	1.38550557	0.41542676	2.60668114	-0.51138953
8.95_175.14	2.62565022	-0.55280544	-0.37693730	2.30768371	-0.30781450	0.32101247	-0.31948914	-0.83734431	-1.20614852	0.29879728	-0.78745392	-0.77215261	0.99344587	-0.56363098	0.08151802	0.67085885	-0.26650767	-0.72214921	-0.44432720	-0.14220562
8.95_198.09	-0.24778256	-0.89718771	-0.07032678	-0.74940917	-0.57051810	-0.69050807	-0.56174915	-0.61745374	-0.46876909	-0.95820721	1.12996303	1.22421306	2.38481726	1.95181319	1.22882883	-0.81270406	-0.19099261	-0.17427854	-0.39801365	-0.51173492
9.17_170.09	-0.799961898	-1.310546107	-0.426649799	-1.169633967	-0.211361563	0.484041380	0.217458667	-1.539128689	0.468694722	-0.247585787	1.010522027	1.981681824	1.054616360	-0.006612266	-0.267764020	-1.015347939	1.030606390	-0.341269641	1.805558534	-0.717318228
9.28_198.09	0.127730588	-1.182215044	-0.594463218	-1.056203054	-0.005182093	-0.691511573	-0.315916403	-0.661073088	-0.206101506	-1.319500901	0.980931669	0.821380836	2.474901531	2.020528196	0.696258787	-0.528797226	-0.219669056	0.110816122	0.296961740	-0.748876308
9.33_487.17	-0.0206681792	0.3415274218	0.0559949491	0.3922013081	-0.2890345285	-0.3822004239	-0.7628908067	0.0007991339	1.8334669179	-1.6811641714	0.9487309299	1.4120074341	-2.0559024705	-0.4818706914	-0.0421505522	-0.3490147947	1.4905539923	-0.0218259195	0.7937346373	-1.1822941865
9.33_325.11	0.26926043	0.24262344	0.05831684	0.36261048	-0.24892795	-0.32993560	-0.66757724	-0.13164081	1.90336884	-1.56908296	0.93884634	1.46891524	-2.07580194	-0.51946387	-0.05128498	-0.32221913	1.39610936	-0.17429914	0.76433447	-1.31415183
9.33_522.21	1.02506555	0.45146713	0.04792462	0.29101875	-0.11141061	-0.36462715	-0.71473885	0.01173270	1.69171661	-1.37386494	0.89045814	1.20872498	-2.58765850	-0.52134724	-0.20820108	-0.48629093	1.22787855	-0.15090129	0.60047152	-0.92741795
9.39_380.07	-1.54192589	-0.37455361	0.28085378	-2.44480519	0.26299475	0.16871336	-0.03123771	1.36871552	0.97749285	0.09767883	0.60560059	-1.66666492	1.24651332	0.34346277	-1.03211293	0.52319065	0.69408506	0.64948376	0.39572452	-0.52320951
9.45_689.84	1.28731547	-0.75633358	-0.71446287	-1.84471298	0.31941360	-0.87783222	1.08447713	-0.40601366	-1.19039700	-1.23298846	-0.59946850	-0.02188462	2.08026622	0.12265924	1.25363276	0.91118970	0.55953937	0.44703119	-0.19461736	-0.22681343
9.47_579.29	1.71143006	-1.14241449	-0.40105470	-2.14834793	0.49195725	-0.91230453	0.97060670	-0.74792709	-0.93042678	-0.92917274	-0.07376262	0.31696313	2.01531191	0.09409813	0.42647081	0.22359615	1.08682783	0.17194128	-0.25487713	0.03108476
9.55_374.08	-2.39237685	-0.36450641	-0.70839888	-1.39247938	0.36248492	-0.39799318	0.59236512	-0.03715789	1.21446419	-1.44772396	1.07427727	-0.29095596	-0.20603422	0.36632599	-0.32347355	-0.01065497	1.60762214	1.17504940	0.98291139	0.19625483
9.55_356.07	-2.31462686	-0.42642460	-0.72608347	-1.39000445	0.31414536	-0.31297834	0.61681228	-0.10524179	1.18235151	-1.55724574	1.08528283	-0.29556824	-0.16253679	0.40255338	-0.28645591	0.03410036	1.64065131	1.15385221	1.00494419	0.14247277
9.56_318.13	0.55473627	-0.59484047	0.13820235	-2.02235607	0.09749946	-0.53505051	0.67922638	-0.87820330	1.22264994	-0.73586536	1.28530939	1.81010418	0.02772318	-1.02854025	-1.12805761	-1.13488806	1.19874816	-0.01159107	0.77575911	0.27943429
9.58_184.07	0.9954090	-1.4804299	0.3710987	-0.8894937	1.5307421	0.9650410	1.1906755	-0.6258225	-1.7095563	1.0552757	-0.7687759	-0.3052964	0.1272184	-0.9444504	0.2929453	1.2083360	0.8151382	-0.1268546	-0.3492629	-1.3519373
9.62_206.05	1.2636693	-1.3384356	0.3469545	-0.2989548	1.1074087	1.4070751	1.0225728	-0.7580988	-2.0535634	1.3224225	-0.6689834	-0.5202038	0.1797786	-0.5337291	0.3465996	1.1214013	0.2489256	-0.8296113	-0.1755051	-1.1897229
9.67_318.13	0.6284991	-0.4755753	0.2307681	-1.8418163	0.2192883	-0.3248042	0.6939852	-0.5640437	1.1857945	-0.8811273	0.8029335	2.2307137	-0.1104082	-1.6581915	-0.7090162	-0.9737068	1.0278178	0.2262347	0.7841507	-0.4914960
9.67_314.10	0.54115329	-0.44371969	0.62523204	-2.59942466	0.65580868	0.50408063	0.34749546	1.21793676	1.98579167	0.32958162	0.42993273	-0.37104001	0.61635043	-1.17205989	-1.47324250	-0.54433149	0.08035159	-0.10686856	0.05401279	-0.67704089
9.69_684.26	0.41817293	0.27133311	0.02367960	-1.32208522	0.11026855	0.25805659	-0.37134811	-0.03395273	1.63638228	-1.66365596	1.17756369	1.55714181	-1.69719498	-0.53729043	-0.11003168	-0.58616992	1.38272330	0.07160164	0.68598834	-1.27118281
10.05_344.88	0.08905609	-1.77276940	-0.78390969	-0.96004480	0.02526167	1.06913746	0.67085457	-0.84863696	-0.66507040	-0.78188999	0.85332758	0.52484928	0.86206873	-0.23277421	-0.36240980	0.28132526	0.85202850	0.21739211	2.44298465	-1.48078065
1.02_208.17	0.6530390	-0.4088381	0.3933364	0.1944786	1.4177167	3.0979098	-1.0400060	-0.4789978	-0.7639225	-1.3102973	0.2589411	0.4815378	-0.4593880	-0.5771480	-0.4704289	0.2900147	-0.5735219	-0.1819857	0.5598729	-1.0823127
1.46_357.23	-0.9877868	0.9771082	0.3878965	2.3606326	-1.3239641	-0.3151065	-0.7288975	0.4084113	-0.3004639	1.0520017	-0.7959666	-0.7188643	-0.8557725	0.1480518	1.0795703	0.6363164	-1.3639140	0.1374865	-0.9529903	1.1562512
1.46_399.25	-1.0991498	0.9462222	0.4599601	2.1269804	-1.1743909	-0.2991430	-0.9398420	0.3933330	-0.2106601	1.1695111	-0.9746499	-0.6715633	-1.0957150	0.3512808	1.2367781	0.6621610	-1.0723553	0.1234969	-1.0573645	1.1251100
1.47_467.30	-0.78919115	0.76217544	0.12041687	2.79561720	-1.12479151	-0.45890223	-0.49396835	-0.06559393	-0.60088998	1.16719762	-0.26485271	-0.76815716	-0.74077224	-0.19348946	1.21070996	0.34321615	-1.29565866	0.21492711	-0.89573817	1.07774521
1.46_488.98	-0.62079099	-0.06813644	-0.35949778	0.39286913	-0.48930375	0.77608484	-0.45053481	-0.24458356	0.01153887	-0.30108332	-0.65621032	-1.39846576	-0.34712855	2.14741968	-0.16586448	-0.28544695	3.02909346	-0.09390111	-0.84784352	-0.02821463
0.97_520.89	-0.73276850	-1.75621899	-0.60763353	-0.38444546	-0.16517396	0.55316755	0.25785970	-0.12864936	-0.47876344	-0.40702168	0.01031875	-0.06715515	-0.39420779	2.10366552	0.28136812	-0.75603062	2.94533714	0.06195231	0.03118514	-0.36678574
1.01_883.44	-0.49315957	-0.80673183	-0.56467808	-0.05639985	-0.17594092	0.32489601	-0.95403599	-0.39470196	0.11901972	-0.79893067	-0.11551776	-0.27972942	-0.23143712	2.15253499	0.03829104	-0.35918684	3.28190927	-0.12081398	-0.08957145	-0.47581560
0.99_897.76	0.004796618	-0.716228432	-0.662242476	-2.217688296	0.368928894	0.378564827	0.059594985	0.226748874	-0.340705445	-0.743547246	1.535350503	0.659959051	0.032354611	-0.355704289	0.030367612	-0.127806435	-0.298967994	-0.500344920	2.960284858	-0.293715302
1.01_1098.54	-0.49069567	-0.52890621	-0.53367171	0.01124099	0.22372446	0.49956721	-0.56903273	-0.68225294	0.14921850	-0.69987170	-0.07687812	-1.46736454	-0.28140212	2.08954633	0.08168121	-0.45231290	3.09909204	-0.16703594	0.14731562	-0.35196176
1.02_250.18	0.84464280	-0.39556560	0.57172374	0.03272998	1.45047242	2.73306616	-0.86130029	-0.44049353	-0.85537873	-1.35656956	0.35050887	0.57412007	-0.38569145	-0.55727466	-0.53066086	0.45692244	-1.03696036	-0.20161527	0.83458979	-1.22726597
1.05_217.11	-0.229350781	-1.504810433	-0.315216655	-0.973386166	-0.254402685	-0.043733391	-0.123090724	-0.292647707	-1.098122334	-0.209081213	-0.002189262	0.565324132	0.741713248	-0.008880671	-0.083282804	0.058658496	3.505147583	0.059132121	0.820929831	-0.612710585
1.15_851.78	-0.04173302	-0.36378901	-0.36059178	-1.68352123	0.30805203	-0.65619809	0.10628048	0.25085839	0.96530137	-1.45840787	1.33357459	1.73371009	-0.84105471	-0.34996064	-0.25823457	0.03548688	0.76356416	0.26507829	1.83989006	-1.58830542
1.37_177.11	0.73687660	0.44299045	-1.56437187	0.08150264	1.07093233	0.90424460	1.10671839	0.37560314	0.92359839	-0.02997504	1.27589773	1.06423651	0.16044563	-0.62088258	-1.23318425	-1.66772232	-1.44369352	-1.41160808	-0.25473274	0.08312400
1.88_234.13	0.5494385	0.5187111	-1.6101461	0.1717235	0.9848838	0.9022810	0.9769213	0.1765215	0.4083475	-0.2138502	1.7154989	0.7662610	0.1994034	-0.3590025	-1.5060161	-1.8474703	-0.8225560	-1.4076639	-0.3966641	0.7933777
1.98_59.06	0.2636044	-1.6811351	-0.6603898	-1.5572723	0.6399029	1.2713441	0.5615523	-0.8247676	-0.7094430	-0.9957384	1.0771238	1.0332456	1.0830659	-0.3675640	-0.4207579	0.2389934	0.8765190	0.2428325	1.4009384	-1.4720543
2.44_325.19	0.77604018	0.38254408	-1.58665088	0.01917157	0.95158651	0.72811908	1.43072689	0.17085368	0.95996839	0.14584905	0.99163793	0.87595385	0.43710520	-0.12194219	-0.84198407	-2.23388688	-1.18522075	-1.42392404	-0.43495947	-0.04098812
2.44_163.13	0.76091476	0.36931604	-1.61878124	-0.01046096	0.97488562	0.73428827	1.47966693	0.15566329	0.98376162	0.12941785	1.01767562	0.89820754	0.44215920	-0.17374936	-0.88441175	-2.08612815	-1.21601420	-1.44553081	-0.44946557	-0.06141470
2.44_370.24	0.69803058	0.36686103	-1.56634321	-0.02778629	0.94044737	0.78384147	1.22143497	0.16175625	0.83760110	0.20910546	1.04045184	0.93798538	0.54442362	-0.04499445	-0.81287278	-2.33048382	-1.19126120	-1.49841152	-0.36761334	0.09782752
3.19_178.05	-1.1803009	-1.1384948	-1.6114343	-1.1501894	0.4457884	-0.4278666	0.2273695	-1.4546677	-0.8214629	-1.1525815	1.1928439	1.0188773	1.0526139	0.5201576	0.2045902	0.7531227	1.0986031	0.6747080	1.1897481	0.5585757
3.30_352.10	1.13807705	-0.38805668	0.35360940	-0.46572180	0.45209187	1.79000398	1.31189041	0.09795687	0.34076748	0.07940806	-0.69104373	-0.58654937	-0.41565901	-0.05276135	-0.17046108	-0.53271932	-0.24248083	0.13452483	0.95412274	-3.10699954
3.30_74.09	1.906467132	-0.155428257	1.062308874	0.047560161	0.245326780	1.430350227	0.345333687	1.054534175	0.948537921	0.278417625	-0.352533574	-0.745688095	-0.101679117	-0.886749110	-0.945163749	-0.967797941	-0.142417288	-0.511895634	0.001801523	-2.511285340
3.30_102.13	1.88489097	-0.01566259	1.08190189	0.14164742	0.25217144	1.40701407	0.32196932	1.10351560	0.99961400	0.41430324	-0.38691726	-0.78950266	-0.58320952	-0.78606610	-1.33140038	-0.60569676	-0.18082817	-0.53249520	-0.04320015	-2.35204917
3.31_453.23	1.098231853	0.256638265	-0.001591023	0.016805850	1.443775814	2.134636827	1.051946479	0.587655046	-0.085107102	-0.171968861	-0.716130254	-0.658847222	-0.435636770	-0.443125767	-0.819437538	-0.270253820	0.038962036	-0.331347634	0.026601184	-2.721807364
3.34_72.08	1.92982858	0.42890335	1.30557881	0.20009412	-0.09777056	0.91800333	0.54663700	1.30934567	1.24601668	0.42543568	-0.73272410	-0.60105814	-0.52570045	-0.84731036	-1.06707740	-0.71702622	-0.55875691	-0.69231358	-0.41020747	-2.05989802
3.35_101.82	1.9420529	0.2352274	1.3643152	0.7093595	-0.1944856	0.8849873	0.1510988	1.3161536	1.2890264	0.5133871	-0.8067013	-0.7463813	-0.5622042	-0.8309373	-1.0172046	-0.7306542	-0.5853013	-0.6629212	-0.3700370	-1.8987800
3.37_453.23	1.2819723	0.9309780	1.1485738	0.7241144	0.1159955	1.2554974	0.3857044	1.1243927	1.1315067	0.9863587	-1.1184825	-0.8794377	-0.7492078	-0.8350251	-0.8552152	-0.5610662	-0.7356446	-0.7470989	-0.7673567	-1.8365593
3.40_178.05	-1.492659361	-1.015788949	-1.681518555	-0.996833057	0.841972198	0.052877078	0.756648440	-1.641299325	-0.977971789	-0.845854457	1.035473058	0.945396616	0.948957677	0.500550266	0.008960175	0.594929812	1.070152426	0.548485407	1.144890163	0.202632177
4.05_540.33	-0.9889280	0.8852803	0.5005168	2.3025433	-1.1434277	-0.2486954	-0.9484470	0.5632523	-0.1320141	1.0306946	-0.8255027	-0.6820444	-1.2463367	0.3176638	1.0975829	0.5896127	-1.2556411	0.2397131	-1.0357174	0.9798947
4.07_480.30	-1.67824222	-1.07853473	0.03579248	0.03737100	-0.73534603	-0.78077496	-0.30700215	-1.08121083	0.95255827	-1.71244649	0.56450985	1.49153059	0.86729657	0.11889287	-0.30107431	0.18542087	1.75201387	0.53780632	1.38137010	-0.24993108
4.28_606.87	-0.89426989	0.89667440	0.54100264	2.02076052	-1.14956964	-0.17803114	-0.82106172	0.62064717	-0.03481385	1.08285297	-0.87038225	-0.54076150	-1.39417403	0.38303172	1.03301820	0.65632641	-1.50248188	0.33136492	-1.18824091	1.00810788
4.41_480.31	-0.8611936	-1.4527863	0.4014731	-0.2939116	-1.0282093	-0.5375851	-0.8468630	-0.5982159	0.8461718	-1.7635233	0.3082510	1.9142343	1.3870574	0.2716137	-0.2152618	0.2192169	1.1912501	0.2134592	1.4174010	-0.5725784
4.47_339.29	-1.070620850	-0.851729524	-0.923104792	-1.724789802	-0.842151657	-0.200928463	0.494707322	-0.426624873	0.459975015	-1.209638458	1.292101894	1.289157541	0.360408044	0.209935199	-0.498266251	0.006702062	1.922940548	0.900508309	1.369715686	-0.558296952
4.50_650.40	-0.85433258	0.85326888	0.51763037	2.08146846	-1.26365225	-0.22661898	-0.82047005	0.58831423	-0.06322295	0.99870833	-0.85422161	-0.51469977	-1.21263083	0.35021907	1.13398317	0.63992492	-1.55820183	0.37061386	-1.18086181	1.01478139
4.52_606.37	-0.9086977	0.8907882	0.5414487	2.1469771	-1.1535760	-0.2089130	-0.9353939	0.6281909	-0.1164115	1.0251201	-0.8479021	-0.5739360	-1.2192073	0.2999434	1.1110843	0.5852304	-1.4160002	0.3154553	-1.1888685	1.0246678
4.52_102.13	1.88800511	0.53793495	1.39030824	0.57862074	-0.20049043	0.86232576	-0.07315829	1.46176316	1.34170319	0.70611212	-0.92577970	-0.68150795	-0.61520267	-0.89198320	-0.91235124	-0.86203189	-0.71694960	-0.80886353	-0.68267522	-1.39577954
4.84_694.42	-0.83399802	0.87664496	0.61972177	2.00655323	-1.25464041	-0.16184157	-0.73472524	0.64380042	0.01224025	1.01165748	-0.93202641	-0.40000500	-1.33845312	0.31242178	1.03861276	0.54973337	-1.66513645	0.34518469	-1.13238457	1.03664009
4.91_572.02	-0.62712674	0.93181583	0.68440302	1.73485100	-1.19799782	-0.08936290	-0.89164688	0.65908524	0.03672169	1.01922561	-0.94399738	-0.43533559	-1.15434516	0.42291867	1.07803683	0.61394397	-1.93926131	0.38993745	-1.25522182	0.96335629
4.91_716.94	-0.58764740	0.80183634	0.60528733	1.57975398	-0.83752186	-0.04941133	-0.62420853	0.64121908	0.09481057	0.95003576	-0.68750745	-0.07331584	-0.86157681	0.36401430	0.88349071	0.52874919	-2.92408975	0.34533986	-0.98011247	0.83085432
4.91_1065.68	-2.12252661	-0.12678293	-1.22745439	-1.18302467	-0.69525734	-0.21407105	1.12699099	-1.06247259	0.36546511	-0.63913222	0.47212152	0.66957799	0.18359397	0.34723824	-0.52568529	0.54688298	1.14138319	0.67508530	2.22281592	0.04525185
4.92_518.32	0.47461595	-0.45587520	-1.14676590	0.18834009	0.92196426	-0.80902740	1.63025106	-1.50793358	0.22501662	-1.70336480	-0.22141423	-0.44300706	-0.01767407	-1.01397015	0.10790093	1.13502713	1.24851708	-0.62034747	1.80865838	0.19908837
4.92_498.64	-0.51135492	0.81109469	0.62895693	1.56289763	-0.74198164	-0.09497416	-0.51811926	0.63373006	0.10325756	0.98055138	-0.71664749	-0.41111200	-1.22498873	0.43233505	0.97649696	0.54978330	-2.79349877	0.28829544	-0.85113272	0.89641068
4.93_1083.64	-1.93987678	0.09731531	-1.28374745	-1.03871133	-0.57441283	-0.35115943	1.18744443	-0.82084118	0.39170770	-0.63586899	0.41953980	0.94306689	-0.27024242	0.06896123	-0.84720199	0.51939077	1.11637283	0.25105950	2.41726677	0.34993717
4.93_527.99	-0.8079013	0.8813806	0.6728487	1.9375798	-1.2536911	-0.1639117	-0.9076218	0.6915784	-0.0443606	1.0607056	-0.9981673	-0.6014463	-1.3875104	0.4091438	1.1002756	0.5544793	-1.3582546	0.3136175	-1.1491432	1.0503989
4.93_513.32	-0.79817192	0.86436552	0.64009802	1.95218813	-1.13804865	-0.17070616	-1.00052684	0.62851414	0.04338349	1.07403845	-0.77288346	-0.54819754	-1.25529701	0.35438908	1.09585875	0.58441172	-1.44106978	0.32694001	-1.46412617	1.02484021
4.95_1061.66	-1.86646160	-0.04731660	-1.24642153	-1.20597712	-0.63320570	-0.30893384	1.14331009	-0.94273151	0.56452689	-0.55442120	0.48250058	0.73828773	-0.06212134	-0.01533927	-0.82016554	0.39507343	1.11646071	0.46915790	2.44756860	0.34620933
4.97_586.36	-1.48981332	0.79576566	0.36946112	2.63387245	-1.30150901	-0.67063393	-0.59286791	0.38974101	-0.38724414	1.09563910	-0.81916806	-0.49276030	-1.10776492	-0.12199498	1.11476297	0.44159646	-0.59426464	-0.01118681	-0.27738883	1.02575807
4.97_527.66	-0.75907825	0.86890200	0.65577625	1.96714501	-1.36142057	-0.13506540	-0.86095482	0.65882276	0.04745243	1.05531084	-0.95371826	-0.53453648	-1.33303065	0.34743173	1.03860972	0.60840402	-1.51126827	0.28837833	-1.11442808	1.02726768
5.00_557.35	-0.806728728	0.904280181	0.645351817	2.016960385	-1.406868474	-0.252454001	-1.018110971	0.610315642	-0.005811692	1.118708285	-0.993361286	-0.590442961	-1.241284747	0.300903316	1.089907159	0.521845250	-1.257291964	0.226657046	-0.997760107	1.135185850
5.02_1009.62	-2.21111764	-0.34320903	-1.23195914	-1.17373730	-0.35960157	-0.47359234	0.94155917	-1.16759238	0.51547547	-0.84802844	0.87826490	0.94327446	0.41280946	-0.07115767	-0.19442277	0.22608018	1.21624764	1.16296854	1.65439954	0.12333893
5.03_1037.65	-1.55278129	-0.13226937	-0.74526794	-1.85124318	-1.18847888	0.15517994	0.64385205	-0.89072311	0.49366643	-0.47148119	0.54983126	1.02223773	0.57431576	-0.23332427	-0.63911395	0.32104370	0.90936406	0.60977029	2.45672763	-0.03130569
5.03_1015.67	-1.79173645	-0.33804071	-0.99143396	-1.64190501	-1.08827698	-0.09449349	0.87200499	-0.55690070	0.61497887	-0.75936289	0.78469315	0.85906011	0.56765776	-0.19280429	-0.69846483	0.23913218	1.12082177	0.89414431	2.11091606	0.09001011
5.08_1021.62	-0.2958058	-0.4026064	-0.9612559	-2.1699550	-0.9445640	0.6430165	0.9190229	-0.4158882	0.2770087	-0.3335882	0.4638793	1.1769385	0.4334757	-0.3649241	-1.2229120	0.4900224	0.7740136	-0.2854814	2.4891939	-0.2695905
5.08_557.35	-1.1833016	0.9278461	0.5840550	2.0319176	-1.3098053	-0.3928980	-1.0609345	0.6549233	-0.1244993	1.0918220	-0.8591603	-0.4267567	-0.9439509	0.3055140	1.1238650	0.6189207	-1.3258113	0.3407433	-1.0776709	1.0251818
5.09_557.01	-0.6115760	0.8886643	0.6163812	1.7031370	-0.9706079	-0.0141035	-0.7501190	0.6405039	0.0194581	0.9892895	-0.6325657	-0.4289217	-1.1583894	0.4030260	1.0310396	0.6464278	-1.9442027	0.4289382	-1.7995848	0.9432052
5.10_572.02	-0.73311496	0.88272481	0.66912869	1.75693586	-0.97570078	-0.07937954	-1.02455018	0.64456737	0.04147458	1.04225651	-0.80672311	-0.34809934	-1.22040705	0.42513251	1.05064717	0.66107891	-1.78570010	0.33282891	-1.53397103	1.00087077
5.11_1013.65	0.92709983	-0.24705776	0.33203818	-2.25082784	-0.63252783	1.33830449	1.23997314	-0.87218252	-0.17647151	0.09578643	0.75107288	0.18120399	0.19819806	-0.54967375	-1.47976623	0.05352392	0.43513429	0.24764949	1.77081973	-1.36229700
5.11_586.36	-1.24094348	0.77014475	0.37561042	2.67769206	-1.40686204	-0.43620221	-0.79768215	0.39564023	-0.40592500	1.12918602	-0.76856857	-0.45699916	-1.00453889	-0.04815081	1.12045832	0.37879135	-0.87089002	-0.07184991	-0.36285914	1.02394823
5.13_571.69	-0.85613852	0.89954088	0.59573570	1.85766961	-1.17079250	-0.12645990	-0.96354001	0.69184379	0.06378056	1.06614149	-0.97541090	-0.48199340	-1.30022733	0.41186430	1.07938345	0.61417502	-1.53316193	0.37362859	-1.26555770	1.01951878
5.15_586.70	-0.6669388	0.8783075	0.6938250	1.7776628	-1.4109102	-0.1395982	-0.8495463	0.6421872	0.1067927	1.0353006	-0.9821680	-0.4159994	-1.3156414	0.4603750	1.0256626	0.6349032	-1.5053904	0.3777619	-1.3795540	1.0329681
5.17_586.36	-0.8926749	0.9565973	0.6076843	2.1914955	-1.2984130	-0.3940819	-0.9465565	0.5187718	-0.1682892	1.1446967	-1.0915161	-0.5508899	-1.2702160	0.2638437	1.1539352	0.5395195	-1.1714472	0.2298874	-0.7857259	0.9633793
5.18_102.13	1.9097867	0.4948482	1.4060463	0.5916747	-0.1110873	0.8477694	-0.1687485	1.4937549	1.2764181	0.7091202	-0.9246271	-0.6385173	-0.5929800	-0.9152444	-0.8005532	-0.9283463	-0.6762719	-0.8413282	-0.7012081	-1.4305061
5.24_903.52	-1.84581157	-0.87139689	-0.50844861	-0.20385997	-0.09987876	-1.10729173	0.46982005	-0.73468440	0.81036817	-1.79755741	1.36019555	1.56708356	-0.02020726	-0.03671151	-0.50929346	0.37523675	1.25778902	1.02032765	1.12124911	-0.24692830
5.41_477.28	0.3693445	0.3736612	-0.4138892	-1.5206277	-1.0419973	1.2620084	-0.4506194	-1.0237010	-0.6305670	-0.8504938	1.2757769	1.3467191	-0.4129013	-0.9692370	0.1341166	0.8918338	1.2212155	-1.1006766	1.7540697	-0.2140355
6.22_601.28	-0.96235875	-0.41794932	-0.91102361	-1.75960657	0.06973025	-0.19277978	1.16945804	-1.33596499	0.60423552	-1.11154991	0.85346381	0.60881922	0.95900972	-0.72327940	-0.97368970	0.25914515	0.68309486	0.90912288	2.07050889	0.20161369
8.60_62.06	-1.10348882	-0.93273776	-0.30010706	-1.74563522	-0.62035823	-0.42484623	-0.07099173	-0.82483155	0.58995089	-1.03243212	1.42256156	1.59204447	0.57181965	0.02781560	-0.65561957	0.34042200	0.99991716	1.30572848	1.57129745	-0.71050897
8.78_344.15	1.0963739	0.5358576	1.2587602	0.8053311	0.6248073	0.6541152	0.7387879	0.7530400	1.5600243	1.1056605	-0.7403212	-0.6178858	-0.4306725	-1.2394817	-1.1757580	-0.8029449	-0.3327579	-1.0258003	-1.2830588	-1.4840767
9.39_198.09	0.008408631	-1.112821927	-0.663004694	-1.102399636	-0.039186496	-0.932092085	-0.377196824	-0.467282932	0.022063448	-1.440797866	0.952747602	0.671677035	2.532603023	1.924509960	0.597632482	-0.438179349	-0.137270678	0.285540354	0.419892275	-0.704842321
0.95_523.32	-0.05287249	-0.94226229	-0.16801286	-1.42729581	1.97524012	0.11987959	1.84002584	0.81869588	-1.10780997	-1.08260774	0.29602108	0.09236827	-0.75371059	0.47819961	1.61964615	-0.75382214	0.72456869	-0.74885495	-0.27326762	-0.65412875
1.02_193.16	0.63784406	-0.36710516	0.30446504	0.04661289	1.45181305	3.16599143	-0.74769378	-0.49305084	-0.81078442	-1.27892677	0.20682892	0.44232064	-0.29478940	-0.62822713	-0.46954783	0.17323555	-0.67006935	-0.12870180	0.61168867	-1.15190376
1.52_227.18	1.35525008	-0.00544715	1.66705005	0.27530961	-0.81708393	0.76193214	-1.19103795	0.14205759	1.12715732	-0.13919310	-0.74939782	-1.02929150	0.31533013	0.49393624	-1.05845072	-1.19503294	0.36524468	1.78277007	-0.66339226	-1.43771052
1.02_227.17	0.48659381	-0.49189443	0.11131096	-0.09461798	1.37883947	3.34040177	-0.57857197	-0.66448005	-0.93151500	-1.00502379	0.28599245	0.39426395	-0.25804905	-0.57667443	-0.56202215	0.18326802	-0.46456772	-0.05431443	0.60413766	-1.10307709
1.49_706.53	1.5476297	-1.2555586	0.8470235	-1.5790777	2.0761649	-0.1406957	1.4546427	-0.8166228	-1.1252501	-0.2870133	0.4178027	0.7261103	0.2418135	-0.5900757	-0.2858925	0.3651236	-0.9112304	-0.5100353	0.5932056	-0.7680647
1.47_752.52	1.18018171	-1.58955711	-0.06825757	-1.74186185	2.13044813	0.18574347	1.18210371	-0.45433117	-0.72461918	0.27440392	0.68655364	0.57925839	0.17366732	-1.22689720	0.09513639	0.27238554	-0.94948528	-0.41346346	1.12155907	-0.71296847
2.27_153.14	0.91050118	0.67480298	1.51811141	0.05126247	-0.01571783	0.93428058	0.24073380	1.42135788	1.20056199	1.21293311	-0.71884575	-1.10133516	-0.51858704	-0.55649141	-0.88068436	-0.17654955	-0.56018817	-0.85487014	-0.51971483	-2.26156116
1.46_481.26	-0.92451187	0.84972617	0.20723573	2.63103066	-1.13893608	-0.20265395	-0.87502159	0.48522802	-0.13172410	0.83975326	-0.70465234	-0.69647366	-0.92794068	0.24121366	1.03359378	0.56537779	-1.36075186	0.03516421	-1.02386635	1.09820920
3.75_453.23	1.8074908	0.6477320	1.4634295	0.6914144	-0.2496962	0.7010955	-0.1034868	1.5509298	1.2476780	0.7961808	-0.9912461	-0.7397556	-0.8611958	-0.7565936	-0.8096791	-0.7459344	-0.7324810	-0.8304849	-0.8470096	-1.2383876
3.38_352.11	1.38385128	0.80924366	1.21866162	0.93337946	0.05718193	1.24605460	0.30237311	0.94847653	1.23040337	0.90840255	-1.00250787	-0.80065920	-0.80433663	-0.83199257	-0.91684239	-0.78959017	-0.65389536	-0.70551616	-0.71597337	-1.81671444
4.99_557.01	-0.64301639	0.87464242	0.65822712	1.80561463	-1.10131747	-0.11530011	-0.87479198	0.65585273	0.05700749	1.06324932	-0.79515059	-0.39523487	-1.28689861	0.39019152	1.01823665	0.58793235	-1.68869244	0.33346430	-1.59157543	1.04755935
5.32_426.26	-0.5533924	-0.5969191	-0.4264581	-0.8755889	-0.2917606	-0.2685929	0.7430720	-1.4642173	0.6843399	-1.5127992	0.6668280	1.4380989	0.4497011	0.2838053	-1.3271727	0.2726593	1.7393006	0.3317707	1.7251577	-1.0178322
8.60_216.06	-1.2296653	-0.7139898	-0.2460488	-1.6373799	-0.6645641	-0.5223828	-0.1378928	-0.8352514	0.7208396	-1.0232325	1.3839785	1.5459616	0.5301999	-0.0596607	-0.6681875	0.3146158	1.0411258	1.3114266	1.6499054	-0.7597977
1.46_270.32	-0.02970690	-0.38836573	-0.66284770	-0.80491701	0.38940404	0.37091395	-0.67921664	-1.11361674	-0.70473938	-0.76582396	-0.21044544	-0.21717021	0.11369332	1.77076181	0.64717277	-0.13931104	3.27212347	-0.09727848	-0.30113560	-0.44949454
5.87_524.37	-0.66865150	1.22689503	0.42585758	2.11938655	-0.97956045	-0.51303081	-0.79021933	0.33831203	-0.35358978	1.32559793	-0.89989886	-0.76376386	-1.05948041	0.03165696	1.28576576	-0.03739234	-1.28749688	-0.09906288	-0.75696750	1.45564276
3.82_480.31	-1.625581731	-1.101608567	-0.003703379	0.128445642	-0.691871243	-0.722290542	-0.250090487	-1.225232982	0.830322659	-1.718147496	0.621729474	1.574054280	0.787048608	0.228515990	-0.310874313	0.137684148	1.689326003	0.574418491	1.406599645	-0.328744201
5.31_476.27	1.79498123	-0.97446989	0.88105064	-1.62924561	0.30693022	0.46736829	0.95112312	-0.46595294	0.13288417	0.13805756	0.64419637	0.73090557	0.01416101	-1.24435024	-1.44562075	-0.10219315	0.52281547	-0.08345810	1.23668502	-1.87586800
5.42_476.27	1.22580601	-0.08441749	-0.12481199	-2.11226179	0.04903630	0.40778375	1.23807625	-1.37409249	0.17975373	-0.91375218	0.71724525	0.62735316	-0.10803745	-0.65559884	-0.76544263	-0.19380495	1.81662986	-0.04684953	1.33813572	-1.22075069
4.87_546.35	-1.3006301	-0.4606186	-0.9607794	-1.2106576	-0.3634520	0.2539089	0.6777909	-1.2050746	0.1311228	-1.1405640	0.7095061	0.7992298	0.6175520	0.4881904	-0.9710476	0.3012770	0.9926166	0.1793413	2.7205567	-0.2582686
1.47_370.73	-0.9746971	0.9867975	0.4667846	2.2141828	-1.3123363	-0.3408109	-0.7042696	0.3761331	-0.2504677	1.0345909	-0.7017947	-0.7453758	-0.9320397	0.2145623	1.1771599	0.6198154	-1.5155572	0.1628171	-0.9520318	1.1765374
2.03_162.05	1.31892931	-1.06489557	0.79423817	-0.66939111	0.95302723	1.07361818	0.52275208	1.36360088	0.12112329	1.07669231	-0.30226668	-0.08945533	0.57493220	-1.38422063	-1.58885674	0.18794848	0.08288495	-1.43055875	0.10598985	-1.64609214
1.45_425.33	0.78097549	-0.14357300	0.83253410	-1.56170170	0.60111437	1.80217287	-0.41631173	1.58177451	-0.07114654	-0.23244424	0.10708139	0.24920827	0.31475623	-0.83543701	-1.70955444	0.04866525	-1.07611422	-0.57179153	1.48563691	-1.18584499
0.98_455.19	-0.4507399256	-0.7905399776	-0.6450579468	0.7972776004	-0.6926208280	-0.0881510558	-0.4305433848	-0.6496765839	-0.7184358563	-0.0005657773	-0.3264700774	-0.4609943789	-0.1476773799	1.9514703750	0.6355962829	-0.5194147374	3.2119531109	0.1502667217	-0.3579503490	-0.4677258324
1.02_191.14	0.6707433	-0.2969995	0.3914726	0.2103762	1.4192553	3.0990387	-0.9261386	-0.5664614	-0.8681248	-1.2682691	0.2319077	0.4299079	-0.4894298	-0.6490912	-0.5026070	0.1950429	-0.3028481	-0.1593708	0.5871389	-1.2055432
1.42_161.12	1.05746207	0.23907759	-1.44369812	-0.34602413	1.13191924	1.31539344	0.96156730	0.81499001	0.54488980	-0.24222902	0.85481928	1.15749937	-0.03489084	-0.60208007	-1.36060095	-1.34757058	-1.28831922	-1.68513461	0.02112307	0.25180634
3.28_454.22	1.27652603	-1.57824482	0.74278230	-0.57150363	0.60706499	1.86781497	1.18141577	0.57663907	0.90389792	-0.03857017	-0.63432683	0.18485337	-0.67398970	-0.69849006	-1.15210887	-0.29714991	0.29927912	-0.16038620	0.30762058	-2.14312393
1.48_509.31	-1.0428418	0.8828782	0.5259212	2.2217770	-1.4003447	-0.2179131	-0.8549499	0.4922956	-0.2430681	1.1268052	-0.8519712	-0.6602424	-0.9946450	0.2073575	1.1889898	0.5920653	-1.3893507	0.1878688	-0.7961890	1.0255571
2.93_87.04	0.8050174	0.6573634	1.4787725	0.5369503	0.5633192	0.5082123	0.6038936	1.3213298	1.8808618	0.5373387	-0.9926360	-1.3216246	-0.9253851	-0.6053458	-1.0275126	-0.6274818	-0.4430958	-0.6913882	-0.7401441	-1.5184449
1.50_424.34	1.0762311	-0.5064196	1.2855856	-1.6312509	0.6337555	1.1574646	-0.1247058	1.4310291	-0.2111202	-0.1398146	0.2201328	0.1370394	0.4824545	-0.9385882	-1.8877742	0.2027304	-0.9224618	-0.5661733	1.4547594	-1.1528738
1.38_199.09	0.82179013	0.40554936	-1.43356416	0.22548098	0.98147776	0.63424377	1.12222534	0.43416461	0.82657255	0.12852817	0.91350589	1.29010437	0.54135092	-0.87115082	-1.07330420	-1.78814385	-1.78006164	-1.20663650	-0.05983979	-0.11229288
5.01_542.67	-0.86638676	0.89214951	0.59101811	2.11030993	-1.33918592	-0.29873216	-1.01368841	0.62222565	-0.09104213	1.11095775	-0.89614001	-0.65798643	-1.02783311	0.29006487	1.12739684	0.55806400	-1.46882786	0.14822963	-0.88282515	1.09223166
7.49_205.07	0.50916834	-1.00063384	-0.26819467	-0.38479264	0.12769958	-1.52819588	1.28996892	-0.31177424	-0.06717342	-1.60171686	1.98837403	1.79729094	-0.32563823	-0.25715580	-0.82413079	-0.79595377	1.21406961	0.13709542	0.71187466	-0.41018135
1.67_121.04	-0.05911163	-0.82965258	-0.37162524	-0.03938580	-0.14980426	0.55576158	-0.14106003	-1.10304436	-0.20482758	-0.89673309	3.78520737	0.40591034	-0.31091664	0.24939956	-0.57219574	-0.07101318	0.29735744	-0.43748531	0.43911853	-0.54589936
2.13_184.06	-1.54846919	-1.10394651	-1.19036280	-1.52629031	0.15451513	0.41871975	0.08690817	-0.61756791	0.05343775	-0.99491518	0.91209430	1.03492943	1.06859646	0.20061650	-0.80667589	0.88425724	0.73090903	1.32690120	1.64637372	-0.73003087
1.03_491.26	-0.25124636	-0.61021493	-0.52953698	-0.29248290	-0.32868475	0.19851609	-0.41745841	-0.49155667	-0.43193868	-0.47849128	-0.21501213	-0.33051339	-0.12311671	2.28161538	-0.26785379	-0.30021114	3.37301709	-0.33740131	-0.01129741	-0.43613171
6.29_619.29	1.5559032	-0.3442252	-0.7138643	-2.0590037	-1.0377349	1.3464406	0.7607684	-0.2516410	0.6371347	0.1662928	0.5396842	0.5316337	0.8102670	-1.2546926	-1.2684408	-0.0951244	-0.3914029	-0.4965881	1.7041566	-0.1395633
1.46_628.24	-0.30061335	-0.56276186	-0.33683788	-0.93150997	-0.14462617	0.10339371	-0.28475251	-0.37343126	-0.35412570	-0.55801576	-0.19781858	-0.17588867	-0.34466295	2.09081744	-0.18038149	-0.23055682	3.45634797	-0.17269619	0.04456938	-0.54644933
9.40_170.06	0.06481821	-1.35200556	-0.29331166	-1.22247528	-0.23995455	0.13451392	-0.95955097	0.07175563	-0.31515255	-1.72387884	-0.65454791	1.04120779	2.31512919	0.54615683	0.89471898	0.43153727	-0.03766341	1.25194113	0.96876216	-0.92200040
1.46_415.25	-1.01040716	1.01906505	0.43660951	1.89140704	-1.34473229	-0.22192259	-0.81516200	0.58775337	-0.06143645	0.97898838	-0.78190292	-0.64829719	-0.98653299	0.40311795	1.13176397	0.78922394	-1.60554917	0.21363511	-1.13845034	1.16282877
5.83_271.13	-0.40570984	-0.96559277	-1.02045858	-0.63317587	-0.24460429	-0.52927140	0.07800367	-0.51757909	-0.57586882	-0.74728980	0.82423971	-0.18983591	2.79090397	2.09733132	1.09080737	-0.43983038	0.09883779	-0.26937759	0.27436776	-0.71589725
1.02_211.17	0.58942538	-0.41904917	0.27315938	0.01840411	1.45296401	3.24139451	-0.86269691	-0.53308294	-0.78684544	-1.14579665	0.21898708	0.41362074	-0.31171622	-0.59981084	-0.52242580	0.22061005	-0.42857774	-0.17984220	0.51917953	-1.15790087
1.02_175.15	0.6394787	-0.2654134	0.3107949	0.0715972	1.4712946	3.1987529	-0.7771944	-0.5869358	-0.8012428	-1.2534338	0.2643403	0.2813375	-0.4009280	-0.5957554	-0.4735050	0.1261289	-0.5492773	-0.1517740	0.6124257	-1.1206909
9.36_246.15	1.97354394	-0.21407517	-0.48777369	2.26707392	-0.11234712	-0.06830468	-0.54945373	-0.70726672	-0.96061707	-1.25040812	0.49930056	0.13875434	-0.60985783	-0.99967124	0.55234795	1.73892064	-0.55492274	0.44132073	-0.93773319	-0.15883080
1.47_511.32	-0.45980196	0.21658079	-0.16315831	3.40575206	-0.37814957	-0.43396074	-0.93501791	-0.66371488	-0.96811718	0.89132714	-0.12006555	-0.66486663	-0.51689556	-0.45114169	1.12685236	-0.01910429	-0.68022317	0.32489598	-0.40867843	0.89748754
4.02_453.34	0.86786596	0.06749199	1.06213494	0.08277685	-0.96597776	0.46099839	-1.30721264	-0.05045253	0.92893729	0.19645517	-0.91123117	-1.24453357	1.76630661	0.95630060	-0.65035997	-1.43657021	0.56096976	1.30367154	-0.13304095	-1.55453028
3.55_202.11	-0.18108783	-0.90587718	-0.84702409	-1.62883514	0.52290381	1.70797595	0.18612169	-1.36827831	-0.64099452	-0.57250408	0.59224056	1.15334539	0.45537094	-0.87750383	-0.60378006	-0.22652096	2.10912345	0.08801409	1.17881469	-0.14150458
2.32_347.17	0.59606792	0.39776869	-1.73955044	0.12449958	0.95067892	0.68084835	1.23840851	0.19781804	0.82168555	0.14809436	1.11694700	0.92289756	0.41484704	0.07041864	-0.74135804	-2.48601628	-1.05512604	-1.26693775	-0.25171237	-0.14027925
8.26_344.11	-1.14291246	-1.11371304	-0.07179142	-2.39199500	-0.19072631	0.40645100	1.39257284	2.00891500	-0.28986627	-0.76975527	0.34040755	-0.92961458	0.42194380	-0.29143240	0.13625989	0.09198762	0.09006240	0.94775189	1.30160437	0.05385038
2.90_215.07	0.85880536	-0.18805096	-0.93283228	0.67839104	0.88511676	-1.27689429	0.34566100	-0.31195647	0.41887614	1.75683485	-0.65796266	0.46016413	-0.17532031	-1.11210405	-1.33874889	1.98771877	0.04608522	-0.23340489	0.52607598	-1.73645445
1.45_453.37	-0.3657502	-0.4914739	-0.1588109	-0.9767537	0.9220703	3.4342497	-0.6402568	0.2837909	-0.3089750	-0.7399682	0.1966224	0.1438580	-0.3813302	0.2365128	-0.7802488	0.4163212	0.6655803	-0.2018544	0.2550658	-1.5086494
2.32_370.24	0.61081973	0.43387475	-1.63135808	0.03647741	0.96394772	0.67414812	1.20042364	0.17332529	0.88205328	0.18507174	1.30616596	0.91847784	0.36260489	0.04836152	-0.86896386	-2.35718800	-1.11353922	-1.29006290	-0.45023489	-0.08440495
8.60_431.12	-1.49705274	-0.56096577	-0.06528659	-1.55414711	-0.88910410	-0.71444185	-0.21922669	-0.83362234	0.74118376	-0.91961041	1.33559467	1.39545505	0.53652249	0.05998418	-0.66519083	0.41486848	0.95160307	1.53704845	1.52972373	-0.58333546
0.99_359.15	0.6528897	0.3971326	-0.6938671	1.2811714	2.1572217	1.3433059	-0.9368182	-1.7427260	-1.2365755	-0.7879890	-0.6047969	0.4539783	-0.2111653	-0.6826114	1.3654897	0.3373814	0.1867916	-0.6198892	-0.1380616	-0.5208623
1.46_492.98	-0.78168121	0.06485239	-0.50417614	0.71674891	-1.30633787	0.71429238	-0.78247598	-0.26788940	-0.11227123	-0.38525226	-0.52793637	-0.51673805	-0.53904368	2.09407720	-0.06592388	-0.05193577	2.99461566	-0.54442424	-0.24541568	0.04691522
4.58_483.27	-1.3986213	-0.8486811	-0.8312460	-1.6104313	-0.5001419	-0.1303578	0.5948832	-0.7241302	0.6810112	-1.6074671	1.1811179	0.9352442	0.4874433	0.2133106	-0.1137510	0.1989543	1.6118599	1.1172805	1.4008685	-0.6571460
6.43_608.32	-0.72125672	-0.82248910	-0.54582449	-2.07371223	0.17910630	-0.01749224	0.45979093	0.25710071	0.93352377	-0.35149702	-0.01495558	-0.26958239	0.89778877	0.18735947	-2.06416969	-0.04472028	1.12572220	0.20696008	2.29481613	0.38353138
8.35_541.21	-1.2769672	-1.1065793	-1.1221028	-0.9420043	0.3886121	-1.5273304	0.6816722	-0.9405463	-1.0521295	-0.7452064	0.9570679	0.2086350	0.8708850	0.5999218	-0.1211070	0.9794533	0.9036633	1.2016925	1.7644276	0.2779427
1.02_181.16	0.6648200	-0.2625645	0.3733824	0.1508547	1.4805920	3.0879278	-0.8511938	-0.4342649	-0.7571936	-1.3217075	0.2404207	0.4306760	-0.5417220	-0.6075403	-0.5853413	0.2025223	-0.5134149	-0.1038634	0.5652652	-1.2176548
1.45_355.22	-0.96824944	0.81606719	0.30480371	2.41747278	-1.24840848	-0.53606671	-1.01760191	0.24039856	-0.61129188	1.16332074	-0.90027837	-0.82985004	-0.01754098	0.42016331	1.24665849	0.50847976	-1.17273349	0.11432104	-0.94302059	1.01335630
1.46_503.31	-0.9842760	0.9783253	0.3995265	2.1695287	-1.2767829	-0.2463752	-0.8921744	0.5277520	-0.1446560	0.9923454	-0.7323511	-0.7846027	-1.0393671	0.3140915	1.1345715	0.6839054	-1.3443648	0.1366563	-1.0681173	1.1763649
5.67_358.15	1.31340768	-0.06055918	0.05819603	-2.04386443	1.41002647	1.04724839	-0.69378696	-0.50238804	0.29368954	0.51160710	0.10353504	0.73083710	0.20291422	-1.09169990	-1.70228596	-1.03632207	0.50534785	1.63703582	-0.39559624	-0.28734247
6.29_571.29	-1.57711218	-0.93632362	-0.72053936	-1.14798054	-0.59140890	-0.01356461	0.57287485	-1.11026369	0.61632714	-1.51104362	1.23757149	0.84538760	0.42645425	-0.10406158	-0.12059757	0.04499884	1.44293734	1.53289253	1.48349666	-0.37004504
4.68_527.99	-0.71596369	0.84328721	0.65445551	1.83782454	-1.24937661	-0.10506122	-0.74453747	0.62070510	0.04658443	1.06233959	-0.93253275	-0.51529554	-1.28972219	0.43079893	1.03846432	0.59413434	-1.75097599	0.37851039	-1.25996071	1.05632184
13.20_162.11	-0.1838812	-0.3153532	-0.5936958	0.8657629	-0.9804220	1.1436358	-1.4318603	0.2769320	-1.5634663	-0.3078747	-0.8892311	2.0674257	1.0033627	0.5215160	-1.6318575	-0.2119367	0.2567497	0.2135639	1.1216130	0.6390170
8.74_262.09	-0.41540744	-0.37307681	-0.03262973	-0.07675372	1.54052568	-1.46356905	0.40419507	1.53859071	1.54754682	-0.60842993	-0.17529490	1.11015910	-0.75535594	-1.03055138	-1.10671589	-1.15470445	1.71122127	-0.30384696	0.22974988	-0.58565236
1.15_580.49	0.08804384	-1.36364389	0.38403199	-0.60773770	-0.25524867	2.06389847	-0.32027958	0.66676054	-0.35219055	-0.19474014	1.41289126	-0.33632155	-1.42242767	0.87052863	-1.44243091	0.75751909	1.55760234	-0.09725631	-0.15277556	-1.25622364
5.07_686.50	2.042747917	-0.120674710	0.772070275	0.763142465	-0.504728851	1.838377217	0.962004099	0.203435718	-0.483798307	-0.008733391	-1.892545775	-0.815615101	-0.523887886	-1.137884099	0.314132372	-0.455103764	-1.131072756	0.326723460	0.725603869	-0.874192753
0.93_738.62	0.04269735	-0.93328847	-0.27932551	-1.95746090	-0.34705065	0.77215755	-0.02961879	0.67305536	-0.68838323	-1.08457958	1.61416257	0.43462865	-0.00958926	-0.34382335	0.35726811	-0.27988751	0.14940065	-0.69521250	2.78225055	-0.17740103
0.93_766.66	-0.04693021	-0.68558174	-0.41895959	-2.02578004	-0.23106317	0.76934547	-0.16245513	0.56392048	-0.46593389	-0.97982085	1.49421981	0.93469344	-0.26371915	-0.41259783	0.14718137	-0.33549972	0.29955246	-0.66997627	2.82015779	-0.33075321
4.43_324.08	1.2692095	-0.1823384	0.8151443	-0.8171524	1.3951833	1.3816383	1.0911992	0.4066101	1.0851198	0.3974646	0.1268163	-0.6371591	-0.8263032	-1.2103211	-1.2664459	-0.3170711	0.5508002	-0.3308532	-0.9694082	-1.9621329
1.48_191.16	0.19106627	-0.49684528	-0.61670908	-1.21975300	-0.56141387	-1.09658351	0.03583485	-0.36428636	-0.05124078	-1.00809052	-0.14262970	-0.28635320	2.42528550	2.16612437	1.49970611	-1.01180638	0.24090139	0.15928898	-0.19181706	0.32932127
1.46_387.16	1.1557838	-0.7870427	-0.3416216	-2.4667644	1.1939560	0.7637135	0.3908060	-0.2289516	0.7650665	-0.3632842	0.3688171	0.5625854	0.6823713	-1.0842528	-1.4393693	0.3788653	-0.4582979	0.2056237	1.5968014	-0.8948057
1.46_327.20	-0.9634503	1.0177806	0.2785242	2.2033127	-1.3165041	-0.2322619	-0.8570272	0.3247306	-0.2725023	0.9102252	-0.6332533	-0.7032891	-0.8625116	0.3388734	1.1959730	0.6941191	-1.4883798	0.2359274	-1.0814404	1.2111537
1.45_251.09	0.06555831	-0.61381168	-0.57815388	-2.36447879	1.08790110	0.34138413	1.35037081	-1.51815343	-0.19119617	-1.04895468	0.92107355	0.30076068	1.05158934	-0.34227784	-1.00890292	-0.11674088	0.55727063	1.10265406	1.17467429	-0.17056663
1.01_229.20	0.5918930	-0.3490703	0.3956681	0.1120458	1.4927524	3.1457916	-0.8183917	-0.5287745	-0.7459222	-1.2607980	0.2697935	0.4255382	-0.4525334	-0.5544341	-0.5843693	0.1581300	-0.5535556	-0.1942228	0.5945169	-1.1440575
6.52_610.30	-2.11244771	-0.38619168	-0.71665225	-0.94326153	0.33767291	-1.44053247	0.49493788	0.09186606	1.40517801	-1.25638081	0.78069580	-0.38172043	-0.13518798	0.64435375	-0.77341489	0.14905055	1.65237836	0.70122949	1.24027459	0.64815239
9.24_248.08	-1.0377243	-0.7414261	-0.4798457	-2.3745775	1.2147242	-0.2163339	0.8609927	0.2215296	1.8278539	-0.8428749	1.1737305	-0.2267785	-0.1119374	-0.3583321	-1.0635357	-0.4811697	1.1416894	0.3703040	0.8223735	0.3013381
6.56_243.10	0.67566888	-0.28208579	-1.03089963	0.02172319	0.67249877	0.69576604	1.08180583	0.50001733	0.51967404	-0.15590459	2.36676669	0.83838367	0.30243962	-0.51741705	-1.51229063	-1.32369437	-1.24645749	-1.55525432	0.16571702	-0.21645723
1.14_514.24	-0.37593400	-0.54845381	-0.86069828	-0.10206125	-0.29702756	0.41225180	-0.31833672	-0.64216846	-0.41051795	-0.75961272	-0.21091242	-0.20732894	-0.05755552	1.97340690	-0.09436263	-0.25330979	3.45940069	-0.20791601	-0.03043331	-0.46843002
6.26_595.29	-0.4419433	-0.8879385	-0.7902889	-1.7408599	-0.2236457	-0.3499424	1.1303910	-1.1492538	0.4938152	-0.8155964	1.2085752	0.7898767	0.1053426	-0.5888226	-0.7904047	0.5015956	1.4732336	1.1273153	1.7916912	-0.8431400
1.46_478.32	-1.07014200	1.19358285	0.31965135	1.97932360	-1.08001615	-0.36536733	-0.81730561	0.63213863	-0.21012237	0.96545488	-0.51234657	-0.79547276	-1.11010409	0.22876663	1.22128194	0.63664597	-1.51050575	0.04804447	-1.03333995	1.27983225
2.44_347.17	0.68852141	0.31871511	-1.74663367	0.04574480	0.93580560	0.79193690	1.19412719	0.22023574	0.79138296	0.18190023	0.99650928	0.92400203	0.55842330	-0.02098190	-0.72367136	-2.42502751	-1.10025023	-1.37015366	-0.28753907	0.02695286
5.23_453.28	-1.05783071	-0.99599344	-0.69549983	-0.88828544	-0.19665816	-0.63772640	0.52961091	-1.07987761	0.72609267	-1.68773360	1.13914232	1.59304881	0.60420194	-0.07420759	-0.65543241	0.14236989	1.47158850	0.81143765	1.57491554	-0.62316304
1.78_329.11	2.18839814	0.09604399	1.69600302	-0.44049442	-0.26829144	0.86804508	-0.19404108	1.47550386	0.54491348	1.21294038	-0.70077921	-1.07577988	-0.27109378	-1.10813216	-1.02331277	-0.16973194	-0.75224840	-0.85760963	-0.25588760	-0.96444566
3.77_102.13	1.787339681	0.592238133	1.360070154	0.702864089	-0.186219935	0.956927973	0.001711748	1.395323477	1.284178749	0.776763719	-0.904786432	-0.773064968	-0.654189047	-0.888428035	-0.914141061	-0.859470394	-0.704844254	-0.822785160	-0.707827564	-1.441660872
8.48_344.15	1.0880038	0.5111863	1.2163451	0.7606853	0.6142686	1.1970316	0.9097666	0.6763499	1.3469723	0.9889048	-0.6214572	-0.8801641	-0.5604138	-1.2003793	-1.0175985	-0.8145728	-0.5378272	-0.9107135	-1.2263803	-1.5400076
6.29_225.12	0.41809210	-0.48576800	-0.51745603	-1.00039350	0.86908354	-0.70310480	0.29210244	-1.51328652	0.84675788	-1.20395449	0.68402630	0.96284954	0.01557271	-1.00762597	-1.62139581	0.62538543	1.18261825	1.01231421	1.80104510	-0.65686237
8.32_198.12	-0.26604057	0.76064506	0.66321383	2.19556190	-1.31656843	-0.33583253	-1.20710792	0.44295733	-0.27743860	1.21613299	-0.62442144	-0.34894774	-1.06787306	0.03840417	1.30361199	0.34363462	-1.33133578	0.08907306	-1.31036468	1.03269579
4.66_513.32	-0.9375459	0.8503123	0.5957242	2.1685185	-1.3124255	-0.2920090	-0.8905094	0.5864913	-0.1065809	1.0953979	-0.9220758	-0.6002442	-1.2000931	0.3082218	1.1016450	0.5341065	-1.2678357	0.2268931	-1.0365181	1.0985270
2.67_256.12	3.38447347	-0.90845890	-0.91963072	0.24819008	-0.03626508	-0.58018262	0.20736318	-0.49201149	-0.31516803	-0.46985632	0.59121912	0.19083872	0.01628965	-1.05733970	-0.82958703	-0.82328388	0.86419947	-0.45874659	0.89262505	0.49533161
1.11_458.23	1.0700461	0.7628010	0.9322661	0.7725055	1.1230242	1.1273295	1.1100412	0.9410280	0.9314888	0.9069824	-0.8775259	-0.8920381	-0.9117994	-1.0198739	-1.1074434	-1.0383339	-0.9835344	-0.9355862	-0.7884080	-1.1229697
7.00_405.15	0.65599142	-0.03680767	-1.29703255	0.30771266	0.85426679	1.12744809	0.90685443	-0.17314151	0.70547310	0.01332884	1.21728904	0.93888127	1.03172690	0.01804901	-1.06298995	-2.16248167	-1.26442059	-1.58242099	-0.30316846	0.10544181
1.46_180.14	1.087828602	0.094033834	-1.680948999	-0.723931046	1.215292663	1.468886742	0.987656827	0.769156354	0.531469495	-0.503831840	0.916213190	1.233677045	-0.304393978	-0.466130893	-1.644528282	-1.221465096	-0.479779748	-1.273568665	0.007459348	-0.013095551
8.12_206.10	3.06936595	0.04457000	1.36409249	0.99784842	-0.57670874	0.01605825	-0.20972859	-0.02724310	1.06267137	0.33848181	-0.02585230	-0.38239539	-0.71506344	-1.23975043	-0.61146062	-1.02831407	-0.58507072	-0.45612922	-0.07821302	-0.95715864
7.36_214.11	-0.8101265	-1.7853920	-1.0325995	2.9301559	-0.5995244	0.4094355	-0.6720168	-0.9233192	-0.5283315	0.2598603	0.4091426	-0.2899994	1.2608203	-0.3406476	0.7355434	-0.4212706	0.2089375	0.1017766	0.4935729	0.5939826
5.56_232.15	1.7866139	1.7033915	-0.1112723	-0.1149603	0.1133706	3.0108237	-0.2891245	-0.5583242	-0.7291188	-0.2128889	-0.3870553	-0.0929425	0.0162553	-0.2850282	-0.4722956	-0.6702628	-0.8334594	-0.7223231	-0.4357579	-0.7156413
7.55_132.10	-0.13197800	-1.60474872	-0.02555651	-0.21123178	0.81058683	-2.36364111	1.23893810	0.74273259	0.51685174	-0.07140412	0.41109326	-0.26851865	-0.78586990	-0.41458522	1.55651042	0.89451703	-0.63514955	-0.58153258	1.54278466	-0.61979848
8.63_365.11	-0.37291433	-0.01964802	-0.85988205	0.28885054	0.30038272	-0.64654907	-0.11813342	-0.51046604	0.45062096	-1.45619720	1.14590774	1.71220947	-1.54215772	-0.18349870	0.72176082	-0.64908852	1.98632892	-0.32768001	1.31998500	-1.23983110
7.46_318.11	-0.19829238	-0.57762232	-0.58327785	-1.72148803	0.02205357	0.09792320	0.85588862	-0.84011045	0.14139864	-0.96293363	1.60981652	0.91354229	0.59718477	-1.67221171	-0.74665195	0.15191386	0.45939010	0.93049026	2.09030942	-0.56732295
4.53_469.29	-0.97447820	0.85519867	0.56979982	2.07192684	-1.23865752	-0.21892132	-0.88534256	0.59036580	-0.07407062	1.07498836	-0.94383933	-0.60047725	-1.14880248	0.33120387	1.12123948	0.60477946	-1.43864558	0.29510013	-1.08316224	1.09179467
1.52_332.17	0.613701016	0.001921036	-0.789603115	-0.222794795	0.729921377	-0.542329878	1.347506874	0.588722620	-0.166432490	-0.243218807	1.929891489	0.412007166	-0.849089836	-2.655771399	-1.400279779	-0.399854636	0.592392953	-0.138114031	0.647680008	0.543744225
1.53_315.14	0.64556252	0.05155124	-0.78969782	-0.21424740	0.76640036	-0.60573091	1.36119352	0.63322896	-0.16191624	-0.26544810	1.87551165	0.41255921	-0.85040126	-2.63971349	-1.42520966	-0.40218772	0.57277194	-0.13289675	0.63753766	0.53113230
1.11_497.26	0.9464306	0.7841281	0.9546142	0.7235509	1.1780551	1.0688433	1.0842538	0.9871151	0.8604159	1.0066689	-0.9984086	-0.9848572	-0.8959310	-1.0195125	-1.1120772	-1.0575836	-0.4109116	-1.0028617	-0.8948946	-1.2170378
6.07_511.28	-0.9503450	-0.9205786	-1.0169855	-0.4737627	-1.0506439	-1.0982903	-1.0008230	-0.9883365	0.9534477	-1.0202385	0.9342685	1.2843738	1.1936583	0.6829802	0.3311495	-0.7915034	1.3508007	0.9614834	1.3302607	0.2890847
1.13_454.26	-0.23250577	-0.69582250	-0.50451218	-0.34928466	-0.36730411	0.12678196	-0.30746059	-0.63637497	-0.43489734	-0.67147395	-0.04162411	-0.12644969	-0.05748483	1.54968495	-0.25787688	-0.15091552	3.74372635	-0.20629927	0.08636043	-0.46626734
0.95_441.32	-0.32853630	-0.98128594	-0.35497478	-0.88446176	2.18417018	0.14688146	1.89943714	0.66360766	-1.05397525	-1.07122775	0.15541364	-0.07315917	-0.69435436	0.30769921	1.68779921	-0.67435635	0.87499423	-0.79576506	-0.27424675	-0.73365928
2.44_342.21	0.74415093	0.41013269	-1.59189191	0.04253128	0.93488350	0.70804469	1.40255381	0.19139987	0.96289588	0.17530621	0.97307230	0.85129261	0.43783987	-0.14110242	-0.79407954	-2.29962925	-1.19591689	-1.41707441	-0.40569880	0.01128958
1.16_498.29	-0.304481993	-0.253010400	-0.043129079	-0.078734099	0.041002262	0.213765309	0.004950711	-0.770662469	-0.246023661	0.043897709	-0.402763864	-0.558605001	-0.505115201	1.805983159	-0.493659779	-0.374663571	3.572394856	-0.491285003	-0.379443456	-0.780416430
6.36_322.22	0.16839584	-1.07453629	-0.47147534	-1.44385466	0.57945824	0.50119329	0.83732101	-0.80383035	-0.09032313	-0.77617478	1.87665096	0.56186613	1.59318186	0.38510102	-0.75574025	-1.51391796	-0.17670519	-1.11362193	1.50372285	0.21328868
4.95_512.98	-0.74790112	0.87463415	0.65400600	1.85874406	-1.26195964	-0.08870850	-0.90860749	0.65192292	0.04782697	1.01371260	-0.80698256	-0.40836809	-1.34976564	0.41807644	1.05324950	0.61045884	-1.71156447	0.32380308	-1.24186713	1.01929006
1.01_418.24	-0.38215171	-0.37145268	-0.64483757	-0.44352503	3.04347392	2.09453177	-0.36434126	-0.99428380	-0.70162363	-0.69903709	-0.23624807	0.61191924	-0.28049352	-0.43798638	-0.07989734	-0.19113848	0.80976483	-0.42171812	0.44692868	-0.75788376
0.95_460.36	-0.224722717	-1.103780683	-0.386482758	-0.874535574	2.093605801	0.219678634	1.943920027	0.704259904	-0.937576343	-1.110351278	0.160021288	0.006517305	-0.672639415	0.378806428	1.668812457	-0.519038808	0.696204307	-0.627565619	-0.236905904	-1.178227053
5.22_440.28	-1.0916408	-0.3833201	-0.8076353	-0.9077003	0.4411971	-0.6583578	0.6421335	-1.3311011	0.7527951	-1.4794705	0.9408572	1.0600588	0.4746570	-0.2367139	-1.1639926	0.3606440	1.6533390	0.8523832	1.6643016	-0.7824341
5.35_500.28	0.91004612	-0.39834540	-0.16718461	-1.75110981	-0.77112542	1.17364041	0.35093059	-0.60348645	-0.18586491	-0.15866117	0.83589907	0.40628091	-0.27924247	-0.53379251	-1.21680319	0.03517538	2.60640859	-0.56180859	1.28021464	-0.97117120
5.11_500.28	-0.91214149	-0.74304820	-0.81385867	-1.42479560	0.07903954	0.16898422	0.90115427	-1.09693023	0.14265902	-0.99511371	0.78306181	1.94043888	0.85470271	-0.15673814	-1.43716615	0.06164328	0.70623147	0.18489199	2.01503620	-0.25805119
1.02_376.26	-0.9284266	-1.1526860	-1.1496002	-1.1991697	-0.5832786	-0.6044838	-1.0254621	-0.9654918	-1.1309739	-0.8508087	0.9163948	1.2122518	0.9543142	0.9676720	0.8836500	0.8636679	1.0553021	0.9677836	1.0559252	0.7134198
2.90_315.10	2.099040227	-0.708159715	1.324868934	0.975707233	0.361861775	-2.121942262	-0.004408881	-0.997298595	0.073536643	1.095724023	0.208667617	0.108059822	-0.173594863	-1.062172635	-0.608692700	-0.448157790	1.020542972	-0.422500529	0.441369920	-1.162451197
7.46_368.18	-0.9141204	-0.5211964	-0.7351953	-1.3147085	0.1601217	0.1879090	0.8993643	-0.8974008	0.5659102	-0.7162265	1.5841895	0.9903205	0.4455404	-1.7411126	-0.8696035	0.1606428	0.2835216	0.8928381	2.1020613	-0.5628556
7.47_390.16	-0.7126409	-0.5878889	-0.7024995	-1.4200783	0.2654246	0.3220650	0.7974390	-0.8691913	0.2974593	-0.6744538	1.5385919	0.7881620	0.6783558	-1.7383797	-0.9860339	0.2407953	0.2106126	0.9387421	2.1850368	-0.5715180
1.03_209.15	0.53872816	-0.59488608	0.27537899	0.13481304	1.32949136	3.24979371	-0.97804415	-0.63280931	-1.19560806	-0.57997728	0.05878859	0.34349455	-0.09496625	-0.81317067	-0.43590358	0.14807761	-0.72981481	0.04641091	0.76179154	-0.83158826
7.06_401.11	-0.18000938	-0.15521666	-0.07571086	-0.72412922	1.11238303	0.08699319	1.95986330	-1.33547562	-0.07312864	-0.53053275	0.31533910	0.07537116	-1.33900150	-0.97320796	-1.59193226	0.06280003	0.99831079	1.36957206	1.61770281	-0.61999061
1.53_398.33	-0.9639564	0.5122584	1.0360410	0.2423483	0.9681210	0.8094013	0.6743209	-1.1424822	0.9107413	-0.8433213	0.9577575	-1.5743765	-0.9603416	0.4927328	-1.2411835	0.6508884	0.8994663	-0.5490928	0.9316374	-1.8109603
1.02_266.17	0.8451946	-0.4950398	0.5229273	-0.1013965	1.4753487	2.7796776	-0.8231882	-0.5439250	-0.8427165	-1.1697881	0.3691611	0.5130923	-0.3241658	-0.4489620	-0.4323368	0.4600591	-1.2190056	-0.3400008	0.9048524	-1.1297880
1.46_375.21	-0.06148161	-0.53479991	-0.60518461	-1.00712059	-0.81518688	-0.54268374	-0.10266304	-0.38470878	0.04761036	-0.99517813	-0.19958058	-0.49912307	2.33959909	2.20880244	1.84103746	-0.97251592	0.33476917	0.12541005	-0.31131165	0.13430995
4.94_494.32	-0.43717002	-1.14608470	-0.36591186	-0.55986471	0.39305308	-0.94463453	0.08767369	-1.25514333	-0.32079934	-1.12780796	-0.67122204	1.79314454	0.90072527	-0.94372618	-0.50059020	0.53983790	0.37259144	0.60848378	2.12435028	1.45309486
1.46_272.26	-0.318484295	-0.560211425	-0.593436056	-1.410315967	-0.063741902	0.254697822	-0.294668202	-0.705192568	-0.502788624	-0.520298350	0.073226209	-0.214028113	-0.158652171	2.058039232	0.203171974	0.008096882	3.253952827	-0.229373978	-0.010041500	-0.269951795
1.52_230.25	-0.58124108	-0.81830985	0.10923200	-0.82616205	0.60693773	0.03658596	-0.21148878	-0.24939028	-0.09072576	-0.66897439	0.06687857	-0.23168006	-0.27917978	1.09906433	-0.47126438	-0.06254885	3.70300870	-0.25515596	0.12564352	-1.00122959
8.32_220.11	-0.8556994	0.4809784	0.5219880	2.0796865	-1.2547847	0.2743623	-0.9723640	0.4117151	-0.5375595	1.3593800	-0.3413584	-0.8817848	-0.7625692	0.1062547	1.7475117	0.2785766	-1.3098523	-0.2225337	-1.0968991	0.9749518
6.07_546.32	1.164989810	-0.572844158	1.232788717	0.679033857	-1.387303012	1.548273888	-0.650297619	0.924752841	-0.293659518	1.104871841	-0.498290422	-1.581992455	0.152274151	-0.719717836	-0.698085326	-0.690213446	1.700730139	-0.332853478	-0.001796565	-1.080661409
8.12_224.11	3.09205908	0.05521331	1.34234588	0.99021311	-0.60224879	0.01848203	-0.24564012	-0.03638399	1.05633715	0.29964100	-0.05056174	-0.32343832	-0.69418585	-1.22569719	-0.55660289	-1.04322141	-0.55343499	-0.45795308	-0.05769294	-1.00723027
8.10_222.10	2.1324563	-0.5190877	1.1653234	-0.7856063	-0.3660589	1.0789513	0.3243980	-0.4130257	0.8331049	0.2265861	-0.1759948	1.1586107	0.5517935	-1.9803811	-0.6269635	0.2809402	-1.2932895	-0.5303885	0.2754633	-1.3368318
9.10_198.09	-0.09173097	-0.91948720	-0.26099582	-0.81211310	-0.26163881	-0.86419717	-0.54693325	-0.65676703	-0.39552675	-1.04816077	1.08419992	1.01032211	2.47889408	1.96820944	1.18367605	-0.70336940	-0.25065784	-0.01081579	-0.31684370	-0.58606400
8.23_230.08	-0.2124106	-0.8410350	-0.2619839	-0.9562430	0.2201059	-1.2993935	-0.7138826	0.3105072	1.2738412	-2.1478173	1.4858266	1.0073985	0.1793667	0.1666037	-0.8023298	0.5268444	0.6531344	1.4956114	0.9105727	-0.9947170
1.09_366.21	-0.32311798	-0.68491783	-0.52994909	-0.32605257	-0.27188453	0.24211891	-0.33823353	-0.75029813	-0.64276983	-0.47981760	-0.16705336	-0.10431683	-0.03118063	1.46218433	-0.22090464	-0.02291099	3.75021888	-0.09900142	0.06749911	-0.52961228
1.11_397.20	1.0250878	0.7136052	0.9184413	0.7149888	1.2148093	1.1434856	1.0275421	1.0052705	0.9087643	0.9830664	-0.9565020	-0.9092559	-0.8937380	-1.0855943	-0.9614499	-0.9981512	-0.9516659	-0.9429270	-0.7584725	-1.1973046
6.04_328.14	0.278398428	-0.498149831	-0.498533589	0.233920452	0.009680312	0.124622764	1.310561068	-0.870093763	0.614158264	-1.045465097	1.690551026	-0.001898447	1.108113837	-0.369928293	-0.607678576	-1.750166152	-0.541576659	2.288087940	-0.473032312	-1.001571372
5.67_380.13	1.43435186	0.02386432	0.15654763	-0.40545218	1.32163912	1.03322837	-0.66394540	-0.58082563	0.23780959	0.84928544	0.02471618	0.50647578	0.26451488	-1.49989306	-2.08197659	-1.49583776	0.33394472	1.57356436	-0.75451561	-0.27749602
1.11_460.27	1.0241895	0.8021388	0.9832519	0.7396314	1.1078339	1.1098201	1.0917825	0.9434974	0.9249839	0.9651347	-0.9031142	-0.8964819	-0.8690392	-1.0167300	-1.0683053	-1.0102514	-0.9930697	-0.9662999	-0.8484357	-1.1205369
4.43_397.16	1.2794978	-0.2092416	0.7951600	-0.8420981	1.4169708	1.4090038	1.0572844	0.4736341	1.0801586	0.3975646	0.1381916	-0.6972218	-0.8725364	-1.1915548	-1.2270259	-0.2598171	0.5110869	-0.3636754	-0.9613295	-1.9340521
1.46_740.46	-0.88144623	1.02303105	0.33586034	2.34419941	-0.96607956	-0.60374508	-0.67024523	0.41025637	-0.34540890	1.09298213	-0.88730649	-0.88259631	-0.89506875	0.11437875	1.21176822	0.54461422	-1.19103006	0.03604009	-1.06807850	1.27787452
1.47_692.40	-1.07141779	0.96361901	0.56100383	1.91194301	-1.19352955	-0.27485165	-0.96535410	0.59193031	-0.07323601	1.16633337	-0.89203945	-0.66282724	-1.28131125	0.34979890	1.18499540	0.66488111	-1.22312945	0.22888306	-1.09084374	1.10515221
4.55_716.43	-0.82651802	0.85658509	0.59251411	2.04121377	-1.22948671	-0.19342177	-0.81194185	0.57147475	0.01564937	1.08971094	-0.87369530	-0.46419865	-1.31601713	0.31988848	1.05337273	0.57683982	-1.54258682	0.29079003	-1.21791300	1.06774018
6.22_330.12	-0.70598352	-0.48306734	0.32507492	-1.01651961	1.19396016	-1.30615967	-0.02752016	-0.69334671	0.80393691	0.22263326	0.78197754	1.14601420	0.92743229	-1.09572785	-2.26109502	0.07937033	1.10949573	0.89486511	0.96846485	-0.86380543
1.46_784.49	-0.68176415	1.07910570	0.15506112	2.77787891	-0.71730675	-0.66640916	-0.84339705	0.09323303	-0.60585725	0.82438781	-0.65498215	-0.68097439	-0.68624156	-0.14978994	1.16455851	0.35935523	-1.07110784	-0.18050398	-0.92723454	1.41198847
5.22_244.15	-0.20328700	0.68683273	-0.42904867	3.25541608	-0.30615413	-0.08989030	-1.09724586	0.17635991	-0.79376998	1.12486662	-0.88423673	-0.31257232	-0.76684473	-0.78237927	0.95383470	-0.47460245	-0.45983836	-0.03751842	-0.46857376	0.90865193
8.93_310.09	1.13091936	-0.42114033	0.73083082	-1.20822454	0.50978787	-1.44291290	0.35983066	0.03480174	0.86802575	-0.06530349	0.44104919	1.75703946	-0.40501083	-1.68480809	-1.81248347	-0.74669185	1.10828725	0.14250364	0.94183678	-0.23833702
7.50_639.15	-0.5009477	-0.6621441	-0.5055426	-0.9834363	0.6674228	0.2210044	0.6371780	-0.9953444	0.1712210	-0.5431069	1.4399988	0.6649266	1.0153572	-2.3932658	-1.0424833	0.2387399	0.2027726	0.8144281	1.9043940	-0.3511723
1.47_426.32	-0.82753773	1.00809681	0.15133177	3.10536068	-0.89946631	0.08496327	-0.63113381	0.01291682	-0.36310488	0.64188169	-0.58041605	-0.68215708	-0.76786833	-0.08498598	0.92054707	0.11881281	-1.39487199	-0.16702354	-0.71067597	1.06533075
1.11_437.19	1.0213300	0.7968070	0.9485262	0.8150294	1.1159080	1.1115626	1.0971790	0.9675832	0.8855629	0.9395715	-0.9317035	-0.9273023	-0.8581474	-1.0086949	-1.0508403	-1.0089383	-0.9669470	-0.9238418	-0.8846902	-1.1379540
1.11_295.12	1.0106238	0.7726851	0.9084747	0.7461880	1.2017444	1.1224035	1.0841698	0.9983649	0.8761966	0.9495937	-0.9574226	-0.9091727	-0.8289486	-1.0432436	-1.0463585	-0.9757174	-0.9711877	-0.9550491	-0.8099005	-1.1734437
1.46_379.25	-0.9847669	0.9223926	0.4144986	2.3627172	-1.2143319	-0.4247829	-0.6523550	0.3862212	-0.3598158	1.0729005	-0.7583373	-0.7235704	-0.8768969	0.1598792	1.1609078	0.5767016	-1.4582778	0.1311652	-0.9069093	1.1726603
0.99_376.17	0.64107360	0.48005114	-0.68632945	1.27611427	2.17535627	1.44140814	-0.85024529	-1.71024216	-1.21868241	-0.76423117	-0.67776647	0.44314383	-0.19002668	-0.72640992	1.32820641	0.27333967	0.06083491	-0.57900722	-0.16071490	-0.55587259
7.00_450.21	0.59909303	-0.04900072	-1.27096915	0.18123989	0.86070181	1.19099948	0.90713996	-0.17599619	0.71803764	0.02106183	1.22032077	0.92225067	1.04507523	0.06220727	-1.06007618	-2.14096812	-1.20908537	-1.67351566	-0.22330797	0.07479179
1.46_244.23	-0.30921591	-0.60278347	-0.51924810	-0.67344850	-0.11549907	0.37754530	-0.29985604	-0.81399713	-0.55150482	-0.48898472	-0.11795306	-0.24276591	-0.04294809	1.90637072	-0.11943783	-0.05204299	3.46827193	-0.10934035	0.07722254	-0.77038450
1.37_181.10	3.088185821	-0.675566945	0.929583646	-0.464557161	0.679820152	-0.004384250	-0.319161346	-0.656360484	-0.020935723	0.495557314	0.001594299	-0.882082553	0.675251666	-0.720584342	-0.455871305	-0.359543366	0.034457859	-0.400090945	0.939342201	-1.884654537
1.19_542.32	-0.198021182	-0.585676848	-0.443274652	-0.002120659	-0.362706830	0.295558791	-0.364782964	-0.641068557	-0.500604548	-0.245892303	-0.230992317	-0.324652190	-0.293602203	1.827595026	-0.375044894	-0.175178269	3.627108920	-0.279794119	-0.148377735	-0.578472468
4.93_498.31	-0.66681361	0.85001246	0.62617657	1.94797675	-1.08906446	-0.21280517	-1.00104731	0.63744228	0.01032147	1.05101644	-0.75064687	-0.51825689	-1.14798050	0.37941891	1.10673163	0.58900287	-1.88307454	0.25747531	-1.18985012	1.00396478
5.08_116.11	2.79329503	-0.54746272	0.23189444	-1.70334891	0.85154038	-0.05441188	-0.22238780	0.23832251	0.77174414	-0.54557975	0.36136732	-0.13883704	0.48629450	-0.21307885	-2.01510593	-0.10970763	0.94816540	-0.47642774	0.10154153	-0.75781700
1.53_370.29	1.03126650	-0.61894321	1.69097477	-0.68032372	0.76524498	0.02429611	-0.37224641	1.78754548	0.56552145	-1.49045044	-0.05292329	-0.36389362	0.97104406	-0.98164276	-1.72387188	-0.14710436	-0.26414256	0.18587220	0.97204389	-1.29826718
9.33_284.04	-2.11677272	-0.79782133	-0.80726716	-1.12026652	1.24664365	-0.67221758	0.80303983	0.18507636	1.08092087	-1.39933363	1.13671828	-0.58892450	0.14804038	0.16450657	-0.45954191	-0.30820962	1.51972482	0.87072202	1.04790330	0.06705888
6.20_361.27	-0.79493696	-0.29235280	-0.86718766	-1.79023467	0.31765834	0.11790969	0.54476162	-1.61113918	0.34497901	-0.77639849	1.04027191	0.76964515	0.84723113	-0.60674918	-1.16255038	0.05144379	1.03176180	1.12383605	2.01550113	-0.30345030
1.48_353.22	-0.004075442	-0.722093834	-0.634208577	-0.313825495	-0.569675266	-0.555404374	-0.207971623	-0.539805660	-0.305619976	-0.694023179	-0.263868019	-0.476139784	2.725439920	2.423558202	1.448924295	-0.760035685	-0.043720372	-0.177784072	-0.354901779	0.025230721
7.71_247.14	0.2713254	-0.6413243	0.3815332	-0.8425253	0.8763811	-0.5040267	0.9203246	-0.3820342	1.4453193	-0.9579398	0.3933538	-0.4230821	0.1994970	-1.1903589	-2.0699046	-0.9302252	0.8357825	1.2785297	1.7804534	-0.4410788
1.11_281.14	1.0261836	0.7379304	0.9080978	0.7204190	1.2061951	1.1449206	1.0759028	0.9968524	0.8651300	0.9626241	-0.8927302	-0.8911981	-0.7363231	-1.0350972	-1.1047235	-1.0394556	-1.0272229	-1.0006580	-0.7749870	-1.1418603
1.46_525.29	-0.80192317	0.84495143	0.18828449	2.69516883	-1.20142749	-0.31637334	-0.87434216	0.44387676	-0.09224744	0.82405984	-0.69154693	-0.64784292	-0.92354333	0.19879880	1.03921941	0.54977279	-1.32471369	0.00735810	-1.01234127	1.09481130
5.01_516.32	-1.07460361	-0.81458674	-1.26370598	-1.64953363	-0.00233364	-0.09533703	1.13947581	-0.43819570	0.40343012	-1.89040011	1.13917903	0.68912183	0.31921460	0.14439822	-0.25044466	0.23476417	1.23811988	0.58502354	1.90701275	-0.32059885
9.18_378.11	-0.35455458	-0.27702187	0.18402816	-1.24042415	-1.03879622	-0.79562985	-0.01964944	-0.67740277	1.49636437	-1.27922016	1.71215060	1.81306314	-0.26725749	-0.92438527	-0.66988292	-0.31980057	0.94249169	0.82791654	1.31421516	-0.42620439
7.05_276.10	-0.07142873	0.61852890	0.10172493	2.85621288	-1.02658825	-0.27786675	-0.71665063	0.63906817	-0.76103236	1.48468980	-1.19096954	-0.61913307	-0.21357514	-0.98298637	0.92945955	0.08371015	-0.43978852	-0.68200533	-0.64936743	0.91799774
7.46_253.12	-0.41611235	-0.63395403	-0.65278183	-1.34092252	0.19783481	0.61419906	0.77571451	-0.86909335	0.13053839	-0.68231360	1.52253310	0.57234346	0.76820077	-1.94534882	-0.81272830	0.31104764	-0.05158851	0.94078306	2.20787874	-0.63623022
1.46_702.51	1.5504990	-1.1875106	0.6245687	-1.2615916	2.3595056	-0.2088474	1.4142111	-1.0398367	-0.5857867	-0.2073537	0.5787927	0.4230692	0.5319668	-0.7560552	-0.4754937	0.4660319	-1.2505947	-0.4699452	0.1950972	-0.7007268
1.48_780.46	-1.0138424	0.9918589	0.5576266	2.0865807	-1.1787392	-0.3713851	-0.8992231	0.5492485	-0.1543867	1.0264998	-0.8098754	-0.7521198	-1.1074898	0.3284240	1.1613747	0.6698232	-1.0869866	0.1727208	-1.3157318	1.1456229
1.46_804.55	-0.058728589	-0.982092576	-0.471973758	-1.994233426	1.232170449	1.157753167	1.002882656	0.013536667	-0.734168321	0.861638639	0.852827996	0.706867823	0.238051625	-0.807022352	-0.162674813	0.007201372	-1.530382917	-0.169739961	1.833747583	-0.995661263
5.46_900.55	0.32611693	0.85186118	-0.64673053	-1.18189572	-0.67855519	-0.27771957	1.79841592	-0.93540584	-0.49824981	-1.06312834	1.86474841	0.09237671	0.19388475	-0.68520072	0.83615422	-0.26156675	1.92884327	-0.56214871	0.12865363	-1.23045387
5.07_538.36	-1.62566706	-0.11722509	-1.55556131	-2.05050800	0.35400769	0.37196488	0.62951927	-0.30918622	0.35869357	-1.95200394	0.74664524	0.99986109	0.59207498	0.27634600	-0.01224123	0.53196040	1.03941387	0.70872206	1.08164348	-0.06845966
4.67_782.47	-0.7677157	0.9197737	0.6331515	1.9905161	-1.2443400	-0.1569338	-0.7288961	0.6419574	0.0228975	1.0376736	-0.8670917	-0.6059072	-1.2515029	0.3339494	1.0278491	0.5780083	-1.6895904	0.2713262	-1.1864991	1.0413740
8.92_328.11	1.13082616	-0.39845948	0.71712263	-1.23513140	0.46646155	-1.43098821	0.38526080	0.01631483	0.84977504	-0.09922827	0.46217329	1.81426913	-0.41170352	-1.66558064	-1.80283720	-0.75901809	1.08712883	0.06965978	0.94587044	-0.14191567
2.32_325.18	0.52349008	0.53456138	-1.67635623	0.07196723	0.93603049	0.55469346	1.46731286	0.13671770	1.00000883	0.07808118	1.34495975	0.87923063	0.24912785	-0.08846400	-0.83719527	-2.20183301	-1.09883417	-1.28437076	-0.42066469	-0.16846332
0.98_870.74	0.34517864	-1.12639433	-0.25051671	-2.21402754	0.99327568	0.19782696	0.47931451	0.53530513	0.25575094	-0.24483199	1.30034009	1.06947108	-0.08305194	-0.63345833	-0.37252976	-0.15520312	-0.70893926	-0.49991559	2.31732654	-1.20492099
8.23_252.06	-0.3272144	-0.8830972	-0.2335420	-1.0195745	0.2504318	-1.3057916	-0.6748801	0.3120357	1.1066292	-2.1872640	1.5107205	0.9545192	0.1822418	0.3368677	-0.7047757	0.5689684	0.7172319	1.4210943	0.9864148	-1.0110157
1.02_666.34	-0.41682992	-0.73087282	-0.32594417	-0.12993114	-0.31544562	0.34400208	-0.53094503	-0.63037583	-0.14556440	-0.57059932	-0.31408983	-0.14279156	-0.23820304	2.18002045	-0.14185732	-0.29116106	3.38262379	-0.37757295	-0.05273021	-0.55173211
1.47_868.51	-0.9018988	0.9140213	0.5438750	2.0408945	-1.1682954	-0.2641681	-0.9325619	0.5821702	-0.1144632	1.1058270	-0.8839554	-0.6885227	-1.2899173	0.3234098	1.1276414	0.6654297	-1.4851029	0.1990944	-0.8871703	1.1136929
1.37_121.05	0.71020283	0.41436558	-1.51411492	0.06910109	1.08669746	0.94659874	1.11978985	0.40209595	0.88988317	-0.05168046	1.29377430	1.06478963	0.13930307	-0.60804301	-1.22552775	-1.63711619	-1.49407329	-1.43172686	-0.26513658	0.09081740
6.64_169.10	1.9367756	-0.9346943	0.2009809	-0.4761573	0.5389319	1.3776021	0.5217843	1.7955503	-0.1180510	1.3612037	-0.9396864	-1.1902846	0.6263543	-1.0457065	-0.8108726	-0.3076412	-0.5972472	-1.1111905	-0.2075469	-0.6201048
4.39_184.06	-1.164718814	0.519908692	-0.231685898	2.085225152	-1.788590716	-0.706774997	-1.473875870	0.005756148	-0.625020885	0.731103520	0.388019311	0.568234952	0.665334314	0.605193010	1.184489957	0.316284527	-1.123790100	0.061152822	-1.038409411	1.022164287
1.46_371.23	-0.9929662	1.0441749	0.4089368	1.9755108	-1.3689840	-0.2133293	-0.8801174	0.5146485	-0.0789804	0.9405374	-0.8455591	-0.7369301	-0.8297136	0.3989565	1.1580892	0.7650998	-1.5167119	0.1781987	-1.1085643	1.1877037
8.59_344.14	0.7615973	0.5099022	1.2774272	0.6452452	0.6000268	1.2303069	0.9413336	0.6925599	1.4538892	1.0740983	-0.6036402	-0.8808341	-0.4959690	-1.1238376	-1.1661582	-0.7606809	-0.4461646	-1.0249063	-1.0547519	-1.6294438
3.08_178.05	-0.97847662	-1.15082865	-1.20105424	-1.38055655	0.50410584	-0.68351355	0.27869644	-1.40014852	-0.69280971	-1.30821875	1.39698430	0.99644921	0.97744967	0.52015804	-0.03411814	0.71300531	1.20569139	0.67911111	1.33140321	0.22667020
1.10_410.24	-0.31812104	-0.64203419	-0.50988115	-0.23459030	-0.28993854	0.14882134	-0.34996743	-0.66345280	-0.58772517	-0.57915505	-0.10043081	-0.12237781	-0.07977573	1.68639101	-0.23890775	-0.16764268	3.68750363	-0.22050598	0.04348311	-0.46169268
1.03_450.23	-0.42786553	-0.61022603	-0.61279232	0.14890219	-0.19514026	0.61451434	-0.43042188	-0.69328251	-0.17168033	-0.66916533	-0.34545571	-0.48736878	-0.33945619	2.19306009	-0.03078387	-0.28655142	3.27044892	-0.38748934	-0.01276345	-0.52648259
8.06_266.08	-1.231963830	-0.895539864	0.208921454	0.148038972	-0.862095672	-1.201946410	-1.222033402	-0.626659586	0.658605511	-1.879181798	0.118520848	1.846356354	1.712417462	0.582176523	0.002983258	0.393800331	0.571444617	0.578733457	1.029623580	0.067798194
6.22_619.29	-1.0218517	-0.4361879	-1.0250687	-1.6109486	-0.1060798	-0.2288476	1.1511286	-1.3120520	0.7018520	-1.2281771	0.8955056	0.8149630	0.7552985	-0.7208468	-0.8760956	0.2825118	0.7581460	0.8591062	2.0502662	0.2973781
6.30_597.30	1.4998398	-0.9222467	0.3456181	-2.1051844	-1.0318863	1.1695839	0.1186559	-0.2562411	0.3412047	0.2959918	0.7201456	0.9871812	0.4240370	-0.7374856	-1.6929885	0.2224808	0.4100443	-0.3380685	1.5128763	-0.9635581
5.35_438.26	1.39117412	-0.69012420	1.55064053	-1.00479001	0.07029365	0.65674526	-0.21824907	0.46075461	1.04018513	-0.05232770	0.51970637	-0.71255350	1.47007584	-0.33250552	-2.36246561	-0.58675149	-0.17054754	0.04515374	0.41411493	-1.48852953
8.59_342.14	-0.70417941	0.28326789	-0.41198054	0.36859235	0.05058961	-1.55533927	-0.42649540	-0.55349643	1.53439000	-1.20609123	1.20501811	1.67341561	-1.48026953	-0.28537596	-0.13337094	-0.43185023	1.57619138	-0.04879737	1.28145158	-0.73567023
8.12_245.16	-0.69676699	-0.48037885	-0.43024179	-1.96890053	0.51125750	-0.81647603	1.30610611	0.67368884	1.25365896	-1.10354744	0.34556940	-0.58983023	-0.61162081	-0.77164529	-1.19001431	0.05252995	1.21307145	0.98571287	1.58302931	0.73479788
6.69_395.11	0.7454975	-0.4149098	-0.4231306	0.3056896	0.5975904	0.1280137	0.6904007	-0.1424692	-0.3632250	-0.1304715	2.4044893	0.7925344	-0.9602384	-2.3575471	-1.1715356	0.1090867	0.9316187	-0.1908543	0.6330648	-1.1836042
5.87_498.28	-0.78673123	0.89753607	0.64612317	1.99757304	-1.16945006	-0.05096011	-1.10362780	0.51497198	0.01899099	1.05344610	-0.91391935	-0.25997971	-1.21874483	0.32417917	1.08423315	0.35622010	-1.57162651	0.35190570	-1.26831862	1.09817876
1.02_771.65	0.646384312	-0.110732511	0.365378348	0.460480421	1.480884627	3.246266827	-0.651949948	-0.412965357	-0.642480839	-1.183727658	0.009923236	0.246836462	-0.734888901	-0.640545222	-0.542217021	0.074849707	-0.515729627	-0.330992274	0.360775272	-1.125549852
0.97_792.71	0.43048530	-1.30815345	0.43943411	-1.87495870	0.99696921	-0.67563956	1.26485051	0.87321190	0.93357118	-0.75462856	1.37975110	1.05358022	-0.33804749	-0.45592159	-0.64180523	-0.01071155	-0.68721286	-0.05367181	1.08465077	-1.65575350
0.95_790.69	0.52161407	-1.57186351	0.29725420	-1.67738072	1.29653899	-0.62429755	1.36756015	0.99785218	0.78757405	-0.31041043	1.19133939	0.83071285	-0.01885007	-0.66261179	-0.54365480	-0.09997565	-0.89077986	-0.18568263	1.02068474	-1.72562360
0.95_816.70	0.56690127	-1.55777522	-0.15610537	-1.54273826	1.28271685	0.13684330	1.05183168	0.91478334	0.60854589	0.21822454	0.99903868	0.95506150	0.04689247	-0.69408389	-0.42099715	-0.10589638	-1.08374734	-0.49749635	1.30589173	-2.02789130
0.95_814.69	0.49027772	-1.63416970	-0.42749068	-1.43452580	1.25022911	0.15735978	1.10367226	0.83092251	0.51505456	0.34769344	0.98246309	1.04634942	0.04209114	-0.60862272	-0.30510392	-0.13997301	-0.83533867	-0.61088373	1.35476695	-2.12477176
0.97_844.74	0.30727493	-1.29681965	-0.04159062	-1.67397431	1.23658238	-0.21009655	1.14176356	0.86844938	0.67936306	0.05027044	1.14470963	1.17154542	-0.36062665	-0.93813557	-0.58013257	0.05281328	-1.09251886	-0.05732149	1.38271135	-1.78426716
0.96_842.72	0.50828636	-1.53977660	-0.21151882	-1.75675657	1.13027223	0.10766200	1.02952761	0.78659444	0.48252751	0.03414204	1.02623231	1.13724044	-0.19064050	-0.70615330	-0.34661269	-0.13957087	-0.66396980	-0.43239603	1.65523293	-1.91032270
0.94_840.70	0.25213411	-1.71463065	-0.27407436	-1.97719910	1.19841086	0.01012561	0.94689010	0.61036771	0.16563656	0.09636803	1.24316586	1.02536319	0.11551327	-0.47503824	-0.26699138	-0.10493856	-0.74871005	-0.70355469	1.89987574	-1.29871404
1.01_872.77	0.29509521	-1.02004826	-0.16326481	-1.62519830	1.04352945	-0.47597008	1.00146577	0.76201366	0.62012187	0.19416580	1.11680355	1.18783721	-0.28807446	-0.83830426	-0.43410569	0.18619757	-1.70446491	0.08104082	1.65883667	-1.59767682
0.95_868.73	0.12456422	-1.27357381	-0.49752449	-2.25013864	0.73507300	0.11907224	0.46814353	0.57039114	0.05097083	-0.63281928	1.52779569	0.96752784	0.06665542	-0.45518642	-0.16373051	-0.32163727	-0.32463300	-0.54032117	2.47464817	-0.64527749
7.99_203.11	-0.247081351	-1.292053390	0.076309886	-0.923342519	-0.291428877	0.696563184	0.296222796	-0.076476832	-1.088672128	-0.171216617	0.043104265	0.005792118	2.796258357	-0.676847726	1.337479068	1.627896460	-0.295394939	-0.511879303	-0.098609182	-1.206623271
8.66_303.17	0.11420959	-0.51399518	0.59964400	-0.41716624	0.03267973	0.63968143	1.59018842	2.75328869	0.97001246	-0.07875108	-0.54895613	-1.43500531	-0.24801116	-1.57227221	-0.86075807	-0.77114166	-0.36766161	-0.00347724	0.47748484	-0.35999328
1.21_207.16	-0.05429219	-1.08873160	-1.00151149	-0.91469847	-0.42066723	-0.47017778	-0.35031879	-0.26812295	-0.84066935	-0.82642950	-0.10860905	-0.09493519	2.74952636	1.95813005	1.44812165	0.39438422	-0.28003617	0.43013579	-0.01971179	-0.24138651
1.42_179.13	1.04824435	0.23652144	-1.41306430	-0.31678717	1.14272051	1.32335288	0.96687983	0.82066013	0.55355342	-0.25168497	0.84271365	1.16521127	-0.05468589	-0.60842356	-1.33605831	-1.31586851	-1.32907673	-1.71415949	0.01565408	0.22429734
5.06_295.22	1.63400367	0.13188028	1.16480647	0.90208383	0.32340375	0.61575351	0.93383136	0.78149850	0.78951018	0.77999603	-1.45633887	-2.16483934	-1.13154144	-0.17917426	-0.34953752	-1.03245618	0.02195314	-0.15772725	-0.40416060	-1.20294524
1.46_368.42	1.19941742	-0.06881496	-0.57304904	-1.62654804	-0.13086440	1.48761753	-0.55814235	-1.02265838	-0.34400051	-0.89714714	1.40213641	1.16728274	-0.23697527	-0.10711029	-0.37038063	-0.12579066	-0.87564282	2.25061000	0.22900637	-0.79894599
1.40_243.12	0.09064902	-0.90579230	-1.27492673	-0.82016831	-0.03663266	-0.40520328	0.03390908	-0.48314382	-0.37252102	-0.76309810	-0.07259552	-0.58515004	2.89726220	1.96374324	1.22250886	-0.19628744	-0.65303711	0.33440099	0.21582706	-0.18974412
0.98_430.89	-0.32199308	-0.60578981	-0.52359721	-0.62632845	-0.21401321	-0.04170654	-0.13348039	-0.59864673	-0.27097692	-0.41729666	-0.07301331	-0.24161730	-0.07300097	2.00517213	-0.30399542	-0.24428653	3.54139318	-0.24137880	-0.02431563	-0.59112836
0.98_432.89	-0.29834216	-0.59696185	-0.59165690	-0.60032449	-0.16993913	-0.06039105	-0.15562799	-0.59538350	-0.28054223	-0.36642929	-0.05777177	-0.21230051	-0.08123759	2.00940559	-0.34282252	-0.26024654	3.53852518	-0.26789362	-0.01955654	-0.59050309
7.50_340.10	-0.6066030	-0.4961471	-0.6676725	-1.8907843	0.3870348	-0.9241459	0.6947268	-0.8094112	0.7226112	-1.1433120	1.3926292	1.4288608	0.2109435	-0.8409853	-0.7278847	-0.1645593	1.2408725	0.9085001	1.6207171	-0.3353906
7.60_310.18	1.7071062	-0.9649953	-1.2610575	-0.9764937	0.1080066	-0.8059459	2.0532445	-1.3164212	-0.2704446	-0.4885501	-0.6521481	0.2977358	1.7435895	-0.8433814	0.5167915	0.5059148	0.5149039	0.2212799	0.4951207	-0.5842557
1.53_337.12	0.5347029	-0.0495316	-0.7348522	-0.2140240	0.7826692	-0.4444874	1.2767249	0.4838485	-0.1878838	-0.1706335	1.8152113	0.3099970	-0.9422240	-2.8429618	-1.2973816	-0.2353634	0.6854143	0.0154409	0.8060114	0.4093226
1.11_119.08	1.0220893	0.7378033	0.9085409	0.6866480	1.2205496	1.1609923	1.0829742	0.9991814	0.8644854	0.9476897	-0.8421818	-0.8729983	-0.8628341	-1.0785498	-1.0492040	-0.9849717	-0.9893036	-0.9712475	-0.7368171	-1.2428461
2.26_86.06	3.08272847	-0.91192375	-0.23858623	0.82390159	0.26253215	0.85875257	0.05406889	0.67217293	0.12822958	-0.22610809	0.23765953	-0.89703786	0.36910202	-1.19594015	-1.20309640	-0.86438584	-0.49501970	0.01713965	0.66310485	-1.13729419
1.85_191.15	-0.80217006	0.56378182	-0.17018687	3.61373299	-0.71623819	0.41280913	-1.09374651	0.12432968	-0.87230977	0.03720522	-0.62276077	-0.35601770	-0.34644171	-0.26607021	0.54207622	0.24114222	-0.58031875	-0.14622792	-0.40658612	0.84399731
7.97_197.09	2.7077074	-1.5396218	-0.7186481	-0.7152716	0.5177811	0.5291690	-0.3278859	-1.0278554	-1.5544560	-0.4889752	-0.3376285	0.7365726	1.1403953	0.4994102	0.2458931	-0.4831283	0.3346057	0.1020627	0.9669257	-0.5870520
7.99_306.05	2.06212093	0.51461921	-0.65259564	2.84367222	-0.61414876	-0.18603195	-0.52076022	0.43582699	-0.63313186	-0.48262123	-0.73284988	-0.89735631	-0.52542756	-0.51587191	0.05125252	1.00976287	-0.98792650	-0.11929533	-0.55639129	0.50715369
6.25_275.11	-0.37810090	0.21172674	0.47669017	2.80719538	0.40150051	-0.38678574	0.71684483	-1.63835808	-0.45175761	-0.80524697	0.59953279	-0.40459259	1.76257681	-0.03659609	-0.47524566	-1.02778019	-0.22741231	0.40900107	-0.72815990	-0.82503226
7.39_147.04	1.6925020	-1.6950191	-0.4510306	0.2156803	1.8817613	-1.3436891	0.4380161	-0.7554183	-0.4614865	-0.7715722	0.2514114	1.0009536	1.3791769	-0.5119121	-0.7683469	0.1068119	1.1386756	-0.2268447	-0.9400527	-0.1796170
7.13_217.15	0.122886981	0.958035456	-0.162474631	2.808308754	-0.812306658	-0.859227386	-0.305141585	0.640427853	-0.614885534	0.002794461	-1.033715711	-0.684706773	-1.258741019	0.277984162	1.055859619	0.767573847	-1.084702977	0.154442007	-0.927132487	0.954721622
4.55_97.08	1.86061637	-0.96834026	-0.68728250	-0.92073523	1.35288426	0.09078645	-1.00326983	-0.02671033	1.37563337	0.38426271	-0.68403821	0.32045770	0.97808304	-1.42000263	0.41154445	1.27486953	-0.08959047	-0.92594357	0.14934690	-1.47257175
6.13_58.07	1.9654118	-0.7767435	0.6208642	-0.2110987	0.6902250	-0.5809198	-0.9169454	0.8223403	1.7918257	-1.4313888	0.5275236	-0.7999168	0.3329382	-0.4545293	-1.0422794	0.1041745	0.1327908	0.4292491	0.6738677	-1.8773890
5.58_137.06	1.35167428	0.16730004	0.08636549	-0.52447002	1.06725771	0.33834501	0.07053509	-0.32953843	0.38191309	0.91093250	-0.39432424	0.51361704	0.20619469	-1.99297353	-1.99874822	-1.03674450	0.82214840	1.75304844	-0.31061851	-1.08191436
1.42_162.07	-0.66204650	-0.93547003	-0.29753354	-0.42246706	0.88799941	-1.88978405	-0.25499799	-1.11971936	1.78437563	-0.65324011	0.04685549	1.68014103	0.01079489	-1.32777201	-0.26596317	0.55293274	0.99124382	0.68091064	1.30641138	-0.11267123
12.79_102.13	1.84614348	0.60217683	1.44387908	0.50300956	-0.28718285	1.01731541	-0.07698292	1.44737389	1.22414898	0.79077745	-0.84293910	-0.72023514	-0.59793195	-0.87298784	-0.83539841	-0.82377364	-0.82668004	-0.94099839	-0.74710849	-1.30260592
5.87_448.30	-0.85160363	0.89667863	0.54769042	2.12051012	-1.39812030	-0.03249184	-1.05713016	0.55550010	-0.02768461	1.00510342	-0.89200732	-0.29574742	-1.16564869	0.28203593	1.07754565	0.35547763	-1.43748000	0.34196496	-1.12782904	1.10323614
1.48_422.32	1.342036953	-0.678994937	0.827573795	-2.117512315	0.685833004	0.884415900	0.142015960	1.408145669	0.009476377	-0.081707404	0.129943355	0.146350248	0.451344370	-0.907125569	-1.838482340	0.062481398	-0.336926628	-0.576767559	1.510708958	-1.062809236
6.59_103.05	3.26538324	-1.08151956	-0.60103457	0.66746281	-0.09010733	-0.82556083	0.43554799	-0.78669189	-0.89766006	-0.77173438	-0.23743355	0.20970703	1.38059779	-0.58705016	-0.61362512	0.29437351	0.47695456	-0.02345302	0.33790843	-0.55206489
2.82_271.09	-0.091934849	-1.573113923	0.007694562	-0.246954443	1.007249086	0.289691958	1.378896357	1.773671773	-0.006927415	-1.663926356	-0.820175952	1.118487536	0.264349682	-0.871511146	-0.924851332	-1.258042708	0.413534541	0.588327262	1.214315688	-0.598780322
1.52_153.09	0.611179674	-0.006411243	-0.808873613	-0.232079212	0.755193730	-0.574559286	1.350079776	0.621406239	-0.206089562	-0.301765628	1.923557358	0.435998122	-0.862909250	-2.614057899	-1.382302875	-0.402621971	0.608729854	-0.120402736	0.708614322	0.497314200
5.79_136.09	2.0201263	-0.1290113	1.0343728	0.3970888	0.7252922	1.6770262	0.6675942	0.3102431	0.9139335	0.6217804	-0.2020046	-1.2370812	-0.9599781	-1.3604055	-0.7351150	-0.8946620	-0.3166933	-1.0079950	-0.2100382	-1.3144733
5.01_476.31	-1.82001636	-0.63486010	-1.52790269	-0.68709025	-0.12287783	-0.49282186	0.77770392	-0.99662530	0.26580822	-1.20067082	1.09498372	0.94699407	0.59379443	-0.25992339	-0.39294538	0.09691511	1.31198977	1.25606324	1.76927912	0.02220238
7.02_244.08	-0.04952365	-0.99861616	-1.80167828	1.77720743	0.75193066	1.18368696	0.87010048	-0.31388745	-1.01762953	-1.19091937	0.45609846	0.73668062	0.91990456	-0.57972975	-1.31541739	-0.20651035	0.46097578	-0.40113567	1.35480187	-0.63633923
1.46_300.29	-0.270320281	-0.690017120	-0.663908351	-1.286944898	0.002426968	0.105936456	-0.165029918	-0.821509289	-0.492792490	-0.687333670	-0.034574649	-0.054630060	-0.053090039	2.068663754	0.182115066	-0.077385552	3.244930567	-0.143491327	0.053033115	-0.216078283
8.82_695.13	-0.45725757	-1.00514334	0.06690368	-1.56496945	1.17878252	-0.47044376	0.48691483	-0.86028633	-0.01075504	0.29932615	0.82376635	0.59023393	0.66903846	-0.88438636	-1.97408113	0.03814016	0.63060022	1.16872270	2.03706201	-0.76216804
1.14_519.19	-0.1459342	-0.4379227	-0.4166278	-0.2505956	-0.1763676	0.1627410	0.2439082	-0.2243005	-0.3770535	-0.6910465	-0.3299708	-0.2562681	-0.4103868	1.9376808	-0.4626167	-0.7544393	3.5344498	-0.2400596	-0.1475806	-0.5576094
1.03_563.55	-0.07028807	-0.94392309	-0.16720482	-0.66561465	0.02903997	-0.54055798	0.47240273	-0.17700420	-0.24516997	-0.43466527	3.56095464	0.95206219	0.44063687	-0.80291540	-0.34343242	0.55044092	-1.12567882	-0.24766606	0.44154947	-0.68296603
2.22_125.11	1.6933230	0.3310958	1.3363207	0.3373599	-0.3701518	1.4035420	-0.1053508	1.2435866	0.9738510	0.9951779	-1.0000943	-0.5467001	0.2180419	-0.9424274	-0.6082272	-0.4533145	-0.7928486	-1.2741224	-0.7278850	-1.7111766
7.37_347.09	-0.73655986	-0.25654267	-0.02261295	1.06824137	-1.25955485	-0.48923877	-0.18859429	-0.47679326	-0.29106914	-0.23276271	-0.40144002	-0.38720875	2.76128409	2.16961783	0.68716304	-0.97514643	-0.90122811	-0.25904028	-0.07545155	0.26693731
7.83_187.11	1.67743655	-0.74688356	-1.06371774	0.44715695	-0.46859441	-0.93660123	1.85992344	-1.16188161	-0.88308085	-0.85981990	-0.45937676	0.08027944	1.76168471	-1.00716474	0.97668873	0.98982904	0.19379051	-0.42600503	0.45092858	-0.42459211
6.32_132.10	7.174335e-01	-4.395989e-01	6.441371e-01	-1.184716e-01	-2.476119e-01	5.887822e-01	-8.650643e-01	-1.330892e+00	-7.117183e-05	-8.040819e-01	-2.353031e-02	-2.079138e-01	2.514081e+00	1.986694e+00	-6.601202e-01	-1.531412e-01	8.988122e-01	-3.616828e-01	-6.850064e-01	-1.452755e+00
8.49_102.05	1.3557337	-0.5297848	0.7591256	0.7046050	1.1548054	1.0947675	1.1957309	0.7773701	-2.2815092	-0.1304670	-0.0581587	-0.8438099	0.1425897	-0.7244006	-0.1656409	0.1405119	-0.5884636	0.2696007	-0.2113454	-2.0612602
5.22_139.07	-0.24289240	-0.45313094	-0.20820088	-0.35312582	0.01601261	0.04884050	-0.17913011	-0.46945546	-0.62071762	-0.30345955	-0.70221715	-0.70306871	3.05085422	2.59376214	0.22659511	-0.17581644	-0.31305938	-0.23906497	-0.26064798	-0.71207717
1.49_375.20	0.07443506	-0.50307784	-0.58533788	-0.87231070	-0.76283458	-0.94977179	-0.04888435	-0.48701361	-0.06634538	-0.94601865	-0.16594614	-0.46850039	2.40271362	2.25434196	1.60684531	-1.00383860	0.33769216	0.17864951	-0.29504596	0.30024824
4.24_130.09	-0.3871960	-0.6798515	-1.0974611	-1.2206893	0.9289015	-0.8991759	0.7932332	-0.9406487	0.3929099	-1.3041646	1.0273691	0.9578235	0.1385271	-1.0128235	-1.0220716	0.3817615	1.1926959	1.0452544	1.9651940	-0.2595877
8.85_127.07	-0.42429251	-0.78225283	0.15706226	-0.76093909	-0.12907459	-0.10659353	-0.14194350	-0.62102891	-0.41423854	-0.63088958	-0.09655488	-0.13037228	2.78073717	2.73778058	0.42406130	-0.47004763	-0.18605981	-0.36641412	0.04154837	-0.88048790
4.87_180.10	1.10425869	-0.41771586	0.70715000	-0.76766520	0.99561871	1.15234830	0.97817781	0.24417568	1.46422824	0.33461339	-0.11305580	-0.61794801	0.54070317	-0.27355488	-2.01925394	-2.38587074	-0.49971795	0.04967707	-0.35652118	-0.11964752
2.23_347.17	0.96549821	0.18484132	-1.69179833	-0.00351424	0.84312279	0.78029199	1.06717421	0.09902428	0.62120203	0.24821331	0.89349813	0.89640325	0.78397426	-0.13360586	-0.58035127	-2.61341057	-1.08253978	-1.28491594	-0.12221523	0.12910742
5.48_72.08	1.17957822	-0.06263000	0.01951906	-0.29182400	-1.04136340	1.07395399	-1.15286845	0.53868356	1.72503625	-1.70367456	-0.45397696	0.29358774	1.02537756	0.49000899	0.39789890	-1.18589577	0.31993209	-0.54565328	1.10832809	-1.73401803
1.04_455.19	-0.38604856	-0.59037678	-0.63610766	0.16394602	-0.23673246	0.54805487	-0.48185143	-0.74502038	-0.24066307	-0.58259365	-0.29014253	-0.49690150	-0.32757342	2.29377623	-0.01716034	-0.21848936	3.21487989	-0.45937128	-0.02696764	-0.48465696
4.44_74.10	1.1671488	-0.3796672	0.8451763	-0.3838154	1.3235578	1.4945096	1.0332599	0.2283456	1.0789238	0.4251174	0.2017382	-0.4798884	-0.6964395	-1.2703803	-1.4008563	-0.3108138	0.5067020	-0.3872008	-0.8418809	-2.1535370
7.70_245.07	0.13506268	-0.61849326	-0.13225861	-0.86669994	-0.12390167	0.22978922	-0.65864182	-0.95408730	-1.03940621	-0.08361761	-0.20446881	-0.04011958	2.91406436	2.38930134	0.39481427	0.38495118	-0.53820495	-0.44863086	-0.46620305	-0.27324938
8.46_325.11	-0.82109877	0.35222208	-0.42150211	0.19383045	-0.06738497	-1.48952241	-0.42620679	-0.63044936	1.64469990	-1.36552860	1.19640989	1.70191147	-1.39647526	-0.23969049	-0.17252916	-0.31535338	1.52960403	0.16406761	1.18279222	-0.61979635
1.06_183.08	0.009601145	-0.764363603	3.662720042	-0.772349771	0.067429526	0.132562185	0.249233263	-0.763813402	-0.842893562	-0.509195212	0.046883156	0.292356929	0.444426875	0.123382113	-0.173239110	-0.131698880	-1.175683410	0.556368358	0.332995250	-0.784721891
3.49_178.05	-1.1802299	-1.0403635	-1.5203059	-1.2323296	0.9739065	0.1328310	0.7659906	-1.6638603	-0.2701459	-0.9811607	1.0427510	0.9365401	1.1039128	0.2689987	-0.4953530	0.4061241	1.3763800	0.3913965	1.2472410	-0.2623236
2.81_87.04	0.9444114	0.6228761	1.5066419	0.5287705	0.5348877	0.4613505	0.5236911	1.3303368	1.8539373	0.5533406	-0.9826059	-1.3759908	-0.8939642	-0.6373836	-1.1249259	-0.6217864	-0.4422450	-0.6373264	-0.7061262	-1.4378895
1.14_118.03	2.4491756	-0.1870014	1.4512988	-0.8609837	0.1577296	1.3863166	0.2682598	1.1473311	0.9554567	0.1075953	-0.2810082	-1.3060644	-0.4985397	-1.0565300	-0.8778627	-0.4576890	-0.8745524	-0.5443175	-0.1812544	-0.7973604
6.64_114.09	3.07688398	-1.03450398	-0.15271222	0.07616035	0.29493513	0.75071586	0.54779234	0.04016044	0.46117847	0.60436531	-0.03432464	-0.50718259	0.33507072	-1.44572067	-0.70257096	-1.36256430	-0.14672956	-0.50295545	0.79264734	-1.09064557
1.37_103.04	0.738348766	0.421093364	-1.517436726	0.073758007	1.074276097	0.908947832	1.118902251	0.366815073	0.911356440	-0.006505829	1.291798476	1.050663824	0.158938700	-0.633510583	-1.239322344	-1.698105919	-1.475907296	-1.384474316	-0.230767383	0.071131565
6.49_114.09	-0.66696468	-0.68868344	-0.20927069	-2.22008236	0.58145516	-0.48497411	1.14465842	0.94440419	1.19198982	-1.25195204	0.24696570	-0.94481066	-0.11183917	-0.07273853	-1.06760454	-0.19338338	1.74355378	0.48250345	1.37153607	0.20523700
5.46_339.10	0.736008543	0.005651368	0.440667067	-0.943142285	1.210523257	0.805413309	-0.982530122	0.052530314	-0.119974347	1.356591761	-0.315575369	1.054766596	0.698732516	-1.236705472	-2.298619386	-1.271260268	-0.216024734	1.449308421	-0.026041098	-0.400320071
1.28_88.08	1.615679139	-0.029138122	1.164925228	0.052808238	1.190265948	0.390416060	1.179820939	1.165966179	1.278462770	0.008925085	-0.037625976	-1.088414901	-0.976371704	-1.263593436	-1.249327264	-0.715816215	-0.000299547	-0.260879307	-0.856411266	-1.569391847
7.46_144.06	3.90300838	-0.44392846	0.22745874	-0.40081905	0.39549871	0.45752420	-0.02338654	0.04969224	-0.43771725	0.24006705	-0.46942795	-0.42312154	-0.38883142	-0.61418314	-0.89289198	-0.17260511	0.13909039	-0.27278460	0.06850697	-0.94114965
6.13_76.08	1.97770932	-0.78002204	0.63314765	-0.22989692	0.66998461	-0.54610211	-0.84769035	0.81229872	1.79710586	-1.40500873	0.57916873	-0.88919271	0.34011260	-0.51060203	-1.08221836	0.07988332	0.14621922	0.46839135	0.62633513	-1.83962324
6.07_263.11	1.1724568465	-0.0005076832	-0.0404036799	-0.0774166845	1.3401612103	-0.5997512800	1.0725990675	0.2929700675	0.0859853564	-0.8825405734	-0.5260368222	0.0318523406	2.1492664035	-0.0637176550	-2.2466785139	-1.0865312125	0.5786349335	-0.3941378392	0.4614839491	-1.2676882312
7.96_189.12	3.53154781	-0.33921287	0.50148078	0.47749916	0.40626503	0.55256710	0.20010240	0.06919498	-0.78181503	-0.02960082	-0.26759128	-0.52654952	0.67074484	-0.88542009	-1.42111415	-0.14402758	-0.53658838	-0.27670009	-0.37922443	-0.82155786
7.08_307.06	2.83631378	-1.27677398	-0.19118481	-0.41194346	0.05542755	0.61287093	1.32637011	0.38100449	0.70913612	0.93481083	-0.66338348	-0.26097219	0.53187850	-0.27970805	-1.60090322	-0.88357632	-0.08098874	-0.38000209	-0.38541446	-0.97296151
8.70_707.22	-1.00325732	0.11453197	0.57281026	0.42748410	-0.17166624	-1.54965517	0.24734914	0.79163579	1.26971672	0.08760078	0.95302732	0.38627494	-3.02577026	-0.63627433	0.18643082	-0.55021985	0.90600473	0.16840697	0.95398379	-0.12841417
1.42_201.11	0.90219447	0.18626332	-1.41353687	-0.50470287	1.18526709	1.29752998	0.99817165	0.87851212	0.43523124	-0.23897448	0.76650439	1.31569527	0.06079723	-0.61902054	-1.26045115	-1.30437943	-1.41601331	-1.64934964	0.15790956	0.22235195
5.05_174.13	1.85404976	-0.38085000	1.19531863	0.59297565	-0.30250730	1.88502624	0.96574993	0.46424772	0.08437524	0.91048430	-0.87717435	-1.24301686	-1.00363110	-0.39959106	0.26208316	-0.68065216	-1.10510092	-0.49975032	-0.13964486	-1.58239171
6.93_152.05	1.28858810	-1.06591343	-1.95238662	1.42778998	1.57828171	-0.24922819	-0.02344582	0.26124291	0.52779329	-0.97403333	-0.52655997	0.16104170	1.31393268	-1.00520695	-0.26040092	-0.88856374	1.43194325	-0.07287342	-0.28826331	-0.68373793
1.44_550.63	0.2232750	-1.2229261	0.8650472	-1.5897716	0.1760458	1.3660011	-0.5325243	-0.7104569	0.2898568	-1.6366072	1.0450340	2.3346159	0.2182354	-0.3577226	-0.4587090	-0.4646664	0.7976807	0.2287110	0.3206573	-0.8917761
5.07_275.07	-0.1339553624	0.4485497347	-0.8970596786	2.6631929945	-0.5000474008	-1.0329505571	-1.1011366152	0.7372267524	-0.5817629330	0.0006184689	-1.0697746445	-0.2193295919	0.2607115381	0.5830082629	1.6492015060	0.6212607851	-0.4836042223	0.3459252865	-1.5338993630	0.2438250396
1.49_181.07	0.56354752	-0.80048432	-0.29253570	-2.37257094	0.73764200	0.72202582	1.30669041	0.22141446	0.47574857	-1.22975614	1.50286173	0.77914392	0.13143663	-0.95114825	-1.50752276	-0.73581808	0.30224731	0.21723520	1.00985820	-0.08001557
7.80_154.06	-0.68706313	0.52853063	-0.73559623	3.25293224	-0.52688207	-0.46259221	0.71633037	-0.28853308	-1.24324924	0.88528720	-0.07514061	-0.99648538	-0.18494169	-0.37766045	0.75454420	0.21182081	-0.62451613	-0.61121208	-0.49147122	0.95589806
4.92_86.10	0.4712813176	-0.2637392320	-0.0384275422	3.3433590529	-0.6743569502	0.0558118607	-1.5615119859	-0.6034459230	-1.2976051569	-0.1631511627	-1.0948019212	0.6364962642	0.1996715123	0.1920371549	0.1972409097	0.0682508673	-0.3461313647	0.8444045128	-0.0002944707	0.0349122573
1.50_100.08	2.63615326	-0.88145772	0.49779045	0.82344806	0.92978758	1.31766255	0.46684378	-0.72356087	-0.26672602	-0.02803432	0.25925136	-0.36780431	0.20980465	-1.45899889	-1.55617301	-0.31673109	-0.20293554	-0.68381465	0.48316720	-1.13767248
1.24_377.23	0.34083113	0.05144172	-0.48703451	3.55444201	-0.42418933	0.77800744	-0.29416843	0.21966051	-1.42353647	-1.03750136	0.05454944	0.03679314	0.19795089	-0.87434872	-0.19904113	-0.37279133	-0.73177451	-0.22510825	0.59817326	0.23764452
7.03_229.15	1.94487112	-0.25638597	-1.02171838	3.07118386	-0.43325129	-0.63854894	0.36021891	-0.57808230	-1.00479800	0.03079140	-1.08028398	0.19101201	0.35453396	-1.04643519	0.26433399	-0.08558127	0.08500781	-0.27988517	0.13621859	-0.01320119
6.81_182.06	-0.53097983	-0.75532065	-0.89034584	0.93632525	-0.73046497	-1.30422214	-1.04749465	-0.97402301	-1.12007626	-0.60292497	0.70442988	1.06171234	2.13528565	1.60605064	0.56139994	-0.51989721	0.56795042	0.95280970	-0.03080856	-0.01940573
1.30_353.23	0.57135730	-1.15519136	-0.47805712	0.01242099	-0.39049255	0.48506369	0.22119215	-0.61797804	-0.55935407	-1.14820375	-0.22240888	-0.16794639	2.66351849	2.10005846	0.41496943	-0.41547534	-1.08584644	0.26359026	0.58031269	-1.07152952
6.39_132.10	0.32082872	1.47287915	0.36513908	1.22707569	0.53576461	-1.34645058	1.64336444	-0.35788573	-0.25734592	-1.06672584	2.07874326	-0.08117916	0.28113791	0.04558038	-0.33554805	-0.61581092	-1.26869406	-0.82556068	-0.66650041	-1.14881190
4.39_206.04	-1.1572915072	0.5646123772	-0.1772146810	1.6457613191	-1.7347815508	-0.6228713813	-1.4355157653	0.0584601231	-0.7713586379	0.9020827236	0.4285483346	0.6839874943	0.7792342699	0.6451624007	1.3683549746	0.3740265027	-1.2091383612	-0.0006678127	-1.2941128373	0.9527220147
7.89_409.16	0.71877568	-0.31457967	0.76962472	-0.63143406	0.66821433	0.33921525	0.09371931	0.51308034	1.11349508	1.54532532	0.02971951	0.57322995	-0.19977444	-2.27146228	-1.92868660	-0.86509318	0.25841471	0.93033327	0.07115900	-1.41327624
6.61_192.06	1.48260444	-0.49159800	0.67446464	0.11272389	1.70875393	2.03864965	-0.35544809	-1.37639113	-1.47159794	0.56087255	-0.83591686	-0.03557753	0.44615139	-0.02230219	-1.10185430	0.08097508	0.32109301	0.26918731	-0.67809980	-1.32669006
6.65_100.08	4.00038856	-0.87408034	-0.34978062	-0.22657430	0.09218618	0.37012861	0.04693045	-0.41121071	-0.69009249	-0.41861730	0.20692625	-0.14993644	0.37989311	-0.32721348	-0.49975313	-0.31364868	-0.14463866	-0.31305363	0.15444570	-0.53229909
6.08_551.27	0.97587829	-1.43993735	-1.04570639	1.72266328	-0.73585174	0.47708635	-0.20459871	-1.15719394	0.13209670	-0.70132868	0.04558574	-0.02790137	-0.13699785	-1.17328890	-0.32750720	-0.16683621	0.55774798	1.14300517	2.44129098	-0.37820615
