# Supplementary material for: Zika Virus Infection Results in Biochemical Changes Associated With RNA Editing, Inflammatory and Antiviral Responses in Aedes albopictus
Source: Front Microbiol. 2020 Oct 2;11:559035. doi: 10.3389/fmicb.2020.559035 (PMC7561680; doi:10.3389/fmicb.2020.559035)
Supplement: Supplementary File 11 — Compound KEGG identifications output from Peaks-to-Pathways. [file Data_Sheet_5.CSV]

	Infected1	Infected2	Infected3	Infected4	Infected5	Infected6	Infected7	Infected8	Infected9	Infected10	Uninfected1	Uninfected2	Uninfected3	Uninfected4	Uninfected5	Uninfected6	Uninfected7	Uninfected8	Uninfected9	Uninfected10
Label	Infected	Infected	Infected	Infected	Infected	Infected	Infected	Infected	Infected	Infected	Uninfected	Uninfected	Uninfected	Uninfected	Uninfected	Uninfected	Uninfected	Uninfected	Uninfected	Uninfected
xylonolactone	-1.02984460	-0.38264271	-1.11599601	0.05480269	-0.47762992	1.36923221	-0.30934163	0.30802215	1.80553705	-0.01365143	-0.65039542	0.08597797	0.38893536	1.27609106	-0.54232189	2.31151131	-0.37523313	-1.06007632	-1.33596657	-0.30701019
xanthurenic acid	1.002567517	1.512790667	-1.325811023	-0.112804803	0.931436032	1.569618576	-0.351149055	0.006390888	-0.461704887	-1.396494652	-0.566966094	0.623997606	-0.629523817	1.618076644	-0.642844851	-0.065119151	0.408826424	0.509352413	-0.935623178	-1.695015255
valine	2.45253831	-0.60037720	-0.61592073	-0.36899096	0.63193831	-0.49618843	-0.60684617	1.10489864	-0.38558436	-1.67887018	0.21627295	-0.32441827	-1.89543090	1.53111563	-0.21372086	-0.18556003	0.41413434	-0.04130849	0.54876897	0.51354945
uridine	-0.1901929	-1.9593463	-0.5759822	-0.2941372	0.8582595	1.1783120	-1.3492612	-0.1354084	-0.1299369	-2.6471926	0.2532286	0.7350252	0.6188153	0.2889032	0.1141776	0.1554409	0.9677446	1.0152683	0.6929429	0.4033394
uric acid	0.03084504	1.91200012	-0.35680334	0.49432197	1.18769106	1.40325883	1.55814648	0.14695944	0.17738185	0.14281696	-1.42870266	-0.43338110	0.23430477	0.16973782	-0.15613908	-1.77645165	-0.89599921	-0.95088072	-0.08680426	-1.37230231
urea	0.63491003	1.38069221	-0.21094870	0.96295446	0.31491655	0.68378398	1.66908738	-0.52546551	-0.50289988	-1.60282222	-0.29409165	0.07920698	-0.74732461	0.03896613	0.26835739	0.93082785	1.21190903	-1.30682119	-1.34330473	-1.64193350
UDP GlcNAc	-1.409734240	0.271144846	0.009014245	-0.984646222	-1.094597572	0.234597359	-1.859746753	0.206426169	0.631932957	0.782634545	0.609720477	0.408751339	-2.445120399	0.737428527	0.571069438	0.656476940	0.250349695	0.575963828	1.299867494	0.548467326
tyrosine	1.33700507	0.12200719	-0.98794523	0.31479047	0.69837082	1.56621365	-1.33630940	0.39031963	-0.45171991	-0.71174739	-0.22990182	0.88052172	0.04705008	1.46399891	0.08772119	-0.21286552	0.23572844	0.22664296	-0.85885487	-2.58102600
trisaccharide	0.53544353	0.82518126	0.36222820	1.40150223	1.38384712	0.60259020	1.06523865	-0.51978512	-0.28402513	0.06570787	-1.10731632	0.62286113	-1.17499604	0.16296615	-1.76500735	-0.26182620	-1.28585356	-0.07295966	1.16269725	-1.71849423
trehalose	-0.70444390	0.56594301	0.41769648	0.95450705	1.50103753	-0.41557837	-1.59388505	-0.17831638	1.36549464	1.81144826	0.11269026	0.05249550	0.11635032	-2.07059378	-1.51429788	-0.03589146	-0.52932644	0.19943966	-0.13156699	0.07679754
trans-4-hydroxyproline	0.06216969	-0.81832123	-0.88974026	0.51463620	3.37623392	0.12886350	1.35130595	0.05004452	0.57714227	-1.26156201	-0.16698645	-0.01013154	-0.39052553	-0.08954333	-0.13826085	0.11557572	-0.24759779	-0.89111454	-0.30771825	-0.96446997
thymine	1.10222438	0.46638086	0.11029196	-0.25980497	3.29238504	-0.45409170	0.80255145	-0.61441009	-0.03234325	-1.26274544	-0.54951592	0.55199861	-1.47275058	-0.42039009	0.11567427	-0.55166383	-0.07545292	-0.31570817	0.20541573	-0.63804535
threonine	1.3144566	0.7570201	-0.2876321	1.1727539	0.6031734	0.2461573	1.5549450	0.1619965	-0.9495508	-1.6083955	-0.6895090	-0.1921598	-1.8261117	1.4175270	0.2506679	-0.6531690	0.9097888	-0.8146812	-0.4470736	-0.9202037
taurine	-0.47170385	1.09398727	-1.15281267	0.87396481	1.22106205	-0.52584829	0.13818961	0.58292554	0.61943466	-2.21112230	0.58902280	-0.03865347	-2.50851935	0.89398337	-0.17815762	-0.19178080	0.56755182	-0.01271285	0.40416315	0.30702612
sucrose	-0.25799683	-1.00908672	0.49421945	0.62291635	3.18128386	-0.19615184	-0.04055194	0.55574556	-0.05325552	-0.25065251	1.70430506	-0.84559472	-0.51879079	0.02884357	-0.14985560	-0.97671656	-0.53184366	-0.94569473	-0.83883426	0.02771183
succinic acid	2.78044788	-0.28799016	-0.67439692	1.37568314	0.02924537	0.13200207	-0.54502466	0.12718438	0.30651678	-0.70094108	-0.38570289	-0.23674942	2.04989543	0.37621004	-0.88991317	-0.78693140	-0.79192661	-0.83378276	-0.30360031	-0.74022570
succinate semialdehyde	-1.29744912	-1.05604483	-0.57123682	0.01376292	-0.79495525	0.11197528	1.79569842	2.24163369	1.67403745	0.37819120	0.95736228	-0.21083844	-0.41394561	0.02008903	-1.22809254	0.09863872	-0.66501824	-0.96876839	-0.05750985	-0.02752988
spermidine	-0.99963829	0.54732408	-0.24160561	0.49640130	0.05918010	-2.76132224	1.09818918	-1.14484533	-0.18831354	-0.07567039	-0.15611384	-0.46569010	0.89260980	0.34609004	0.14908828	-0.51738799	1.00828907	-0.79119458	1.79261806	0.95199201
sophorose	-1.4888805	-0.6584070	1.0963539	-0.4216728	-1.1889708	-0.6414242	-0.3934753	-0.3316526	-0.4709027	1.5337962	1.0538305	-0.3169920	1.6214522	-1.6137557	1.1204824	1.3164767	-0.4239776	-0.6010453	0.3556452	0.4531195
serotonin	-1.710276561	0.724694431	-0.003383998	-1.075187607	0.060924510	-0.985906681	0.480626111	-1.580545619	-1.311643952	-1.500278799	0.462696488	-0.276074924	0.801637933	0.899972426	0.619453389	0.562655512	1.328736425	0.316451745	0.991045926	1.194403244
serine	1.10745388	0.03831531	-0.75304815	0.94593201	0.26547904	-0.10819759	0.43420633	0.30553932	-0.73322991	-2.32313810	-1.27254351	0.47092891	0.03680414	1.99954911	0.88021032	0.38068204	0.40766061	0.34146294	-1.33516325	-1.08890345
ribulose-5-phosphate	-1.22660361	-0.27994955	0.25770049	-0.05731206	-1.16986300	-0.10761682	-0.90042016	-0.75452188	0.42803889	1.31976988	-1.61959017	0.86067970	1.03140438	1.27539415	-0.34469694	1.40906055	0.03032504	0.88554106	-1.77971574	0.74237579
ribose	-1.62922132	0.01019693	-0.84672259	0.12899791	-1.38087051	-0.72824018	1.63222304	1.24121850	0.01358456	0.06476332	-0.02331279	-0.09404402	0.47605022	1.70547706	0.98598601	-1.88117717	0.98751340	0.07576245	-0.20083331	-0.53735154
raffinose	-0.9294866	-0.4053057	0.1812191	0.6996566	0.7281905	0.1336176	-0.1377883	-0.7264413	-0.3634080	1.9309946	-1.5240295	0.7462656	2.0952236	-2.0397070	0.5030850	0.5082022	-0.1779268	-0.4587044	-0.4788751	-0.2847822
pyruvic acid	-1.458713923	0.300584704	-0.354516513	-0.128466813	-0.503329901	0.908953510	-1.470336400	0.001180328	0.514614128	1.984286554	-0.220809262	1.000763041	-2.024550265	0.362844340	1.178643128	-0.696467005	-0.100883352	1.255974400	0.113821400	-0.663592098
pyrrole-2-carboxylic acid	-1.4406385	0.1733772	0.2547834	-0.8864165	-1.1554898	-0.5120413	0.6765293	0.3172836	-1.8747239	-1.3041627	1.7571358	0.1075732	0.4744629	0.1275619	-0.4152573	-0.6266495	1.0090180	0.8938480	1.2912907	1.1325156
pyrophosphate	0.70249559	0.62755750	-0.89687805	0.93187166	1.47705802	0.63943977	0.46238646	0.15725804	0.06827275	-1.83865104	0.08540959	0.48259804	-0.12897836	-0.47003020	-0.27326039	0.14974706	0.67915195	0.26840200	-0.10622604	-3.01762437
pseudo-uridine	0.6076223	1.0373365	0.8113880	2.1818197	0.6837519	-0.4823059	1.0591374	-0.7498255	0.6865825	1.1669099	-0.7869147	-0.5029951	-2.1623745	-0.1779971	-0.4306271	-0.2178363	-0.9974934	-0.5761297	-0.3322101	-0.8178389
proline	0.09831880	0.13969563	-1.16127759	0.56702992	-0.44414905	0.60669596	1.04419530	-0.74239812	0.14432646	-3.22175595	0.89871119	0.16800935	0.01901056	0.46097335	0.48245897	0.74498843	0.41875009	-1.37798830	0.81831580	0.33608920
pipecolinic acid	1.228583277	0.898158936	-0.224677115	1.269400785	1.174884498	0.818170207	1.521093287	-0.487775068	0.005569157	-0.777041779	-0.876415520	0.416515011	-1.907306077	0.300448975	-0.397264956	0.432482951	0.253795287	-0.979268687	-1.005916131	-1.663437039
pinitol	-0.01098351	-1.35491995	0.23178606	-2.04057688	2.72714011	-0.05781732	0.51850643	0.10564860	0.25586590	-0.34320460	0.12861928	0.18397880	0.08132574	-0.07074490	0.01788481	-2.01525269	0.71244665	0.12245706	0.21678786	0.59105255
phosphogluconic acid	0.6783675	0.1132293	-0.1962323	-1.6104603	-0.2490214	-0.4881605	0.4034244	-0.4078188	-0.4913371	-1.4931988	0.1438180	0.4033118	2.0007610	0.7046132	1.2089985	1.3072197	-1.0013170	1.1612957	-1.4078307	-0.7796621
phosphoethanolamine	0.25975392	0.71092311	0.03759967	0.68579452	0.05473241	-0.54629847	1.81303866	0.09914991	-0.28908512	-2.99322521	0.34515084	-0.88045675	-0.34182876	0.47439521	-0.75554845	-0.54688258	0.96829008	-0.61281809	1.36842154	0.14889354
phosphoenolpyruvate	2.33455096	0.88411977	0.37082631	1.33229221	0.20108940	0.26788547	0.07123197	-0.74615947	0.86279359	0.71168076	-0.72427244	-0.35423890	0.28428830	-1.47572334	-2.15121228	0.27347561	-0.18201771	-0.71217527	-0.62310890	-0.62532603
phosphate	-3.99014327	0.30429918	0.11845356	0.01331197	-0.50117732	0.34183031	0.93766138	0.50078823	-0.06572543	-0.24233363	0.41778905	-0.05040812	-0.21678548	0.51457129	0.55671675	0.12253488	0.64599245	0.10788033	0.40148062	0.08326324
phenylalanine	2.60306753	0.09527585	-0.07557305	0.07520891	0.99110686	-2.26850110	0.05406469	0.41495184	-0.27013274	-0.50076084	-1.93210789	0.07491508	-0.50368766	1.01310552	-0.01865376	0.26639434	0.58418126	-0.10966560	-0.17109686	-0.32209237
pentitol	-3.3470819	-0.3900010	0.1570631	0.1700870	-0.9129020	0.5710658	-0.4548577	-1.6187351	0.1820382	0.9561069	0.4187818	0.6847106	0.9784102	0.3666336	0.3019062	0.2672943	0.3395176	0.4354543	0.2831081	0.6114001
parabanic acid	1.4605551	1.5710372	-0.2635963	-0.4150687	0.3540119	0.9021137	0.2999391	0.9645367	2.0504119	-2.0126387	-0.1310498	-0.1460390	-0.4364533	-0.1518899	-0.4867497	-1.5085153	-0.2815048	-0.7698923	-0.4415953	-0.5576125
pantothenic acid	0.376371851	0.479958695	-0.071451148	0.629715455	-0.522598901	-3.891532045	1.008060125	0.378977920	-0.330015395	-0.207707348	-0.024006112	0.093558729	0.756497659	0.087702779	-0.350488541	-0.001515004	0.579832857	0.134060741	0.281455924	0.593121760
panose	-0.7390017	-1.0919183	1.4348180	0.1507095	0.9093002	-1.3777686	-0.5277795	-1.2887601	0.2636420	0.5832371	1.1681080	-1.2161774	0.8608332	-2.0628768	0.8257822	0.3754557	0.6236085	0.9933580	-0.1165319	0.2319620
palmitoleic acid	0.82802853	0.62966165	-0.12879336	1.72191933	-0.61312501	-0.69628520	-3.46073575	0.35738959	1.04326895	0.30123749	0.44052756	-0.52620271	-0.03783213	-0.20955242	0.27241094	0.17755953	-0.05614427	-0.22463820	-0.13285296	0.31415844
palatinitol	-0.39786556	-1.08647643	0.19428623	-0.56290720	-1.20723755	-0.75887450	-1.37547019	0.97653440	-0.23271746	1.62999491	1.29653159	0.06632711	2.08609083	-0.94509273	0.30978278	0.33451663	-1.38725666	0.77700823	0.06959550	0.21323005
oxoproline	0.49660347	0.61036072	-0.16952046	0.60128091	1.60933476	0.24483265	1.84826504	0.46116168	0.31166216	-2.67748252	-0.17211836	-0.89782025	-0.73024392	0.32712514	-0.33585392	-0.01667408	0.71146679	-1.32445903	-0.13806546	-0.75985533
oxalic acid	1.7720489	0.6891939	0.1605269	-0.1459027	0.4729686	-0.5179161	1.5453446	-0.1804261	0.7340986	-2.7938147	0.1816227	0.2342150	-1.4377472	0.2468622	0.1663270	-0.2428889	0.7780390	-0.9091317	-0.5537260	-0.1996941
ornithine	-0.56374837	1.04424103	-1.63002332	0.75503665	-0.08184904	0.49841279	0.45262763	1.50786382	-0.84570942	0.01391968	-0.85536652	-0.10672091	-1.86442996	1.57491762	-0.37804216	-1.45102406	0.98050115	0.45465842	-0.33455332	0.82928829
oleic acid	0.3949113	0.7992908	-0.5001301	0.8170108	0.3578764	0.3579854	-0.9714238	-1.3585841	0.9463303	0.5570665	0.7578423	0.5324411	-2.6350111	0.3707456	0.6986434	-1.0677162	0.4689466	0.4123563	-1.6179733	0.6793919
N-acetylputrescine	-1.59383931	0.74375363	-0.53034564	0.15662508	-0.19299929	-0.02241578	2.67894863	-1.76961387	-1.12561172	0.08542881	0.41798954	0.32309431	0.22466514	-0.09265640	0.09616971	-0.97986527	0.73645354	-0.80709158	0.58520187	1.06610861
N-acetylaspartic acid	0.39232786	0.52957520	0.39318965	0.97203817	0.19859004	0.21646330	1.05879377	0.57660796	0.62105700	0.21736924	-3.79133841	-0.27007354	-0.09178583	0.48623315	-0.03479513	0.08558248	-0.43580467	-0.68268816	-0.36111108	-0.08023101
myo-inositol	-1.40420403	-0.39737318	-0.89036586	-0.60345163	-0.71687703	-1.62398320	0.96522689	0.02745262	-1.26069092	-0.26043582	0.61994095	-0.50490408	1.30902291	0.67852133	0.53553256	-0.88514742	0.25927020	1.50719158	0.96800481	1.67726931
methylmaleic acid	0.78521296	0.66097072	-0.01293811	0.22842177	-1.39909111	0.20832025	1.00897765	0.50395381	2.09950038	0.62773786	-1.33381269	-1.79788211	-1.15361702	0.77254711	-0.16657932	-0.51916775	-0.83707326	1.01774996	0.20394163	-0.89717270
methyl O-D-galactopyranoside	-0.12353604	0.08516535	-0.27093390	-0.07326875	3.96530973	-0.51666046	0.38136210	-0.28384674	0.01985296	-0.49108431	-0.39481819	0.36346935	-1.10852406	-0.06139354	-0.11288403	0.01303504	0.04083806	-0.74183039	-0.10343825	-0.58681393
methionine	2.99566290	-0.06108329	-0.50457143	-0.28648836	-0.87143834	0.26572894	-0.64820665	1.43107601	-0.51942222	-0.63879157	-1.20905863	-0.17810189	0.26106468	1.23737677	-0.29362938	-0.77952915	0.52786078	-0.80899863	-0.66205733	0.74260676
methanolphosphate	2.66970026	0.51262396	0.68846152	0.83331731	1.20866671	0.02119683	-0.68792571	-0.91441955	-1.76120689	0.72010596	-1.27437464	-0.03366371	-1.00212493	0.41379836	0.20679937	-0.41597819	0.34643032	-0.79291656	-0.29011704	-0.44837338
mannose	3.51116076	-0.38835314	-0.42953012	-0.36959180	-0.82028933	-0.35438020	0.09407443	0.16126706	-0.41173511	0.54358793	0.35509814	-0.05344517	0.76552145	-1.61976729	-0.33817894	-0.01626428	0.41845540	-0.93831839	-0.49439230	0.38508089
maltotriose	-0.77495387	-0.17728369	1.15375980	0.23229200	0.79362900	-0.73419532	0.13077698	-3.23615506	0.47433540	0.37865419	0.98683255	-0.08188152	0.67724977	-1.51575270	0.43521302	0.24508809	0.24709056	0.74823194	0.42601810	-0.40894922
maltotriitol	1.00410062	-0.99635753	0.47334307	0.65212153	2.05609288	-0.08446713	-1.31549144	-0.32551403	-1.02115516	2.00121625	0.68724891	-0.75629594	0.29431179	-1.52590425	-0.30855186	0.58269701	-0.62623262	0.42791077	-0.70597617	-0.51309670
malonic acid	1.52729813	-2.87851814	-0.18253393	0.40090400	2.58501414	-0.15735027	0.37917246	0.03791881	-0.81216766	-0.21171268	-0.20936214	-0.28864478	-0.35426185	0.13014747	-0.14529735	0.13470068	0.43237995	-0.35617498	0.04585757	-0.07736943
malic acid	-0.89206461	-0.09211150	-0.57863385	0.23091544	0.68026969	-1.25148134	-1.78303209	-1.01263254	-0.25545462	1.01973142	0.65821647	0.48642338	2.60642588	1.21129542	0.20424505	-1.21384009	-0.02778323	-0.05904336	0.12539975	-0.05684527
lysine	1.653871099	0.656639317	0.030206902	0.218041251	1.715029858	-0.717010120	0.696095439	0.067251778	0.167507866	-2.158459858	-0.835797971	-0.170612135	-1.324481879	1.317653406	0.008126438	0.241519552	0.729775488	-1.358499455	-0.295079758	-0.641777216
linoleic acid	1.0601288	1.5499270	-1.1928332	1.7076633	-0.8375088	-1.1811999	1.4319117	-0.2233405	1.1855948	-0.5257313	-0.9751221	-0.4018502	0.4052159	-0.8916928	0.7989077	-0.7436332	-0.9845341	-0.2431606	-0.6631782	0.7244357
levoglucosan	0.4863658	0.6396190	-0.6389632	0.2666171	-1.0356527	0.9653539	-1.2980995	-0.4815648	0.2804788	2.5649555	-0.3351706	1.4284361	1.1470109	0.1246900	-0.1931774	-0.4272242	-1.0178855	-1.0445145	-1.1850500	-0.2462249
leucrose	0.27701718	0.06599737	0.47466942	-0.72060878	-0.15794439	0.65080380	-0.45870056	1.39844186	0.77533668	-0.14693068	2.00597825	1.13216137	0.25856454	-1.33907917	-2.38630595	-1.24720558	-0.50938588	-0.05463307	-0.36875178	0.35057536
leucine	1.677465319	0.077093194	-1.472918819	-0.042972671	1.318180471	-0.062843519	0.113889452	0.452510128	-0.442832380	-0.673117725	-0.009473393	0.243567265	-1.348157955	1.617779848	-2.502722636	0.134192744	0.760023987	0.037537478	0.199216646	-0.076417433
lactose	-2.00997967	-0.98883305	-0.10661408	0.37460672	-0.10467248	0.95166803	-0.69512184	-0.20225555	1.00986134	1.51492807	1.05487604	0.27773574	0.74944576	-0.23452952	0.08696293	1.76397119	-1.24282869	-0.45430440	-1.53420749	-0.21070905
lactitol	-0.91689413	-0.38253045	1.01393880	-0.37094066	-1.12374764	-0.57850569	-0.14668295	-0.74283552	-0.02763437	1.49340422	0.58135934	-0.26692845	0.79252806	-2.84193721	0.94319445	1.19045449	-0.07192162	0.07474985	0.86440515	0.51652432
L-DOPA	0.6998176	0.5349697	-3.1323546	1.4285428	0.2977766	0.3491826	0.2073113	0.6529011	-0.1264842	-0.1606161	-1.3130137	0.4007820	-0.7002450	1.2163296	-0.2876319	-0.7129037	0.6229043	0.5336617	-0.7034075	0.1924775
isothreonic acid	0.44496623	-0.38650736	0.38010392	2.23697505	0.77287295	-0.42550202	1.19316458	-0.43980875	1.49608110	0.26236693	-0.22051516	-0.63877705	-0.23487237	0.04409326	-0.18972538	-0.56846329	-0.21814942	-2.74884153	-0.24463975	-0.51482192
isothreitol	0.9699520	-0.5571117	-0.2036021	0.2726652	0.6449296	-0.7263988	-0.3410792	0.2269749	-0.1383845	0.3173343	-0.6052972	-0.1757211	-0.2941076	2.5680218	2.2935859	-0.6731507	-1.2526923	-0.6000872	-0.5539088	-1.1719226
isomaltose	-0.1835993	-1.7747696	0.6807060	-0.1468489	2.0556098	-0.3324061	-0.7798548	-0.3770071	-0.9264405	0.9549711	0.6401086	-1.5788910	1.2830261	-1.1157443	-0.5535110	0.5248752	-0.3165694	1.3363847	0.4217106	0.1882498
inulotriose	0.15404452	-0.74505187	-0.09551526	1.25736927	0.53848329	0.30822562	-0.31371443	-0.59461656	-0.52235258	2.72995997	-0.76072056	-0.63047121	0.35545139	-1.18856303	0.61570852	1.33171775	-1.74745729	0.14330537	-0.71569968	-0.12010322
inositol-4-monophosphate	-0.013793159	-0.076918879	0.293382928	0.664210356	-0.029133223	0.366226052	-1.065072667	0.100632716	-1.632241660	-0.221377661	-2.119908521	0.786292112	0.188607512	1.731437457	-0.003459863	1.431639181	-0.472559097	-1.598884529	0.608639452	1.062281495
inosine 5'-monophosphate	-1.22806537	0.87443974	-0.01529451	0.37416565	-0.19279065	1.17532672	0.28491635	-0.16972991	0.64698382	-0.93789406	-0.53765303	0.68067156	-1.48631056	0.69766964	0.76037593	-2.94263822	0.55590287	0.52045045	0.30624849	0.63322510
inosine	-0.008615293	0.863753126	0.337267465	0.674351034	0.999379400	0.550119603	1.568583675	0.372650012	0.583949982	1.340477557	-1.387461768	0.504270593	-1.627459424	0.772141636	-0.242108957	-1.311023072	-1.497687662	-0.584549161	-0.812367769	-1.095670977
heptadecanoic acid	2.87401673	0.09237297	-0.31929014	0.46831133	-2.14223326	-0.62905867	0.77529153	-0.97718535	-0.39677529	0.22683707	0.30834885	-1.49090282	0.07078128	0.44050697	0.41045143	0.85143440	0.13512973	-0.04010939	-0.24571451	-0.41221284
guanosine	0.006641387	0.489746834	-0.172684017	-0.790331748	2.297753386	1.247175708	-0.293101384	-0.465372434	0.991279649	0.731925228	-1.349274669	0.997430262	-1.573557060	0.850841102	-0.479537818	0.230650765	-0.837606098	0.129982501	-0.553951982	-1.458009613
guanine	3.06757728	-0.20053438	0.24518316	-0.52195328	2.17942740	-0.67074055	-0.50620554	0.24820920	0.10166801	-0.27946555	-0.67841245	-0.05048312	-0.90164457	0.04964107	0.24504249	0.15962407	0.04916778	-0.89128163	-0.60120954	-1.04360985
glycine	1.56958394	1.73297222	-0.73043813	1.38847685	0.26070670	0.36465794	0.90165573	0.36270051	-0.91200867	0.31306370	-1.18589570	-0.56583243	-1.41182281	0.93386807	-0.18882755	0.54145911	0.03360295	-1.37784602	-1.25552002	-0.77455639
glycerol-alpha-phosphate	1.01201692	0.74966371	-0.70389735	1.71787355	-1.01403732	-0.84901418	-1.33350312	-0.97795002	0.28074881	0.96560488	0.11515209	-0.06027566	2.60674730	-0.24889853	-0.07303654	-0.64431185	-0.03832073	-0.04271405	-0.50059928	-0.96124864
glycerol-3-galactoside	-0.22194701	0.30380982	1.24387217	0.03751667	1.50237834	0.02242847	-1.72625532	-1.38527859	0.02050389	2.05881949	0.11928729	0.57453404	0.39331764	-1.11232175	0.17898646	0.61796422	-0.09996832	-1.61025749	-1.06702851	0.14963849
glycerol	3.12738948	0.21180878	0.34580547	-0.11321224	0.56316182	-0.42495289	0.04161629	-0.22826919	0.50894077	0.70972319	0.12712219	0.45400834	-0.85783224	0.26246396	-1.89666048	-0.39785198	-0.97824932	0.13461775	-0.20039844	-1.38923127
glyceric acid	0.23411378	-0.44819170	1.11743083	0.36339710	0.14143091	-0.69791017	2.57843588	-0.24656435	2.14572573	0.85114965	-0.82870312	-0.59423880	-0.75911709	-0.32299944	-0.52759698	-0.40780923	-0.40909934	0.02490597	-1.23757245	-0.97678719
glutaric acid	1.69636287	0.87447972	0.09684033	1.08711962	0.62428932	0.09316825	1.82039802	-2.02223453	-0.37517324	-0.83510712	-0.68699896	-0.17721730	-0.84189060	-0.27712359	0.40543683	0.12590383	0.81386146	0.12057542	-0.99945758	-1.54323276
glutamine	1.08787138	1.36876647	-1.57788599	-0.88402109	0.55652269	-0.31002142	-0.66465481	0.45873626	-0.04874643	-2.58862909	-0.90254530	0.74698011	0.84358821	1.17340016	-0.25931468	0.30798934	0.75591773	0.65201461	-0.48906891	-0.22689923
glutamic acid	0.72884209	0.50662893	0.05345225	0.90256511	1.16347461	0.75196338	1.22507987	0.97066008	1.10360332	-1.94843517	-0.63498934	-1.27551600	-1.67330134	-0.11814951	-0.15768710	0.53239547	0.30216168	-1.34246338	-0.11043445	-0.97985050
glucose-6-phosphate	-0.07448003	-0.96973219	0.21071850	-0.24022030	-0.89323359	0.55776679	-2.95211491	-1.00381560	-0.14925532	0.10225498	0.72770148	0.14219318	1.86080905	-0.49978636	0.25165552	0.08685301	0.10348094	0.59287297	1.28413599	0.86219589
glucose-1-phosphate	-0.2958406	0.8105987	-0.9746434	0.3373972	-1.5956393	-0.9866001	0.7428360	-0.4623613	0.4079845	0.6691188	0.8848240	-2.8352686	1.2893213	-0.5679985	0.1123209	0.7229356	0.3095325	0.1816708	0.7676093	0.4822022
glucose	-1.1255119	-0.8238260	0.4250612	0.3156196	-1.7591669	0.1961983	-1.6989868	0.8337127	-0.3407648	-1.8683840	1.2360989	0.7395016	1.2764144	-0.3873458	0.6293645	0.5031837	-0.3676909	1.0641596	0.6697146	0.4826482
galactose-6-phosphate	-1.07214691	0.39361097	-1.03045250	-0.55537502	-1.02197182	1.06998060	-0.27689381	-0.51688485	1.30149005	-0.52614252	1.43417017	0.34626237	0.41985117	0.63941422	0.01040851	2.04482569	-0.06978890	-2.00651187	-0.87363767	0.28979214
galactonic acid	-0.4400275	-0.2500486	-1.8305962	0.7280484	-1.2643242	-0.2596707	1.7304029	-0.3828715	-1.1850929	0.4493225	-0.3190261	0.7809116	1.4337557	1.4190998	0.9479606	-0.4887624	1.0114645	-0.4944710	-0.8457256	-0.7403492
fumaric acid	-0.68810878	0.10025377	-0.30878513	0.32800445	0.38548362	-2.00799428	1.25565594	-1.83056789	0.60372336	1.02196092	1.45031116	-0.08090079	1.73252118	0.47089827	-0.08176204	-1.41302649	-0.21757558	-0.22070983	0.09596125	-0.59534311
fructose-6-phosphate	0.05039375	0.01926578	-0.16796509	0.52909105	0.08955503	0.62035864	-3.40096381	-0.49335586	0.02573785	0.40025963	0.39696440	-0.21753110	1.06020410	-0.85881206	-1.32777873	0.38708804	0.51925810	0.55687699	0.65499409	1.15635920
fructose	-0.7940657	-0.8901049	-0.2582079	0.5132970	0.8370039	-1.0487005	-0.9123554	1.3341718	-0.9664838	-0.6486514	0.9817912	0.0214030	1.6689024	-0.4623889	-0.3740691	-0.7061401	-0.3139938	1.9639987	1.2356195	-1.1810259
ethanolamine	0.9826734	0.6866901	0.5269187	0.7202748	-1.7441056	0.2479449	0.8199406	0.3456675	0.5375059	0.4113455	-2.0611868	0.2122942	-1.9443959	0.3128432	0.3773942	-1.8873218	0.3584894	0.3000082	0.4131303	0.3838893
digitoxose	1.0867776	-0.2995239	0.5261485	-1.3653952	-0.1151139	1.2156868	2.0811765	0.3678683	1.0698759	0.2895722	0.5211707	0.3088323	0.7740437	-0.2516241	-0.5366319	-0.7320763	-1.0812568	-1.4206943	-1.6593013	-0.7795351
dehydroascorbic acid	-0.6459740	-1.1723344	-0.6380301	-0.5242494	-0.6569455	0.7262341	-0.6798652	0.4224458	-1.2155218	0.3344707	1.5611287	0.9383416	1.4582195	0.8871449	0.3180114	-2.5025307	0.2456847	0.2459282	0.7795753	0.1182661
cysteine-glycine	0.70096962	-0.33522054	-1.24178852	0.27062653	-0.33105760	-0.95955226	-1.63424852	-0.38859134	0.38025315	2.58763454	-0.36623658	0.74669356	-1.20787542	1.18426954	0.35382536	-0.03445864	0.52575435	-1.26543161	0.41599132	0.59844303
cysteine	0.55263514	0.94018072	-0.80240485	1.61192854	-0.36099209	-0.03790768	-0.24293681	1.22754948	0.83387842	1.36743861	0.63356220	-0.69937508	-2.53797237	0.74000022	-0.56348802	-0.44938737	0.03247970	-1.10619300	-0.69858243	-0.44041331
cyanoalanine	1.77982587	0.04622762	-1.03443453	-0.38596552	-0.66017369	-0.34381733	0.57626827	0.97494777	-2.19140084	-1.27747827	-0.61443839	0.36768774	-0.11176741	1.72711820	0.75809557	0.03253006	0.45767600	1.12732935	-0.71823880	-0.50999166
citric acid	0.847959606	0.009242004	-0.214704359	1.377533016	0.360148069	-1.443118688	1.598747795	-1.763623438	0.736200244	0.117774937	-0.198096165	-0.508465723	1.961617099	0.902044214	-0.976340325	-0.546125672	-0.838841352	-0.758930239	-0.021401713	-0.641619309
cellobiose	-1.81141275	-0.57526881	0.96466540	0.17617345	0.93437830	-0.07623081	-1.22847627	-1.18256439	-0.24823326	1.56464399	0.77913358	0.19769850	0.64765792	-2.06903266	0.49451801	1.38270047	-0.03057727	0.54540201	-0.56464521	0.09946984
butane-2,3-diol	3.85676589	0.27513238	0.23263028	0.44101031	0.05250047	0.02803873	0.24880290	0.24949542	0.23154765	-0.01020288	-0.75766201	-0.34500354	-1.02894450	-0.55744659	-0.76534742	-0.32157584	-0.48229929	-0.33683030	-0.58008808	-0.43052360
beta-gentiobiose	1.20240678	0.27448728	-0.62994422	0.21937838	0.56968212	0.07535203	0.52318524	0.15953324	0.52325061	0.59618776	-0.32589607	0.10977573	-2.15480998	-2.98666974	0.28722600	0.15287883	-0.28571510	0.96282310	0.96132024	-0.23445220
aspartic acid	1.29178190	0.60274579	0.56283043	-0.60774290	2.75173030	-0.39856577	-0.83308614	-0.19438111	0.11714786	-1.15361040	0.32080339	0.98156179	-1.31402442	-1.35679512	-0.38971607	0.89620785	0.07156294	-0.44314839	-0.82302229	-0.08227962
asparagine	1.94497889	-0.51794172	-0.61322700	-0.58361165	-0.65497826	-0.40631454	-0.04314502	1.05270666	-1.49081408	-1.81187632	-0.41472620	-0.43613380	-0.02750351	1.60507562	1.26051090	0.14768037	1.08350388	0.82860991	-0.15619312	-0.76660100
arabitol	0.99043879	0.08293515	0.48523800	1.56863489	-2.58226985	-0.41075098	-0.04304900	0.76177725	0.45941126	-0.75158572	-0.81269634	0.03281940	-2.23412965	0.67046513	-0.08366163	0.66226754	0.57234895	0.06006620	0.08774639	0.48399421
aminomalonate	6.848023e-01	1.335702e+00	4.555015e-01	5.844842e-01	1.398587e-01	-8.258128e-05	1.200542e+00	2.599352e-02	-5.020202e-01	-1.786922e+00	2.207797e-02	-1.033087e-01	-1.235769e-01	4.024450e-01	3.236104e-02	2.325352e-01	9.373175e-01	-3.176265e+00	-9.373915e-02	-2.677051e-01
alpha-ketoglutarate	-1.46601379	1.12393046	0.52964321	1.16118851	-0.47994347	-0.62718045	2.15131498	1.06252137	1.25022583	-0.43527908	-0.26571027	-0.89859915	-1.64790402	0.04660379	-0.59456872	0.84727606	-0.37102749	-0.96049363	-0.15303154	-0.27295261
allantoic acid	0.45427211	1.78035030	0.77998239	0.44227114	0.64448419	1.05360983	0.52897849	0.67213521	0.99142715	-1.46647552	-0.97010969	-1.05380383	-0.18543178	0.31677827	-0.66460632	0.21020806	0.19842849	-0.08521877	-1.65144948	-1.99583025
alanine	0.59360204	-0.08040579	-0.38649045	-0.14892790	-0.84341560	-1.86711005	2.02053690	-0.51930881	-0.02939452	-0.02077831	0.16881443	0.97223547	0.37756154	-0.19262785	0.43583972	1.40717228	1.12041062	-2.24343495	-0.46801950	-0.29625925
adenosine-5-monophosphate	-1.63751174	1.47842534	-0.54605702	0.99000728	-1.23320748	1.19973328	-0.06689563	-0.41247361	-0.83379941	-0.30476445	0.53676116	0.13818860	-0.23445062	0.61870580	-0.17694040	-2.09733164	0.24341862	-0.29615046	1.05285121	1.58149116
adenosine	0.6712641590	0.0001120751	0.7414158199	0.2373401989	2.7997202844	0.0241540360	-0.1425921660	-0.5384288012	-0.6135429542	1.0319814874	-1.1385869546	0.9442837932	-0.5834818485	-0.2156825599	-0.1085521831	-0.3447163305	0.0077523422	-2.3069418107	0.0964015186	-0.5619001062
adenine	-1.41159958	0.64869779	-1.18071871	0.02019941	0.43628881	0.39476525	-0.10375077	0.26072037	-0.44883524	2.29100798	0.73389781	0.05293540	-1.09468158	0.67970697	0.47062242	-2.45415414	0.73154952	-0.48179981	0.22608255	0.22906554
4-hydroxybutyric acid	-1.52152810	-0.21485495	-0.97610408	-0.03665583	-0.78301298	1.12422333	0.88346953	1.57098546	1.02979980	1.04142293	0.12796965	-2.08007172	-0.06264446	0.54245141	-0.67892804	-0.27245756	-1.03368100	-0.55415931	0.76127428	1.13250164
4-aminobutyric acid	-0.655598205	0.906014357	0.791164089	0.701315374	0.450855854	-0.280959847	2.489203712	0.081098622	1.083182150	-2.578953689	0.128415492	-0.856646060	-0.330965468	-0.399774800	-0.565001129	0.330516166	0.002438419	-0.830245010	-0.428300231	-0.037759795
3-phosphoglycerate	2.34967548	0.49634212	-0.05338010	1.43730870	0.61541221	0.64155739	0.57929089	-0.94451161	0.55664059	0.93024198	-1.17492129	-0.57534112	0.24220116	-0.54620867	-0.63393154	-0.07088241	-0.62021529	-0.06364406	-1.80197730	-1.36365714
3-hydroxybutyric acid	1.62618101	0.87328564	0.56604586	1.09193319	0.40296445	-0.33040524	1.68955051	0.76447539	0.53300343	0.79950859	-0.04272304	-1.50194391	-1.79805129	-0.55638974	-0.77527815	-0.82180509	-0.07516300	-1.31175921	-0.58898534	-0.54444406
3-arylcarbonyl-alanine	-0.585925162	0.370781871	0.648274757	0.604944013	-0.891892390	1.004346827	-0.358697681	-1.349219084	0.344839553	0.532465931	0.918540737	-0.515617163	-0.802304029	1.149185398	0.528085148	0.008050901	0.753353318	0.352129161	-3.066995125	0.355653020
3-aminoisobutyric acid	0.21880870	0.79705582	0.06898466	0.18737223	-0.11993961	-0.18463991	0.92586635	0.22045834	-0.48446348	-0.80280799	-0.19307785	-0.45139632	-0.53427179	0.96745766	0.46871745	-3.57644320	1.12901448	0.22989796	0.58270279	0.55070370
2,6-diaminopimelic acid	1.642928272	-0.583428908	-0.569831350	1.475373784	-0.922316528	0.004315924	0.135718877	1.123032623	-1.443827079	0.723926218	0.240025411	0.382932193	0.395463699	-0.053733753	0.659916455	-0.442159116	-0.486321363	-2.687264035	-0.101855134	0.507103812
2-monoolein	-1.62092242	-0.32712562	-1.09057770	-1.48417040	-0.91432887	0.34165094	1.24535113	-0.39036110	-0.72817447	-1.10653615	-0.67666876	0.97432270	1.44016809	0.41719119	0.87583580	-0.09537093	0.17507864	0.27365922	0.95492139	1.73605732
2-hydroxyglutaric acid	0.83623385	0.04857600	0.82136411	1.85960837	0.06982537	0.26582807	2.04324942	0.87528006	-0.30796604	-1.14185918	0.01697485	-0.84426953	-0.59334203	0.29236159	-0.51734947	-1.74429993	-0.13777799	-1.59048948	0.46948446	-0.72143250
2-aminobutyric acid	-0.052474797	1.415161148	-0.528712528	0.528300659	0.277139937	-0.445939141	1.231662010	0.009083953	-0.358324782	-1.248155271	-0.463329930	-0.353623708	-3.042543519	1.670446568	0.072651529	0.149051939	0.662280666	0.035476243	0.172318564	0.269530462
395904	0.742999842	0.658960224	-0.354462575	0.781103481	-0.135630543	0.451892862	-1.219520726	1.050395466	0.002838002	1.083124091	-1.757913219	-0.970337299	-0.205423171	0.630264909	0.690657438	0.412064638	-2.658907880	-0.503784241	0.613409744	0.688268957
395849	0.98897593	1.04796090	-1.08947045	0.72713420	-0.61238145	0.97885488	-0.21441221	1.47347156	0.02266856	-0.04430022	-1.55036981	0.17766430	-2.49395473	0.38965353	-0.31527544	-1.29359984	0.25553560	0.51672885	0.19537060	0.83974523
395848	-0.17774114	1.04760769	0.50521951	0.20272816	-0.48069396	0.66507903	0.87658507	0.37765665	0.54410951	-2.52201439	-0.60982243	-0.04656246	0.73047201	0.26965474	-0.44801118	-2.36046991	1.23504119	0.42722012	-0.76801142	0.53195321
395832	-0.63664618	1.55481396	0.03891194	1.05819828	-0.12524614	0.51373290	-0.05329016	0.49317990	2.14126527	0.65871801	-1.27320222	0.22433799	-2.10402607	-0.03424848	-1.16921024	-1.39515552	0.18297804	-0.17689097	0.17006241	-0.06828274
391901	1.265272424	-0.470077889	-0.078817285	0.261312274	-0.106565889	1.710374840	-0.006846087	-0.366455338	-0.056318377	-0.593930629	0.081837702	0.543026618	1.264872148	1.171405903	0.218333917	0.278719809	-0.355266432	-0.864220417	-0.996348394	-2.900308898
391889	1.57403602	0.06200086	0.25076061	0.37485200	3.28213248	-1.10910654	-1.29692188	-0.11785706	0.44990551	0.26121331	-0.27851989	-0.14496549	-0.80960041	-0.11384311	-0.66864732	-0.05465370	-0.02802140	-0.72731983	-0.76041114	-0.14503303
391868	1.7705998	-0.1154669	-1.3343446	0.8242143	0.9218637	1.0673565	-1.7401757	1.0682214	-1.2470344	0.6879587	-0.9237377	1.0630067	-0.4459849	0.7288489	0.1518359	-0.3773237	0.1913871	-0.4415209	-0.4866923	-1.3630119
391856	-0.67325501	0.29491381	-0.26462684	-0.29419487	-1.00237511	0.04946869	0.52056206	0.33684815	0.06456342	-0.01708828	0.84607885	0.46093025	0.77146192	-3.67656149	0.23224795	-0.26193093	0.80351572	0.62442728	0.64851196	0.53650249
391328	0.2170710	1.0224458	-0.1128727	0.7410472	-0.4880651	0.9487511	0.5761684	0.5401145	1.6128941	1.0317582	-1.7491062	0.1806855	-0.8133696	-0.6133362	-1.1273661	-2.2457594	0.7202033	-0.3999174	-0.6507399	0.6093938
390961	-0.6327693	-2.9091819	-0.3027450	-0.6478998	-0.5102625	1.3924800	0.4197383	0.2983402	0.8397004	-0.4705702	0.3994607	0.3272397	0.3667364	1.2420725	0.8208611	1.2968899	-0.4832628	-1.2139142	-0.4325742	0.1996609
390546	-0.7617826	0.3861625	-0.7844837	0.2912836	-0.1300922	-3.1114132	0.4604517	0.1245330	0.4857418	0.1415923	1.1421554	0.1259439	0.7002280	0.1182161	0.2150770	0.3633339	0.4630410	1.0464069	-1.9153155	0.6389200
390218	-1.157489104	-0.672815412	0.038211635	-0.127162187	-1.393199785	0.001410706	-1.544321923	0.596056056	-0.916689729	1.615660283	1.373447452	0.264691166	1.184236090	-0.584369280	0.402019808	-0.011954763	-1.539565809	1.547449568	0.418504063	0.505881166
390198	1.00881441	1.72797195	-1.01392086	-0.86452016	-0.16364808	-0.59849416	-0.15083153	0.06407765	-0.65226220	-2.57060996	-0.40461229	0.20580670	1.51645561	1.00235867	-0.18791278	0.18794437	1.08215060	0.54778640	-0.84378946	0.10723509
390194	-0.69594882	-0.66176947	0.71445481	-0.13918575	-0.81064241	0.12692260	-0.05791175	-0.06085582	0.03666033	0.40949294	1.02485274	-0.06707914	3.18111107	-1.67333478	-1.37307376	-0.37194586	0.34162720	-0.39759568	-0.15868747	0.63290903
390185	1.82337968	-0.08206813	-0.96050131	1.02607305	-0.91158465	-0.24737484	-0.79847852	1.23908643	-2.19100237	-0.11017181	-1.35785546	0.58564990	-0.16820335	1.27165604	1.11185446	0.15333787	0.36003165	-0.34087546	-0.64675933	0.24380615
390179	-0.9554122	-0.0503545	0.7183111	0.8015812	0.8958638	-0.9399317	-0.9547807	-0.1360066	1.4198261	-0.3074634	1.6643815	-1.1246283	1.1571221	-1.5625560	-1.1847961	-0.9385520	-0.5622607	1.1576196	0.5859571	0.3160797
390144	-2.14642899	-0.05752661	0.02848632	-0.05174856	-0.82322034	0.77820482	-1.35389567	0.33048185	1.44634138	1.93740751	-0.02475970	0.78464739	-1.61449329	-0.22623613	0.15712253	-0.77728047	-0.08557726	1.08577529	0.44456367	0.16813625
390143	0.17218695	1.16206783	0.74173154	-1.46311922	-0.90975925	-0.37465254	2.19943182	-1.41341902	-0.63195812	-1.18600346	0.17242458	0.33641594	0.05097769	0.20420469	0.98165661	0.17366644	0.91365516	0.99191849	-1.24766866	-0.87375746
390140	-1.54029550	-0.39998150	-0.18532981	-0.68886997	-0.22931806	-0.24959601	0.14384234	0.37803559	-0.64535268	-0.86836106	0.24329657	-0.89226033	0.44495546	2.12321546	2.89998895	0.26952394	-0.04039148	-0.29989023	-0.59685914	0.13364744
390135	0.1035920	0.9913749	0.2669558	-1.1336084	-1.1375278	0.7531758	-0.9375973	-0.1520445	-1.0267334	1.2988525	1.8546281	1.4125952	-0.7862624	-0.2878707	1.0397236	-0.5769208	0.6696609	-1.7133452	-0.3806318	-0.2580167
390122	-0.817170927	-0.204993640	0.497124755	0.098789621	-0.623374258	-0.092782316	-0.542682013	0.180065589	0.258252835	0.590910752	1.078830966	0.129838854	1.205151084	-0.492819398	0.379745115	0.167197720	-3.507338837	1.072681719	0.626951796	-0.004379417
390000	-1.95284339	-1.11751007	0.38066468	0.03347748	-1.24018482	-0.79663734	-1.62301080	0.47026098	-0.15495122	0.69957629	1.32492800	0.22687513	1.66000529	0.58937417	0.10669434	0.80910044	-0.51678060	1.46733088	-0.48894868	0.12257925
389988	-1.19814076	-0.53142006	-0.98539576	-0.92028905	-1.48566303	1.54058634	0.36737521	0.43010460	0.87388605	-0.70641422	0.57211463	0.74131771	0.30345031	1.43114821	0.97934861	1.42529631	-0.72172252	-1.51335323	-0.68884669	0.08661737
389986	-1.20838738	0.28063319	0.33298407	-0.35743604	-1.84351532	0.77197689	0.96257926	-1.42926259	0.16500611	-1.43146889	0.62873040	-0.24131944	1.33413877	0.07100178	-0.04505456	-1.56740942	1.04616750	0.46028440	1.16824760	0.90210368
387860	-1.964386518	-0.433890100	-0.565643017	-0.457543000	-2.203613867	-0.350312908	0.464413642	-0.002646298	-0.416864824	1.704916447	0.728173400	0.181103187	-1.164870834	0.744875773	0.717336426	-0.017552369	0.691642437	1.309119452	0.981858302	0.053884669
387842	-1.776058128	-0.009747116	-0.481378771	0.346701555	-1.763599295	-0.635328509	0.518601661	0.227996746	0.804896162	2.498667485	0.433175216	-0.249087694	-0.931462009	0.722886436	-0.417325356	-0.837357520	0.564490921	1.242228936	-0.551761800	0.293461080
385941	-0.92175198	-0.42042618	-0.26577387	-0.97987120	0.02403013	-0.38339856	0.38103204	0.56644739	-1.17257030	-0.54380674	-0.13769817	-0.25820111	-0.91615583	2.62990380	2.32122572	0.56266409	0.28858288	-0.81591131	0.44666893	-0.40498973
384990	-2.11027147	0.26607352	-0.13194919	-0.54826543	-1.82310305	-1.74036560	1.56398433	0.52200055	-0.87496911	0.51146479	0.54706109	-0.06637667	0.33615031	-0.06384360	0.26684869	0.36459487	-0.18214849	1.19598243	0.84860463	1.11852739
384923	-0.5233101	-0.1195517	-1.4572801	-0.4047444	2.8310333	0.4559895	-1.2612018	-0.7277584	-0.2350046	0.7435017	0.3860165	0.7947676	0.5868336	1.0376632	-0.5489764	0.3426044	0.2696505	0.1566030	-1.0076031	-1.3192328
384832	0.32657660	-0.03834958	0.52707536	-0.51205882	0.70097764	-0.43430016	-1.65600555	-2.14643048	-1.63635710	1.77852538	0.53612143	-0.41211700	0.45887135	-0.94613556	1.08518586	1.08556661	0.17164007	0.60135733	0.11107106	0.39878554
382917	-2.40989680	0.79611978	-0.86774681	-0.22447100	0.74374641	-0.29693577	2.00842683	-0.13201685	-0.14450385	0.92191660	0.09578074	0.05643320	-0.24740867	-0.51124027	-0.84611208	-0.94080447	0.94863651	1.75981229	-0.29485511	-0.41488070
381735	-1.303487627	-0.871592799	-0.345298385	-0.145509039	-2.435407357	0.798744404	-1.516852692	0.367288444	-0.723535847	1.695226273	0.270013729	0.987029929	1.470188651	0.382633724	-0.005434021	0.107781568	0.141932185	0.221144945	0.175734209	0.729399706
379171	0.733326735	1.062976751	-1.400042080	-0.623070324	0.005330419	0.834103212	-0.365019627	-0.321873725	0.415344878	2.091751718	-0.320330600	0.602219684	-0.040626436	0.535796048	0.320999767	-2.558206855	0.418793363	0.426389977	-0.693917189	-1.123945716
378798	-0.128459641	-1.305838602	-0.401787420	0.035651713	-1.491182491	-0.009461499	-1.333972211	1.535825693	-0.356168081	0.447765956	1.971907671	0.058538189	1.947494179	-0.706324646	-0.193725868	-0.878818175	-0.672260351	0.884394981	0.195742540	0.400678063
378590	0.020223088	-0.877501300	-0.276113414	0.662806401	0.892197262	-0.347652452	2.039050757	-0.609922334	-0.341217642	-1.867480483	1.891879572	-0.551193067	0.784730388	0.442498565	-0.444933930	-1.424437846	0.977853409	-0.880994120	0.007590406	-0.097383260
377655	2.7808160	0.2410705	-2.6422837	-0.0454713	0.9056243	-0.1952341	-0.1051599	0.2507562	-0.4808017	-0.7105151	-0.1615995	-0.1493363	-0.5837849	1.1655443	-0.1865888	0.4111022	0.5116068	-0.3140709	-0.2916052	-0.4000691
377373	3.02716283	-0.58563943	-0.64042382	-0.72402964	-1.03623850	-0.74464790	-0.20074695	-0.19837615	-0.90377352	-1.54189509	0.04867547	0.23280728	0.51393941	1.62808107	0.10356613	-0.27462082	0.57572265	0.03231979	0.46656032	0.22155686
377139	1.670347164	0.483491514	-0.533097265	1.556487040	-0.670092003	0.111133694	0.858066394	0.257888152	-1.309539073	0.832704727	-1.438960673	-0.135292401	-0.009250696	1.124508958	0.218371298	1.022360453	-0.191677307	-1.544664037	-1.346739169	-0.956046770
375697	-1.68649577	0.23630483	0.72896493	-0.33597649	-1.00169709	-1.61396894	1.09264045	-0.60971845	-0.01951361	-1.40699976	1.62073074	-0.59109312	0.40765766	-0.20669318	0.11324016	-0.71542815	0.94343366	0.65820558	1.65210616	0.73430040
372464	-2.200231163	0.214231838	-0.058939439	-1.002163720	-0.188640678	-0.335554582	0.971655077	-0.129982352	-0.703035500	-1.375025276	1.375593394	-0.001451345	0.933492826	0.401797661	-0.240115685	-1.134252522	1.952929441	-0.203779079	0.837164366	0.886306738
372462	2.29909012	-0.25873113	0.19241818	-0.61140713	0.13885177	-0.96944071	0.99920936	-0.19346123	-1.68835799	-1.68085621	0.32755012	1.31941383	0.09026332	0.33143283	-0.74381606	-0.86727954	1.46073712	-0.20987351	0.27107385	-0.20681698
372458	-1.76435954	-0.38993395	-0.18147377	-0.69268401	-0.08424159	-0.20490991	0.28956362	0.18224144	-0.45954119	-2.06051387	1.82689796	-0.11778716	1.08608509	0.14263973	-0.12096181	-1.14824343	1.66573756	1.06534836	0.07173285	0.89440362
372455	1.68201853	-0.19180939	-1.49998325	1.68103980	0.05628175	0.09512797	1.16481339	0.93628854	-0.71615747	-0.96232733	-1.09570242	-0.69523209	-0.80181523	1.16008498	-0.89181149	0.57986627	0.42973684	-1.41960860	0.59798897	-0.10879976
371571	-1.13507168	0.32343606	0.97916795	0.59453532	-0.36348807	-0.99273886	1.28135664	-0.55514703	0.35007139	-2.44163731	2.00593366	-0.85313992	-0.10278461	0.36623313	0.16177000	-1.09420853	0.67991014	0.09742352	0.74129462	-0.04291643
371558	0.43539133	1.20538206	-1.03855201	1.37752778	-0.94381880	0.07248631	1.13386324	1.39015426	-1.29803877	0.15509174	-0.71029100	0.40906243	0.38846589	0.79606068	-0.20840642	-0.13941131	0.42638096	-1.07480687	-2.38781580	0.01127430
371554	1.543743263	0.490750376	-0.776565591	1.086049394	0.388877941	0.129340372	0.235501240	0.183082889	1.130613450	1.538393955	-0.597274427	0.021176571	-2.777748554	-0.647091171	-0.766682630	0.068806667	-0.838924341	0.432935095	-0.846180487	0.001195986
371544	-0.1207281	-0.5349437	-0.2454107	0.9463400	0.2002674	0.5885647	-1.0537560	-1.2568910	-0.6498229	2.9087668	-1.1441978	0.5591506	0.1733536	-0.3637104	0.6514498	1.3457567	-0.9196069	-0.3267220	-0.8909678	0.1331076
371543	-0.4883970	-0.5106247	0.3046096	0.1165776	-1.1795093	0.6491892	-0.3779084	0.1886011	-0.4237591	2.9715005	-1.3169820	0.2649217	-0.5948263	-0.3167528	1.2049501	-1.0391166	-0.6298448	1.3310934	-0.5368170	0.3830949
371541	-1.28068746	-0.40118349	-0.10873759	0.81429731	0.68810755	0.28873404	-0.85981105	0.01516911	-0.34836999	2.42006024	-2.09049246	0.80018061	0.28909607	0.05845646	0.78054105	1.34479326	-0.78438966	-0.36879445	-0.93925188	-0.31771766
371280	0.664728841	0.472922585	-0.220694290	-0.889814392	1.078860212	-0.761811375	-0.305510815	-0.064961373	-0.312018856	-2.920063791	0.417204773	-1.393855669	0.643596082	0.009239099	1.281888015	1.481618977	0.419472188	-0.111799443	-0.156435183	0.667434415
371262	-1.321794836	-0.466444659	0.099931808	0.222158351	-1.178182491	1.242005090	-0.755743202	0.640417550	1.127254513	2.014679286	0.009069597	0.936573879	-1.511745474	-0.284103857	-0.100749874	-1.909455813	0.209760832	-0.144418999	0.791058070	0.379730231
370904	-1.39543215	-0.93869925	0.13185535	0.47701977	-0.68895987	-1.48941780	-1.07375056	-0.59259385	-0.87258885	1.96768531	-0.68104099	-0.09667461	0.93086776	-0.32326482	0.91030897	1.54880349	0.12107397	1.21238808	-0.11084554	0.96326562
370223	-0.76451245	0.53607746	0.02712355	0.47839737	-1.64573362	0.18143881	1.17860104	-1.17563967	-0.35446300	0.53131809	-2.79911569	0.63571119	0.37056848	1.06408807	0.04923087	-0.14691988	0.46181018	0.41811217	1.37198539	-0.41807837
370221	-0.16194515	0.16544240	-0.24682609	1.53161007	-1.00697415	0.75153172	1.87294192	0.59111375	-2.37277689	-0.31527423	-0.83314800	-0.47233191	1.19121632	0.52457108	0.08599990	0.85432877	-0.02521054	-1.29140002	-0.45157421	-0.39129475
370185	-0.21594339	0.60662552	-0.09859677	0.25856910	0.09366636	0.62172664	0.99819318	-0.06713669	-0.08262564	-1.03709124	0.47176504	0.55030637	0.59612886	0.85065864	-0.22623255	0.49340441	0.30489853	-0.14290854	-3.73639731	-0.23901053
370174	-1.87713823	0.90564712	-0.46106865	-0.64201095	-0.63011827	0.52299858	0.98669713	1.28152528	1.89191864	0.76196949	-0.09613647	-0.59729872	-1.67072060	0.40561191	0.50224025	-0.10214726	-0.26480711	-1.63371074	0.31024146	0.40630716
370168	-1.31655747	0.32648075	-1.56111007	0.32685674	-0.28224982	0.50339789	0.46383750	1.64358776	1.78961221	0.74432009	-0.34064652	0.59306615	-1.30868864	-0.08345823	-0.13052606	0.18025364	-2.26909112	0.05638707	0.32272115	0.34180698
370160	-0.90884834	-0.86827593	-0.12512205	0.03455851	-0.73062877	0.70845840	-1.27368903	-0.13201470	1.00163114	2.46775823	-0.97368634	0.28638267	1.18840673	-1.03830825	0.77757553	1.03131687	-1.19625798	0.53446202	-0.85131537	0.06759666
369586	2.04458937	0.44015264	-0.86981023	0.70248480	1.51182051	-0.65945879	-0.25607288	0.82787596	-0.67323019	-0.59500495	-1.12081825	0.31592867	-1.72979793	1.30457951	-0.03797297	0.20015805	0.76332801	-1.43917192	-0.57148956	-0.15808984
366259	3.078222140	-0.259233330	-0.067375240	-0.801016536	-0.348450735	0.156680222	0.270720745	-0.124541223	0.613360209	-0.278750777	0.140956553	-0.002993672	0.352725915	0.586479213	0.469931054	-0.012703901	-0.520766541	-0.905123823	-2.509344932	0.161224657
366131	-0.80099240	0.56148293	0.02664756	1.14831330	-0.49693813	0.75646771	-0.47540359	0.28268257	-0.28859775	2.39210481	1.45601339	0.30156810	-0.43612493	0.40461046	-0.76148585	0.67727043	-0.95420731	-1.58433178	-1.51026612	-0.69881339
365122	1.91116255	1.00619392	0.23321310	1.17722403	0.02743446	0.35652215	2.04655072	0.72933954	0.19210229	-1.12886587	-0.19712238	-0.78514262	-1.56444772	-0.05899689	-0.62722208	-0.24151424	-0.15279067	-1.39293639	-0.91063525	-0.62006866
361256	0.98863636	1.56012506	-0.74497574	1.14223704	1.77766015	-1.07853887	0.21027429	0.53405875	-0.02048983	-0.63082372	0.67295014	-0.71032023	-2.19554022	-0.56447341	0.43944223	-0.17909234	0.71119367	-0.52136082	-0.14268371	-1.24827879
360155	-0.57281322	-0.30314506	0.04158655	0.09272087	-1.18558092	0.01643179	-0.96477889	-0.34361272	0.63004583	0.62364510	-3.20852484	0.23513394	1.46477454	-0.07508540	0.40186439	0.21314980	0.35374469	0.46867797	1.20821359	0.90355202
360154	-0.17727390	0.85412883	-0.29294814	0.24087973	-1.86232228	-0.03676571	0.11648400	0.83734135	-0.64674667	0.08696751	-1.22567064	-0.32717610	1.65965250	-1.49059026	1.56825164	1.34562882	0.89877586	-0.75678463	0.28792544	-1.07975733
360148	0.03902968	0.22596218	0.23769401	0.79643558	0.53181582	0.40025098	-3.64864143	0.85741333	0.72311170	0.42324412	0.08066340	-0.38540625	0.08226829	0.66935740	0.05169492	-0.31475299	0.73881565	-0.99193069	-0.84536298	0.32833729
360147	-0.65830040	0.19672786	0.47825416	0.45904271	-0.17312546	0.96952119	-1.54196345	0.75355725	0.35113577	1.99390579	0.46369751	0.39845338	-0.02227421	-1.44946246	-2.69956879	0.09139490	-0.09955313	-0.18789867	0.45830180	0.21815423
360104	2.40699988	-0.41006564	0.19274990	0.55810055	-0.06356475	0.57171226	-1.19358682	-0.60600872	0.22850625	2.11790394	-0.29478602	-0.26765896	0.39774944	-1.87895403	-0.20327119	0.22950741	-1.04881662	0.28715470	-0.94853571	-0.07513589
359808	0.4699672	-0.7056694	-1.2347767	0.5977954	-0.1863292	-0.9536768	0.3111493	-1.7132087	0.6858272	1.6390466	-0.1151338	-0.4008165	0.6015997	-1.8581355	0.4909078	2.1700932	0.3727087	-0.2190904	-0.2400734	0.2878156
357445	-1.25207031	-0.40386856	1.45145246	0.20920064	0.92309202	-1.17148069	0.06715018	-1.61193145	0.42405001	0.40948876	1.20581660	-0.35144337	0.75367150	-2.59543996	0.40132347	0.21740821	0.12746185	0.85700468	0.32050155	0.01861242
357049	-1.71191228	-0.49569427	0.70312804	-1.30174688	-0.34119288	-2.14156856	-0.19741665	-0.07518145	0.38236233	1.89506432	0.89721426	-0.53149354	1.09252436	0.54837987	-0.10802882	0.72342776	-0.99402709	0.66921725	0.72808672	0.25885750
356932	-0.92290085	-0.56213190	-0.09317718	0.04264162	-0.68510837	-0.17433397	-1.79502276	1.13438565	-0.68652002	2.66085961	0.47563091	-0.89486146	1.12642524	-1.13764219	0.07349705	-0.12145902	-0.45183954	0.89895842	0.45597035	0.65662842
356364	-0.91914359	-0.92508655	0.43656481	1.69982315	-1.41838805	-0.62199943	-0.01256661	1.96181991	-0.71007317	-1.11273592	-0.36326740	0.73603771	0.54099677	-1.15803942	0.43590420	-0.42294828	-0.42258655	1.80673622	0.24532645	0.22362574
355746	-0.8730092	0.2775780	-0.9286464	-0.2184566	-1.8534856	-0.5243513	0.2436084	1.4191387	-1.8487114	0.7614819	-0.2077576	0.2965275	0.2464052	-0.1541251	0.6464428	-0.7584697	0.8880519	-0.5728379	1.3071762	1.8534403
355602	2.62182221	-0.16929726	-0.57532254	-0.05946874	1.19515370	-0.45230841	-0.79834399	1.06922140	-1.32224925	0.05532826	-0.80386313	0.46017200	-1.16521652	1.16071166	0.13227291	-0.40719938	0.58883673	-1.57022303	-0.11878715	0.15876051
355454	1.30929442	0.33910553	-0.40125346	-1.06915624	1.12405163	-0.57099970	-0.30907458	0.79501030	-0.24893133	-1.09052498	-1.27050711	1.14759555	-2.19019968	0.84237125	0.49274805	1.24330951	1.08330304	-0.87700957	-0.35944237	0.01030974
353595	-1.37964824	0.06258020	-0.78532989	0.89013156	-0.81198934	-0.97384667	0.08610641	-0.36856286	-0.89487156	1.65107337	0.18092798	0.62931386	0.77213884	-2.41786571	1.09212109	-0.11267201	0.96091218	-0.14037975	0.48866279	1.07119775
353342	0.343537757	1.772498154	-0.486532580	1.058630346	0.614187625	0.674611375	1.604870835	-1.088896225	-0.708955684	-1.237165371	-0.321935583	0.378901094	-1.169622266	0.006017561	0.200602063	0.372913676	1.422624516	-1.151906879	-1.115009590	-1.169370825
351511	-1.5315887	1.1086718	0.3966360	0.2974390	-0.5396560	-1.1315686	0.6863292	-0.2241554	-0.6445042	-1.6811550	0.9648824	0.2399501	-1.4264053	0.2717527	0.4053868	-1.3991235	1.0989030	0.6853329	1.1299236	1.2929495
351271	0.12028441	0.12998193	-1.15003241	1.13650648	2.05031099	-1.61441553	0.08248506	-0.76238082	0.38387925	0.22436195	-1.07660277	-0.12774916	-0.61185786	2.12711910	-0.48284989	0.04530811	1.18410143	-0.81940342	-0.52782490	-0.31122196
350337	-0.740671404	-0.579883646	1.555785670	-0.219096968	3.472906331	-0.587112340	-0.185210651	-0.327082509	0.186935722	-0.146467904	-0.651190958	0.970345073	-0.609527022	-0.317738851	-0.025648163	-0.009515353	-0.089534180	-0.961853423	-0.386987989	-0.348451436
347424	1.63295864	-0.73882734	-1.13764350	0.59658367	-0.54426876	0.08416981	-0.31632085	1.71914291	-1.21831111	1.27737524	-1.05289049	0.99218060	-1.22979632	1.26158946	0.52594046	-0.89026008	0.04642994	-0.88122509	-0.61554659	0.48871940
347168	-0.6205040	-0.6160814	-0.6090712	-0.8415970	-0.8113277	-0.6788608	1.6426618	-0.6403462	-0.5444338	-0.5974750	-0.4869517	1.4190537	1.3726922	-0.4405260	1.4358235	1.5092087	1.4982135	-0.7990626	-0.6791698	-0.5122462
346922	0.62756652	-0.48671198	-0.31401326	0.20847340	-0.30635978	-0.88484780	0.38192090	-0.45381716	-0.61842263	0.72228267	-0.01512392	0.85814066	0.08390103	0.83269053	0.63455912	0.26231858	0.21487201	-3.52992161	0.67821842	1.10427431
342919	0.6526271	0.1098489	-0.1795999	-0.2565490	-0.2768711	-1.4830666	0.1493813	-0.3812570	0.2329192	0.5555761	-0.8154153	0.4040690	2.0033926	-0.5314904	1.4292560	1.1405211	-0.1256611	0.8839235	-2.0924121	-1.4191923
342183	2.0960723	-0.5424851	1.3277918	-0.5105867	-0.4014758	-0.6282768	-0.8532505	-1.0176313	1.0111454	1.2318481	1.4036145	-0.9858479	0.3795793	-1.7924748	-0.1582111	-0.5535535	-0.2684398	0.7704109	-0.2977140	-0.2105150
342012	-0.592135572	1.113108203	0.527265494	1.006555266	-2.026755175	-0.152592357	1.605999711	0.757179354	1.378657876	0.086148484	-0.158961127	-0.334183044	-0.942157404	0.225948992	-2.348593092	0.417744433	-0.070126572	-0.381142806	-0.006020747	-0.105939916
342001	1.0607905	0.8465040	0.9012314	1.9493968	0.9816728	-0.6683285	0.8310694	-0.1078909	1.4465203	0.7869702	-0.5119596	-0.7418299	-0.7529249	-1.1299454	-0.7457720	-0.4092133	-0.2239520	-1.5146158	-1.0304978	-0.9672253
342000	1.28022685	1.09634610	0.99155079	1.39778976	0.02617800	-0.83216414	1.07548107	0.04818112	1.78136476	1.12998659	-0.91143131	-1.02954437	-1.02523903	-0.45038227	-0.78842456	-0.74492140	-0.34826868	-1.01088189	-0.71177738	-0.97407001
335967	0.45815406	0.47596932	0.68119493	-1.68633165	0.06463856	0.76509633	0.85913183	1.42200091	0.18532499	0.96213447	0.82801188	0.23660907	0.65175379	0.39831655	0.07438108	-0.50278746	-2.03891300	-1.36744242	-1.61568864	-0.85155460
327614	1.9601407	0.4158001	-0.8579915	1.5902264	0.1108609	0.1642767	0.5705673	0.7135985	-0.5956281	-1.9426904	-0.7886904	-0.5192423	-1.0604188	1.0754758	-1.0263526	0.6567772	0.1656471	-1.3038798	0.5666003	0.1049227
327545	-0.454615215	-0.347439361	-0.702192553	-0.007857799	0.918136566	-0.987789601	1.553607296	-0.521475853	-0.330285466	-0.945596193	0.275836633	-1.195848704	-0.779914375	2.534920544	-0.409621695	0.056533108	1.705209162	0.428558231	-0.922862283	0.132697558
327452	-0.94140863	0.03940171	0.80545192	-0.91002080	-0.77077750	-0.14124529	0.34267564	0.20922545	-0.59833597	1.01318270	0.64502224	-0.02269075	1.88162301	0.68317484	0.84627093	0.23918844	-0.44179308	-2.58473619	0.93894414	-1.23315282
326263	0.02522737	1.85685649	0.74327350	-0.08204052	2.45707441	0.92338221	0.43136053	0.63899806	0.53723739	-0.83438685	-1.21081808	-0.47836073	-0.73098386	-0.25839126	-0.84808841	-0.35813036	-0.01167855	-0.25265782	-1.08702783	-1.46084570
321802	0.3770312	0.4662528	0.1736865	0.5538255	0.1221352	0.3384919	-2.6760380	0.2740404	0.1244486	0.1661739	0.4234547	0.3614089	0.2545657	0.7320291	0.4307684	-3.0632625	0.5438377	0.1415779	-0.0545494	0.3101216
321064	1.94355726	-1.90330200	0.30470069	-0.20180132	0.48949020	0.77044712	-1.69703963	0.91474413	-0.91923475	1.38455260	-0.01938673	0.27384375	-0.22291478	-0.06440720	-0.49775500	-1.28797313	-0.53263523	-0.50910751	0.85604539	0.91817613
320876	-1.606712102	-0.791345486	-1.147897624	-1.369174257	-0.825922534	0.003320134	1.228749056	-0.339069520	-0.402113841	0.339640790	0.051101107	-0.620082941	0.208232936	2.306140125	-0.046801010	-0.349287187	1.622609983	0.202136443	0.388180156	1.148295774
320842	0.12999380	0.18060334	-0.56584147	0.45584372	0.05438294	1.40600924	1.32990777	-0.11644417	-0.11690006	-2.39136468	0.45467725	0.32129361	-0.03142865	1.55473528	0.57306887	-0.48095375	0.33886245	0.06333385	-2.09436669	-1.06541266
320305	-0.17254477	-2.08179048	0.14512299	0.55746632	-2.24692764	-1.33288952	-0.85750391	-0.69171599	-0.04372706	1.01613127	0.51290830	0.35115226	1.57645237	0.30846737	0.38008380	0.08381126	0.24664629	0.28247419	1.12259773	0.84378521
318427	-2.090408220	1.861666153	0.612623074	0.416199958	-0.008278224	-0.066456817	1.869276995	0.038101409	0.167460472	-1.386634824	0.287103191	-0.430068367	-1.798074908	-0.376170590	-0.073921855	0.397453452	1.068749551	-0.453799292	0.055960792	-0.090781949
253514	0.7018638	-0.4724665	-0.7704026	1.1044684	-1.3881181	0.4756167	-0.0700349	1.1275299	-1.6458848	1.1371326	0.2553954	0.0915142	1.3932855	-0.8358648	-1.2885420	0.1892196	0.1207683	-1.7918173	0.7429479	0.9233885
253509	1.43719735	0.66220425	-0.14012090	1.43833848	0.05039812	0.82758180	-0.42505578	0.72294724	-0.14856385	-0.34032519	0.05532864	-0.32540633	-0.37477584	-0.16056166	-1.43798974	1.58213300	-1.32442817	-2.48294662	0.05091521	0.33312997
253506	-0.01000226	-1.02806493	0.08671532	-0.23124153	-2.62979530	-0.75988531	0.76667895	1.51780503	-0.41542533	1.53823969	0.02326002	0.62509398	-0.02289881	-0.94517614	1.06274700	0.72521809	0.33151768	0.30111913	0.36252273	-1.29842800
250811	-0.7542502	-1.1578449	0.4506814	-0.2690105	-0.7085579	-0.6470742	-1.5671702	-0.9183800	-2.2787962	1.0189625	0.8122039	0.5171992	1.0753915	-0.1889847	0.9372783	0.1947151	1.1998121	1.0455808	0.7383946	0.4998495
230854	1.02849264	-0.05709822	0.70024719	0.66778764	-0.71239357	0.60242672	0.37246862	0.74627287	-1.34774290	1.15325899	-2.77878810	-0.64505852	0.87589734	0.51210596	-0.60368206	0.64923805	-1.32213579	-0.21885930	0.67343917	-0.29587673
229428	-0.19576983	-1.66787267	1.25860221	-0.31704674	-1.53213194	-0.12833327	0.97165698	0.03719068	0.23681602	-1.45750897	1.10135766	-0.03778623	1.12169018	-0.69054643	-1.13553009	-0.74709298	1.32339411	-0.26462705	1.31898620	0.80455214
228307	-0.445101364	0.127483545	-0.466180985	0.045648091	0.083466528	-1.571902162	2.204883528	0.153382189	1.385428987	-1.062432940	-0.288761782	-1.779502418	1.652166244	0.828302896	0.006689419	0.293973010	0.498881329	-0.945602677	-0.352939605	-0.367881832
228119	1.45338046	1.09632634	0.41488027	0.30937968	-0.05460795	0.56537130	0.48233168	-0.02661798	1.32705467	0.10062642	-0.93309788	-0.99477634	-1.11017930	1.48037510	1.30028925	-0.73775559	-1.27432355	-1.37271324	-1.08704111	-0.93890224
225143	-0.74128690	1.40347892	0.09377995	0.41750628	-1.14111355	-0.13628077	2.11353898	0.73128966	-1.75975819	-1.58997157	0.51391875	-0.41122229	0.72847491	0.30032053	-0.91873664	-0.98171848	1.19671973	0.01908737	-0.06526512	0.22723843
223120	-2.086455955	0.973379281	0.008746960	0.864579284	-0.706804530	1.678551418	0.001404523	0.376447189	0.234505713	0.523286623	-2.759224042	-0.053202394	-0.083167657	0.531214413	-0.355020019	-0.536588434	0.687195256	0.228193014	-0.086508139	0.559467495
222303	0.03464951	0.83194948	0.33702305	1.70083232	-0.35412131	0.21007207	0.46123385	0.10047762	2.35409142	1.06645271	-0.51432511	-0.37189580	-1.52028863	0.04724518	-0.32751198	-0.64128535	-0.09706706	-0.54009336	-2.03515146	-0.74228717
222298	-1.7920833	-0.5221778	0.2132163	-0.3539628	-0.4198120	0.8590650	-2.1848580	0.3542255	0.8104021	2.0276030	0.5069081	0.6864300	-1.3698995	-0.3841062	0.4209651	-0.3823024	-0.2755023	1.1673648	0.4702697	0.1682548
222288	-1.98854659	0.11873084	-0.39207460	0.43692681	-1.25725576	0.01348142	0.45901624	0.36980474	1.11517096	2.44925075	0.37789401	-0.34775214	-0.95150850	0.63667393	-1.10314195	-1.39128976	0.38681499	0.76137396	0.07301475	0.23341591
219979	-1.4964681	1.3773735	0.4859730	1.2758478	-0.8205390	-0.2307648	1.9281374	0.7559609	1.7338504	0.1879089	-0.9862176	-0.6343253	-1.2570091	0.2612477	-0.6383422	0.1968684	-0.9514616	-0.6358588	-0.3488653	-0.2033162
219407	-0.55717459	-1.57385996	0.70853270	-0.20586210	1.92227160	-0.74365619	0.34636313	0.07019569	-2.48053771	-0.53333511	-0.47187200	0.26220671	-0.64639108	1.13780414	0.15674563	-0.50271491	0.46487749	0.88847883	0.99248705	0.76544066
217691	1.53953058	0.76833334	0.01938708	1.38281688	-0.30851699	0.64395114	1.94564731	0.38002159	0.51428700	0.52903753	-0.50969080	-1.74455142	-1.32922118	0.03643230	-0.83496243	-0.02339761	-0.09757236	-1.40456507	-1.11115315	-0.39581374
215683	-2.05179702	0.43626351	-0.37702246	0.38728102	-2.40284844	0.58414995	0.20469818	0.43974227	1.08700121	1.79930231	0.28890649	-0.19350265	-0.80941420	0.20039439	-0.55539390	-1.05041746	0.04656978	0.73805080	0.68272349	0.54531274
214112	0.12702820	1.11405180	-0.66889566	0.37150545	0.64872970	0.22128599	0.84556892	-0.12747361	-0.06911163	-2.51350087	0.11268724	-0.05393329	-1.73123901	1.54904481	0.01898663	0.48382155	1.14267300	0.21086607	-0.05934121	-1.62275410
210993	0.4853012	0.4078357	0.7916941	-1.6749884	-0.1008966	0.8585203	0.9305585	1.7416794	0.2023949	1.2119228	-0.5639070	0.2674389	0.7246893	0.3775891	0.1866435	-0.4913901	-1.5717358	-1.2566837	-1.7293007	-0.7973656
210986	0.26764691	1.46889553	-0.30108196	-1.89423146	0.15643814	-0.53295509	1.85566034	0.35731811	-2.16646636	1.07562898	1.02929387	-0.32921476	-0.73154562	0.39973086	-0.18119370	-0.88972271	-0.10436553	-0.27881400	0.03431408	0.76466437
210694	-1.3834374	-1.0974773	0.3217843	0.1387733	-2.1961983	0.0819466	-1.9550094	0.6701285	-0.3408986	0.4852594	1.3406905	0.6214827	1.2408989	-0.4005281	0.5375763	0.5786063	-0.5916269	0.9923749	0.5362668	0.4193878
210457	-0.7356502	-0.6620224	0.2382218	0.3064311	-0.9980328	0.0650358	-1.9697088	0.9000640	-0.9638473	2.4202090	0.7052830	0.3530626	0.9826694	-1.2969555	0.5330848	-0.2722670	-0.8130114	0.7748680	-0.2366145	0.6691803
210313	-1.19160143	-0.79775347	-0.36670254	-0.11517714	-2.82179916	0.69619850	-1.44570457	0.24706034	-0.33151985	1.43387263	0.43481058	0.78632951	1.52742172	0.34361545	0.11168382	0.21895607	0.14441028	0.33024409	0.03288083	0.76277435
210297	-0.20316071	-0.77890275	0.61507563	0.91411618	-0.27253417	-2.32545892	-0.03935104	0.23317721	0.31098662	-0.53505691	-1.81668423	1.35004414	1.67583868	1.63289127	0.14630445	-0.10248085	-0.07722014	0.27713570	-0.50562598	-0.49909420
210233	-0.86871183	-1.65374437	1.30481304	-0.97541702	0.43535557	0.54130906	-0.63485626	-1.22435293	-1.24365421	-1.27405861	1.38476083	0.48125034	1.04881137	0.96745083	-0.06656847	1.01452455	-0.99812867	0.44983681	0.76674229	0.54463770
191801	-0.41541768	0.62387228	0.33310974	-0.39215522	2.53095102	-0.97622045	-1.13434953	-0.08448224	0.10704930	-0.83060890	-0.15678926	0.71970025	-0.21321182	1.71024243	0.66259744	0.71349045	-0.32468023	-1.55006326	0.03673796	-1.35977228
189391	-2.07749963	-1.59214367	0.64301567	-0.38498772	-0.60621780	0.69605201	0.50263220	-0.61211763	0.40102093	0.98272456	2.06485889	0.06357980	1.37971453	-0.40524517	-1.41354066	0.07450929	0.43423389	-0.58867126	0.29416798	0.14391379
187819	-1.1549957	-0.2767925	-2.0225673	0.2121800	-0.2756122	-0.7663863	0.7827114	-0.3997127	-0.6431138	0.3830041	-0.2093342	-0.6881851	0.1262453	1.9813762	-0.2360056	0.2018470	2.5311227	-0.2607845	0.0644900	0.6505133
187055	-2.62111371	-0.53940983	0.62146515	-0.39851341	-0.80248801	-0.55390056	-0.41437019	-0.00399348	-0.41670507	0.92690611	0.73276227	-0.41615312	1.64752418	-1.22039189	0.57930702	0.73042761	-0.39670348	1.59483792	0.79377043	0.15674206
171968	1.206087863	-0.473535272	-0.014280617	0.367547407	-0.123727190	1.709155116	-0.008594341	-0.409509604	-0.055592512	-0.597844975	0.051274152	0.443099414	1.267815993	1.161686261	0.346150110	0.272180713	-0.358300209	-0.869132017	-1.001747491	-2.912732800
171564	0.12790397	-1.39875545	-0.22668861	0.01251315	-1.24466232	0.04586165	-1.67268901	1.53901269	-0.06327612	0.14302632	2.11931210	0.10198909	1.74099791	-0.59079785	-0.29306925	-0.85205391	-0.83141954	0.83571004	0.15044386	0.35664128
171002	0.10525343	-2.88267626	-0.33696054	0.53853335	-2.11765157	-0.18159725	1.31236553	0.71527489	0.69405584	0.36029223	0.05697900	-0.35523227	0.88071921	0.58116924	-0.47349617	0.93230181	0.58172381	-0.46863830	-0.06269357	0.12027761
170314	-2.91332010	-0.48724400	-0.43590663	1.08510713	0.82208424	1.02135711	-0.54306852	-0.34033197	0.82123602	0.58416074	0.26824285	-0.45651553	-1.46160356	-0.60680257	-0.08626253	-0.08662446	0.29605651	0.14867883	1.33110884	1.03964759
170252	-2.38325261	-0.21811495	-0.73313367	-0.47891239	-1.67421621	-0.51764515	-0.06437700	0.11954264	-0.61294766	-0.75476039	0.71207861	0.91111627	-0.16130867	1.22362884	1.83287032	0.49705447	1.08499470	-0.05981559	0.70011583	0.57708260
170242	2.00617528	-0.12560899	-1.20925469	0.80500207	0.90127776	1.03772187	-1.72331105	1.04557642	-1.16685643	0.68594401	-0.94731827	1.04043511	-0.44732744	0.64435517	0.08264282	-0.37963214	0.05248692	-0.44292619	-0.48746214	-1.37192008
170223	3.19305083	-0.25029155	-0.34375155	-0.03450033	-1.08779435	0.55752021	0.68457863	0.28662652	0.10098385	-0.85431823	-1.19023280	-0.50986148	-0.86571967	1.03485391	0.28984653	-0.36931293	-0.07066347	-1.34096635	0.48605380	0.28389843
160463	-0.98887556	-0.24187320	0.69122003	1.41561443	-1.33347989	-0.59034440	2.08377141	-0.70727569	1.26359940	0.72904314	-0.27857943	0.30849724	1.08465261	0.37997209	0.04348945	-0.13527575	-0.12806314	-1.46845874	-1.53000693	-0.59762705
146585	-1.87465897	-0.14604799	0.50651896	-1.04706310	-1.82426163	0.39942239	0.43272318	0.14154748	-0.58567504	-0.92915124	1.48706556	-0.05560303	1.69966225	-0.14150679	-0.64950007	-0.17306071	0.52698950	-0.29517027	1.45823667	1.06953285
134887	0.411438377	2.142731944	0.342592034	0.514307806	-0.457553938	0.883330778	0.256004365	-0.876021628	-0.274717966	-0.002922109	-0.677398530	0.380622436	0.419398702	1.213743683	-0.908769421	-1.487977168	-1.387844536	-1.065658049	1.598806132	-1.024112912
133504	-1.66413329	-0.13168662	-1.65335404	0.41084605	-0.83767928	-0.68565197	0.40543208	0.36123389	-0.38109584	1.38431727	0.34813772	0.01548114	0.94860928	0.79685302	1.23398253	0.87351550	-1.30814974	-1.69695716	0.81336392	0.76693552
133502	-2.27496913	-0.02695408	-0.75792919	0.38741202	-0.95997379	-0.79688864	-0.73023910	0.25218480	-0.29877691	0.15406169	0.93269477	0.62269745	1.40358074	1.70832289	1.25589192	-1.49531140	0.27694373	0.62244867	-0.56859069	0.29339424
133468	-1.73042881	-0.28110401	-0.83964007	-0.95554329	-2.21507702	-0.81384388	-0.50158852	0.26819825	-0.45453383	1.11005180	-0.06140549	0.22382803	0.72020426	1.23581265	1.11191199	0.40162811	0.31383891	-0.11469206	1.42127355	1.16110943
133001	-0.05291190	0.12150239	0.19905966	-0.36602988	-0.25603563	-0.41894855	0.88834415	0.49883347	-0.26827450	1.35274566	0.53392824	0.03464398	0.72623126	0.01063985	1.01951724	-2.03151651	0.31679436	0.98561290	-0.39204955	-2.90208665
131446	-0.45266487	-1.63471202	0.05669339	0.07824942	-1.59412530	0.99579244	0.69469238	-0.15376571	0.09248859	1.19350446	1.16577320	0.64494377	1.94441835	-0.56934403	-1.30377801	0.06541276	0.09096579	-1.30669492	-0.82295459	0.81510489
131421	3.776560239	0.076498831	0.154862583	0.654985997	0.116651169	0.101158152	0.506237902	0.526945482	0.009701162	-0.123424642	-0.755559573	-0.332225458	-0.748108509	-0.853246126	-0.802199724	-0.343342180	-0.439167027	-0.511143986	-0.561684853	-0.453499439
131168	-0.6641882	-0.3635723	0.4267111	-1.1530505	0.8696046	-0.3866904	-0.9346736	0.3132000	-1.2985330	0.5323250	0.3081510	0.6744893	1.7566012	0.4542757	-0.7282789	-1.9705034	-0.1905205	1.7126388	1.2258139	-0.5838000
131166	1.95943979	-0.66376393	1.33249558	-0.36402436	-1.04850636	-0.66182525	-0.84368769	-1.16255969	-0.21194443	1.86461865	0.23774654	-0.21206019	0.50456890	-1.81629126	0.09128415	0.63357154	-0.37621816	1.15277198	-0.39215226	-0.02346357
130717	-0.4375448	0.8976122	-0.6670182	-0.5965758	-0.4984469	-1.2492697	0.6954266	1.1494945	1.2518512	0.9533614	0.6659372	0.3331288	-0.3541410	0.7142277	0.2689464	-2.3981403	0.5676750	0.1583283	-1.8877943	0.4329417
127978	0.25980278	-0.35413713	-2.87749049	0.76278138	0.51723225	0.91539974	0.97184146	1.02482938	1.86720175	0.03844361	-1.22035405	0.04668884	0.36752343	-0.04130959	-0.64384853	-0.13231073	-0.48939044	-1.01567126	-0.11214906	0.11491668
127629	0.43880141	-0.32550096	-0.05450713	-0.06356133	0.67012373	0.68996518	0.18594088	0.34188206	1.84080515	-1.23845187	1.95293954	-1.09362201	-0.33592400	-0.43900427	-1.27040204	0.98958480	-1.58358099	0.25613780	0.45490628	-1.41653222
127359	-0.67293948	-0.07190211	-1.29320361	-0.16924001	0.68301574	-0.13669375	-0.14909634	-2.99249196	-0.03851791	1.34375356	-0.86649695	0.01840447	1.17887509	-0.34929038	0.50531637	1.03772269	-0.04221821	1.30322377	0.24919885	0.46258018
125898	-0.46857560	-0.39471809	0.51474475	-0.19717961	-0.03784340	-0.54045951	-1.04132635	-1.88516996	-1.37838985	1.92921526	0.21232675	0.36660077	-1.42471801	0.97264948	0.85812044	1.91199859	-0.04024149	0.44137262	0.06205416	0.13953906
125802	-1.61949582	0.17352051	0.69355465	-0.37426408	0.37163530	-0.80135520	-0.38312840	1.39190753	0.60939896	0.07812433	1.79696764	1.32547016	0.29653038	-0.74170615	-2.38254790	-0.86105856	-0.28891436	0.47865126	-0.10693619	0.34364594
125788	-1.39226096	0.09535531	0.13556978	-0.20742356	2.11433838	-0.85393546	-1.58507036	0.05735356	0.21117448	0.53215363	0.94645374	0.59919461	1.45332348	-1.98575752	0.25310435	0.89165835	-0.57282177	-0.41876899	-0.48158246	0.20794142
125784	0.147184936	-0.476448299	-0.155555591	0.837939285	0.537112758	-2.638229103	-0.633877251	-0.044126031	-0.454165767	2.371477851	-0.096820193	0.629258776	0.443129774	-0.001015145	0.484419393	1.417213243	-0.943896318	-0.375777548	-0.765108349	-0.282716421
124976	-0.720276320	-0.910341650	0.826416423	-1.031321303	0.593238796	-0.501113382	-1.760230194	-0.043831674	-0.123898193	1.309327143	1.136174218	-0.484144551	1.418939459	-1.268048320	0.522957584	1.011210774	-1.445652114	1.390399308	-0.003688798	0.083882797
124564	0.69766530	-0.84708021	1.16689898	-1.21006358	-0.49828693	0.51084783	0.93936606	1.40782823	0.50359601	0.39856967	-0.10790545	0.28494598	0.09624682	1.65253117	0.67085441	-1.36714727	-1.79000836	-0.74971852	-1.47878103	-0.28035911
122191	-0.58541749	-0.23286857	1.17681045	-0.36517288	0.02836213	-2.50055705	0.21278252	-2.38818050	-0.23627570	-0.36637109	1.44695463	0.01397273	0.79985403	0.98725275	-0.04526824	0.63507511	0.11014189	0.10880597	0.73182970	0.46826961
120582	-1.51295098	0.29769706	-0.41378220	-0.14314127	-0.51611647	0.85824031	-1.43357204	0.41667756	0.45855354	1.92013772	-0.20340633	0.94100002	-2.06085206	0.36477369	1.18739696	-0.74257038	-0.10105177	1.25189313	0.09901674	-0.66794324
119129	2.496455225	0.135182266	-0.098304579	-0.756342036	0.006694889	0.134208653	-0.735403420	-0.063777045	1.085812234	1.200047214	1.167282178	-0.134905581	0.387098470	-2.229237025	-0.335811220	0.120404275	-0.923625033	-0.303978888	0.036272413	-1.188072992
119025	0.71947795	-0.34354290	0.94674079	-0.30025571	1.90884303	-0.20195079	-1.11247955	-0.89913137	0.17612164	1.43917593	-0.02574496	0.61905375	-2.93332764	-0.14584293	0.15985579	-0.11261150	-0.11829881	-0.30416708	-0.09045930	0.61854366
119023	-0.04175254	-1.59479624	-0.75618239	0.77755914	2.50259104	-0.86110548	0.73173870	0.61231163	1.67406717	-0.16480645	-0.88067860	0.23303439	0.26041033	-0.34402239	-1.56066256	0.55069594	-0.04030321	-0.76366012	0.09570091	-0.43013927
118043	0.1344577	1.5860658	-0.8815965	0.7247967	-0.8995004	1.9150839	0.6376051	0.2611405	-0.9257494	-1.1356130	-1.4962770	0.4515274	0.1341752	0.6567291	-0.1725456	-2.0047149	0.4586020	0.1349227	-0.4251633	0.8460537
117998	1.86890994	0.24556460	0.07242938	0.63998177	-1.88110501	1.19431346	0.87006062	-0.87450469	0.61121142	-0.28649619	-1.02509373	0.22594283	1.69271523	-0.39001425	0.26927264	-1.62587473	-0.46094075	-1.00869161	0.01788911	-0.15557002
117986	0.02439006	0.90575418	0.26830784	-0.39571407	-2.25669591	0.37937137	-0.17285462	1.26935238	0.25729067	1.57855826	-0.15302858	0.21987046	1.45530768	-1.14463789	-1.51706562	-0.73975714	-0.29141933	0.99665596	-0.99532990	0.31164420
117790	0.27321722	0.37153240	0.26460703	1.84480738	-1.87174016	0.15808795	-0.37649199	0.82674133	0.48751163	1.53708966	-0.09441754	0.12670476	1.75138049	-0.93767023	-1.22706367	-0.43731726	-0.66064389	-1.09865939	-1.02040019	0.08272446
117750	-1.696532386	0.001395183	0.095408859	0.133863517	-1.455476287	1.129349390	-0.933431499	0.565701177	1.100668923	2.172484121	-0.089602611	1.009157977	-1.908943537	-0.508766867	0.131257587	-0.550173260	0.137028186	-0.085923511	0.475941984	0.276593054
117245	-0.88742082	-1.05494874	-0.30862841	0.09296947	-0.28070434	1.32766936	0.71963475	0.54077361	-1.49511827	-0.28428444	-1.71226662	1.38232372	-1.00144577	2.23375751	0.09965101	-0.45814570	-0.37695426	0.49471541	0.72590983	0.24251269
117241	-1.48865521	-1.18406617	0.24789404	0.07260163	-0.22966244	0.85866834	0.16695659	1.44809230	-1.84061738	-1.23830398	-0.52783253	1.44882117	-0.80778967	1.66552270	0.20194263	-0.37505545	-0.35111593	0.89180372	0.64913791	0.39165774
117201	-0.99892428	1.22424831	0.28004776	0.22934509	-0.79634089	0.91471314	-0.30906566	0.33537079	0.81148438	0.91142448	-0.50231071	0.73222188	-3.14895871	-0.10473375	0.79343700	-0.19857283	0.64826358	0.37431465	-0.07624746	-1.11971676
117190	2.40779612	-0.32868731	-0.10016350	0.09049734	-0.07858817	0.26366471	-1.08571785	-0.16179799	0.30601564	2.33223040	0.15068903	-0.23505007	0.36239736	-1.74791298	-0.12888453	0.41084279	-0.94584229	-0.01550697	-1.38002315	-0.11595858
117182	-0.003968138	0.369308489	0.463557011	0.906635183	0.267040790	1.069783302	-0.713453163	0.946051514	0.042945186	0.235545339	-0.923064851	0.805688800	-3.324256865	0.030285506	-1.146013777	-0.108137759	0.142612823	1.091185928	0.081062460	-0.232807776
114258	-0.81850452	1.04616039	0.93900607	-0.25495119	2.97940631	-0.78508002	0.06906245	-0.64318950	0.09900614	-0.44014769	-0.48941577	1.28791721	-0.91794363	-0.53095650	-0.87162331	0.84149797	0.40661093	-0.77215648	-0.20745668	-0.93724217
113562	-0.60347581	-0.98448154	-1.17052857	-1.01952274	-1.00687868	-1.05555168	0.26008941	-0.03626480	-0.23137119	-1.60781220	1.10084365	0.03738345	1.04919935	0.14686921	1.08669391	1.22548790	-0.22808031	-0.18613201	1.85761735	1.36591529
113534	2.21281239	0.64023238	0.01952875	0.83084562	0.13257354	-1.02545786	1.37724128	-1.09962776	0.09728138	0.61481006	-0.91489741	-0.67383788	-0.23789635	0.37727175	-1.28001498	0.68241159	1.17765572	-1.47267321	-1.06622166	-0.39203735
111253	0.7082940	0.9434211	0.4335936	1.0365909	-1.6441417	-0.7255251	-1.9535282	0.5697296	0.5353621	-0.3863342	0.3127885	0.1152611	0.2574848	1.2596397	-2.2574471	0.8468202	-0.6569465	-0.3070602	0.5570279	0.3549693
111076	-1.1051933	0.6871082	-0.1091716	-0.3091408	-1.7799663	-0.9841319	1.3416927	-0.6270067	1.0521049	1.3484536	-0.2404744	1.0321005	1.9917546	0.4503177	-0.2245219	-1.1940686	0.2415330	-0.4336109	-0.1941555	-0.9436233
110657	-1.08256770	-0.37669944	0.74713580	-0.07709793	-1.31313635	-0.20042918	-0.68285079	0.75786148	0.15899269	-2.74255824	1.03892308	0.38270880	1.57124511	-0.56327392	0.23087812	-0.26653650	-0.07351365	1.43395399	0.61054476	0.44641987
110518	1.8763725	0.8702567	-0.5519441	0.6734801	1.1154532	1.2083606	-0.5972035	-0.2118067	0.4448350	-2.1279986	-0.8734377	0.5924239	-0.6525024	0.6029453	-0.6226625	-0.1844126	0.4914484	0.3421196	-1.7355995	-0.6601279
110413	1.6696225	1.3377610	0.2257406	1.3246752	-0.6026294	0.2251651	1.1227375	1.1823399	1.2416514	0.4494113	-0.5096003	-0.9202954	-0.6075558	-1.1580463	-0.5376871	-1.3904191	-0.3151814	-1.2389502	-0.7025483	-0.7961911
110328	-1.0935734	-0.8393497	-0.0177642	-0.6508163	-2.4611470	0.3725867	0.8432147	0.4730887	-0.7737667	1.1161847	1.7653976	0.1075416	0.7728218	0.2754339	-1.0935734	-0.1472353	0.1115909	-0.7808334	1.1065162	0.9136825
110170	1.772383573	-0.007979603	0.354294592	0.980693140	1.117342501	-0.244022561	0.404626924	-0.119401913	-1.854728440	-2.769228686	0.994130746	0.374397686	0.499770336	-0.509277599	0.212900169	-0.150866730	-0.623090332	-0.261043220	-0.086764209	-0.084136374
109386	-0.8622576	0.5565105	0.1708479	-0.5743690	2.5003982	0.7702867	-1.1292872	-0.1298143	1.4950727	0.4650549	-0.6544916	0.6128325	0.5062252	1.1908226	-0.5939655	-1.2769516	-0.4473209	-1.0689370	-0.8723411	-0.6583156
106931	0.16067502	-0.49139316	0.09452224	0.95982895	0.71506735	-0.05578581	-1.82503695	-0.72370633	-0.15851984	2.60972804	-0.60115260	-0.17755369	0.65472588	-1.47502614	0.73160409	1.28378455	-0.77511720	0.14532622	-0.86813369	-0.20383694
106686	-1.93289824	-0.46420791	-0.82789296	0.86839075	-1.67518056	-1.02083071	-0.67797734	-0.10538787	-0.89540644	1.74349645	0.04284164	-0.26483425	0.51110620	0.94554887	1.05340448	0.45524131	0.26366105	-0.28429491	1.43933931	0.82588112
104976	-1.475036430	-1.055646399	0.493229214	-1.510980049	0.007635765	1.382237553	-1.132025860	-1.522595827	-0.754032499	1.555593343	0.711372191	0.827911316	-0.826907040	0.109614606	0.317125425	-0.008975389	0.191525435	1.224777910	0.940705679	0.524471056
104955	-1.469318094	-0.606683581	-0.742418228	0.192332547	-1.626854582	0.999937658	-1.595114791	0.583659235	1.101007061	1.019340062	0.331882119	0.976216477	-1.557749902	0.120778863	1.125894949	-0.718871039	-0.003540689	1.235655333	0.523735450	0.110111151
104936	-1.88776544	0.08133453	0.11960455	0.21051560	-0.60613025	1.21961472	-1.18945395	0.20897976	0.45424304	0.74626596	-0.11392496	1.09757219	-2.63861487	0.36958729	0.84588835	-0.42250807	-0.11989193	1.43100462	0.05774683	0.13593204
104933	-1.47934817	-0.43569064	0.33888442	-0.20440585	-0.50890733	0.75829462	-1.91149153	0.51709107	1.19704392	2.31512556	0.19144801	0.65836231	-1.51277932	-0.90350213	0.33737084	-0.45441495	-0.25319530	0.90929650	0.35053665	0.09028133
104931	-2.05029769	0.18133256	-0.18014065	-0.20322905	-0.67770339	0.86861943	-0.71219671	0.54412253	1.12414666	1.10799022	-0.04029011	0.89100301	-2.62569369	0.18198883	1.22644918	-0.49800414	-0.03480579	0.83048860	0.11380736	-0.04758717
104928	-0.2516396	0.8488131	0.1066610	1.0326008	-1.7193215	0.6122254	0.4222627	0.4273699	2.1849699	1.1254296	-0.2285035	0.2189957	-1.8684099	0.3361377	0.1512842	-0.6709398	-0.3808226	-1.6898673	-0.2505102	-0.4067357
104918	-1.26531796	-0.45487550	0.43718684	-0.16615340	-0.27166227	0.78799066	-2.15653377	0.54496218	1.40654958	2.02715692	0.11242663	0.75361236	-1.91174249	-0.31623944	0.22748610	-0.65441684	-0.03606688	0.59768964	0.24718439	0.09076326
104915	0.50847140	1.08162153	0.23625778	0.79155132	-1.26195966	0.64928416	0.38082135	0.01875380	1.70178842	1.21255825	-0.81039394	0.04762862	-2.77874188	0.11611816	0.02739893	-1.02496285	0.46367809	-0.21797055	-0.52832222	-0.61358070
104663	-0.02357132	-0.19379786	-0.68457230	0.35325777	-0.41447913	0.11773098	1.10358325	0.13612871	-0.21882646	-0.14970355	-0.19068902	-0.54592859	0.26053820	1.66730619	0.18345872	0.11999619	1.12343319	-0.01866452	-3.42654724	0.80134680
103821	0.09746471	0.24146737	1.06290667	0.55078795	-0.15409124	-0.17311098	1.74585057	0.66151782	1.03922206	-2.40566871	-0.05276774	-1.40776029	-0.02604897	0.28896384	0.03966757	0.68618042	0.59168383	-1.87781265	-0.09198436	-0.81646786
103208	1.97789748	0.41391500	-0.25815412	0.25869572	1.89750678	-0.27450882	0.29023757	-0.66612060	-0.45319965	-0.73972993	0.57516838	0.42535219	-1.40242262	0.79863025	-1.15443075	-0.74027112	0.30630761	-2.00964416	-0.07660208	0.83137287
102246	0.44137634	0.47454232	0.36271259	0.66879215	1.52187759	-1.29490933	0.80188306	0.87870938	0.28361732	0.35804436	-1.78008268	0.18050066	0.05233803	-0.32421803	0.24795928	0.45305920	0.44905613	-2.20713472	0.33531111	-1.90343476
101742	-0.46366301	-1.52217301	-1.37362457	0.10665577	1.84952307	-0.01554443	-1.62597847	-0.14789578	0.62007899	0.65136270	0.39065900	-1.47348052	1.55036369	-0.04118765	0.15573471	-1.04457043	0.20810379	0.37044828	1.00260303	0.80258484
100947	-1.0479289	-0.8634269	-0.3476191	-0.3417214	-0.5744800	-0.8824040	-0.6521482	0.7851455	1.0596038	-0.4064249	0.6908749	-0.7454529	2.0321138	0.5928705	-0.7062893	-0.7078864	-0.7023593	1.8366063	1.6347737	-0.6538472
100727	0.74666188	0.97033890	0.05696244	-0.07986707	0.28652653	-2.20631197	-0.88491904	0.25966842	-0.86594169	0.87948040	0.58694473	1.14257237	-2.05062214	1.47679762	0.76289051	-0.36025484	-0.62628250	-0.85745089	0.40807483	0.35473149
99881	0.8663661	1.3184822	0.1683835	1.7027181	0.5687830	0.5009841	1.0242805	0.8072458	0.2949322	1.4989012	-0.3119353	-0.9328899	-1.5161688	-1.0062971	-0.8399653	-0.9669029	-0.6566339	-0.7004272	-0.4214151	-1.3984413
95422	-0.08521006	0.26985245	-2.50680463	0.92080161	-0.58783104	0.89052398	-0.12443118	-0.58896181	0.50594198	1.87435107	0.60515392	-0.84598237	0.38525168	0.84818320	0.15097405	-0.62636390	0.21285940	-1.96765399	0.41222311	0.25712254
94586	-1.61455821	-0.85394004	-1.65993333	-0.23355890	-0.59731465	0.76657760	-1.08870919	0.38019819	0.75568999	2.20632294	0.19370714	0.91971491	-1.41782219	0.09764339	0.13444491	-0.42939222	0.16575374	1.16652296	0.68171618	0.42693678
94582	-1.5639934	-0.5367321	0.3871971	-0.1912103	-0.4373275	0.7993279	-2.0181702	0.4280085	1.2264193	2.1515563	0.2360539	0.7463989	-1.6662360	-0.4274067	0.3773645	-0.5553879	-0.2241297	0.8276015	0.2688957	0.1717700
91421	2.5811186	-1.4344676	-0.4288868	-0.1637951	0.2867086	0.5529517	0.3396612	-0.2730677	0.3048457	-0.6884658	-0.5698081	0.8135320	0.5631059	1.0246988	0.4464525	0.5946799	0.2329520	-1.5960346	-1.4831069	-1.1030744
89221	2.728204804	0.404229821	-0.244464154	0.239395758	-1.091500807	0.369800902	-0.515348523	0.273270089	0.828113253	1.244326966	-0.003697663	0.292157723	-2.319626157	-0.651396761	0.087025353	-0.535688569	-0.414494478	0.468690514	-0.328588905	-0.830409167
88910	-0.62574508	-0.61625746	1.10596275	-0.05302243	-2.78651068	0.93153807	0.89812579	-0.30934617	0.37046220	0.48176470	1.40896787	-0.10512946	1.43834220	0.63672187	-0.94909216	-0.75203679	-0.35677204	-0.84424763	0.45924422	-0.33296979
88847	-0.16240101	-1.54568238	0.41970017	0.80507348	-0.51381283	-0.98838511	-2.24600803	0.07759649	0.19712073	0.58999106	1.10935501	1.29399450	1.53011734	1.51046381	-0.01767998	0.02018911	-0.55269426	0.05078175	-0.80547451	-0.77224534
88786	-0.023026130	0.909690142	-0.339663941	0.373533572	2.905306510	0.733514733	0.550321815	0.136683418	-0.770377564	-1.103585642	-1.993876608	-0.086969616	0.008770607	0.662959393	-0.386788891	-1.302192193	0.429183824	-0.243099908	-0.536772036	0.076388516
84566	2.92194797	-0.04984564	-0.15544516	0.99254474	-1.04238658	0.01026576	0.25392332	-0.61110066	0.75341477	1.59301172	-1.04649781	0.61775703	-0.77967933	-0.69615211	-0.33456996	-0.22871573	-0.65957289	0.23366208	-0.77153675	-1.00102476
84544	0.7776200	1.2030563	-1.3073603	0.8445250	-0.7956241	0.7941430	0.4336028	1.3447758	-0.2042503	-0.3226955	-0.7243348	-0.4390799	-2.0904270	1.5728824	-0.3174836	0.9794153	0.6321073	-1.1670415	-0.6072756	-0.6065552
84193	-0.3187298	-0.9897760	0.2583178	-0.4795616	-1.1074568	-0.6705303	-1.2713983	1.0206129	-0.1577942	1.6574053	0.1727904	-0.4367757	2.2059733	-0.8519986	-0.5317754	0.3949713	-1.2828841	1.3055237	0.1368076	0.9462787
84187	0.11576948	0.34923395	-0.33294649	-2.17213615	0.47266747	0.39719298	0.66482628	-2.51511358	0.60273435	0.66317925	0.02608514	0.29937136	0.51035666	-1.76749329	-0.23691068	0.23306292	1.10234955	0.60063765	0.02712224	0.96001088
62840	0.35201968	-0.07314792	0.61113013	1.03000063	-1.54853285	1.29712377	1.67118535	-0.75513728	0.28409052	-0.77476663	-0.59766021	-0.50340600	2.35489714	0.16643821	-0.20588234	-0.87455406	-0.16878849	-1.37435478	-0.38727998	-0.50337488
62409	-0.81594151	0.21616810	0.44225242	0.13473230	-0.26493497	0.58401795	0.62966360	0.63005199	0.01132093	-1.89421929	1.14240098	0.49916584	-3.21709077	0.41228537	-0.31996616	0.23348402	0.13878281	0.05698359	0.49780317	0.88303962
62284	-0.6153657	1.9037225	0.7720451	-0.4470912	-1.4807253	0.6317602	0.6508028	-0.2798558	0.8063038	-0.8715013	0.2476207	-0.4483989	-0.6073756	2.3661332	-0.7043474	-1.1584647	0.3832848	-1.1063467	0.3382282	-0.3804288
62264	-2.4127771	0.2737192	0.3478198	0.5808079	-0.5368118	-1.1583917	-1.6632502	0.4442984	0.4976070	1.1415598	-0.5311962	0.4246093	0.9778271	0.9847498	0.1469967	0.3915241	0.5746895	0.9187609	-1.6445273	0.2419850
51242	-2.47522929	0.18553211	-0.11550526	-0.55791899	-0.07436136	-0.42033780	0.87515486	-0.19379523	-0.82530530	-1.56584449	1.81137687	0.79496930	0.43148539	0.39223145	0.15193393	-1.30051060	0.27132457	0.67727795	0.87200973	1.06551217
46292	-0.20001152	1.10235845	-0.68170307	-2.33508651	-0.54805447	0.67062081	1.93783416	0.70360731	-0.09087855	-1.79112589	-0.11845395	0.02140247	-0.75780897	0.52197711	0.31717392	1.11325564	1.06020975	-0.31626143	-0.30412720	-0.30492807
42446	-2.8917342	0.9244780	-0.5951404	0.8277048	-1.2766799	-0.3059052	0.9068906	0.6586394	-0.2091022	-0.3946382	0.4668341	0.1435679	-1.0901406	1.3957958	-0.3498421	-0.6872303	0.7590843	0.6958354	0.4313182	0.5902648
42445	0.09977250	-0.03264788	-0.71870679	0.24015000	-0.27391246	0.30729331	0.14107820	0.02135203	-0.31585319	0.40566580	-0.30129706	0.49677025	0.96479573	0.85097371	0.58778365	-0.36546005	-3.78183378	0.93839965	0.23450563	0.50117073
42424	0.04545954	-0.00196007	0.06567051	1.77758226	-0.88084275	0.78756249	0.74122426	-3.25553845	-0.70436268	-0.45078884	0.18239862	-0.46494757	0.34533934	0.76010819	-0.19817280	0.29480409	0.36044937	-0.68530094	0.86122673	0.42008871
42007	-2.24658197	-0.24337473	0.55658591	-0.22836736	-0.91783154	-1.65879303	0.48244519	-0.82557974	0.02477980	-0.81046230	1.63957868	-0.33409691	0.86906428	0.07075176	0.46623836	-0.56186819	0.99686392	0.36814674	1.61001265	0.74248849
41914	2.470851594	0.453785268	-0.005187241	0.490172439	-0.289409126	2.470274253	0.590950582	-0.077163889	0.024355249	-1.388185497	0.208321202	-1.375350458	-1.030820957	-0.445736895	-0.162255786	-0.336600105	-0.459173990	-0.356773017	-0.393836378	-0.388217249
34181	-0.67132388	0.55569712	-0.15208441	0.18110578	-0.91993365	-0.64423693	0.90842741	-0.04274882	-0.33274281	3.60428674	-0.49388689	-0.75180327	0.29677283	0.08631574	-0.78166105	-0.82082277	0.73792753	-0.43921029	-0.25097766	-0.06910074
34097	-0.18475677	0.05931664	0.80880764	-0.20828760	1.74921138	-0.10483122	3.38646823	-0.74604190	-0.34745932	-0.79055989	-0.85176296	-0.22323026	-0.17489848	-0.38493437	-0.27877852	-0.38439372	0.36445161	-0.30491728	-0.51658615	-0.86681707
34059	1.57171930	-0.20577042	-0.96626028	-0.13896663	2.14426474	-1.38157537	-0.33097023	-0.08306369	-0.02836854	-1.40886176	-0.65395365	0.40456529	-0.04704350	1.83293861	-0.07189343	0.54788506	0.38473464	-1.52884807	-0.32097904	0.28044697
34017	0.08698861	-0.49414845	-0.67923699	-0.17001914	0.71748224	0.90779667	1.41255071	1.09185587	2.54299669	-0.68268420	-1.98811146	-0.17860410	-0.03531476	0.11350333	-0.58212224	-0.98167216	-1.11456051	-0.31101562	-0.05072232	0.39503780
34014	0.90960858	-0.32362274	-0.56587873	0.05329671	0.22652428	0.99590969	0.54838763	1.07949279	2.21511295	0.14475427	-1.16341892	-0.12622239	0.69682297	0.31036873	-0.83153655	-2.61528669	-0.31662324	-0.77983634	-0.15080721	-0.30704579
33415	-3.697845939	0.263247414	0.220765199	-0.110359139	0.032408008	-0.315213065	0.725646749	0.161945282	-0.111199686	-1.298651476	1.076545712	-0.008690363	0.206646593	0.635106891	-0.109190633	0.411302172	0.518674421	0.205175696	0.727062782	0.466623383
31554	-1.90813974	1.76374338	-0.06000046	-1.40102122	1.03615516	0.47358317	1.54769872	-0.96241187	0.93763154	-1.21279351	-0.43701512	-0.26435829	0.44840763	1.19024009	0.03365346	0.38553208	0.20561755	-0.75777578	-0.23695563	-0.78179115
31224	1.603725309	0.799955038	-1.364501428	1.445401847	-0.217508732	0.740698400	0.634724150	1.067284917	-0.490750964	0.004493108	-1.961191691	-0.791844835	-1.464596815	1.112383643	-0.601759532	0.296485008	-0.085307967	-1.019117121	0.324908332	-0.033480669
30962	0.84279426	0.85560356	-0.39025141	-0.23838013	0.21537319	0.11357824	-0.57293312	-0.10605773	0.31934673	-0.38509965	0.23868533	0.47780124	1.49678160	0.38757388	0.09774102	0.14870177	0.50015966	0.82735877	-3.25066702	-1.57811016
26892	-0.80387790	1.22164931	-0.38248620	-0.73638997	-0.97762936	0.24589334	-0.07690308	1.65610017	-1.33880827	-0.58427836	-0.15727390	0.15318094	-1.10525724	1.95695782	-0.70471074	-1.24430786	0.50687942	1.07658208	-0.01437915	1.30905894
21709	2.994809567	-0.326672028	-1.509155283	0.031143777	-1.329974901	-0.002483537	-1.236113401	-0.083376319	0.476933989	-0.614470716	0.487888489	0.050826408	0.861471090	-1.169459018	0.299944898	0.691364935	-0.652066189	0.495225262	0.320150431	0.214012547
21683	-1.80136966	-1.51741439	-0.54594503	0.22921225	-1.98049126	-1.04657467	0.24805257	-0.07503183	-0.67503043	0.34117212	0.74226737	-0.07739090	0.33050522	0.61596057	1.02465393	0.31063131	0.84590880	0.04165044	1.67898627	1.31024731
20903	0.9552264	0.4708541	-1.0953042	-0.1255020	-0.5881806	0.2335047	-0.7893077	0.5044289	0.4013790	-1.0881326	0.6172236	0.8754185	-1.5678573	2.0354373	0.9347106	-1.7418964	0.5691844	-0.5913495	-0.9261187	0.9162814
18488	-1.05634931	0.54894001	1.07380215	0.36739154	-0.67761084	-0.36487663	1.21076708	-0.29763705	0.75642486	-2.37222489	1.00857810	-0.63887851	-0.24175057	-1.71749953	0.20996594	-0.50866101	1.58866983	0.03553154	0.77055739	0.30485987
18402	1.49124082	-0.56746062	-0.03724061	-2.11393727	-1.34079521	0.41213007	-1.28242510	-0.07884000	-1.07888716	0.76186070	-0.40217699	1.16863069	0.26098381	1.28256937	-0.18242658	0.11854212	-0.76583160	0.13859943	0.73792904	1.47753510
18386	3.03202869	-0.52604552	-0.85293816	-0.82529965	-0.97591817	-0.75716187	-0.14177354	-0.18773416	-0.80961141	-1.48075957	0.25828036	0.21681956	0.57176066	1.47262378	-0.02934001	-0.54875289	0.63221810	0.09091747	0.39370926	0.46697705
18266	-0.16309833	0.34729250	-0.11177754	1.18845515	1.11291234	0.90033335	-0.85126770	0.31690672	-1.07369379	0.09021694	-0.48533837	-0.63312236	-1.97144197	1.61676723	-0.83120843	0.36333048	0.95168576	-1.27296724	1.43170148	-0.92568621
18257	-0.8337792	0.7015584	-0.1960903	0.5133882	-1.0358984	-0.8300427	2.1655463	1.1366842	2.1388566	0.1516335	-0.3157394	-0.8251591	-1.6116861	0.2542748	-0.9856531	0.6055474	-0.0290477	-0.2150528	-0.5163733	-0.2729674
18177	0.65673960	-1.29157044	0.37839636	1.06664606	0.08201904	-1.25445096	-0.20848699	0.33397437	-0.66712883	-0.13431555	-2.17124924	-0.56377823	1.10329975	1.24124474	1.67619944	0.64670310	-0.14790964	-1.45554311	0.27987434	0.42933620
17830	1.5442383	-0.9232972	0.4904971	-0.4208970	0.6882038	-0.4019769	-2.2700857	-1.1316884	-0.8073442	1.2605926	0.1632233	0.2940426	1.0411672	-1.5257178	-0.1631033	0.2106261	-0.3502732	1.3446530	0.6370600	0.3200799
17537	-1.171293705	0.281605922	0.849962259	-0.630200440	-0.815856256	-0.055696082	-0.002266166	-0.834326646	-0.164029978	-0.888860325	1.674239275	-0.198633812	0.777040318	-0.098563599	-2.068080150	-1.095681346	0.899829155	0.724247443	1.489266389	1.327297744
17477	-0.56333891	-1.21357271	0.45529070	0.86655232	-1.13360069	-1.62555795	-0.28862490	0.01409995	0.01337518	0.48827920	1.12331931	1.44676267	1.81955887	1.68976644	-0.06936940	-0.56700296	-0.39958641	-0.08392017	-0.83998073	-1.13244982
17252	-0.92781362	1.18975266	-1.76481866	0.17671694	-0.43018729	0.62379505	-0.18775739	1.11463323	-0.76614994	0.79098532	-0.62919833	-0.01991015	-2.26813541	1.43544875	-0.05502986	-0.62811016	0.77199807	0.03770684	0.16083091	1.37524303
17233	-1.93826932	0.15541047	0.12511572	-0.93482311	-1.01852377	0.09354496	0.45542424	-0.09065658	-0.45090445	-1.08004109	2.22302848	-0.17677843	0.55351940	-0.09302500	-1.33119003	-0.46942640	0.81460178	0.59376326	1.50896193	1.06026791
17044	2.85033321	-0.52558751	-0.14875516	-0.15957779	-0.63870434	-1.09647615	-1.45585491	0.58064131	0.06120194	0.46874629	0.85447374	-0.15390635	1.40017868	-1.38767416	-0.63956246	0.55415850	-0.85843313	-0.18266823	0.13604707	0.34141947
16980	-0.493862601	-0.075657472	-0.563645821	-0.606053615	-1.685556090	0.447157598	-0.098278051	0.008281784	0.421087406	1.477658190	1.205484168	-0.598471017	1.361735377	-0.421943154	-2.482655675	-0.283399910	-0.293183175	0.702373427	0.869390032	1.109538598
16747	0.67734132	0.09826167	0.25021040	0.99136924	-3.03118175	0.35466099	-0.33815589	-0.14972297	-0.08427938	1.06469845	0.45944150	0.31652534	1.20441845	-1.59950967	-0.15773876	0.03596177	0.35602534	0.49851095	0.45524017	-1.40207717
16676	-1.56087037	-0.50072621	0.42063945	0.65799091	-0.68618530	-0.63255296	-0.03132822	0.25635812	0.25874887	0.57521373	0.92506428	1.08968234	1.30202405	1.27124416	0.17949281	0.13997211	-2.92695737	0.12583200	-0.37971979	-0.48392262
16645	-1.03487272	-1.15520072	-1.43978489	0.41614852	-0.20100590	-0.82708116	-0.46440597	-0.06369413	0.78390604	-0.45761102	-0.66233573	-0.22083622	1.28817100	2.21694070	-0.91191600	0.29984654	0.17285358	0.60626353	-0.36239891	2.01701345
14765	0.30473103	-0.07139418	1.09021188	-0.55964082	0.69062185	-0.78486343	-1.73869352	-2.24416884	-0.97123806	1.54805230	0.24498458	0.03880395	0.44108569	-1.00703871	1.08662083	1.35819178	0.14503973	0.70490551	-0.30615858	0.02994703
13146	-1.8045849	-0.8943032	0.5254330	0.7057003	-1.4365781	-0.7478312	0.2352607	-0.3942702	-1.2366629	0.7260135	1.4063590	-0.4854339	1.7675870	-0.6496638	0.5665399	-0.2296800	-0.7501898	1.1775863	0.9059555	0.6127627
12087	-1.190554114	-0.539307212	-0.163071045	0.000247166	-1.124730517	-2.190065836	0.971877479	-0.435084154	-0.330111967	0.921834886	0.764575952	0.885691819	0.962611172	0.929709351	0.456983193	0.323126669	-1.980274297	0.532775219	0.006896200	1.196870036
11303	-0.22761951	0.43394005	-0.58753722	-0.40882854	-1.30372185	-0.98567117	-0.12449486	0.60113685	0.17175948	-1.80210398	1.33260022	0.57672841	0.01782938	-1.54688378	1.49793240	0.22583932	-0.23586454	-0.53679617	1.98570288	0.91605264
9489	0.16296240	0.27820899	-0.85863232	1.14806303	1.50492032	-1.31966062	0.12632065	-1.73738036	0.17511595	0.26385261	-0.54242077	-0.07747523	-0.54675827	2.27472335	-0.68694807	0.27572931	1.44737977	-0.74794783	-0.37757915	-0.76247374
8598	1.3322420	-1.1747944	1.0107840	-0.3289269	-0.1607462	-1.2863423	-1.8920838	-0.9297734	-0.6555986	1.9373098	0.1648419	0.2754261	0.9069857	-1.2628545	0.1014953	0.2049124	-0.2692272	1.1635285	0.5653857	0.2974360
8270	-0.08290224	0.43948865	0.23498970	2.31302873	-0.67397394	-0.77183852	-0.53296377	0.39810472	1.48637490	0.79700045	-0.02667435	-0.91519803	1.19076802	-1.90461623	-0.56606363	-0.36179240	-1.60471000	0.29252071	0.04362306	0.24483418
7490	1.36554189	-1.38559271	-1.23079838	-0.03948053	-1.63705928	-1.15277549	-0.55984042	-0.18748328	-1.25287810	-0.10689834	1.24932520	0.62027629	0.70811419	1.65029110	1.39310112	0.12547429	0.14224321	-0.51838235	0.33431912	0.48250247
7409	1.86738863	-0.19823310	0.25757731	0.60974719	0.52800019	-0.32078940	1.50926888	0.19845288	-1.06778918	-0.65300832	-1.54108358	0.26814221	-0.05049361	1.04453850	0.24121217	1.14328383	0.24261357	-1.73497646	-1.32734535	-1.01650638
6646	-0.45259465	-0.13898422	-0.75712903	0.77486185	-0.57409999	-0.03786136	-1.11215265	-2.45254560	-0.55378282	2.26525998	0.73391042	0.53401681	0.96728390	-0.99692435	-0.15919616	0.44798547	-0.36122609	0.98566003	0.21350208	0.67401636
6408	-1.0470959	-0.1944952	0.7573901	-0.3603590	-1.2290932	-1.4341420	0.7608136	-1.7575855	0.7723924	0.7046446	1.7566714	-0.6230692	0.4923957	-1.7383223	0.1157674	0.2342446	0.5513868	0.8266867	0.5589371	0.8528319
5968	-1.33168622	0.08068108	-0.19622253	-0.06137020	-1.30550323	-1.72297586	1.44268294	-1.76767311	-0.23077093	0.31768535	0.62004078	-0.49233381	0.57757252	1.02249315	0.67655997	-0.57597191	1.06499106	0.79074907	-0.45311743	1.54416932
5121	-0.63593473	0.46273831	0.44729043	0.06108902	0.98270343	-0.43199218	-0.39631408	0.55432793	-0.87466697	-0.86179132	0.43205800	-0.19843141	-0.59250836	1.93380059	-0.66561643	0.93321169	1.47547214	-0.16448413	-2.67796015	0.21700822
4983	0.3185825	0.8433421	0.4608537	0.5619375	-1.1481050	0.1396506	1.2398149	-0.1423749	0.5264791	-0.2817162	0.4995341	-2.6610234	0.2582541	0.5045964	0.3479219	-2.4079773	0.3540774	-0.3390533	0.7523342	0.1728717
4929	-0.12837000	-0.14546547	-1.22507415	0.20416366	1.14363675	-1.35304689	1.32906925	-0.40858327	-0.35800762	-0.21123713	-1.07300939	-0.23310608	-0.54317591	1.71465780	-1.08098011	-0.24096964	1.21672845	-0.74339289	2.11523334	0.02092931
4797	0.4790713	0.4300952	-1.4382514	-0.4255135	-0.8846294	-0.4471754	-0.8254541	-0.2478188	-0.9564014	-0.2085351	1.8783834	-0.2819137	1.0633243	-0.1358949	0.3260114	-0.5896153	0.7942040	-1.6593157	1.8482272	1.2812018
4744	0.55947542	-1.36416912	-0.04435932	0.15491183	0.01064110	-0.19818601	-1.01672697	-0.63758152	0.80809801	0.86026536	0.18462439	-0.02479746	2.70066600	0.29817745	-0.17436665	-2.31665670	-0.76393296	0.20048321	0.06736190	0.69607203
4713	-1.0731978	-0.7320941	-0.4281176	-0.2850372	0.1017053	-0.8268287	-0.6686382	0.3236035	-0.8414712	-0.4736025	-0.1522502	-0.2940706	1.9179420	-0.5511682	-0.3100087	2.2372309	-0.4823374	1.6884459	1.4812813	-0.6313865
4712	-0.4954648333	-0.4056319483	-0.6133240986	-0.5652267636	2.2441109932	1.0047929816	-2.2359024876	-1.0154538603	0.0377082655	0.6102133992	0.0005946426	0.5946287619	-0.0131427469	-0.8730864315	0.3461042515	1.8725587465	0.5142458374	-0.5779701909	-0.2902235769	-0.1395309415
4366	-0.50620709	0.88443638	0.27424255	-1.50156161	-0.86954649	0.04915629	1.43763668	1.63758971	-0.07051227	-1.24572185	0.31372566	0.20861286	-2.55991577	-0.18281686	0.30007494	1.19039814	-0.06509578	0.40965452	0.38913480	-0.09328480
4292	-1.68550104	-1.23212344	-0.49494542	-1.40584705	-1.19735171	-1.19001605	0.70298200	0.95784866	-0.92465573	-0.01356542	1.22935774	-0.37215577	0.56180231	0.52915590	0.79439470	-0.24947584	1.03419366	1.24639297	0.48062300	1.22888653
3618	-1.86616572	0.13851272	0.78008666	-1.07407117	-1.29401447	-0.17172789	0.97897702	0.07161365	-0.16798846	-1.47519185	2.10487610	-0.11161006	0.27254254	-0.11619714	-0.52453852	-0.87028126	0.31284009	0.74243077	1.32936714	0.94053985
3361	2.7729636	-0.3566888	0.9731567	-0.4785098	1.3298763	-0.1635880	-0.9735749	-0.8858869	-0.7330213	1.6063514	-0.2265028	0.1898940	-0.6213205	-1.2825348	-0.1639600	0.2162973	-0.8969584	0.3190907	-0.4970631	-0.1280209
3232	-1.50143488	-0.32833127	1.48861241	0.21331945	0.93602358	-0.31942947	-0.69648727	-0.90641297	-0.01415383	1.60992562	-1.49617535	0.35439095	0.97369059	-2.09311730	0.44818185	0.51430703	0.21407858	0.97369163	-0.55828225	0.18760290
3207	0.61064760	0.04719644	0.76131420	-1.04532714	0.52891904	1.02797149	0.67802902	1.17875651	0.58561204	1.10612915	1.48443810	-0.37261461	0.71567199	-0.12641220	-0.65464601	-1.00497278	-1.72898173	-1.23649819	-1.51045785	-1.04477508
3204	2.15398418	0.04034380	-1.19232329	-0.90062968	0.11809756	-0.61098941	-0.27271787	1.30997425	-1.60442006	-0.39413127	-1.65240329	0.67565912	-0.33651604	1.59387060	1.05414740	0.03052213	0.22136721	0.02336966	-0.43141144	0.17420644
3173	2.62894829	0.60778733	0.04868195	1.17269661	0.57284097	0.30257741	-0.05621127	-0.51236768	0.81538269	0.82816652	-0.51980430	-0.10116474	-2.30459591	-0.63273687	-0.36615498	0.05070737	-0.48835209	-0.27199977	-1.26814530	-0.50625621
2900	1.44166328	0.43374937	-0.24085675	0.43162644	0.25905981	-0.65351200	-0.35068117	0.73340208	-1.21757988	1.09293006	-3.10587373	0.29834321	-0.02599341	0.87511808	0.27552443	0.51492127	0.05056020	0.39666479	-1.28396940	0.07490334
2565	-2.00559939	0.79090747	0.21678393	0.90107770	-0.09802654	0.95958201	-0.63325540	1.06238849	0.47137237	0.59511784	-1.42463660	-1.43517273	0.74718670	-0.56757497	-2.04481710	0.41292744	0.53594369	0.27549769	0.65773496	0.58256246
2438	0.46000705	0.56890870	-0.20892591	0.48535268	0.79493177	0.33945047	-0.15028564	-0.03998497	0.21542276	0.19837042	-3.23066752	0.45749578	0.75419925	-2.32387530	0.40355030	0.38452376	0.43797942	-0.15604304	0.30787281	0.30171721
2042	1.55627769	-0.31151173	0.31262431	-0.21070822	-1.07452859	-0.81619720	0.17360952	0.02012074	-1.66545602	-2.25721104	-0.39693824	0.53461214	-0.36763559	1.62790206	-0.24788550	-0.22845868	0.51263634	1.34178610	0.96398390	0.53297799
2037	-1.14620073	1.18248465	0.45376417	0.52542832	0.02074674	-0.23427244	-1.87094398	0.33095165	0.32003736	-2.44202965	1.03815311	-0.01114568	0.89655761	0.32547158	-0.34791372	-1.45466311	0.92641636	0.41776826	0.88503267	0.18435684
2031	-0.3487745710	0.9122033139	0.4014231525	-0.0009161704	2.6301266537	-1.3931964700	-0.7794825099	-0.4184659462	0.0137993520	-0.7557887958	-0.8924481669	0.6774984932	-0.6432604750	1.4145561960	1.0127241212	0.7649215847	-0.0962546000	-1.1884397897	-0.4190112033	-0.8912141688
2017	1.6108473	-0.2300507	0.3821429	-0.2924368	2.8033769	-1.1395011	-0.1979594	-0.6851686	-0.2443420	-1.2132128	-1.6357041	0.7884616	-0.7253082	0.6686005	0.4477267	0.3422798	0.1949611	-0.4476707	-0.1607768	-0.2662656
2011	0.35679123	0.12524644	0.53821731	0.66240112	-0.26957903	0.81830551	1.23052904	-0.95555127	0.38049394	-0.34929420	-0.04192661	-3.59771182	1.24039695	0.20022965	0.13162706	-0.17069203	0.01386519	-0.23148324	0.13885562	-0.22072087
1968	-0.54732243	-0.47314897	-1.38118576	0.20880004	-0.83583763	1.16128147	-0.37089619	0.52069833	1.77562174	-0.64173648	0.24830498	-0.12139363	0.03504521	1.48127196	-0.17124653	2.02094552	-0.17699904	-1.83123908	-0.85593389	-0.04502962
1838	0.526643899	0.060039703	-0.314051933	-1.776867772	0.914005717	0.540535571	-0.763583938	-1.982936972	0.183042988	0.199432436	0.774658962	-1.359203460	-1.523957201	1.570809311	0.220383726	0.003441135	0.277610265	1.209949976	0.895057298	0.344990288
1826	-0.02545114	0.50900551	0.87107225	0.56333702	3.32244887	-1.11757819	-0.21338998	-0.63340797	0.98488027	-1.16804485	-0.11555753	-0.22108580	-0.68527266	0.26329965	-0.22890432	0.30503110	-0.37740622	-0.67688738	-0.27261569	-1.08347293
1801	-0.65616048	2.04799650	-0.25744093	0.01940631	-1.56924514	0.76115073	0.46959652	-0.32740012	0.08447360	-1.42236064	-0.74989988	0.10248829	-0.54737201	0.63888323	-0.32434064	-1.95673766	1.07440175	1.17771797	0.46916014	0.96568246
1799	2.04976742	-0.68812672	-0.47122766	-0.01490741	2.50398455	-1.22167072	0.71261357	-0.09551252	-1.19496645	-0.96404253	-0.76966362	0.43785765	-0.06153896	0.98866513	-0.45178351	0.66957071	0.25955835	-0.59366144	-0.66781294	-0.42710291
1724	-0.2719359	0.1019385	-1.3051879	0.4041377	-1.7476399	-0.1623361	-1.8411226	0.8680545	-1.9405407	0.1972335	0.7152208	0.2882616	0.7248677	0.9549019	0.9823796	0.2879499	0.9662272	1.1534165	0.3624908	-0.7383172
1722	0.95326300	-0.01311200	-0.45110207	-1.67591103	-3.04360758	-0.74340442	0.70719432	-0.03220294	-0.21213996	1.37459488	-0.11629434	-0.21119586	0.34996257	0.60140468	0.75216502	0.42692893	-0.03220294	-0.24115942	1.10888920	0.49792994
1711	-0.254070325	0.531754872	-0.634627852	-0.528139463	-0.817039423	-0.772698686	-0.604831127	0.820572059	-0.484607464	3.294104353	-0.811548066	-0.224867670	-1.160477582	-0.217752688	0.561406626	0.902851814	1.056952973	-0.417301919	-0.002314356	-0.237366076
1696	-0.95852417	-0.30864714	-0.03735115	0.70095917	-1.15400715	-2.19875337	1.71553438	0.25795720	0.55885041	0.21303991	0.57017745	-2.07973917	0.76718975	0.52437889	-0.23925027	0.20231102	1.33425077	-0.56127079	0.26822189	0.42467238
1686	0.7424798	1.2668364	0.8844120	0.9859045	0.6883814	1.1112053	1.2625999	0.8588754	1.0122226	0.7975542	-1.0077364	-0.9917867	-1.2668038	-0.8548006	-0.9836442	-0.8521720	-0.7916348	-0.9263553	-0.9351928	-1.0003449
1684	0.737764767	0.178331391	-0.231413634	1.841060076	0.123004030	-2.294422426	-0.708853803	-0.460787069	0.686276342	0.439544048	0.330714367	0.650718065	1.702752776	-1.357692017	-0.041035647	0.471349567	0.275197610	-1.186530503	-1.157335104	0.001357164
1666	-0.61760591	0.58019723	0.89590403	-0.29512121	-0.59759944	-3.15283207	0.02271895	-0.08709680	0.38563936	-0.01234745	0.64839208	-0.23245274	0.09435649	1.60043065	-0.08915431	0.49767836	-0.94908733	1.20498311	0.85128933	-0.74829235
1661	2.50534269	0.94256852	0.17694167	-0.78447595	0.41091663	-0.62987082	-0.80483900	0.32904431	0.13461156	-0.43811387	-1.46807190	-0.21498627	-0.74359833	1.76657617	1.11604600	-0.54824593	-1.42467875	-0.03425584	-0.42997971	0.13906882
168	-0.74999165	0.16867986	-0.92019246	-0.45114273	-1.12247962	0.51699591	0.87729603	1.08951696	-0.27210473	-1.04841162	0.22683584	3.33964545	0.54411213	-0.19217469	-0.38210422	0.10149139	-0.63468365	-0.26838030	-0.09983923	-0.72306868
134	-0.58984851	0.01964344	-0.97614136	-0.70304181	-0.89380474	1.06102342	0.47337377	1.45908866	-0.13723688	-0.94350822	0.91097336	2.69359831	0.95946248	-0.68973532	-0.89428537	-0.28937872	-1.12933320	0.04834158	0.19969515	-0.57888604
