# Supplementary material for: Zika Virus Infection Results in Biochemical Changes Associated With RNA Editing, Inflammatory and Antiviral Responses in Aedes albopictus
Source: Front Microbiol. 2020 Oct 2;11:559035. doi: 10.3389/fmicb.2020.559035 (PMC7561680; doi:10.3389/fmicb.2020.559035)
Supplement: Supplementary File 12 — Excel workbook containing the normalized combined lipidomic and biogenic amine LC-MS datasets annotated with KEGG ids for correlation analysis and pathway analysis in Cytoscape. [file Data_Sheet_6.CSV]

m.z	r.t	p.value	t.score	mode
53.0131	4.439	4.31E-05	5.647692964	positive
58.0653	5.053	0.002834658	3.640307889	positive
58.0654	6.133	0.102083461	1.815861902	positive
59.0612	1.983	0.175444367	-1.486782342	positive
60.056	6.037	0.106085854	-1.793387437	positive
60.08	5.053	0.002499059	3.700153384	positive
61.0403	2.749	0.211418456	1.365882789	positive
62.0596	7.041	0.033572464	2.425275911	positive
62.0599	8.598	0.000876579	-4.196102043	positive
70.0655	7.475	0.092314281	-1.874097048	positive
72.0797	3.167	4.42E-06	6.813336826	positive
72.0798	3.342	1.30E-05	6.250792995	positive
72.0806	7.444	0.935600267	-0.086370253	positive
72.081	9.028	0.459725007	-0.796361304	positive
72.0811	3.267	2.98E-05	5.830807711	positive
74.0224	8.263	0.788971258	-0.286359605	positive
74.0595	7.983	0.252247192	1.246861094	positive
74.0598	1.281	0.154118221	1.568258176	positive
74.095	3.302	9.26E-06	6.426207697	positive
74.0959	3.165	2.47E-06	7.125116352	positive
74.0963	4.443	8.48E-07	7.716057301	positive
76.0753	5.365	0.151491713	-1.578922264	positive
76.0756	6.134	0.100469913	1.825137889	positive
79.0207	4.605	0.269422059	-1.201164715	positive
84.044	8.486	0.002364781	3.72635991	positive
84.0806	9.293	0.535755464	0.665488473	positive
85.0272	6.933	0.928752054	0.095580116	positive
86.0598	2.256	0.022775253	2.624713583	positive
86.095	4.919	0.484810963	0.751876023	positive
86.0959	6.911	0.831044899	-0.228194356	positive
86.0964	3.887	8.23E-07	7.732660708	positive
86.097	6.731	0.852574643	0.198722376	positive
87.0441	2.807	2.32E-05	5.95604077	positive
88.076	1.276	9.61E-06	6.406830555	positive
89.1062	9.036	0.505739052	-0.715790994	positive
90.0546	3.605	0.023487878	-2.609056639	positive
90.0916	5.481	0.365387421	0.978819944	positive
95.06	8.028	0.33015024	-1.055021421	positive
95.0608	9.144	0.700981116	0.411287403	positive
97.0753	4.554	0.2731767	1.191466621	positive
98.9839	8.78	0.29976047	1.125470302	positive
100.0748	1.327	0.522201062	-0.688003086	positive
100.0752	6.65	0.324490919	1.06778059	positive
100.0756	1.502	0.002181857	3.764539762	positive
100.1093	1.602	0.978153126	0.029269525	positive
100.1109	4.676	0.043300982	-2.291460757	positive
100.111	3.891	1.79E-06	7.299544083	positive
101.8193	3.117	1.17E-06	7.537795274	positive
101.821	3.349	6.21E-05	5.467085488	positive
101.8224	3.259	4.88E-05	5.586024746	positive
102.0536	8.262	0.915438182	-0.113508094	positive
102.0538	8.486	0.002154559	3.770508309	positive
102.0542	7.982	0.217267521	1.34779621	positive
102.0892	7.483	0.186825887	-1.446546524	positive
102.1263	3.042	1.21E-05	6.290061328	positive
102.1265	5.18	0.000587871	4.385330836	positive
102.127	2.963	0.014698233	2.844474708	positive
102.1276	3.159	1.14E-06	7.55152365	positive
102.1277	12.786	0.000365703	4.610881408	positive
102.1282	3.769	0.000178616	4.953789902	positive
102.1283	3.251	4.44E-05	5.632214871	positive
102.1284	3.302	5.84E-06	6.666114594	positive
103.0381	1.373	0.04395436	2.283499571	positive
103.0531	6.592	0.493459872	0.736855779	positive
103.794	5.054	0.001451961	3.957381428	positive
104.0689	7.481	0.208450628	1.375210338	positive
104.1068	8.351	3.06E-06	-7.009463774	positive
104.1073	5.052	0.001730373	3.874364634	positive
104.108	5.595	0.000120144	5.145231037	positive
105.0321	1.327	0.362440853	0.984993438	positive
105.0692	4.429	9.32E-06	-6.422477157	positive
106.0486	8.381	0.512840364	-0.703742234	positive
107.0704	1.417	0.028281919	2.514040054	positive
110.0335	4.738	0.525724854	-0.682119078	positive
110.0704	9.277	0.767414849	-0.316507671	positive
110.0715	9.148	0.740223991	0.354931248	positive
112.0493	5.757	0.446977111	0.819530946	positive
112.0498	5.617	0.387073935	0.93438325	positive
112.0502	6.673	0.501596988	0.722863414	positive
112.0866	8.192	0.295582572	-1.13555106	positive
112.0868	8.027	0.333192011	-1.048227065	positive
113.0326	4.772	0.014021953	-2.86783274	positive
113.1072	5.998	0.332781712	-1.049140998	positive
114.0536	2.974	0.109745905	1.773464903	positive
114.0656	4.747	0.31960595	1.078920935	positive
114.0905	6.638	0.020424252	2.679858476	positive
114.0907	5.276	0.087355605	1.90573769	positive
114.0912	5.998	0.38165346	-0.945330825	positive
114.1011	8.66	0.236802421	-1.290009314	positive
114.1021	8.095	0.012843128	-2.911252572	positive
115.0855	5.997	0.41974243	-0.870443525	positive
115.7205	7.476	0.087345468	-1.905803967	positive
116.0691	7.827	0.100551946	-1.824663203	positive
116.0699	9.215	0.063952988	-2.080590667	positive
116.0709	7.476	0.082458136	-1.938569956	positive
116.1064	5.082	0.154106213	1.568306587	positive
116.1065	3.305	0.001685862	-3.88670084	positive
118.0313	1.139	0.004232077	3.449320983	positive
118.0858	6.964	0.284362241	1.163147761	positive
118.1214	4.366	0.045598469	2.263935817	positive
118.1218	3.889	1.24E-06	7.503269945	positive
118.1219	4.673	0.041836286	-2.309715254	positive
119.0339	4.737	0.521488699	-0.689195271	positive
119.048	7.386	0.736309325	0.360502794	positive
119.0693	1.415	0.027986233	2.519446621	positive
119.0843	1.109	5.11E-12	16.70784194	positive
120.054	1.209	0.374793401	-0.959335396	positive
120.064	7.982	0.188544463	1.440643385	positive
120.0811	6.592	0.438638709	0.834907276	positive
120.1012	5.714	0.265418309	1.211617755	positive
121.0384	1.668	0.300997225	-1.122505697	positive
121.0478	1.372	0.047680764	2.240062517	positive
121.057	1.345	0.004867212	3.382390187	positive
121.0642	5.293	0.241402254	1.276939791	positive
122.0708	6.5665	0.632880519	-0.51221368	positive
122.923	6.782	0.14006792	-1.62716678	positive
123.043	7.386	0.667898239	0.459765798	positive
123.0433	1.324	0.342487101	1.027729733	positive
123.0539	7.179	0.059303401	2.122024152	positive
123.0546	1.491	0.106625702	1.790412152	positive
124.0355	8.264	0.027493658	-2.528572909	positive
124.0391	4.059	0.604334686	-0.555962013	positive
124.0863	8.808	0.12731893	-1.685053651	positive
124.0866	8.751	0.175094474	-1.488052261	positive
125.0201	7.507	0.048581895	-2.230024688	positive
125.1059	2.22	8.08E-05	5.338195943	positive
126.0207	7.491	0.39159319	-0.925333173	positive
126.0656	5.775	0.146672736	1.59889218	positive
126.1277	2.3	0.242745101	-1.273160281	positive
127.0491	2.149	0.385368477	0.937816685	positive
127.0722	8.851	0.144998599	-1.605957205	positive
127.0725	5.332	0.133491375	-1.656448352	positive
128.0696	2.438	0.12612061	1.690742084	positive
128.1052	1.023	0.244605821	1.267949456	positive
129.0523	1.51	0.364686233	0.980285965	positive
129.1002	7.944	0.52988304	0.675203834	positive
130.0493	8.485	0.002100725	3.782501837	positive
130.0504	8.31	0.454308076	-0.806158045	positive
130.084	7.468	0.023569048	2.607301716	positive
130.085	6.848	0.266209984	1.209541554	positive
130.0852	6.935	0.330672226	-1.053852356	positive
130.0858	4.242	0.052861275	-2.184552432	positive
130.086	9.02	0.376961461	0.954890989	positive
130.1592	1.692	0.085200259	-1.919982758	positive
131.1162	5.997	0.275108641	-1.186514999	positive
131.1278	8.66	0.181360366	-1.46561424	positive
132.0649	7.925	0.234078321	-1.297841308	positive
132.0773	7.801	0.325891619	1.064608141	positive
132.1007	6.818	0.187421744	1.444494908	positive
132.1009	6.315	0.271845336	-1.194894083	positive
132.1014	6.391	0.193039343	1.425404804	positive
132.1017	7.08	0.11803346	1.730375287	positive
132.102	6.73	0.806376865	0.262196341	positive
132.1021	7.551	0.662086066	-0.468385602	positive
133.031	7.132	0.876620616	0.165997196	positive
133.0957	9.34	0.605812497	0.553673237	positive
134.0445	8.947	0.273280831	1.191199068	positive
134.1158	5.568	0.812898432	0.253180704	positive
135.1004	11.302	0.135703901	-1.646465039	positive
136.0464	7.798	0.214122126	1.357474432	positive
136.0467	4.734	0.143726645	1.611370425	positive
136.0602	1.767	0.590077891	0.578185102	positive
136.0614	8.817	0.436022055	-0.839769932	positive
136.0759	7.386	0.714031855	0.392416765	positive
136.086	5.792	7.23E-06	6.554588475	positive
137.0434	4.795	0.270708721	-1.197830064	positive
137.0448	4.875	0.752585035	-0.337405617	positive
137.0449	9.068	0.2222189	-1.332780144	positive
137.046	4.731	0.444305276	-0.824438399	positive
137.0586	5.579	0.057740626	2.136607852	positive
137.0594	1.45	0.189785176	-1.436408363	positive
137.0687	5.999	0.343810835	1.024842262	positive
138.0521	7.474	0.131135792	-1.667230983	positive
138.0542	7.19	0.416538775	0.876568253	positive
138.0659	9.143	0.864352036	0.182670868	positive
138.0897	1.343	0.013887183	2.872615977	positive
138.0904	5.305	0.329593659	1.056269399	positive
139.0485	3.659	0.667185483	0.460821122	positive
139.0505	1.596	0.317725574	-1.083241386	positive
139.0716	5.218	0.163394231	-1.531754357	positive
144.0475	6.565	0.732265542	-0.36626922	positive
144.0642	7.464	0.233017353	1.300910623	positive
144.1007	7.532	0.386966408	-0.934599428	positive
144.1019	6.933	0.325568862	-1.065338301	positive
144.1023	6.824	0.028631066	-2.507723518	positive
145.0493	6.933	0.319019541	-1.080266358	positive
146.0589	1.465	0.065887697	2.064141367	positive
146.08	2.435	0.275246316	1.18616312	positive
146.0923	7.363	0.009109277	3.079674742	positive
146.1161	6.424	0.584556888	-0.586862714	positive
146.1167	7.486	0.611818843	-0.544398557	positive
146.1169	2.805	3.06E-05	5.817225021	positive
147.0419	7.386	0.74441181	0.348982427	positive
147.0758	8.309	0.455582842	-0.803846195	positive
147.1132	9.292	0.473518082	0.771727346	positive
148.0424	8.262	0.944328054	-0.074642609	positive
148.0591	8.695	0.003076521	3.601375489	positive
148.0599	8.485	0.001638943	3.900060485	positive
148.1115	5.061	0.244257204	-1.26892343	positive
149.0257	8.262	0.794387228	-0.278824561	positive
149.0598	6.589	0.445327299	0.822559063	positive
150.0531	1.94	0.018028875	-2.742597171	positive
150.0539	2.382	0.93596993	-0.085873314	positive
150.054	1.773	0.075453852	-1.98864181	positive
150.0585	7.132	0.862352518	0.185392777	positive
150.0773	5.9	0.896850183	-0.138597318	positive
150.1428	2.657	0.213814696	-1.358426331	positive
151.0227	8.26	0.990024469	0.013363363	positive
152.0542	6.927	0.191982233	1.428962951	positive
152.0573	6.212	0.285004324	1.161547256	positive
153.0401	5.367	0.991160975	0.011840812	positive
153.0909	1.521	0.815500354	0.249589189	positive
153.1375	2.271	0.000142001	5.064372837	positive
154.0567	7.796	0.332096155	1.05066983	positive
154.0842	1.451	0.351555542	-1.008100892	positive
154.0969	5.792	1.49E-05	6.181167739	positive
154.1328	8.321	0.353374943	1.004204894	positive
155.0813	1.617	0.362510788	0.98484652	positive
156.0755	8.753	0.920564457	-0.106601435	positive
156.0758	9.451	0.798098591	-0.273669737	positive
156.0765	9.54	0.567934995	-0.613242545	positive
156.0772	9.149	0.712323079	0.394879944	positive
156.1126	5.997	0.244312285	-1.268769472	positive
157.0491	1.011	0.035745436	-2.392540004	positive
157.1073	9.216	0.032339809	-2.44472987	positive
157.1687	8.105	2.35E-08	-9.893502994	positive
158.1167	6.573	0.704831854	0.405705369	positive
158.1899	1.485	4.85E-05	-5.589454307	positive
159.0267	4.867	0.649751022	-0.486789036	positive
159.027	4.707	0.073264307	-2.005138474	positive
159.1611	8.093	0.00699282	-3.207994169	positive
160.035	7.489	0.360435126	-0.989215263	positive
160.0954	7.398	0.368050235	0.973269902	positive
160.0962	6.489	0.908793657	0.122468002	positive
160.1319	6.597	0.183063657	-1.459622971	positive
160.1335	6.503	0.342702454	-1.027259456	positive
161.0916	8.075	0.220602013	1.33765479	positive
161.1166	1.415	0.029785164	2.487343983	positive
161.1271	9.046	0.905666546	0.126687992	positive
161.6215	7.494	0.086145547	-1.913696769	positive
162.0539	4.498	0.021238403	-2.660113382	positive
162.0541	2.029	0.000257503	4.77831424	positive
162.0543	1.847	0.000485021	4.476593458	positive
162.0545	1.92	0.000540274	4.425379722	positive
162.0658	1.416	0.50878741	-0.710607155	positive
162.1113	7.869	0.020477536	-2.678543671	positive
162.1123	7.661	0.043517611	-2.288809097	positive
162.1132	13.198	0.263098628	-1.217727995	positive
163.0586	8.586	0.691664525	-0.424843214	positive
163.0587	8.705	0.090802191	1.883585017	positive
163.0588	8.465	0.475515502	-0.768195869	positive
163.0607	7.778	0.625540511	-0.523372194	positive
163.0998	7.458	0.115086702	-1.745391637	positive
163.1317	2.323	0.123812729	1.701827524	positive
163.1318	1.105	0.516443246	0.697665363	positive
163.1337	2.251	0.054908894	2.163964665	positive
163.1338	2.437	0.035311921	2.39892102	positive
163.1465	1.022	0.241851814	1.275672699	positive
164.1242	7.5	0.127967052	-1.681995816	positive
164.1264	6.271	0.886320694	-0.152845398	positive
165.0546	7.383	0.662647865	0.467551001	positive
166.0526	8.475	0.939451211	-0.081194388	positive
166.0548	8.261	0.814286282	-0.25126463	positive
166.0725	5.165	0.152790802	1.573628824	positive
166.0843	6.384	0.030051862	2.482739379	positive
166.0869	6.592	0.42916852	0.852593494	positive
166.0974	8.689	0.230286595	-1.308860325	positive
168.0478	8.262	0.799735647	-0.271398173	positive
168.0615	2.434	0.651528345	-0.484127906	positive
168.0644	6.222	0.620248069	-0.531455922	positive
168.0646	1.858	0.003743584	-3.507890869	positive
168.0648	1.957	0.004508967	-3.419007541	positive
169.057	8.304	0.897797807	-0.13731638	positive
169.0974	6.64	0.004644848	3.404793717	positive
169.9851	7.486	0.529421769	-0.675969465	positive
170.0566	9.397	0.013625069	-2.882047494	positive
170.0903	8.931	0.135929008	-1.645456978	positive
170.0925	8.806	0.126203633	-1.690346506	positive
170.0927	9.173	0.039957152	-2.334013768	positive
170.0928	8.75	0.181340889	-1.465683014	positive
172.6116	5.998	0.383537603	-0.941513839	positive
173.02	8.781	0.286589221	1.157607915	positive
173.132	1.023	0.237097466	1.289165194	positive
173.1383	12.973	0.61763895	-0.535453091	positive
173.1385	6.348	0.068847291	-2.039794648	positive
173.1392	5.996	0.285450106	-1.160437622	positive
173.1416	6.229	0.970142027	0.040007169	positive
174.1114	6.215	0.220947441	1.336611056	positive
174.1117	1.936	0.236668835	1.290391766	positive
174.1286	5.053	0.00019678	4.907233116	positive
174.1591	8.716	0.073751314	2.001431801	positive
174.5864	9.216	0.073279798	-2.005020231	positive
175.0489	3.947	0.061820989	-2.099241687	positive
175.0493	3.773	0.008974843	-3.086918091	positive
175.0496	3.506	0.000237518	-4.816985887	positive
175.0951	1.488	0.004738577	3.395224919	positive
175.1074	7.656	0.306125113	1.1103067	positive
175.1182	8.912	0.694311222	-0.420984842	positive
175.1188	9.214	0.044144554	-2.281202487	positive
175.1425	8.946	0.190735287	1.433180216	positive
175.1465	1.024	0.233564627	1.299326056	positive
176.0687	1.29	0.547391423	0.646407887	positive
176.0909	7.792	0.540337546	0.657948243	positive
176.1005	8.547	0.031912892	2.451628318	positive
176.1385	6.487	0.497537078	0.729828198	positive
177.065	4.508	0.019438212	-2.704793742	positive
177.0652	3.916	0.077981667	-1.970115389	positive
177.0655	2.982	0.001183486	-4.054092342	positive
177.0658	3.517	0.000496543	-4.465444128	positive
177.0659	4.004	0.117733643	-1.731888438	positive
177.1127	1.374	0.045754484	2.262112988	positive
178.0487	2.984	0.006779412	-3.222971501	positive
178.0489	3.075	1.24E-06	-7.504202849	positive
178.0492	3.399	0.000178274	-4.954710031	positive
178.0502	3.488	0.002785806	-3.648569008	positive
178.0505	3.195	5.13E-08	-9.38955833	positive
178.0577	8.664	0.828054161	-0.232302711	positive
178.1317	2.891	0.479823964	-0.760608342	positive
179.1011	7.813	0.410024864	0.889115265	positive
179.1274	1.415	0.028831146	2.504136152	positive
180.0639	2.891	0.54794169	0.645511011	positive
180.0989	5.743	0.366386851	0.976733656	positive
180.1015	4.865	0.000131749	5.100590796	positive
180.1365	1.457	0.042148214	2.305779122	positive
181.0711	1.487	0.81904792	0.244697271	positive
181.0965	1.372	0.073947495	1.99994477	positive
181.1578	1.024	0.229466147	1.311262982	positive
182.0565	6.813	0.029482382	-2.49261841	positive
182.077	1.529	0.818860328	-0.24495581	positive
182.0804	7.263	0.073327753	2.00465434	positive
182.0819	7.387	0.677797216	0.445158228	positive
183.0765	1.063	0.386443023	0.935652235	positive
183.1008	1.225	0.870823404	0.1738702	positive
183.1237	8.689	0.284175296	-1.163614253	positive
184.0588	1.945	0.000137834	-5.078761179	positive
184.0591	2.126	0.00081487	-4.23065015	positive
184.0603	2.033	0.001184748	-4.053588289	positive
184.0644	4.391	0.706829427	0.402814381	positive
184.0734	9.678	0.073624215	2.002397066	positive
184.074	9.577	0.165766998	1.522690274	positive
184.0934	7.506	0.042406545	-2.302539488	positive
184.0946	3.56	0.07623119	-1.98288698	positive
186.2212	1.461	0.002045905	-3.795032784	positive
187.1062	7.653	0.743834068	-0.349802414	positive
187.1076	7.835	0.903828661	-0.129169185	positive
187.1179	5.716	0.718668623	-0.385744171	positive
187.1566	5.551	0.253341292	-1.243881409	positive
188.0347	8.263	0.055494156	-2.158207776	positive
188.1757	8.585	0.034416591	2.412332324	positive
188.1766	8.667	0.052985203	2.183286045	positive
189.0723	4.631	0.841980878	-0.213202187	positive
189.0856	8.508	0.342718783	1.027223806	positive
189.123	7.8	0.212082747	1.363809085	positive
189.1231	7.961	0.096821536	1.846596335	positive
189.1339	9.112	0.324150254	-1.068553624	positive
189.1344	6.069	0.258354947	1.230350063	positive
189.1589	9.004	0.054629245	2.16673502	positive
190.0294	8.263	0.045348169	-2.266872175	positive
190.0461	5.913	0.064501497	2.075882399	positive
191.1422	1.025	0.24066076	1.279033646	positive
191.1539	1.854	0.349937374	1.011577637	positive
191.1634	1.481	0.081899151	-1.942425488	positive
192.0648	6.611	0.038181748	2.357956513	positive
192.1377	2.723	0.296715524	-1.132807225	positive
192.175	1.585	0.117902017	-1.731038261	positive
193.0867	2.844	0.530162871	-0.674739541	positive
193.1571	1.025	0.239863257	1.281291174	positive
194.079	1.775	0.061685599	-2.100445481	positive
195.0015	8.597	0.000339135	-4.646820534	positive
196.0629	5.94	0.348032537	-1.015684524	positive
196.096	5.667	0.081719074	1.943672473	positive
196.0965	5.582	0.06404821	2.079770722	positive
196.0975	1.45	0.251080918	-1.250048121	positive
197.0892	7.974	0.913921203	0.1155529	positive
198.0536	8.597	0.001503891	-3.94075525	positive
198.0878	7.842	0.001706087	3.881055762	positive
198.0882	9.097	0.066960185	-2.05520797	positive
198.0883	9.39	0.037174971	-2.371993526	positive
198.0884	9.275	0.041836652	-2.309710614	positive
198.1227	8.322	0.338226175	1.037077076	positive
199.093	1.379	0.030897488	2.468387003	positive
201.1111	1.415	0.054109011	2.171923038	positive
201.1717	5.191	0.840247039	-0.215576003	positive
202.0691	8.094	0.033675936	-2.423673196	positive
202.1053	3.604	0.028470886	-2.510612407	positive
202.1056	3.55	0.268059039	-1.20471022	positive
202.1789	5.25	0.042144759	-2.305822566	positive
203.0515	7.511	0.050144494	-2.213013646	positive
203.0534	7.342	0.13171175	-1.664579607	positive
203.0912	1.012	0.029638672	-2.489889584	positive
203.1138	7.991	0.237765975	-1.287255574	positive
203.1332	7.462	0.354855253	1.001045156	positive
203.1378	7.661	0.013698729	2.879379588	positive
203.1507	8.708	0.534949584	-0.666818255	positive
203.1509	8.646	0.353798498	-1.003299887	positive
203.4982	6.934	0.873700849	-0.169961187	positive
204.086	8.098	0.018852859	2.720168948	positive
204.1241	6.934	0.391228236	-0.926061449	positive
204.1246	7.02	0.273292667	-1.191168663	positive
205.0681	7.489	0.232881204	-1.301305274	positive
205.0965	6.5495	0.231004752	-1.306762639	positive
206.0445	6.488	0.991327024	-0.011618361	positive
206.0446	4.392	0.801110693	-0.269491198	positive
206.0455	6.242	0.616721385	-0.536860705	positive
206.054	9.619	0.093428838	1.86718978	positive
206.1013	8.117	0.047337741	2.243928986	positive
206.1161	5.635	0.737921775	0.358206606	positive
206.1348	6.936	0.476306704	-0.766799451	positive
206.1517	8.946	0.175483536	-1.486640306	positive
206.886	6.78	0.17938086	-1.472634282	positive
207.1593	1.211	0.080058362	-1.955287905	positive
207.2053	5.052	8.05E-05	5.339836656	positive
208.013	6.742	0.921164133	0.105793809	positive
208.1686	1.024	0.246813582	1.261805774	positive
209.0908	6.609	0.032293517	2.44547379	positive
209.1536	1.028	0.263152133	1.217586606	positive
210.0169	8.267	0.031388464	-2.460220769	positive
210.1143	2.846	0.405515949	-0.897875707	positive
211.1694	1.024	0.246094464	1.263802306	positive
214.106	7.357	0.816069209	0.248804389	positive
215.0694	2.904	0.302177709	1.119684178	positive
215.072	2.843	0.214474185	-1.356385665	positive
215.0894	4.348	0.340521719	-1.032031156	positive
215.9775	1.351	0.955692547	-0.059386358	positive
216.0644	8.597	0.002050895	-3.793878479	positive
216.1204	1.245	0.184055336	-1.456155388	positive
217.0687	5.223	0.000689833	-4.309527164	positive
217.1062	1.051	0.177101354	-1.480796057	positive
217.1302	7.813	0.033040551	2.433587968	positive
217.153	7.135	0.373345988	0.96231212	positive
218.0752	6.752	0.043067978	-2.294326456	positive
218.1136	8.497	0.693765542	0.421779852	positive
218.1379	6.285	0.068625954	2.041582826	positive
218.1383	6.208	0.26011891	1.22563632	positive
218.1393	6.598	0.411592708	0.886083657	positive
218.1401	6.148	0.071789474	2.016498513	positive
218.1489	9.419	0.546182914	0.648379328	positive
220.1056	8.317	0.48594694	0.749894314	positive
220.116	4.236	0.478570496	-0.76281161	positive
220.1173	3.549	0.022129469	-2.639305611	positive
221.174	1.023	0.190208535	1.434968347	positive
222.0978	8.1	0.022603325	2.628559974	positive
223.0733	9.594	0.722426325	0.380348474	positive
224.1138	8.116	0.050281894	2.211541	positive
225.0337	7.517	0.080264473	-1.953834843	positive
225.0762	1.328	0.431352999	0.848492259	positive
225.1225	6.295	0.223640692	-1.328516392	positive
226.044	7.399	0.709778193	-0.398552562	positive
226.1034	6.935	0.204907804	-1.386482794	positive
226.1808	1.024	0.243427143	1.271246742	positive
227.1126	9.095	0.495699688	0.732991026	positive
227.1128	9.323	0.638306564	0.50400318	positive
227.1652	1.017	0.263769427	1.215956924	positive
227.1762	1.518	0.340929209	1.031137912	positive
228.0211	7.499	0.813845019	0.251873745	positive
228.1963	1.024	0.242608043	1.273545305	positive
228.2314	1.482	0.266999291	-1.207476147	positive
229.1155	8.36	0.136789252	1.641617515	positive
229.1535	7.03	0.253322367	1.243932869	positive
229.1537	6.884	0.411073593	0.887086601	positive
229.1962	1.006	0.235039422	1.295070117	positive
230.0782	8.234	0.103903806	-1.805547774	positive
230.0956	7.551	0.540332034	0.657957292	positive
230.1873	6.387	0.183600561	1.457743722	positive
230.2478	1.519	0.308047605	-1.105771101	positive
231.0867	1.011	0.030750504	-2.470855215	positive
231.1702	7.66	0.707095545	-0.402429481	positive
232.1537	5.559	0.151512195	1.578838516	positive
232.1555	5.5	0.179389579	1.472603223	positive
234.0965	8.745	0.258117655	1.230986009	positive
234.1302	2.616	0.88057842	-0.160627861	positive
234.1319	1.88	0.425315586	0.859859392	positive
234.1339	2.672	0.50673023	0.714103512	positive
235.1813	1.545	0.058008855	-2.134079683	positive
236.0945	7.122	0.600193616	-0.562390129	positive
236.0947	7	0.486945763	-0.748154117	positive
236.1129	7.703	0.002873007	3.633920862	positive
237.0731	1.311	0.127262802	1.685319079	positive
238.0454	8.595	0.000407569	-4.559288836	positive
238.0933	6.486	0.844125516	-0.210267515	positive
239.1065	7.733	0.352423715	1.006240096	positive
241.0291	9.654	0.665623608	-0.463135357	positive
241.1526	7.295	0.71768171	-0.387163034	positive
241.1553	7.352	0.641690518	-0.498898823	positive
241.2047	5.519	0.044801727	-2.2733345	positive
242.0989	3.837	0.567817162	-0.613430961	positive
242.0996	4.236	0.685983528	-0.433145241	positive
242.1003	3.603	0.051937054	-2.194082564	positive
242.1065	3.566	0.052851892	-2.184648419	positive
243.0266	9.555	0.02463981	-2.584668435	positive
243.096	2.149	0.273271305	1.191223541	positive
243.1007	6.56	0.700219564	-0.412392777	positive
243.1208	1.403	0.114143084	-1.750269513	positive
244.0764	7.016	0.47059667	0.776908514	positive
244.0935	6.672	0.551339417	0.639983732	positive
244.0952	8.056	0.001032581	-4.118611332	positive
244.1541	5.224	0.283106275	1.166286164	positive
244.1657	9.276	0.896939927	-0.138475998	positive
244.1921	1.022	0.238973915	1.283815454	positive
244.2264	1.463	0.275382704	-1.185814658	positive
245.074	7.702	0.143248346	-1.613416292	positive
245.0761	4.775	0.031911925	-2.451644037	positive
245.0965	2.525	0.726875013	0.373974049	positive
245.161	7.458	0.478644804	0.762680901	positive
245.1619	8.119	0.797778815	-0.274113611	positive
245.1849	5.837	0.378133936	0.952494605	positive
246.0717	4.649	0.043298432	2.291492044	positive
246.1549	9.357	0.544963009	0.650371741	positive
246.171	5.083	0.330788485	1.053592154	positive
246.1814	9.032	0.853320204	0.197704845	positive
247.0573	1.324	0.370808093	0.967550286	positive
247.0575	8.319	0.026021931	-2.556781567	positive
247.1388	7.709	0.350136942	1.011148253	positive
247.227	1.029	0.486167713	0.749509492	positive
248.077	9.242	0.795090809	0.277846802	positive
248.1128	8.306	0.092219455	1.87468806	positive
248.1489	7.289	0.412143614	0.885020185	positive
250.0922	1.944	0.004322254	3.439239995	positive
250.1768	1.024	0.198285683	1.407972141	positive
251.0853	1.445	0.269411877	-1.201191149	positive
251.1583	9.544	0.231287616	1.305937794	positive
252.0602	8.233	0.050682255	-2.207270722	positive
252.0767	7.532	0.343536762	1.025439468	positive
252.1067	8.753	0.357533004	0.995352318	positive
252.108	3.819	0.449934714	0.814119681	positive
252.1217	5.244	0.79603417	0.276536215	positive
253.1166	7.457	0.150306164	-1.583785892	positive
253.1214	4.751	0.17497833	-1.488474257	positive
253.1287	8.978	0.373987157	0.96099255	positive
253.1295	6.246	0.346351469	1.019321856	positive
255.0911	6.584	0.474452241	0.770074632	positive
255.146	8.921	0.631239529	0.514703135	positive
256.0472	9.086	0.599262566	0.563838373	positive
256.1157	2.669	0.427351339	0.85601519	positive
256.2668	1.463	0.273269612	-1.191227889	positive
257.3194	8.35	3.88E-06	-6.88231093	positive
258.0017	9.132	0.534478701	0.667595766	positive
258.0715	3.604	0.050391938	-2.210364192	positive
258.1095	8.779	5.56E-05	-5.521846493	positive
258.1096	8.588	4.80E-06	-6.770146955	positive
260.1585	7.458	0.50299535	-0.720472034	positive
260.1824	4.638	0.00080106	4.238740661	positive
261.0354	9.552	0.025999869	-2.557215693	positive
261.0356	9.4915	0.022627299	-2.628021993	positive
261.111	1.505	0.327278817	1.061475738	positive
261.1426	7.732	0.402695394	0.90338794	positive
261.1435	7.644	0.247062875	1.261114681	positive
262.092	8.743	0.118583185	1.727609344	positive
262.1633	6.94	0.782641687	0.295185274	positive
263.0822	1.094	0.483110748	-0.754847153	positive
263.1091	6.071	0.175103451	1.488019655	positive
263.1392	6.687	0.407609959	0.893799429	positive
264.1824	6.574	2.36E-06	7.14927785	positive
264.2521	1.028	0.610537734	0.546373078	positive
265.144	1.487	0.53284269	-0.67030003	positive
265.1518	5.895	0.403945984	0.900940819	positive
266.0742	6.67	0.620587869	0.530935935	positive
266.0767	8.061	0.007624518	-3.166133179	positive
266.1703	1.024	0.207537743	1.378100415	positive
268.1029	6.257	0.452619603	0.809226289	positive
268.1046	4.732	0.128386662	1.680023056	positive
268.2631	3.726	0.111233331	-1.765531039	positive
268.2632	3.421	0.000548809	-4.417943113	positive
269.0877	6.055	0.046527136	2.2531684	positive
269.1751	1.211	0.111199671	1.765709572	positive
270.1096	8.375	0.001517627	-3.936453259	positive
270.3152	1.462	0.266785884	-1.208034127	positive
271.0946	2.817	0.273904942	1.189597077	positive
271.1308	5.827	0.144598503	-1.607655674	positive
272.1253	7.468	0.110846867	-1.767583641	positive
272.1484	1.105	0.734129103	-0.363610369	positive
272.2588	1.46	0.250927667	-1.250467736	positive
274.1636	1.083	0.000455015	-4.506931991	positive
274.1856	8.9	0.024501142	-2.587546845	positive
274.1859	9.019	0.478703447	0.762577756	positive
275.0711	5.072	0.614915408	0.539634122	positive
275.098	7.479	0.111006314	-1.766736039	positive
275.1094	6.25	0.332788026	1.049126929	positive
276.1014	7.055	0.233481109	1.299567687	positive
276.1643	9.433	0.503690578	-0.719284522	positive
276.1798	6.224	0.010260891	3.021546973	positive
278.1259	7.778	0.7451387	-0.347951068	positive
279.1435	1.267	0.246818438	-1.261792307	positive
280.0899	8.575	0.000821816	-4.22663238	positive
280.0922	8.353333333	2.52E-06	-7.114001973	positive
281.1361	1.108	2.71E-12	17.34607301	positive
282.1188	7.124	0.922456465	-0.104053557	positive
282.1394	7.477	0.360905771	-0.988223175	positive
282.2787	1.035	0.163534358	-1.531216087	positive
283.1078	8.349	8.72E-05	-5.30108077	positive
283.1757	1.461	0.622187143	0.52849041	positive
284.0433	9.334	0.346261812	-1.019516188	positive
284.105	8.348	4.49E-05	-5.62731938	positive
284.1226	8.595	0.006120161	3.272322009	positive
284.123	8.487	0.006601492	3.235813281	positive
284.2957	1.024	0.239354332	-1.282734812	positive
285.1193	9.548	0.538474535	-0.66100978	positive
285.1626	7.465	0.137834338	-1.636980157	positive
286.1046	7.652	0.077640888	-1.97258174	positive
286.239	0.989	0.293135068	-1.141504727	positive
286.2721	3.335	7.60E-05	-5.368314207	positive
286.2736	3.538	0.027066392	-2.536613837	positive
286.2747	3.704	0.130297764	-1.671106326	positive
288.1185	9.434	0.109040068	-1.777262097	positive
288.1191	9.366	0.27304646	-1.191801363	positive
288.2008	8.538	0.994713446	-0.007081799	positive
288.2034	8.695	0.278206796	1.178627813	positive
288.2152	3.582	0.010893364	2.992248843	positive
289.1259	8.113	0.197333596	-1.411108306	positive
290.0861	6.262	0.473527901	0.771709965	positive
290.1584	1.208	0.708739655	0.400052767	positive
290.8461	6.778	0.261704578	-1.221419471	positive
291.1293	9.649	0.320993335	1.075744761	positive
291.2531	1.04	0.75610418	0.3324342	positive
294.1019	7.678	0.053707984	2.175953156	positive
294.155	1.008	0.141302271	-1.621799499	positive
295.0661	4.71	0.182286871	-1.462349704	positive
295.1168	1.108	5.10E-12	16.70870266	positive
295.1511	1.044	0.261144365	-1.222907079	positive
295.1642	6.524	0.430289452	0.85048737	positive
295.2216	5.06	2.28E-06	7.167678128	positive
296.0089	7.502	0.307474461	1.107121147	positive
297.0552	0.987	0.676823992	0.44659038	positive
297.0797	7.489	0.133048906	-1.65846149	positive
298.0942	8.775	0.202971299	-1.392709404	positive
298.0944	8.481	0.194625823	-1.42009387	positive
298.0951	1.846	0.567069742	0.614626561	positive
298.0957	1.771	0.433936648	0.843658433	positive
298.1878	9.62	0.497228082	-0.730359622	positive
299.0954	7.449	0.611490646	-0.544904203	positive
299.1104	1.0075	0.058217435	-2.132120999	positive
300.1067	7.775	0.107392937	-1.78620586	positive
300.2024	1.461	0.405779665	0.8973616	positive
300.2899	1.463	0.245092034	-1.266592828	positive
301.2136	1.133	0.115262744	-1.744485397	positive
303.1117	9.32	0.041968994	2.30803737	positive
303.1657	8.66	0.050844031	2.205553894	positive
304.1215	7.487	0.605899833	-0.553538059	positive
304.161	9.509	0.063465681	-2.084804026	positive
306.0458	7.989	0.198398119	1.407602569	positive
306.0808	6.927	0.234898055	1.295477179	positive
306.2025	0.985	0.277768258	-1.179740271	positive
307.0321	7.482	0.198633438	-1.406829618	positive
307.0432	6.054	0.663680456	0.466017793	positive
307.0607	7.084	0.029907764	2.485222516	positive
307.1433	7.472	0.284876988	-1.161864453	positive
307.2266	1.058	0.161232295	1.540107251	positive
308.0889	8.785	0.005475235	-3.325898443	positive
308.2192	0.985	0.243843781	-1.270079834	positive
310.0945	8.928	0.620641903	0.530853261	positive
310.1767	7.596	0.952796308	0.06327303	positive
311.184	1.124	0.000248342	-4.795649191	positive
311.2538	5.387	0.760694793	-0.325960773	positive
311.2559	4.628	0.001807603	-3.853691578	positive
311.257	5.232	0.006428178	-3.248650964	positive
311.2577	6.284	0.00160907	-3.908766532	positive
313.2717	5.187	0.062651905	-2.091905146	positive
314.0998	9.673	0.014455095	2.852751919	positive
314.1052	2.842	0.003194381	-3.583486618	positive
315.0818	8.768	0.923068193	0.103229911	positive
315.1005	2.901	0.057032119	2.143337082	positive
315.1032	2.842	0.002598424	-3.681643465	positive
315.1441	1.528	0.759343219	0.327865335	positive
316.247	2.592	0.006402419	3.250587708	positive
318.1143	7.463	0.067561926	-2.050251508	positive
318.129	9.562	0.480964532	-0.758606481	positive
318.1299	9.666	0.781667547	-0.296545489	positive
319.1362	5.2	0.617692069	-0.535371633	positive
321.2024	6.95	0.266877028	1.207795779	positive
322.05	6.924	0.448009411	0.817639739	positive
322.1861	8.474	0.045133143	-2.269406579	positive
322.2182	6.356	0.215404266	-1.353516028	positive
324.0753	4.431	4.45E-06	6.809403826	positive
324.1074	6.572	0.71207303	-0.395240576	positive
325.1119	8.704	0.093804609	1.864877166	positive
325.112	8.465	0.547754967	-0.645815294	positive
325.1142	9.329	0.551314486	0.640024223	positive
325.1839	2.323	0.110569235	1.769061994	positive
325.1857	2.252	0.054682379	2.166207656	positive
325.1859	2.436	0.032554026	2.441300198	positive
326.3778	1.456	0.584547946	-0.586876802	positive
327.0095	0.999	0.013868695	-2.873275634	positive
327.1411	6.054	0.000353289	4.627333549	positive
327.2	1.461	0.462561389	0.791259578	positive
328.1065	8.916	0.67848219	0.444150767	positive
328.1377	6.043	0.893773324	-0.142757916	positive
329.0044	0.998	0.018375728	-2.733039974	positive
329.1074	1.849	0.035430229	2.397172451	positive
329.1104	1.785	0.058223205	2.132066902	positive
330.0589	7.255	0.175744987	1.485692891	positive
330.1189	6.221	0.807467677	-0.260686978	positive
330.2591	6.953	0.144033727	-1.6100599	positive
331.0027	0.999	0.039395692	-2.34147778	positive
331.0439	7.634	0.339110348	1.035130728	positive
331.0987	8.26	0.796840243	0.275416716	positive
331.2324	8.602	0.384951288	0.938658104	positive
332.1711	1.519	0.895206315	0.140819905	positive
332.3311	1.459	0.194060907	-1.421981028	positive
335.0648	9.323	0.318541869	1.081363597	positive
336.3097	1.269	0.049779335	-2.216945285	positive
336.3256	1.032	0.579722963	0.59449443	positive
337.1248	1.527	0.728078542	0.372252011	positive
337.1702	9.527	0.897760785	-0.137366421	positive
337.2716	4.454	0.004066503	-3.468392584	positive
337.2734	4.537	0.002961088	-3.619564267	positive
337.2747	5.151	0.010623631	-3.004537821	positive
339.1041	5.455	0.102680434	1.812462074	positive
339.2862	4.393	0.010318157	-3.018823575	positive
339.2886	4.468	0.003069191	-3.602510296	positive
339.2887	4.314	0.00563813	-3.311806231	positive
339.2889	6.119	0.619190265	0.533075515	positive
340.0957	7.499	0.032474241	-2.44257512	positive
340.2582	2.132	0.48292741	0.755167903	positive
340.2591	2.028	0.431394542	0.84841439	positive
341.1807	5.693	0.298281531	1.129027088	positive
342.1376	8.586	0.682632055	-0.438056152	positive
342.2119	2.323	0.118021568	1.730435242	positive
342.2136	2.251	0.055695816	2.156236869	positive
342.2139	2.437	0.034874614	2.405431689	positive
343.122	9.333	0.337764812	1.038094091	positive
343.2939	4.456	0.0018223	-3.849857327	positive
343.2943	4.356	0.001523031	-3.934771512	positive
344.1084	8.26	0.825014372	0.236482258	positive
344.1445	8.594	5.16E-07	7.998327769	positive
344.1447	8.281	2.33E-07	8.463670262	positive
344.1464	8.777	6.65E-06	6.598162169	positive
344.1472	8.478	7.61E-08	9.142220744	positive
344.228	1.461	0.448107383	0.817460389	positive
344.2778	1.787	0.008347175	3.122189948	positive
344.8757	10.054	0.121282029	-1.714186141	positive
345.272	5.997	0.319877296	-1.078298967	positive
346.0551	8.063	0.214905702	1.355053072	positive
346.0911	9.399	0.127574438	-1.683846598	positive
347.0947	7.369	0.20039896	-1.401053473	positive
347.1665	2.323	0.046183922	2.257124746	positive
347.1685	2.436	0.041405842	2.315191354	positive
347.1687	2.231	0.053146134	2.181645537	positive
348.7228	1.464	0.358373618	0.993571204	positive
349.0555	9.067	0.295124081	-1.136663625	positive
352.1049	3.299	0.000557668	4.410346851	positive
352.1063	3.246	0.000632991	4.350273412	positive
352.1096	3.383	5.64E-07	7.947580418	positive
352.3209	1.044	0.345504485	1.0211591	positive
353.0793	8.262	0.102435518	-1.813854829	positive
353.2156	1.478	0.091743309	-1.877663722	positive
353.2284	1.3	0.236486868	-1.290913	positive
354.3359	1.034	0.502603672	0.72114147	positive
355.2201	1.452	0.416663132	0.876329947	positive
356.0732	9.555	0.097461515	-1.842782113	positive
357.2348	1.462	0.355637879	0.999378279	positive
358.1483	5.582	0.026041	2.55640662	positive
358.1486	5.666	0.300428554	1.123867754	positive
358.2047	5.267	0.129834053	1.673259716	positive
358.2056	5.694	0.307360922	1.107388803	positive
359.1466	0.99	0.303682599	1.116098797	positive
359.2532	5.113	0.042721238	-2.298617409	positive
359.2594	6.222	0.023383234	-2.611327523	positive
360.1487	8.923	0.068510334	-2.04251896	positive
360.149	8.586	0.751793892	-0.338524327	positive
360.1492	7.9915	0.125853608	-1.692015759	positive
360.1493	8.705	0.078195575	1.968572109	positive
360.1494	8.465	0.670043548	-0.456592304	positive
360.1498	8.166	0.421737089	0.866645202	positive
360.362	1.457	0.147243314	-1.596499577	positive
361.274	6.197	0.021384337	-2.656649853	positive
362.0828	8.349	0.011241025	-2.976834626	positive
363.0909	7.425	0.382681876	-0.943245863	positive
363.1411	2.239	0.053214435	2.180950642	positive
363.1609	5.285	0.064210666	2.078374344	positive
364.0645	9.353	0.045017531	-2.270773795	positive
364.1373	4.86	0.003900502	3.488295532	positive
365.0681	7.497	0.518271899	-0.69459016	positive
365.1051	8.634	0.298289062	-1.129008945	positive
365.1057	8.465	0.05389181	-2.174102429	positive
366.2138	1.089	0.29806575	-1.1295471	positive
368.1769	7.456	0.116952168	-1.735847944	positive
368.425	1.46	0.438867991	-0.834482055	positive
368.7184	1.474	0.362572551	0.984716785	positive
369.2491	8.934	0.552045096	0.638838049	positive
370.0506	8.8505	0.697956321	-0.415680624	positive
370.1701	9.428	0.058059048	-2.133607762	positive
370.2406	2.323	0.101236819	1.820713164	positive
370.2423	2.246	0.080573792	1.951660332	positive
370.2425	2.437	0.051118271	2.202654851	positive
370.295	1.535	0.038227908	2.357321142	positive
370.7338	1.465	0.384967318	0.938625761	positive
371.0362	9.063	0.12296548	-1.705941015	positive
371.2285	1.461	0.433508297	0.844458594	positive
372.3108	1.571	0.115717678	1.742148909	positive
372.3115	1.506	0.175695634	1.485871641	positive
372.3125	1.626	0.997743304	0.00302302	positive
374.0181	4.06	0.292308538	-1.143523474	positive
374.0849	9.555	0.118910669	-1.725966787	positive
375.0619	8.266	0.01644642	-2.788543354	positive
375.1307	7.48	0.785341003	0.291418847	positive
375.1998	1.485	0.074492008	-1.995835667	positive
375.2133	1.456	0.061370974	-2.103252088	positive
375.3319	1.626	0.218786431	-1.343161713	positive
376.173	0.989	0.251784624	1.248123798	positive
376.26	1.021	4.17E-12	-16.9096766	positive
377.228	1.239	0.266382595	1.209089487	positive
378.1149	9.181	0.202186784	-1.39524528	positive
379.2491	1.464	0.37256653	0.963918351	positive
380.0741	9.386	0.774060737	0.307185125	positive
380.1298	5.578	0.082338904	1.939390417	positive
380.1302	5.667	0.065178121	2.070123542	positive
383.1162	7.499	0.04512696	-2.269479618	positive
385.1297	8.486	0.584716701	-0.586610951	positive
385.997	6.754	0.039150365	-2.344769919	positive
386.3251	1.485	0.028756878	2.505465035	positive
386.328	1.021	0.244778217	1.267468204	positive
387.1556	1.46	0.402323476	0.904116653	positive
387.3092	0.979	0.237785597	1.287199585	positive
388.2564	1.461	0.439421823	0.833455498	positive
390.1604	7.47	0.111309262	-1.765128469	positive
390.7346	1.475	0.349106544	1.013367032	positive
393.2848	1.021	2.74E-12	-17.33631843	positive
395.1093	6.694	0.646340676	-0.491904336	positive
396.3096	1.496	0.371608044	0.965896606	positive
397.1638	4.432	6.07E-06	6.646411925	positive
397.1865	6.748	0.025134744	-2.574517336	positive
397.2017	1.108	3.53E-12	17.07747031	positive
398.3277	1.484	0.163065745	1.53301765	positive
398.3283	1.534	0.274920039	1.186997254	positive
398.3729	2.716	0.651609415	0.4840066	positive
399.1272	5.811	0.99103477	0.012009885	positive
399.1453	9.46	0.014738562	-2.843114452	positive
399.2454	1.455	0.379201509	0.950316942	positive
399.251	0.986	0.296215122	1.134018181	positive
399.3088	0.977	0.331603934	-1.051768876	positive
400.2057	4.863	0.000674608	4.3201001	positive
400.3409	1.475	0.163763522	1.530336608	positive
401.1145	7.062	0.664256766	0.465162527	positive
401.2609	1.463	0.388149197	0.932223673	positive
402.2338	5.639	0.314568787	1.090535668	positive
405.1518	7.004	0.259331533	1.227737408	positive
406.1303	8.146	0.521788178	-0.688693962	positive
407.1497	2.846	0.048713118	-2.22857714	positive
407.2387	6.934	0.851338805	0.20040946	positive
408.3085	1.023	0.202679742	1.393650928	positive
409.158	7.888	0.006882471	3.215682264	positive
409.1798	1.294	0.279890956	-1.174367523	positive
409.2684	13.542	0.144804432	-1.606780986	positive
410.1358	8.382	0.652520275	-0.482644121	positive
410.2393	1.103	0.297275137	-1.131454735	positive
410.348	1.339	0.08080391	-1.950047367	positive
411.1696	0.963	0.233147462	-1.300533648	positive
412.1431	7.481	0.127648921	-1.68349512	positive
412.7476	1.476	0.373934336	0.961101201	positive
414.1374	2.835	0.020790685	-2.670881279	positive
414.3561	1.468	0.007604169	3.167428283	positive
415.2515	1.46	0.423009221	0.864228716	positive
416.201	5.572	0.044512434	2.276784952	positive
416.2015	5.668	0.128527074	1.679364133	positive
416.262	8.929	0.598037579	0.56574552	positive
416.2655	1.268	0.472394974	-0.773716928	positive
416.286	4.883	0.077357039	1.974643375	positive
416.3355	0.978	0.288127526	-1.153799617	positive
417.2431	8.886	0.51706479	0.696619443	positive
418.2413	1.015	0.269528908	1.200887343	positive
421.2573	1.477	0.349334989	1.012874728	positive
421.2931	0.979	0.114796293	-1.746889212	positive
422.2076	7.466	0.153071277	-1.572490844	positive
422.3249	1.482	0.043478637	2.289285262	positive
422.3812	1.239	0.761812691	0.324386337	positive
424.243	5.506	0.965306178	0.046490928	positive
424.3406	1.505	0.025357452	2.570010633	positive
425.1739	7.7595	0.373234179	0.962542387	positive
425.3337	1.452	0.027360304	2.531069945	positive
426.2584	5.318	0.040783629	-2.323200248	positive
426.321	1.466	0.327629376	1.06068563	positive
426.3584	1.467	0.04493839	2.271711562	positive
428.0346	9.871	0.503828521	0.719049016	positive
428.2031	6.857	0.337085062	1.039594278	positive
428.3727	1.467	0.118119863	1.729939824	positive
428.89	0.985	0.266047544	-1.209967183	positive
429.1058	9.834	0.026589723	-2.545725887	positive
429.2183	6.934	0.771233359	-0.311148111	positive
429.2479	1.289	0.299393899	-1.126350703	positive
430.8886	0.985	0.270067651	-1.199490053	positive
431.1206	8.596	0.002183997	-3.764075004	positive
432.2807	1.459	0.414065196	0.881317883	positive
432.8861	0.984	0.269122484	-1.201942826	positive
433.051	7.502	0.944179595	0.074842009	positive
433.2047	1.035	0.285437706	-1.16046847	positive
434.1256	7.489	0.1615773	-1.538768159	positive
434.2643	5.386	0.931834887	-0.09143324	positive
434.2679	5.232	0.004589875	-3.41049444	positive
434.8822	0.985	0.268600499	-1.203300162	positive
436.1377	7.45	0.337385148	-1.038931738	positive
437.1942	1.108	1.34E-13	20.68131355	positive
437.2338	1.462	0.361072184	0.987872601	positive
438.2591	5.247	0.511045067	-0.706779311	positive
438.2607	5.347	0.025053527	2.576170159	positive
438.3412	1.045	0.820709095	0.242408503	positive
439.1049	8.599	0.000281736	-4.735313488	positive
440.2765	5.219	0.034968459	-2.404028179	positive
441.1645	7.487	0.751374788	-0.339117121	positive
441.3214	0.952	0.511385969	0.706202147	positive
443.2718	1.46	0.341741292	1.029359984	positive
444.0721	7.487	0.157257739	-1.555705957	positive
444.1901	7.473	0.523981069	-0.685028089	positive
444.2973	1.214	0.380599436	-0.94747159	positive
444.3784	1.022	0.166964322	1.518156585	positive
446.2571	5.593	0.304997573	1.11297636	positive
446.3252	1.471	0.04498628	2.271143918	positive
447.066	9.623	0.377483614	-0.953823163	positive
447.2474	4.829	0.659771046	0.471828012	positive
448.3019	5.871	0.339795801	1.033624257	positive
450.2075	7.005	0.27165475	1.195385748	positive
450.2339	1.033	0.287869832	-1.154436536	positive
450.2588	5.28	0.036633403	-2.379690115	positive
450.3185	3.049	0.358380234	0.993557197	positive
451.2321	7.476	0.954852267	-0.0605139	positive
452.2737	5.535	0.524699214	-0.683829417	positive
452.2772	5.303	0.00421331	-3.45144546	positive
452.2774	5.385	0.967343661	0.043758922	positive
452.2797	5.446	0.361929425	-0.986068422	positive
452.3916	1.045	0.247076667	-1.261076462	positive
452.3933	1.312	0.362921837	-0.983983385	positive
453.1	8.596	0.000249873	-4.792706781	positive
453.1728	8.328	0.411819208	0.88564631	positive
453.2256	3.753	0.005822307	3.296344286	positive
453.2269	3.31	0.000104617	5.212374045	positive
453.2276	3.102	0.006422794	3.249055115	positive
453.2289	3.369	3.28E-07	8.261106542	positive
453.2291	3.237	0.002562925	3.688174605	positive
453.2825	5.226	0.004006826	-3.475454209	positive
453.3413	3.943	0.521448802	-0.689262067	positive
453.3426	4.017	0.516601217	-0.697399466	positive
453.3667	1.449	0.338081629	1.037395606	positive
454.218	3.28	0.000158315	5.011892395	positive
454.2548	7.467	0.999088099	0.001221562	positive
454.2649	1.13	0.294409896	-1.138399157	positive
454.2838	5.411	0.471294955	-0.77566835	positive
454.3742	1.357	0.131146054	-1.667183657	positive
454.387	1.463	0.000641096	4.344243776	positive
455.1847	5.768	0.347461059	1.016919668	positive
455.1864	0.981	0.285819771	-1.159518421	positive
455.1897	1.036	0.262517074	-1.219266177	positive
458.2311	1.115	4.03E-14	22.17018962	positive
458.7677	6.782	0.137805457	-1.637107913	positive
459.2807	1.463	0.405854229	0.897216278	positive
460.2665	1.114	3.31E-14	22.4260161	positive
460.3636	0.949	0.500556509	0.724645255	positive
461.2073	3.55	0.269926138	-1.199856881	positive
461.2098	3.602	0.047433819	-2.242843453	positive
462.1464	0.938	0.665341357	-0.463553819	positive
462.2651	5.873	0.336873977	1.040060564	positive
462.2965	5.274	0.178602706	1.475411003	positive
462.2978	5.104	0.019071315	-2.71437865	positive
464.0815	9.369	0.735046946	-0.362301721	positive
464.274	5.16	0.219396164	-1.34130835	positive
464.2819	4.8225	0.317958974	1.082704127	positive
465.2587	4.831	0.763860713	0.321503892	positive
465.2595	4.769	0.875605736	0.167374754	positive
465.2869	1.479	0.341146941	1.030660934	positive
466.2912	5.252	0.244848984	1.267270727	positive
466.2917	5.401	0.546410285	-0.648008239	positive
466.2925	5.146	0.033754318	-2.422462134	positive
466.3163	5.869	0.33338176	1.047804668	positive
466.4072	1.292	0.982257189	-0.023769976	positive
466.4085	1.038	0.05129327	-2.20081227	positive
467.2974	1.467	0.379240015	0.950238471	positive
468.3075	5.096	0.014458914	-2.852620878	positive
468.9601	4.526	0.349074755	1.013435555	positive
469.1961	3.602	0.090766925	-1.88380794	positive
469.2942	4.525	0.352065524	1.007007442	positive
472.1536	8.051	0.051395982	-2.199733468	positive
472.2742	1.473	0.415456678	0.878643805	positive
472.3023	3.012	0.383717789	0.941149464	positive
473.2647	1.109	6.48E-14	21.5713904	positive
474.2577	5.383	0.567181531	0.614447687	positive
474.258	5.446	0.751512615	-0.338922162	positive
474.2587	5.227	0.005939485	-3.286753691	positive
476.2739	5.421	0.976242515	-0.03183007	positive
476.2749	5.313	0.082160363	1.940620939	positive
476.2771	5.181	0.260104448	-1.225674868	positive
476.3079	1.461	0.403794613	0.901236755	positive
476.3107	5.015	0.001340393	-3.995204188	positive
476.3133	5.142	0.120803891	-1.716545635	positive
477.2785	5.405	0.099101469	-1.833106289	positive
478.2952	5.321	0.348663968	1.014321427	positive
478.3231	1.458	0.415789823	0.878004438	positive
479.0902	5.363	0.30480294	-1.113437908	positive
480.3048	4.065	0.014739088	-2.843096714	positive
480.3053	4.41	0.015639202	-2.813627174	positive
480.3056	3.823	0.011516015	-2.964963907	positive
480.3057	4.341	0.037986764	-2.360648221	positive
480.3063	5.468	0.563877392	0.61974242	positive
480.308	5.343	0.90194443	0.13171373	positive
480.3084	3.605	0.003610935	-3.525096727	positive
480.3227	5.21	0.59906728	0.564142279	positive
481.1711	5.989	0.057953358	-2.134601893	positive
481.2601	1.46	0.351366966	1.008505494	positive
481.399	5.516	0.025285152	-2.571469602	positive
482.323	5.139	0.025951566	-2.558167376	positive
482.4035	1.076	0.128301494	-1.680423024	positive
483.189	3.55	0.836900743	0.220160719	positive
483.1913	3.603	0.168156901	-1.513667131	positive
483.267	4.579	0.001796087	-3.856717939	positive
483.2708	4.831	0.978632905	-0.028626568	positive
483.2712	4.754	0.942823427	0.076663658	positive
483.3427	5.87	0.331605446	1.051765498	positive
483.6338	4.56	0.339892282	1.033412383	positive
483.9702	4.557	0.335885798	1.042246171	positive
485.0433	9.768	0.541667846	0.655765631	positive
485.2854	4.794	0.179077969	-1.473713942	positive
487.1665	9.328	0.656114032	0.477276691	positive
487.2996	1.48	0.344691267	1.022926034	positive
487.373	1.369	0.74194637	-0.352483175	positive
488.2712	5.232	0.268735992	1.202947646	positive
488.3216	1.263	0.705631324	-0.404547954	positive
488.9842	1.464	0.272466013	-1.193294667	positive
489.1121	9.58	0.858268648	-0.190956148	positive
490.2285	5.235	0.008774682	-3.097899629	positive
490.2292	5.383	0.701286649	-0.410844063	positive
490.287	5.549	0.309267248	1.10290421	positive
490.9813	1.463	0.273698448	-1.190126812	positive
491.2581	1.035	0.240531418	-1.279399392	positive
492.3075	5.077	0.012983289	-2.905894483	positive
492.8056	5.142	0.166058724	-1.521583192	positive
492.9762	1.464	0.273987369	-1.1893857	positive
493.302	4.621	0.434025243	0.843492998	positive
494.322	4.94	0.013292782	-2.894256822	positive
494.3226	12.61	0.024861014	-2.580108088	positive
494.3237	5.138	0.134550058	-1.651654211	positive
494.3247	5.013	0.001301849	-4.009005944	positive
496.1403	8.26	0.956624931	0.058135308	positive
496.2667	6.192	0.537746379	-0.662207944	positive
496.2679	6.251	0.025133243	2.574547821	positive
496.3371	5.255	0.131179654	-1.667028726	positive
496.3407	5.107	0.166690977	-1.519189267	positive
496.4179	1.069	0.21339832	-1.359717268	positive
496.42	1.33	0.166048725	-1.521621113	positive
497.2632	1.109	1.84E-12	17.74783412	positive
498.2849	5.872	0.336074995	1.041827366	positive
498.2924	1.158	0.305425142	-1.111963178	positive
498.3096	4.933	0.336576037	1.040719063	positive
498.3102	4.601	0.336745972	1.040343427	positive
498.3977	1.38	0.067089872	-2.054136409	positive
498.6413	4.923	0.319970599	1.078085188	positive
498.6457	4.601	0.336621753	1.040617997	positive
498.9778	4.603	0.339804517	1.033605115	positive
499.9691	7.512	0.25734053	1.233071804	positive
500.2758	5.352	0.575182516	-0.601692359	positive
500.2769	5.107	0.031352086	-2.460821753	positive
500.2776	5.288	0.371367059	0.966394524	positive
500.3036	4.831	0.322544669	1.072204758	positive
501.0389	7.504	0.579438568	0.594944433	positive
501.3404	0.949	0.492306593	0.73884971	positive
502.0716	9.768	0.542070228	0.655106017	positive
502.1124	7.499	0.243818418	-1.270150827	positive
502.2901	5.303	0.848138074	0.204781413	positive
502.3397	1.239	0.587168869	0.582752236	positive
503.1065	0.932	0.906619782	-0.12540139	positive
503.3062	1.46	0.384204624	0.940165545	positive
505.1743	9.327	0.558929459	0.627701707	positive
505.2492	4.627	0.001546014	-3.927684162	positive
505.2515	4.826	0.600751771	-0.561522451	positive
508.3393	4.97	0.071057469	-2.022214024	positive
509.1592	6.669	0.319154536	1.079956477	positive
509.2837	4.49	0.004582899	-3.411222629	positive
509.2847	4.748	0.505326921	-0.716493203	positive
509.2856	4.389	0.005132111	-3.35697465	positive
509.3109	1.481	0.343667537	1.025154467	positive
510.3291	5.389	0.241092682	-1.277813373	positive
510.4355	1.317	0.77381206	-0.307533499	positive
510.4364	1.063	0.282540658	-1.167702868	positive
511.2806	6.07	0.000517628	-4.445701352	positive
511.2985	4.358	0.003805421	-3.500074076	positive
511.3006	4.689	0.991641287	0.011197356	positive
511.3011	4.305	0.00522553	-3.348317034	positive
511.3245	1.47	0.428644427	0.853579405	positive
511.47	0.935	0.249261945	1.255041202	positive
512.175	7.483	0.653489523	-0.481195226	positive
512.4141	1.109	0.958908599	-0.0550715	positive
512.9842	4.952	0.335681144	1.042699374	positive
512.9853	4.611	0.337096239	1.039569594	positive
513.2943	5.825	0.992908494	-0.009499749	positive
513.3207	4.933	0.332130799	1.050592518	positive
513.3212	4.656	0.337700084	1.038236852	positive
513.6519	4.656	0.337378574	1.038946247	positive
514.2383	1.142	0.299156602	-1.12692104	positive
516.2977	5.872	0.330326954	1.0546255	positive
516.298	1.472	0.385824727	0.936897177	positive
516.3059	5.14	0.981353952	0.024980273	positive
516.3226	5.013	0.016036353	-2.801135647	positive
517.3307	4.839	0.319326323	1.079562276	positive
518.1245	8.262	0.201094732	-1.398788228	positive
518.3185	4.915	0.650824272	-0.485181706	positive
518.369	0.949	0.480323427	0.759731366	positive
519.1382	0.931	0.875627943	-0.167344608	positive
519.1947	1.144	0.299018259	-1.127253696	positive
520.3209	5.103	0.231872031	-1.304236068	positive
520.3212	4.982	0.030406312	-2.476678265	positive
520.3328	1.461	0.393312764	0.921907709	positive
520.3397	4.891	0.024656648	-2.584319942	positive
520.3404	5.091	0.344830899	-1.02262244	positive
520.3421	4.96	0.033382422	-2.428231533	positive
520.8938	0.973	0.285728369	-1.159745617	positive
522.2062	9.333	0.336676157	1.040497734	positive
522.2812	6.21	0.010819468	2.995586132	positive
522.2814	6.148	0.726292847	0.374807402	positive
522.3166	1.522	0.402920783	-0.902946539	positive
522.8908	0.972	0.286429596	-1.158003947	positive
523.1954	8.351	9.61E-06	-6.406638245	positive
523.3228	0.95	0.506461454	0.714560917	positive
524.2991	6.118	0.582894944	0.589482942	positive
524.3001	6.182	0.006243559	3.262702434	positive
524.3665	5.87	0.362899134	0.984031041	positive
525.2863	1.46	0.351059836	1.009164777	positive
526.4317	1.1	0.266474881	-1.208847879	positive
527.1565	9.086	0.159905695	-1.54527825	positive
527.1589	9.331	0.714055183	0.392383155	positive
527.1596	8.966	0.10428507	-1.803407269	positive
527.2031	7.465	0.125767567	-1.692426684	positive
527.6591	4.681	0.335697052	1.042664139	positive
527.662	4.975	0.321169569	1.075342001	positive
527.9934	4.933	0.332127598	1.050599662	positive
527.9943	4.68	0.339610421	1.034031471	positive
528.3067	4.98	0.05511285	-2.161952194	positive
528.3289	4.715	0.332215809	1.050402834	positive
529.2921	6.07	0.888372463	-0.150066802	positive
530.3227	5.825	0.671613209	0.454273086	positive
531.266	4.428	0.005321156	-3.339610327	positive
531.2689	4.496	0.002832465	-3.64067563	positive
531.3232	1.482	0.347838179	1.016104435	positive
532.2781	5.015	0.000641868	-4.343673255	positive
532.2787	5.148	0.913285039	-0.116410551	positive
532.3485	1.312	0.413008176	-0.883353068	positive
533.327	5.873	0.32950749	1.056462741	positive
533.339	1.471	0.614167029	0.540784538	positive
534.3126	5.514	0.314546817	1.090586616	positive
536.1683	0.931	0.935605823	-0.086362784	positive
536.3406	5.307	0.229379777	-1.311516299	positive
536.3451	5.158	0.011322029	-2.973309078	positive
537.1949	8.332	0.002112634	-3.779822691	positive
538.1971	8.354	0.00192999	-3.822665367	positive
538.3561	5.074	0.001655134	-3.895407843	positive
538.3588	5.13	0.001416179	-3.969186301	positive
538.3603	5.275	0.817092558	0.247392925	positive
540.3295	4.052	0.331910256	1.051084775	positive
540.444	1.094	0.322299479	-1.072763455	positive
540.4466	1.35	0.111770027	-1.762690618	positive
541.2079	8.35	3.51E-05	-5.749475946	positive
542.0686	9.6945	0.413725813	-0.881970968	positive
542.3186	1.19	0.301861903	-1.120438217	positive
542.3221	4.981	0.123696915	-1.702388405	positive
542.3369	4.731	0.33672963	1.040379546	positive
542.4252	1.402	0.030731747	-2.471170972	positive
542.6703	4.736	0.334600496	1.045095668	positive
542.6716	4.798	0.337370463	1.038964151	positive
542.6744	5.008	0.334044429	1.046330834	positive
542.7304	6.782	0.08008507	-1.955099426	positive
543.0037	4.756	0.346170985	1.019713093	positive
544.2648	6.198	0.010715299	3.000328088	positive
544.2679	6.134	0.036147721	2.386682357	positive
544.3399	4.936	0.029116325	-2.499062924	positive
546.2791	6.113	0.459144411	0.79740796	positive
546.2826	6.176	0.012337127	2.931074126	positive
546.316	6.071	0.067834024	2.048023194	positive
546.3522	4.868	0.026737079	-2.542892794	positive
546.3635	1.294	0.86441666	0.182582919	positive
548.3636	1.451	0.772956928	0.30873173	positive
548.502	0.933	0.297869578	1.130020092	positive
549.1834	7.479	0.133424786	-1.656750958	positive
549.4841	1.458	0.660343166	-0.470976787	positive
549.4882	5.541	0.135137506	-1.649007645	positive
550.3488	1.482	0.415088237	-0.879351296	positive
550.6264	1.436	0.466227351	-0.784693675	positive
551.2728	6.075	0.889366804	-0.148720619	positive
552.3772	5.138	0.167599862	-1.515760859	positive
553.274	6.343	0.539999868	0.658502732	positive
554.3914	5.108	0.121773512	-1.711769004	positive
554.4613	1.342	0.821527671	-0.241281113	positive
554.4619	1.087	0.227987372	-1.31561033	positive
556.4406	1.131	0.634242017	0.510150485	positive
557.0108	5.091	0.334067934	1.046278592	positive
557.0115	4.809	0.3399677	1.033246794	positive
557.0126	4.989	0.325662678	1.06512601	positive
557.3451	5.081	0.334548597	1.045210887	positive
557.346	4.812	0.340945971	1.031101185	positive
557.3466	4.997	0.331760915	1.051418239	positive
557.6806	4.807	0.344487368	1.023369511	positive
558.1781	8.589	0.189883243	-1.436074571	positive
558.3166	5.278	0.300287699	-1.12420541	positive
559.1528	6.053	0.00269761	3.663852979	positive
560.3254	1.47	0.38987861	0.928758565	positive
562.3433	4.117	0.332761326	1.049186429	positive
563.1876	8.348	0.000310625	-4.688701999	positive
563.5469	1.03	0.297463605	-1.130999654	positive
564.3038	4.925	0.033050385	-2.43343317	positive
564.3042	5.061	0.71959857	-0.384407876	positive
564.3583	1.461	0.386954691	0.934622987	positive
566.3151	4.886	0.0348459	-2.405861835	positive
566.3191	5.011	0.745579716	0.347325496	positive
566.4273	4.857	0.295991728	-1.134559266	positive
568.3367	4.977	0.841250968	-0.214201374	positive
568.4082	5.074	0.000302289	-4.70168557	positive
570.0992	7.501	0.466717594	-0.783817991	positive
570.4567	1.123	0.77598185	-0.304495006	positive
571.1667	7.491	0.122773301	-1.706877407	positive
571.2863	6.344	0.670145651	0.456441374	positive
571.2873	6.285	0.002119567	-3.778269756	positive
571.687	5.126	0.33170924	1.051533648	positive
571.6879	4.843	0.337274387	1.039176231	positive
572.0204	4.913	0.326679623	1.062827615	positive
572.0209	4.833	0.333659757	1.047186129	positive
572.023	5.101	0.334123752	1.046154549	positive
573.2464	1.231	0.689296427	-0.428300496	positive
573.3009	6.315	0.382453695	-0.943708144	positive
575.4984	1.459	0.148833432	-1.589872052	positive
575.4999	5.504	0.090858539	-1.883228987	positive
576.3773	1.329	0.183406662	-1.45842189	positive
577.5129	1.46	0.389632129	-0.9292518	positive
578.3903	4.963	0.019089625	-2.713896195	positive
578.3914	5.097	0.199547301	-1.403834734	positive
579.2916	9.469	0.27510819	-1.186516154	positive
579.2929	6.241	0.006914053	-3.213469701	positive
580.1608	8.586	0.46423035	-0.788266511	positive
580.4058	5.032	0.001570222	-3.920332208	positive
580.4061	4.914	0.006208164	-3.265442524	positive
580.4923	1.149	0.863433229	0.183921464	positive
581.2324	7.475	0.340249259	-1.03262882	positive
581.3077	6.21	0.010775974	-2.997560679	positive
581.3096	6.275	0.811176846	0.255558764	positive
582.3037	6.469	0.23200263	-1.303856235	positive
583.251	1.459	0.022528588	2.63024062	positive
584.3158	5.586	0.041122501	-2.318824617	positive
584.3551	4.14	0.330649019	1.053904305	positive
584.4728	1.115	0.591268778	-0.576318672	positive
584.4734	1.377	0.060379853	-2.112178633	positive
586.342	1.222	0.299403745	-1.126327046	positive
586.3595	4.967	0.343907716	1.024631239	positive
586.3603	4.914	0.336256352	1.041426071	positive
586.361	4.862	0.335277294	1.043594264	positive
586.3613	5.112	0.336066928	1.041845221	positive
586.3636	5.167	0.316620032	1.085790029	positive
586.6966	5.148	0.334372352	1.045602259	positive
586.6967	4.896	0.340814022	1.031390333	positive
590.3906	1.318	0.704249181	-0.406549245	positive
591.2972	7.467	0.725109408	-0.376502216	positive
595.2869	6.325	0.254011655	1.242060536	positive
595.2877	6.264	0.032784929	-2.437626752	positive
597.3014	6.302	0.526331909	0.681107636	positive
597.3022	6.24	0.00636646	-3.253304083	positive
597.422	5.035	0.061092711	-2.105745118	positive
597.4843	5.443	0.86000401	-0.188591425	positive
599.319	6.276	0.751567262	0.338844866	positive
599.3206	6.211	0.005577582	-3.316997228	positive
600.3762	5.079	0.037483769	-2.367651198	positive
600.3768	4.927	0.036607308	-2.380063614	positive
600.4681	1.152	0.897775053	0.137347136	positive
601.0375	4.928	0.325626062	1.065208862	positive
601.276	6.289	0.148045299	1.593149576	positive
601.28	6.222	0.042796253	-2.297686393	positive
601.3713	4.923	0.76018504	-0.326678957	positive
601.5172	5.466	0.500374251	-0.724957596	positive
602.3879	5.007	0.122669087	-1.707385709	positive
603.2928	6.264	0.163886725	1.529864202	positive
603.532	5.466	0.170031804	-1.506661215	positive
604.352	1.468	0.3885477	0.931424318	positive
606.3664	4.519	0.337498827	1.03868086	positive
606.3669	4.265	0.330269041	1.054755236	positive
606.3702	4.211	0.335659481	1.04274736	positive
606.8748	4.282	0.325290946	1.065967425	positive
608.0881	9.621	0.239311073	1.282857631	positive
608.319	6.43	0.308291768	-1.10519652	positive
608.3844	1.462	0.380374034	0.947929904	positive
610.1843	0.928	0.751256509	0.339284439	positive
610.2976	6.519	0.168012531	-1.514209229	positive
610.3365	6.402	0.371305216	-0.966522337	positive
612.3487	5.483	0.283448913	-1.165428968	positive
613.1566	9.893	0.622391813	-0.528177654	positive
614.3269	6.303	0.537768685	0.662171227	positive
614.3276	6.241	0.006226049	-3.264056048	positive
614.4824	1.144	0.750567756	-0.340258929	positive
618.1485	8.432	0.404758776	0.899353006	positive
619.2856	6.288	0.318012378	1.082581238	positive
619.2901	6.224	0.031585848	-2.456971199	positive
620.4026	1.35	0.10378001	-1.806244248	positive
622.2069	8.436	0.023282956	-2.613512628	positive
623.5007	5.402	0.46829669	-0.78100113	positive
624.4784	4.855	0.278014698	-1.179114957	positive
625.4536	5.048	0.164828474	1.52626273	positive
628.2432	1.461	0.282939573	-1.166703486	positive
628.3827	4.312	0.340273168	1.032576361	positive
628.3834	4.261	0.328408319	1.058932135	positive
628.4948	1.135	0.935043864	-0.087118265	positive
631.1227	5.362	0.346548344	-1.018895247	positive
632.3361	6.932	0.770691931	-0.311907529	positive
634.4185	1.343	0.708952585	-0.399745114	positive
636.312	6.288	0.180475801	1.468743556	positive
636.3131	6.477	0.190066007	-1.435452857	positive
636.3159	6.222	0.046089465	-2.258218284	positive
637.2728	6.555	0.476290389	-0.766828233	positive
638.3295	6.264	0.211192404	1.366589616	positive
638.332	6.45	0.152174659	-1.576134789	positive
639.1545	7.497	0.152815726	-1.573527631	positive
639.3312	6.197	0.011284609	-2.97493468	positive
641.2656	6.292	0.295404039	1.135984135	positive
641.2665	6.228	0.018218285	-2.737356739	positive
642.5122	1.127	0.439227905	-0.833814843	positive
644.4925	1.173	0.89957761	-0.134911135	positive
646.1755	8.597	0.002251518	-3.749638533	positive
647.4588	0.934	0.907243673	-0.124559418	positive
648.3812	1.47	0.362725988	0.984394553	positive
650.395	4.495	0.357212658	0.996031829	positive
650.397	4.335	0.337597819	1.038462444	positive
658.5084	1.165	0.700882848	-0.411430011	positive
663.2896	6.51	0.36337119	-0.983040577	positive
664.1134	9.481	0.097954305	-1.839859898	positive
664.2186	1.461	0.287461811	-1.155445861	positive
664.4273	1.378	0.06609457	-2.062408133	positive
666.3354	1.023	0.294447288	-1.138308214	positive
667.2304	9.683	0.841846501	0.213386122	positive
668.1556	8.598	0.00034543	-4.638053177	positive
671.2885	1.023	0.271540422	-1.195680806	positive
672.4094	4.435	0.388327207	0.931866536	positive
672.4098	4.357	0.353476105	1.003988674	positive
672.4099	4.493	0.346992274	1.017933909	positive
672.5236	1.156	0.56333419	-0.620614424	positive
672.9106	4.377	0.355113834	1.000494139	positive
678.443	1.369	0.61885707	-0.533585939	positive
683.1668	8.262	0.383038269	-0.942524198	positive
684.2562	9.685	0.854882954	0.195572656	positive
686.5024	5.067	0.003079847	3.600861393	positive
688.49	1.462	0.834612619	-0.223298168	positive
688.5176	1.196	0.795930134	-0.276680728	positive
689.2088	9.683	0.92001806	-0.107337363	positive
689.8414	9.454	0.156370029	-1.55923407	positive
691.5108	1.464	0.598364881	-0.565235764	positive
692.403	1.472	0.361580036	0.986803408	positive
694.4193	4.841	0.327541146	1.060884431	positive
694.4209	4.502	0.343058541	1.0264823	positive
695.132	8.825	0.422575263	-0.865052525	positive
702.5067	1.462	0.150959323	1.581102448	positive
706.5346	1.492	0.181491233	1.465152321	positive
707.2199	8.562	0.487631089	-0.746961318	positive
707.2202	8.164	0.398077908	0.912466427	positive
707.2209	8.701	0.386105669	0.936331334	positive
708.4547	1.398	0.090065125	-1.888259962	positive
712.4901	1.465	0.391496551	0.925525976	positive
714.5027	1.461	0.688200066	0.429902749	positive
716.4343	4.552	0.332066438	1.050736151	positive
716.9363	4.913	0.295238106	1.136386817	positive
720.55	1.471	0.383519285	0.941550889	positive
723.6598	1.02	0.274498804	1.188075238	positive
734.5642	1.473	0.641835813	0.498679933	positive
736.4305	1.473	0.339585498	1.034086232	positive
736.49	1.466	0.394834363	0.91888482	positive
736.6039	0.926	0.205513969	-1.384543286	positive
738.4456	4.545	0.326095439	1.064147312	positive
738.4464	4.601	0.323540817	1.069937988	positive
738.5134	1.461	0.514423447	0.70106914	positive
738.6227	0.927	0.189498002	-1.437386626	positive
740.461	1.462	0.376801266	0.955218795	positive
740.5166	1.461	0.986406799	0.018210086	positive
740.6337	0.93	0.108741195	-1.778876296	positive
742.5378	1.462	0.964548474	-0.047506995	positive
744.0816	9.937	0.131424954	1.665898628	positive
746.5656	1.461	0.455967443	-0.803149478	positive
752.5197	1.466	0.280136846	1.173747098	positive
760.4592	4.668	0.32994138	1.055489558	positive
760.9642	4.685	0.306771476	1.108779503	positive
764.5378	1.458	0.220482377	-1.338016577	positive
764.6485	0.927	0.341784942	-1.029264501	positive
764.6735	0.952	0.131372553	1.666139891	positive
766.5488	1.459	0.153071986	-1.572487968	positive
766.5646	1.467	0.389061362	-0.930394762	positive
766.6558	0.93	0.195540591	-1.417047217	positive
771.6475	1.021	0.299506558	1.126080045	positive
772.5827	1.465	0.336331133	-1.041260645	positive
778.5624	1.462	0.409550603	0.890033776	positive
780.4581	1.477	0.364413676	0.980856335	positive
782.4727	4.675	0.31810654	1.082364592	positive
784.4854	1.463	0.38669325	0.935148776	positive
786.1623	9.304	0.910390533	-0.120313845	positive
786.5295	5.371	0.817229584	-0.247203966	positive
788.6732	0.945	0.106365385	1.791845228	positive
790.5513	1.448	0.730070104	-0.369404719	positive
790.6918	0.952	0.174836053	1.488991508	positive
792.569	1.459	0.469233984	-0.779331845	positive
792.706	0.969	0.356832497	0.996838757	positive
794.2961	8.352	0.00027549	-4.746028702	positive
804.5519	1.463	0.520477925	0.690888427	positive
808.5781	1.457	0.948925103	-0.068469508	positive
809.517	5.541	0.10676333	-1.78965571	positive
814.6866	0.946	0.245156402	1.266413383	positive
816.7026	0.955	0.180159093	1.469866976	positive
822.7485	1.031	0.559405365	-0.626934556	positive
824.4863	1.473	0.35164798	1.007902616	positive
824.5245	5.54	0.335994644	-1.042005209	positive
826.5413	5.54	0.091762791	-1.877541706	positive
829.2767	9.904	0.894239945	-0.142126791	positive
835.5312	5.503	0.11359751	-1.753105496	positive
837.5439	5.507	0.057420638	-2.139637748	positive
840.6993	0.942	0.864924396	0.181891961	positive
842.717	0.956	0.433992733	0.843553701	positive
844.7383	0.972	0.307239996	1.107673952	positive
846.3093	9.905	0.954482714	0.061009813	positive
846.4386	1.108	4.60E-09	11.00244946	positive
850.5452	5.509	0.728141996	-0.372161248	positive
850.7787	1.041	0.38305349	-0.942493386	positive
851.2636	9.905	0.846554905	-0.206945267	positive
851.3975	1.107	1.51E-08	10.18409805	positive
851.7848	1.149	0.235621255	-1.293396716	positive
852.5623	5.504	0.139064004	-1.631561253	positive
857.5123	5.501	0.777630624	-0.302187903	positive
857.5179	5.45	0.670670852	-0.455665169	positive
859.5302	5.444	0.329917148	-1.055543884	positive
861.2282	8.597	0.00108918	-4.093369146	positive
861.5469	5.465	0.569046825	-0.611465725	positive
863.5648	5.466	0.171100156	-1.502697173	positive
866.7084	0.942	0.328731889	-1.0582046	positive
868.5105	1.474	0.354298077	1.002233392	positive
868.7314	0.952	0.36586383	-0.97782497	positive
870.7419	0.978	0.832805857	-0.225777051	positive
872.5309	5.449	0.775489514	-0.305184221	positive
872.7667	1.013	0.5428792	0.653780696	positive
873.4844	5.575	0.180483113	1.46871764	positive
873.4899	5.512	0.00441071	-3.429550022	positive
874.5422	5.444	0.687895511	-0.430348018	positive
876.5565	5.442	0.47817463	-0.763508149	positive
876.7979	1.15	0.207179362	-1.379237738	positive
876.798	1.047	0.497301073	-0.730234071	positive
879.5747	5.472	0.262093952	-1.220386918	positive
880.5889	5.465	0.10554396	-1.796387121	positive
882.4369	1.013	0.296777189	-1.132658101	positive
882.6038	5.477	0.15129951	-1.579708622	positive
883.2111	8.599	0.000466933	-4.494646759	positive
883.4375	1.009	0.293525897	-1.140551599	positive
883.529	5.407	0.154896681	-1.565126291	positive
890.5162	5.513	0.003720566	-3.510833001	positive
894.7355	0.95	0.114928936	-1.746204797	positive
897.7612	0.988	0.186094256	-1.44907281	positive
898.5419	5.419	0.387442212	-0.93364315	positive
899.5003	6.018	0.195023031	1.418769565	positive
899.5067	5.484	0.011483004	-2.966374444	positive
900.5547	5.456	0.506371512	-0.714714012	positive
900.5618	5.403	0.344788236	-1.02271519	positive
902.574	5.397	0.115014503	-1.745763647	positive
903.5231	5.236	0.008520184	-3.112217865	positive
903.5431	5.233	0.016320179	-2.792387789	positive
904.5885	5.388	0.065135321	-2.07048623	positive
919.4956	8.44	0.87089157	0.173777568	positive
925.5265	5.234	0.011402718	-2.969821331	positive
929.5636	5.186	0.006378673	-3.252379786	positive
930.6063	5.364	0.371278584	-0.966577383	positive
951.5445	5.248	0.171363055	-1.501724792	positive
955.5794	5.15	0.042927111	-2.29606588	positive
959.6054	5.275	0.05215545	2.191816779	positive
959.6094	5.119	0.013298258	-2.894053281	positive
971.6103	5.145	0.089626288	-1.891059221	positive
975.6378	5.112	0.057002263	-2.1436223	positive
979.5729	5.111	0.032107105	-2.448479507	positive
987.6392	5.14	0.772352035	-0.309579574	positive
987.6403	5.022	0.009413146	-3.063676008	positive
989.6504	5.097	0.019193061	-2.711178892	positive
1009.6165	5.141	0.974462106	0.034216299	positive
1009.6237	5.019	0.005531844	-3.320955213	positive
1013.6452	5.105	0.442783455	0.827241751	positive
1015.6694	5.031	0.020085704	-2.688288888	positive
1021.6237	5.081	0.166223688	-1.520957865	positive
1037.6534	5.029	0.047000032	-2.247760574	positive
1043.6985	5.046	0.907057339	-0.124810877	positive
1061.6558	4.945	0.117009128	-1.735558587	positive
1065.68	4.914	0.03743038	-2.368399598	positive
1083.6431	4.928	0.115698333	-1.742248107	positive
1098.5353	1.01	0.296663103	-1.132934014	positive
120.0881	0.76	8.10E-13	18.62333506	positive
127.0729	0.45	0.154839279	-1.565356786	positive
129.1013	0.47	0.867575349	0.178285721	positive
132.1105	0.46	0.185024266	1.452781817	positive
146.1184	0.47	0.000277352	4.742808765	positive
150.0598	0.49	0.93041542	0.093342447	positive
150.0913	0.47	0.527036002	-0.679935325	positive
154.0965	0.46	2.44E-05	5.930667541	positive
156.0777	0.56	0.092897472	1.870473827	positive
157.0498	0.59	0.088088529	-1.900963728	positive
162.0552	0.49	0.055417106	2.158962532	positive
162.1128	0.47	0.028800367	-2.504686487	positive
163.1316	0.5	0.076005033	1.984555898	positive
164.0521	0.5	0.869420234	-0.17577732	negative
166.0853	0.47	0.425653971	0.859219599	positive
168.0653	0.5	0.148475613	1.59135829	positive
175.1364	0.47	0.035040322	-2.402955772	positive
182.0815	0.45	0.795712572	0.276982953	positive
184.0735	1.04	0.0162496	-2.794549517	positive
189.0523	0.47	0.298058871	-1.129563682	positive
192.0671	0.5	0.170609128	-1.504516592	negative
192.1381	0.68	0.780139323	-0.298680431	positive
192.1596	0.47	3.29E-06	6.971436631	positive
196.1042	0.48	0.18536788	-1.451588843	positive
198.0974	0.45	0.23760432	-1.287716969	positive
201.1703	0.47	0.264030144	-1.215269478	positive
203.0522	0.44	0.076502398	-1.980891367	positive
203.0915	0.59	0.10719423	-1.787292769	positive
214.2521	0.9	0.372210446	0.964652887	positive
215.0348	0.54	0.063814104	-2.08178855	negative
223.1703	0.94	0.999102839	0.001201816	negative
225.1857	1.19	0.798193983	-0.273537335	negative
230.2479	0.97	0.332061884	-1.050746312	positive
233.0789	0.47	0.57265981	-0.605704167	positive
239.1495	0.48	0.9568351	0.057853321	positive
241.2182	1.92	0.743065408	0.350893717	negative
252.1103	0.45	0.497975992	0.729073665	positive
256.1754	0.48	0.977791149	0.029754621	positive
258.1104	0.45	0.035231588	-2.400111404	positive
261.1305	0.47	0.913436501	-0.116206348	positive
264.1808	0.46	1.61E-05	6.14049612	positive
267.2332	2.3	0.511321792	-0.706310786	negative
267.2337	2.11	0.184133819	1.455881599	negative
268.1055	0.44	0.177940034	1.477783351	positive
269.2125	0.77	0.021784338	2.647269541	negative
269.2495	2.84	0.130697467	1.66925535	negative
277.1057	0.47	0.912215356	0.117852839	positive
277.1288	0.59	0.103555526	-1.807509019	positive
281.1386	0.76	1.00E-13	21.03529138	positive
283.1749	0.48	0.711942191	-0.395429298	positive
284.3308	1.94	0.236823724	-1.289948339	positive
290.2196	0.46	0.389398376	-0.929719757	positive
291.0714	0.44	0.067665875	2.049399289	positive
292.2635	0.65	0.346685974	1.018597116	positive
294.155	0.59	0.104700605	-1.801082028	positive
295.1173	0.76	3.43E-13	19.58247169	positive
299.1107	0.59	0.125040756	-1.695907406	positive
300.1313	0.59	0.320508327	-1.076853994	positive
300.2013	0.48	0.664643778	-0.464588366	positive
301.2196	1.48	0.002918452	3.626460105	negative
301.2854	0.81	0.176095356	-1.484425049	positive
303.2296	2.88	0.378833178	-0.951067809	positive
303.2343	1.9	0.007395596	3.180900095	negative
305.2506	2.32	0.579507325	0.594835626	negative
307.0466	0.45	0.044162031	2.28099186	positive
307.2282	1.83	0.92705276	0.097866586	negative
307.2637	2.88	0.263357974	1.217042859	negative
309.2438	2.66	0.611537342	-0.544832252	positive
311.1693	0.75	0.019863215	2.693902719	negative
311.2587	1.05	0.008222611	-3.129494506	positive
315.0858	0.59	0.096927366	-1.845964095	positive
316.2517	0.64	0.05040602	2.210213765	positive
320.2602	2.24	0.044715885	2.274356215	positive
325.1849	0.75	0.027065354	2.536633529	negative
325.212	2.88	0.621327151	-0.529805095	positive
327.2338	1.69	0.026535734	2.546767557	negative
332.1713	0.5	0.752872226	0.336999615	positive
332.3327	1.76	0.39025917	0.927997426	positive
336.2395	0.53	0.687862839	-0.430395791	positive
337.2739	1.2	0.013222308	-2.896883822	positive
339.0919	0.45	0.174515325	-1.490158778	positive
339.2919	1.24	0.029044463	-2.500336942	positive
342.2134	0.5	0.05956992	2.119571623	positive
342.2649	0.7	0.029655426	2.489597853	positive
344.2801	0.81	0.325114009	1.066368161	positive
347.1693	0.5	0.030328125	2.478009591	positive
353.1013	0.49	0.527472473	-0.679209038	positive
360.3238	3.75	0.069197808	-2.03697328	positive
361.2423	11.35	0.722607014	0.380089287	positive
363.1425	0.5	0.095588314	1.854008332	positive
364.2339	0.59	0.086648533	-1.910376601	positive
365.107	0.44	0.337865498	-1.03787206	positive
368.2811	0.79	0.567287023	0.614278907	positive
369.3523	10.53	0.773147273	-0.308464978	positive
369.3528	10.46	0.407124451	-0.894743327	positive
369.3542	11.01	0.790106556	-0.284778843	positive
369.3674	11.81	0.594418962	-0.571390527	positive
370.295	0.93	0.077601254	1.972869205	positive
372.3109	1.19	0.102070544	1.815935653	positive
373.1511	0.51	0.524994699	0.683336481	negative
375.1995	0.53	0.068976381	-2.038754097	positive
376.2605	0.71	6.87E-10	-12.40905532	positive
378.2499	0.59	0.112295929	-1.759918619	positive
379.2807	2.89	0.243451072	-1.271179682	positive
380.1311	0.45	0.045896481	2.260458875	positive
383.192	0.51	0.03744969	2.368128801	negative
387.2763	1.92	0.858739289	0.190314722	negative
388.2554	0.47	0.384839801	0.938883061	positive
391.3021	11.8	0.656185672	-0.477169825	positive
392.3086	11.78	0.365668224	-0.978233383	positive
393.2866	0.71	1.12E-09	-12.03499187	positive
395.3465	4.26	0.296022403	1.13448495	positive
397.2014	0.76	2.10E-13	20.14945016	positive
398.3273	1.31	0.082496763	1.938304383	positive
399.2004	1.48	0.00412022	3.462122872	negative
400.3434	1.77	0.097458394	1.842800661	positive
401.1982	1.48	0.00186571	3.838708597	negative
409.1838	0.47	0.367536824	0.974337874	positive
414.3227	0.93	0.29166634	1.145094871	positive
415.2118	0.69	0.000356584	4.622910734	positive
415.2126	0.76	2.16E-13	20.11644659	positive
415.2205	0.92	4.17E-13	19.35952129	positive
415.3068	2.76	0.749395135	0.341918729	negative
416.3383	1.2	0.024516521	2.587226868	positive
422.3316	1.19	0.017364585	2.76139861	positive
424.3424	1.49	0.029994961	2.48371858	positive
425.2233	11.81	0.599926647	0.562805285	positive
426.3594	1.95	0.055783516	2.155381749	positive
427.1088	0.45	0.011575108	2.962448606	positive
428.3736	2.63	0.942338308	-0.077315345	positive
432.2388	0.76	2.72E-13	19.8491939	positive
432.2812	0.48	0.360832023	0.988378573	positive
437.1938	0.76	7.81E-13	18.6627012	positive
437.1945	0.69	1.69E-05	6.117511464	positive
439.2254	11.43	0.532625369	0.670659596	positive
439.227	11.8	0.643902615	-0.495568683	positive
439.2273	11.33	0.979570514	0.027370101	positive
439.2274	11.84	0.321863637	-1.073757321	positive
441.209	0.76	5.10E-13	19.13367334	positive
446.2545	0.76	2.43E-12	17.45696506	positive
446.3263	1.16	0.055472048	2.158424248	positive
448.3446	11.32	0.673074529	-0.452116009	positive
448.3476	11.81	0.261763465	-1.221263238	positive
448.3496	10.86	0.445599642	-0.822058721	positive
448.3502	11.39	0.245550401	-1.265315769	positive
448.351	10.78	0.367523839	-0.974364899	positive
449.1746	0.75	1.08E-11	15.97874328	negative
449.3533	10.85	0.360300526	-0.989499152	positive
452.2775	1.05	0.003889574	-3.489634894	positive
452.2784	1.4	0.462242502	-0.791832205	negative
453.1681	0.76	6.88E-13	18.80251467	positive
454.2926	1.43	0.140466939	-1.625427442	positive
458.237	0.76	2.42E-13	19.98281224	positive
459.2033	0.75	4.20E-11	14.72846038	negative
459.2493	0.69	4.22E-06	6.838138011	positive
459.2499	0.76	1.31E-12	18.10269276	positive
463.3645	0.71	1.28E-09	-11.93214212	positive
468.3081	0.94	0.071977057	-2.015042198	positive
468.3099	1.03	0.038313355	-2.356146868	positive
473.2201	0.75	2.83E-12	17.30236826	negative
473.2647	0.76	4.66E-13	19.23491649	positive
473.3639	5.02	0.306453485	1.109530549	negative
474.2603	0.82	0.851522062	0.200159256	negative
474.2609	0.8	3.55E-11	-14.87758214	positive
474.2625	0.96	0.824498445	0.237192016	negative
474.2819	0.76	1.20E-12	18.19899833	positive
475.3794	5.68	0.131112244	1.667339595	negative
476.2786	0.98	0.92660524	-0.098468823	positive
476.3075	0.47	0.35555622	0.999552084	positive
477.3799	0.71	1.29E-09	-11.93120912	positive
478.2935	1.2	0.02228086	-2.635849159	positive
478.2948	1.07	0.008020381	-3.141585031	negative
478.4054	11.84	0.245317089	-1.265965574	positive
478.4187	11.45	0.370211547	-0.968785045	positive
478.4189	11.1	0.293844599	1.139775051	positive
479.4062	11.31	0.968660766	-0.041993017	positive
479.4133	10.78	0.548677127	-0.644313082	positive
479.4188	10.86	0.486772796	-0.748455318	positive
480.3085	1.51	0.091510378	1.87912432	negative
480.3087	1.09	0.010141447	-3.027274844	positive
481.258	0.75	0.00814533	3.1340804	negative
482.3219	1.07	0.007703419	-3.161143197	positive
482.3267	1.24	0.958183038	-0.05604487	positive
483.2498	0.76	2.41E-11	15.22880543	positive
488.2994	0.76	3.99E-13	19.40960237	positive
492.418	10.83	0.845629672	0.208210288	positive
492.4286	10.77	0.538981367	-0.660176319	positive
492.4317	11.1	0.921852126	-0.104867322	positive
492.4319	11.36	0.926577532	0.098506112	positive
492.4351	11.8	0.815526656	-0.2495529	positive
493.4305	11.31	0.778988521	-0.300288961	positive
494.3235	1.63	0.173747595	-1.492959961	positive
494.3237	1.19	0.089395763	-1.892534501	positive
494.3249	1.13	0.151436349	-1.579148692	positive
494.3254	1.04	0.003053389	-3.604965837	positive
496.3398	1.41	0.297244119	-1.131529651	positive
497.2361	0.47	0.330892894	1.053358528	positive
498.2638	0.82	0.988630087	-0.015231425	negative
498.2902	0.53	0.291868284	1.144600462	negative
500.278	0.95	0.234540456	-1.29650772	positive
501.3956	5.67	0.264015012	1.215309365	negative
502.2936	1.18	0.161560297	-1.538834099	positive
502.2948	1.09	0.000127139	-5.117824836	positive
502.3151	0.91	1.29E-12	18.11742225	positive
502.3163	0.69	2.78E-05	5.865688511	positive
502.3166	0.76	1.30E-12	18.11469526	positive
503.4105	6.38	0.105555596	1.79632257	negative
504.3082	1.22	0.001509358	-3.939038431	negative
505.3752	8.77	0.05682176	2.145349543	negative
506.3239	1.24	0.006160236	-3.269177379	positive
506.3252	1.62	0.006836953	-3.218888525	negative
507.2728	0.81	0.075987915	-1.984682398	negative
507.5134	8.93	0.065097149	2.070809882	negative
508.3406	1.65	0.004806736	-3.388382271	positive
508.3427	1.27	0.004010298	-3.47504055	positive
509.2881	1.06	0.028567547	-2.508867293	negative
510.3561	1.61	0.005010271	-3.368500957	positive
516.3112	0.8	3.44E-09	-11.20841532	positive
516.3171	1.2	2.20E-05	5.983509082	positive
516.3303	0.95	4.72E-12	16.78480422	positive
516.3311	1.24	1.61E-08	10.14345945	positive
516.3329	0.69	2.42E-06	7.136971199	positive
516.3332	0.76	2.30E-12	17.51294628	positive
518.3193	1.55	0.211701222	1.364999461	positive
518.3234	1.04	0.805284753	-0.26370807	positive
518.3246	0.96	0.669005069	-0.458127955	positive
518.3687	3.01	0.228078886	-1.315340664	positive
519.4429	9.66	0.387344084	0.933840304	positive
520.3331	0.48	0.352645035	1.005766235	positive
520.3392	1.19	0.075730067	-1.986590933	positive
520.3398	1.27	0.62560257	-0.523277595	positive
522.3547	1.69	0.98670428	0.017811527	positive
526.295	0.95	0.001929172	-3.822866062	negative
526.2969	1.14	0.386331284	-0.935877123	positive
527.4296	5.14	0.422320224	0.865536931	negative
527.4312	5.3	0.561165981	0.624099456	negative
528.3087	0.97	0.001709002	-3.880247857	positive
528.3116	0.8	2.54E-07	8.410920925	positive
529.4257	6.36	0.240622325	1.279142315	negative
530.3242	1.22	0.003048537	-3.605722227	positive
531.2747	2.31	1.93E-08	10.02230673	positive
531.4187	5.91	0.734286445	0.363385991	negative
531.4418	7.09	0.134467445	1.652027176	negative
534.3561	1.57	0.032066605	-2.449134684	positive
535.2555	0.76	1.49E-13	20.55338908	positive
536.4368	8.48	0.352657212	-1.005740169	positive
542.3229	1.19	0.088614567	-1.897558702	positive
542.324	0.93	0.122548633	-1.707973673	positive
542.3296	1	0.550409682	-0.641494373	positive
544.3378	1.06	0.147747053	-1.594393627	positive
544.3399	1.25	0.461676783	-0.792848656	positive
544.3408	1.17	0.088757172	-1.896638671	positive
547.4708	4.63	0.1841655	-1.455771107	positive
547.4713	8.85	0.063454893	2.084897627	positive
547.4727	9.64	0.030528967	-2.474596191	positive
548.3004	2.29	4.77E-08	9.436095344	positive
549.4896	6.35	0.036472977	-2.3819902	positive
552.432	5.72	0.74864936	-0.342974808	positive
554.4781	5.13	0.094338854	-1.861603087	positive
555.4633	5.91	0.469585767	0.778705848	negative
556.3394	1.07	0.048090863	-2.235473126	positive
556.4962	5.67	0.005475141	-3.32590665	positive
557.4567	7.05	0.281295381	1.170829288	negative
559.4717	7.76	0.378393388	0.95196499	negative
564.3058	0.94	0.169881372	-1.507221006	positive
564.3602	0.48	0.350616267	1.010117645	positive
566.3232	1.17	0.172838362	-1.496290442	positive
567.4188	3.47	0.041127684	-2.318757951	positive
568.3389	1.19	0.752516456	-0.337502574	positive
568.342	1.12	0.170577406	-1.504634278	positive
568.4263	3.47	0.036617128	-2.379923026	positive
568.4279	4.03	0.007384581	-3.181621751	positive
568.4281	3.9	0.009284231	-3.070401533	positive
570.5475	8.48	0.254305978	-1.241262229	positive
573.4888	8.94	0.041378966	2.315534998	positive
574.4929	8.91	0.122715677	1.707158423	positive
575.2313	0.59	0.176774666	-1.481972704	positive
575.5023	9.36	0.259469359	1.227369279	positive
577.5222	10.62	0.509085551	-0.710101107	positive
577.5305	11.35	0.369683286	-0.969879585	positive
582.5143	5.75	0.005588794	-3.316031898	positive
584.5278	6.36	0.017659234	-2.752976288	positive
585.4346	4	0.531146745	0.673108179	positive
585.4904	7.72	0.288647339	1.152516109	negative
587.4648	5.75	0.005207614	-3.349965582	positive
587.5048	8.4	0.288873961	1.151957067	negative
588.4464	3.01	0.239688078	-1.281787828	positive
589.484	6.36	0.02766533	-2.52537499	positive
594.4373	7.08	0.162759803	1.53419612	negative
597.3035	0.82	0.905347841	0.127118198	negative
599.5061	9.05	0.203292634	1.391672948	positive
600.3303	0.82	0.509530406	-0.709346346	negative
600.3311	0.93	0.168920069	-1.510807782	negative
601.4625	6.29	0.012668263	-2.918016504	negative
602.3466	1.14	0.246129947	-1.263703687	negative
605.4583	6.35	0.012224628	-2.935586919	positive
605.5595	11.36	0.352830482	-1.005369336	positive
609.4744	5.7	0.008334595	-3.122922826	negative
610.5414	6.42	0.008554372	-3.110270536	positive
612.3502	1.5	0.031976146	-2.450600813	positive
613.4839	5.885	0.770304032	-0.312451708	positive
613.5201	8.36	0.29456189	1.138029542	negative
615.4955	6.42	0.008942644	-3.088668535	positive
615.4973	6.48	0.116094562	-1.740219208	positive
615.5355	9	0.380226161	0.948230675	negative
617.5004	6.43	0.008285145	-3.125814111	positive
618.379	2.31	2.06E-08	9.980698513	positive
619.2883	0.75	0.062185679	2.096010843	negative
619.3783	2.28	1.88E-08	10.03898057	positive
620.4521	7.05	0.35066276	1.010017729	negative
621.3102	3.63	8.81E-11	14.0810591	positive
621.4648	7.72	0.430812769	0.84950529	negative
622.4678	7.75	0.434216383	0.843136152	negative
623.4893	5.7	0.012785413	-2.913475241	negative
624.5216	6.2	0.204894725	1.386524692	positive
625.5045	6.3	0.022656881	-2.627358872	negative
626.5352	6.82	0.006469845	3.245534078	positive
627.4973	6.34	0.382679691	-0.943250288	negative
629.4838	6.35	0.012156575	-2.938336206	negative
632.394	2.31	2.70E-08	9.802492159	positive
632.5253	5.72	0.128366845	-1.680116103	positive
633.4889	7.03	0.049929406	-2.215326312	positive
634.5403	6.03	0.032527579	2.44172248	positive
635.4692	5.295	0.31816478	-1.082230619	positive
637.3058	2.63	0.000100576	5.231519406	positive
637.5036	6.36	0.013575114	-2.883864685	negative
638.3345	3.63	2.17E-10	13.32578391	positive
639.5189	6.97	0.074891201	-1.992840078	negative
639.5671	7.05	0.021150419	-2.66221242	positive
641.5513	8.96	0.045853197	2.260962596	negative
648.4846	7.72	0.461681167	0.792840775	negative
649.4969	8.36	0.752346504	0.337742867	negative
649.5035	5.82	0.293363736	1.140946954	negative
650.4998	8.4	0.940209289	-0.08017574	negative
651.5202	6.36	0.01323219	-2.896514668	negative
652.5508	6.88	0.29352424	1.140555637	positive
654.3317	2.64	9.85E-05	5.241530409	positive
654.5672	7.48	0.008635011	3.105707039	positive
655.5189	7.01	0.039486444	-2.340264729	negative
657.4883	6.546666667	0.459620587	-0.796549485	positive
657.5067	7.02	0.031456176	-2.459103885	negative
658.538	5.93	0.782588666	-0.295259296	positive
659.288	2.64	1.03E-05	6.370649249	positive
659.5057	7.09	0.014839268	-2.839733152	positive
661.5209	7.7	0.009355736	-3.06666003	positive
661.6868	11.65	0.524255224	0.684570383	negative
664.4913	5.08	0.374158665	0.960639833	positive
665.5131	6.4	0.076665188	-1.979696528	positive
666.6041	5.75	0.032700547	-2.438966397	positive
668.6372	11.01	0.555954954	-0.632504382	positive
676.491	3.9	0.105727652	1.795368802	positive
676.4925	4.76	0.076735115	1.979183965	positive
676.5179	8.35	0.931931269	0.091303615	negative
677.5347	6.49	0.809283272	0.258175973	negative
678.5065	5.31	0.084942266	1.921708985	positive
679.4688	5.9	0.901947152	-0.131710054	positive
679.551	7.02	0.024630733	-2.584856371	negative
680.5442	4.9	0.595985978	-0.568943917	positive
680.5822	7.53	0.238635997	1.284776474	positive
680.6113	6.48	0.297854784	-1.130055771	positive
681.3428	2.63	0.000102989	5.219996765	positive
681.5669	7.63	0.00442906	-3.427563806	negative
681.582	7.5	0.328427835	1.058888241	positive
687.5408	4.81	0.152431818	-1.575087861	negative
689.5594	4.95	0.028491303	-2.510243332	positive
689.7183	11.92	0.527861967	0.678561202	negative
690.5085	4.55	0.069219152	-2.03680189	positive
694.5966	6.2	0.45003355	0.813939227	positive
695.3113	2.6	0.000227936	4.836713555	negative
695.4935	6	0.428863576	0.853167054	negative
696.6177	6.82	0.010026943	3.032827278	positive
698.5003	4.79	1.29E-08	10.29334808	positive
702.5046	4.01	0.059630692	2.119013772	positive
702.5062	4.08	0.254275614	1.241344554	positive
702.5063	5.33	0.097844583	1.840509436	negative
702.5081	4.2	0.004812171	3.387840784	positive
703.5748	4.865	0.595859618	0.569141087	positive
703.7352	11.96	0.175030168	1.48828588	negative
704.5228	4.43	0.096423486	1.848979727	positive
704.5231	5.39	0.190607947	1.433612126	positive
704.5242	5.59	0.324174127	1.068499433	positive
704.5257	5.17	0.968544383	-0.042149052	positive
705.5904	5.09	0.404515407	0.899828217	positive
707.7104	11.81	0.883521569	-0.156637907	positive
708.415	3.63	2.74E-11	15.11343557	positive
708.616	7.98	0.067359197	2.051916944	positive
708.6171	6.2	0.294400449	1.138422134	positive
708.6493	7.09	0.002922914	-3.62573379	positive
710.475	4.63	0.498831014	-0.727604904	positive
710.4761	4.31	0.991702566	0.011115263	negative
710.4764	4.39	0.08829687	1.899613025	negative
710.628	6.81	0.006299475	3.258404276	positive
712.4896	4.44	0.026113997	2.554973653	positive
712.4906	4.36	0.560616292	0.624984111	positive
712.4934	4.7	0.917152949	0.111197222	negative
714.5067	4.54	0.030643889	-2.472652412	negative
714.5095	5.18	0.608197501	0.549985144	negative
715.5824	8.5	0.728236829	0.372025608	positive
716.5223	5.06	0.07039519	-2.027430394	negative
716.5229	4.63	0.02527396	-2.571695799	positive
717.5541	4.75	0.809478144	-0.257906553	positive
717.5882	5.64	0.022519822	-2.630438088	positive
717.595	9.025	0.040274757	2.329834153	positive
717.7495	11.99	0.273755159	1.189981298	negative
717.7503	12.05	0.67170085	0.454143663	negative
718.5424	4.74	0.181971485	1.463459462	positive
718.5701	5.14	0.085028644	-1.921130519	positive
719.5709	5.14	0.016073879	-2.799970633	positive
720.5571	5.17	0.261502823	-1.221954943	positive
720.6347	6.55	0.403914337	0.901002683	positive
722.4312	3.63	5.93E-11	14.42359957	positive
722.6309	6.88	0.581088772	0.592334853	positive
722.6636	7.09	0.004263681	-3.445764106	positive
724.4104	2.63	5.00E-05	5.574132917	positive
724.6457	7.48	0.009861813	3.04094332	positive
724.6827	7.7	0.00855328	-3.110332615	positive
724.7138	11.82	0.810128433	-0.257007626	positive
724.739	11.81	0.953219584	-0.06270495	positive
728.5213	4.27	0.00585681	3.293500877	positive
728.5221	4.96	0.019170394	2.711773189	positive
728.5229	4.17	0.009349453	3.066987691	positive
728.5232	5.07	0.22463327	1.325552244	positive
729.6685	11.82	0.580009106	-0.594041775	positive
729.6945	11.81	0.904946452	0.127660048	positive
730.5391	5.65	0.398506758	0.911620376	positive
730.5632	5.24	0.943461561	0.075806466	positive
730.6939	11.81	0.902119315	-0.131477524	positive
731.7654	12.07	0.228980883	1.312687186	negative
732.5572	5.83	0.814026258	0.251623554	positive
732.611	7.79	0.030361287	2.477444542	positive
733.5826	5.83	0.944755764	0.074068153	positive
733.621	5.76	0.395294321	-0.91797255	positive
734.6279	8.36	0.112016687	1.7613891	positive
735.5673	5.82	0.111500211	-1.76411713	positive
735.5836	5.53	0.742928473	-0.351088172	positive
736.4899	4.76	0.926103442	-0.099144143	positive
736.4916	4.52	0.007557772	3.170393782	negative
736.6399	6.93	0.968638671	-0.04202264	positive
738.4255	2.63	0.000104758	5.211719216	positive
738.5058	4.57	0.021486774	2.654231966	positive
738.5069	4.49	0.516902483	0.6968925	positive
738.6599	7.48	0.013283919	2.894586482	positive
738.6746	9.16	0.41765011	0.874440211	positive
739.5513	5.22	0.740984742	0.353849721	positive
740.5197	4.56	0.796456065	-0.275950235	positive
740.6761	9.07	0.849684633	0.202668474	positive
740.6775	9.57	0.143905058	1.610608733	positive
740.679	9.01	0.865596538	-0.180977399	positive
742.5148	4.54	0.251387593	1.249209001	positive
742.5373	4.76	0.020735344	-2.672227436	positive
742.5389	5.13	0.076944963	-1.977648266	negative
743.5399	5.18	0.022994727	-2.619842997	negative
744.5504	4.86	0.402121494	0.904512587	positive
744.5535	4.79	0.976710861	0.031202388	positive
744.5536	5.24	0.026250833	-2.552297603	positive
744.5539	5.69	0.084956204	-1.921615605	negative
744.555	4.73	0.125102327	-1.695611877	positive
744.5889	5.55	0.058740395	2.127237765	positive
745.5569	5.25	0.027401723	-2.530293169	positive
745.5828	5.82	0.663588431	-0.466154391	positive
745.6126	5.81	0.15883914	1.549461187	positive
745.6707	11.81	0.768242289	-0.315345574	positive
745.7817	12.09	0.095132959	1.85676613	negative
746.5665	5.45	0.585647327	0.585145567	positive
746.5718	5.25	0.336855638	-1.040101084	positive
746.5721	5.81	0.022681953	-2.626797504	positive
746.5814	6.43	0.726694289	0.374232724	positive
747.5179	4.58	0.236489052	1.290906743	negative
747.5814	5.81	0.022514556	-2.630556752	positive
747.6071	6.12	0.063538738	-2.084170511	positive
748.6438	8.47	0.033317086	2.429251276	positive
748.6456	8.56	0.119514256	1.722949432	positive
750.5787	7.52	0.448754353	-0.816276647	positive
750.5929	10.81	0.177823774	-1.478200295	positive
750.6412	8.84	0.046646522	-2.251798446	positive
750.6415	8.96	0.061060979	-2.106030059	positive
750.6583	8.87	0.108342504	1.781035549	positive
750.6603	8.97	0.144641577	1.60747263	positive
752.6757	9.33	0.404434555	0.899986133	positive
752.6769	9.26	0.021368941	2.657014188	positive
754.5366	4.93	0.919572374	-0.107937688	positive
754.5372	4.33	0.019236232	2.710048886	positive
754.5381	4.47	0.275954964	1.184353962	positive
754.6995	9.74	0.641268122	0.499535297	positive
755.5563	8.21	0.023612279	2.606369357	positive
756.5509	4.75	0.827109916	0.233600583	positive
756.5529	4.84	0.033650755	2.424062805	positive
756.5554	5.39	0.401650991	0.905435389	positive
756.6153	7.51	0.148579284	1.590927377	positive
757.5777	8.556666667	0.016200031	2.796073075	positive
757.7809	12.07	0.382437174	0.943741622	negative
758.5869	5.89	0.868329983	0.177259554	positive
758.6262	7.89	0.02964041	2.489859323	positive
758.6276	7.95	0.0893655	1.892728418	positive
758.6295	8.1	0.216082415	1.351429788	positive
759.5863	5.89	0.792583533	0.281332294	positive
759.5901	9.063333333	0.484694516	0.752079319	positive
759.6309	7.91	0.055560499	2.157558669	positive
759.7952	12.16	0.265843082	1.210503196	negative
760.4907	4.06	0.295554692	1.135618677	positive
760.5119	3.98	0.144286693	1.608982066	negative
760.6458	8.3	0.011482371	2.966401522	positive
760.648	8.4	0.087472628	1.904973109	positive
761.651	8.42	0.124867531	1.696739506	positive
762.5073	4.41	0.264315951	1.214516459	positive
762.6091	6.49	0.555921699	0.632558153	positive
762.6597	8.94	0.250979451	1.250325927	positive
762.6608	8.72	0.039358798	2.341971664	positive
762.6616	8.82	0.043265353	2.291898044	positive
763.5688	8	0.427845587	0.855083627	positive
763.5775	7.89	0.005804208	3.297842443	positive
764.5193	4.29	0.067407765	-2.051517549	positive
764.642	8.79	0.269419862	-1.20117042	positive
764.6501	9	0.131213763	-1.66687148	positive
764.6536	8.72	0.515777886	0.698785803	positive
764.66	8.97	0.942368126	0.077275287	positive
764.6603	9.35	0.399520366	-0.909623051	positive
764.6615	9.4	0.081449327	1.945544932	positive
765.5953	8.4	0.253181825	1.244315097	positive
765.5991	8.3	0.006836082	3.218950062	positive
766.537	4.3	0.995557819	-0.005950673	positive
766.5384	4.65	0.026032372	-2.556576228	positive
766.5385	4.78	0.071944891	-2.015291685	positive
767.6151	8.65	0.005041599	3.365511285	positive
767.6167	8.8	0.047384567	2.243399665	positive
767.618	8.71	0.060655623	2.109681763	positive
768.5044	4.51	0.41280913	0.883736686	positive
768.5454	4.66	0.216454476	-1.350287363	positive
[truncated: 1,276 more rows]
